# Supplementary material for: Potyviruses recruit host eIF4A3 to block m6A-mediated RNA decay by steric hindrance of viral RNA methylation in plants
Source: Nucleic Acids Res. 2026 Jan 8;54(1):gkaf1432. doi: 10.1093/nar/gkaf1432 (PMC12781882; doi:10.1093/nar/gkaf1432)
Supplement: gkaf1432_Supplemental_Files [file gkaf1432_supplemental_files.zip]

Archive with 7 entries (7 files):
- 20251013 Clean Supplementary Figures 1-17 and Supplementary Tables 1-2.pdf
- Supplementary Data.xlsx
- Supplementary Table S4.xlsx
- Supplementary Table S5.xlsx
- Supplementary Table S6.xlsx
- Supplementary Table S7.xlsx
- Supplementray Table S3.xlsx
