# Supplementary material for: Potyviruses recruit host eIF4A3 to block m6A-mediated RNA decay by steric hindrance of viral RNA methylation in plants
Source: Nucleic Acids Res. 2026 Jan 8;54(1):gkaf1432. doi: 10.1093/nar/gkaf1432 (PMC12781882; doi:10.1093/nar/gkaf1432)
Supplement: gkaf1432_Supplemental_Files [file gkaf1432_supplemental_files.zip › Supplementary Data.xlsx]

## Sheet: Fig.1
	The source data for Fig. 1a
	The source data for Fig. 1b
	The source data for Fig. 1d
	Group	FTO+EDTA	FTO
	Relative expression	18.0402	17.3503
		18.0671	17.6606
		18.0324	17.6798
	Unpaired t test
	P value	0.0108
	P value summary	*
	Significantly different (P < 0.05)?	Yes
	One- or two-tailed P value?	Two-tailed
	t, df	t=4.501, df=4
	The source data for Fig. 1e
	Group	Control	m6A6556
	Relative expression	11.475	12.2697
		11.6662	12.8016
		11.5529	12.1718
	Unpaired t test
	P value	0.0139
	P value summary	*
	Significantly different (P < 0.05)?	Yes
	One- or two-tailed P value?	Two-tailed
	t, df	t=4.178, df=4
	The source data for Fig. 1h
	Group	N			I			II			III
	SCMV-GFP	37.5	31.25	20	3.13	9.38	13.33	9.38	15.63	20	50	43.75	46.67
	SCMV-G6556-GFP	6.25	9.38	10	3.13	6.25	3.33	12.5	9.38	6.67	78.13	75	80
	The source data for Fig. 1i
	Group	SCMV-GFP			SCMV-GFP mu			Significant	Summary	P Value
	3	0	0	0	0	0	0	No	ns	>0.9999
	3.5	3.13	10	10	10.34	15.63	10	No	ns	0.9868
	4	40.63	43.33	33.33	68.97	50	50	Yes	**	0.0095
	4.5	46.88	70	53.33	75.86	75	83.33	Yes	***	0.0008
	5	53.13	83.33	80	93.1	93.75	93.33	Yes	***	0.0008
	5.5	84.38	86.67	90	93.1	93.75	93.33	No	ns	0.8589
	6	93.75	93.33	90	93.1	93.75	93.33	No	ns	>0.9999
	6.5	93.75	93.33	90	93.1	93.75	93.33	No	ns	>0.9999
	7	93.75	93.33	90	93.1	93.75	93.33	No	ns	>0.9999
	The source data for Fig. 1j
	Group	SCMV-GFP	SCMV-G6656-GFP
	Relative expression	0.97354	0.134216
		0.99202	0.170198
		1.03444	0.123423
	Unpaired t test
	P value	<0.0001
	P value summary	****
	Significantly different (P < 0.05)?	Yes
	One- or two-tailed P value?	Two-tailed
	t, df	t=37.42, df=4
	The source data for Fig. 1k
	Group	SCMV-GFP	SCMV-G6556-GFP
	Relative expression	1.06672	2.82283
		0.98878	3.86571
		0.9445	3.58661
		1.14356	5.75927
		1.10014	7.30131
		0.7563	6.99944
		1.01992	1.65828
		1.01812	2.1156
		0.96196	1.90214
	Unpaired t test
	P value	0.0008
	P value summary	***
	Significantly different (P < 0.05)?	Yes
	One- or two-tailed P value?	Two-tailed
	t, df	t=4.126, df=16
	The source data for Fig. 1l
	Group	SCMV-GFP	SCMV-G6556-GFP
	Relative expression	0.908481	3.44564
		1.15884	2.36882
		0.932683	2.29943
	Unpaired t test
	P value	0.0109
	P value summary	*
	Significantly different (P < 0.05)?	Yes
	One- or two-tailed P value?	Two-tailed
	t, df	t=4.492, df=4
	How big is the difference?
	Mean of column A	1
	Mean of column B	2.705
	Difference between means (B - A) ± SEM	1.705 ± 0.3795
	95% confidence interval	0.6509 to 2.758
	R squared (eta squared)	0.8345

## Sheet: Fig.2
The source data for Fig. 2a
	Group	CMV:GUS233	CMV:ZmMTA198
	Relative expression	1.02965	0.719784
		1.00864	0.626132
		0.958661	0.511184
		0.938837	0.761496
		1.06421	0.771226
		0.84678	0.358502
		1.4241	0.602926
		1.5638	0.729537
		0.81228	0.250009
		0.78461	0.452206
		0.56843	0.417559
	Unpaired t test
	P value	0.0003
	P value summary	***
	Significantly different (P < 0.05)?	Yes
	One- or two-tailed P value?	Two-tailed
	t, df	t=4.331, df=20
The source data for Fig. 2b
	Group	CMV:GUS233	CMV:ZmMTA198
	Relative expression	0.959909	0.250575
		0.987085	0.482105
		1.05301	0.4858
		1.62838	0.560046
		0.689134	0.446916
		0.68248	0.562555
	Unpaired t test
	P value	0.0048
	P value summary	**
	Significantly different (P < 0.05)?	Yes
	One- or two-tailed P value?	Two-tailed
	t, df	t=3.602, df=10
The source data for Fig. 2c
	Group	CMV: ZmMTA198	CMV: GUS233
	Relative expression	0.906648	0.452402
		1.17121	0.363153
		0.922139	0.476946
	Unpaired t test
	P value	0.0035
	P value summary	**
	Significantly different (P < 0.05)?	Yes
	One- or two-tailed P value?	Two-tailed
	t, df	t=6.158, df=4
The source data for Fig. 2d
	Group	CMV: ZmMTA198	CMV: GUS233
	Relative expression	17.54	26.11
		18.23	26.0867
		18.9233	26.25
		16.7167	23.8233
		17.6233	18.3067
	Unpaired t test
	P value	0.0038
	P value summary	**
	Significantly different (P < 0.05)?	Yes
	One- or two-tailed P value?	Two-tailed
	t, df	t=4.032, df=8
The source data for Fig. 2f
		N			I			II			III
	CMV: GUS233	40	43.75	46.15	26.67	18.75	30.77	26.67	25	15.38	6.67	12.5	7.69
	CMV: ZmMTA198	28.57	20	16.67	14.29	20	8.33	28.57	20	50	28.57	40	25
The source data for Fig. 2g
	Group	CMV:GUS233	CMV:ZmMTA198
	Relative expression	0.889289	1.98021
		0.950862	1.31672
		1.03758	1.90436
		1.24769	1.23315
		0.874578	2.05566
		0.8772	1.25496
		1.08496	2.09117
		0.82035	1.58847
		1.25496	1.99212
		0.97107	1.59215
		0.99147	1.30825
	Unpaired t test
	P value	<0.0001
	P value summary	****
	Significantly different (P < 0.05)?	Yes
	One- or two-tailed P value?	Two-tailed
	t, df	t=5.843, df=20
The source data for Fig. 2h
	Group	CMV:GUS233	CMV:ZmMTA198
	Relative expression	1.1691	2.97488
		0.873497	2.43874
		0.957403	3.20257
	Unpaired t test
	P value	0.0015
	P value summary	**
	Significantly different (P < 0.05)?	Yes
	One- or two-tailed P value?	Two-tailed
	t, df	t=7.707, df=4
	How big is the difference?
	Mean of column A	1
	Mean of column B	2.872
	Difference between means (B - A) ± SEM	1.872 ± 0.2429
	95% confidence interval	1.198 to 2.546
	R squared (eta squared)	0.9369
The source data for Fig. 2j
The source data for Fig. 2l
	Group	CMV-GUS+SG	CMV-GUS+AG	CMV-MTA+SG	CMV-MTA+AG
	Relative expression	0.95305	0.729829	0.34166	0.26806
		1.38571	0.709872	0.38439	0.48486
		1.02146	0.907916	0.64646	0.65096
		0.63977	1.52693	0.45712	0.39932
	Dunnett's multiple comparisons test	Mean Diff.	95.00% CI of diff.	Significant?	Summary	Adjusted P Value
	CMV-GUS+SG vs. CMV-GUS+AG	0.03136	-0.4742 to 0.5370	No	ns	0.9966
	CMV-GUS+SG vs. CMV-MTA+SG	0.5426	0.03700 to 1.048	Yes	*	0.0352
	CMV-GUS+SG vs. CMV-MTA+AG	0.5492	0.04360 to 1.055	Yes	*	0.0331
	Group	CMV-GUS+SG	CMV-GUS+AG	CMV-MTA+SG	CMV-MTA+AG
	Relative expression	0.68555	1.70566	1.29265	2.29792
		0.76595	1.44927	1.61925	1.74754
		1.33823	2.54088	2.45433	1.46442
		1.21027	2.37895	2.23508	2.0074
	Dunnett's multiple comparisons test	Mean Diff.	95.00% CI of diff.	Significant?	Summary	Adjusted P Value
	CMV-GUS+SG vs. CMV-GUS+AG	-1.019	-1.865 to -0.1729	Yes	*	0.0187
	CMV-GUS+SG vs. CMV-MTA+SG	-0.9003	-1.746 to -0.05450	Yes	*	0.0367
	CMV-GUS+SG vs. CMV-MTA+AG	-0.8793	-1.725 to -0.03349	Yes	*	0.0414
The source data for Fig. 2M
	Group	CMV-GUS+SG	CMV-GUS+AG	CMV-MTA+SG	CMV-MTA+AG
	Relative expression	1.11	1.46722	2.03827	1.78909
		0.980203	2.24171	2.0882	1.84863
		0.9098	2.26424	1.78282	1.93047
	Dunnett's multiple comparisons test	Mean Diff.	95.00% CI of diff.	Significant?	Summary	Adjusted P Value
	CMV-GUS+SG vs. CMV-GUS+AG	-0.9911	-1.577 to -0.4055	Yes	**	0.0032
	CMV-GUS+SG vs. CMV-MTA+SG	-0.9698	-1.555 to -0.3842	Yes	**	0.0036
	CMV-GUS+SG vs. CMV-MTA+AG	-0.8561	-1.442 to -0.2705	Yes	**	0.0076

## Sheet: Fig.3
	The source data for Fig. 3b
	Group	SCMV-G6656-GFP	SCMV-GFP
	Relative expression	0.70612	69.5
		1.19858	60.73
		1.0953	80.42
	Unpaired t test
	P value	0.0003
	P value summary	***
	Significantly different (P < 0.05)?	Yes
	One- or two-tailed P value?	Two-tailed
	t, df	t=12.15, df=4
	The source data for Fig. 3c
	hours	pSCMV-delGDD+GUS									pSCMV-delGDD+ECT23
	0	0.95712	0.868604	1.17428	1.07702	0.871782	1.0512	0.847868	1.19492	0.957213	1.19687	0.939041	0.864094	1.21124	0.756014	1.03275	0.831597	1.10111	1.06729
	3	0.95712	1.15811	1.33032	1.26931	0.821903	0.877846	1.19078	0.862689	1.01179	0.921135	0.761273	0.877509	0.628184	0.654861	0.929328	0.797722	0.731514	0.630233
	6	1.03295	0.748343	0.896125	0.830493	0.67457	0.782976	1.1149	1.0048	0.893111	0.55152	0.458974	0.363867	0.623845	0.636954	0.556	0.367027	0.393824	0.433
	Y=exp(−A×X)	pSCMV-delGDD+GUS	pSCMV-delGDD+ECT23
	Best-fit values
	A	0.01174	0.1087
	95% CI (profile likelihood)
	A	-0.004884 to 0.02997	0.08660 to 0.1336
	Goodness of Fit
	Degrees of Freedom	26	26
	R squared	0.05912	0.7209
	Sum of Squares	0.6762	0.4477
	Sy.x	0.1613	0.1312
	The source data for Fig. 3d
	hours	pSCMV-delGDD+ECT23									PSCMV-G6556-delGDD+ECT23
	0	1.04825	0.88147	1.07028	0.776609	1.11362	1.10977	1.04825	0.881471	1.07028	1.05946	1.03407	0.90647	0.832655	1.06865	1.09869	0.980457	1.00802	1.01152
	3	0.677355	0.614713	0.629808	0.535983	0.717107	0.683143	0.7727	0.51691	0.62981	1.10445	1.2086	1.12376	1.01452	1.21908	0.719861	1.23245	1.11847	1.25399
	6	0.422782	0.342217	0.42425	0.351174	0.433847	0.386961	0.253136	0.312729	0.278932	0.708741	0.661279	0.780966	0.671654	0.732444	0.793219	0.395439	0.475174	0.514601
	Y=exp(−A×X)	SCMV-GFP/ΔGDD+ECT23	SCMV-G6556-GFP/ΔGDD+ECT23
	Best-fit values
	A	0.1621	0.04358
	95% CI (profile likelihood)
	A	0.1419 to 0.1844	0.01962 to 0.07090
	Goodness of Fit
	Degrees of Freedom	26	26
	R squared	0.8957	0.2963
	Sum of Squares	0.2167	1.084
	Sy.x	0.0913	0.2042
	The source data for Fig. 3f
	Group	CMV:GUS233	CMV:ZmECT23200
	Relative expression	0.95356	0.363845
		1.10297	0.334805
		0.78898	0.319686
		1.19311	0.258469
		0.83783	0.207052
		1.12355	0.299659
		1.26818	0.473935
		0.951161	0.465793
		0.780657	0.464182
		1.33424	0.336286
		0.782425	0.321471
		0.88333	0.292754
	Unpaired t test
	P value	<0.0001
	P value summary	****
	Significantly different (P < 0.05)?	Yes
	One- or two-tailed P value?	Two-tailed
	t, df	t=10.54, df=22
	The source data for Fig. 3h
		N			I			II			III
	CMV:GUS233	30.77	28.57	23.08	30.77	28.57	23.08	23.08	21.43	38.46	15.38	21.43	15.38
	CMV:ZmECT23200	16.67	28.57	30.77	8.33	0	15.38	41.67	14.29	15.38	33.33	57.14	38.46
	The source data for Fig. 3i
	Group	CMV:GUS233	CMV:ZmECT23200
	Relative expression	0.95356	1.61906
		1.10297	1.78818
		0.78898	1.24415
		1.19311	1.80895
		0.83783	2.27388
		1.12355	2.64846
		1.03708	6.49437
		0.91332	1.38114
		0.96539	4.53947
		1.02044	2.26973
		1.06377	1.27384
	Unpaired t test
	P value	0.0066
	P value summary	**
	Significantly different (P < 0.05)?	Yes
	One- or two-tailed P value?	Two-tailed
	t, df	t=3.028, df=20
	The source data for Fig. 3j
	Group	CMV:GUS233	CMV:ZmECT23200
	Relative expression	0.777425	2.7635
		1.29908	2.37377
		0.923492	2.27954
	Unpaired t test
	P value	0.0024
	P value summary	**
	Significantly different (P < 0.05)?	Yes
	One- or two-tailed P value?	Two-tailed
	t, df	t=6.858, df=4
	How big is the difference?
	Mean of column A	1
	Mean of column B	2.472
	Difference between means (B - A) ± SEM	1.472 ± 0.2147
	95% confidence interval	0.8762 to 2.068
	R squared (eta squared)	0.9216

## Sheet: Fig.4
	The source data for Fig. 4b
		Group	WT	ZmeIF4A3-KD
		Relative expression	0.622513	4.25256
			1.23995	4.52609
			1.13754	3.47907
		Unpaired t test
		P value	0.0011
		P value summary	**
		Significantly different (P < 0.05)?	Yes
		One- or two-tailed P value?	Two-tailed
		t, df	t=8.405, df=4
	The source data for Fig. 4e
	The distribution of m6A peaks at different positions of transcripts.
	ZmeIF4A3-KD	CDS	5´UTR	3´UTR	stop_codon	start_codon
		6349	3481	9384	9105	1728
	WT	CDS	5´UTR	3´UTR	stop_codon	start_codon
		5581	3615	9281	9269	1871
	The source data for Fig. 4l
			WT			ZmeIF4A3-KD
		Zm00001d024857	1.91977	0.493435	0.586797	4.21617	3.19526	3.50869
		Zm00001d013599	0.755789	1.19008	1.05413	3.93416	6.13072	3.96153
		Zm00001d024857	Unpaired t test		Zm00001d013599	Unpaired t test
			P value	0.0087		P value	0.0076
			P value summary	**		P value summary	**
			Significantly different (P < 0.05)?	Yes		Significantly different (P < 0.05)?	Yes
			One- or two-tailed P value?	Two-tailed		One- or two-tailed P value?	Two-tailed
			t, df	t=4.793, df=4		t, df	t=4.974, df=4
	The source data for Fig. 4m
			WT			ZmeIF4A3-KD
		Zm00001d024857	72.53	69.19	77.7	55.56	41.78	57.17
		Zm00001d013599	22.2	20.84	20.73	18.99	18.47	16.83
			Zm00001d024857	WTvsZmeIF4A3-KD		Zm00001d024857	WTvsZmeIF4A3-KD
			Unpaired t test			Unpaired t test
			P value	0.0168		P value	0.0171
			P value summary	*		P value summary	*
			Significantly different (P < 0.05)?	Yes		Significantly different (P < 0.05)?	Yes
			One- or two-tailed P value?	Two-tailed		One- or two-tailed P value?	Two-tailed
			t, df	t=3.952, df=4		t, df	t=3.928, df=4

## Sheet: Fig.5
The source data for Fig.5c
		N			I			II			III
	SCMV-GUS-3Flag	21.7	20	24	30.4	40	32	34.8	24	24	13.1	16	20
	SCMV-ZmeIF4A3-3Flag	22.7	17.9	7.7	9.1	17.9	11.5	36.4	35.7	50	31.8	28.5	30.8
The source data for Fig. 5d
	Group	SCMV-GUS-3Flag	SCMV-ZmeIF4A3-3Flag
	Relative expression	1.10377	1.92845
		1.183	2.1923
		0.713232	1.56639
		0.895422	2.68007
		0.970813	1.9683
		1.13376	2.74804
		1.0195	3.16259
		1.00615	2.46902
		0.974347	1.742
	Unpaired t test
	P value	<0.0001
	P value summary	****
	Significantly different (P < 0.05)?	Yes
	One- or two-tailed P value?	Two-tailed
	t, df	t=7.005, df=16
The source data for Fig. 5e
	Group	SCMV-GUS-3Flag	SCMV-ZmeIF4A3-3Flag
	Relative expression	0.710641	1.93644
		1.05285	2.1777
		1.23651	2.31585
	P value	0.0038
	P value summary	**
	Significantly different (P < 0.05)?	Yes
	One- or two-tailed P value?	Two-tailed
	t, df	t=6.023, df=4
	How big is the difference?
	Mean of column A	1
	Mean of column B	2.143
	Difference between means (B - A) ± SEM	1.143 ± 0.1898
	95% confidence interval	0.6163 to 1.670
	R squared (eta squared)	0.9007
The source data for Fig. 5f
	Group	CMV:GUS233	CMV:ZmeIF4A3200	CMV:GUS233	CMV:ZmeIF4A3-like200
	Relative expression	0.760397	0.21734	1.03929	0.742571
		1.47921	0.24032	1.07222	0.755551
		0.760397	0.24879	0.838336	0.588698
		1.22096	0.24793	1.05015	0.695248
		0.723475	0.12483	0.977886	0.499217
		1.05557	0.23053	1.10018	0.345735
		1.23209	0.483341	0.921936	0.555839
		0.966681	0.660263	1.16748	0.509941
		0.880327	0.72503	0.894034	0.559962
		0.920897	0.55714	0.938483	0.326104
			CMV:GUS233vsCMV:ZmeIF4A3200		CMV:GUS233vsCMV:ZmeIF4A3-like200
		Unpaired t test		Unpaired t test
		P value	<0.0001	P value	<0.0001
		P value summary	****	P value summary	****
		Significantly different (P < 0.05)?	Yes	Significantly different (P < 0.05)?	Yes
		One- or two-tailed P value?	Two-tailed	One- or two-tailed P value?	Two-tailed
		t, df	t=6.079, df=18	t, df	t=7.754, df=18
The source data for Fig. 5h		N			I			II			III
	CMV: GUS233	40	36.84	44.44	10	10.53	5.56	20	15.79	16.67	30	36.84	33.33
	CMV: ZmeIF4A3/like200	42.86	40	50	21.43	20	21.43	28.57	33.33	21.43	7.14	6.67	7.14
The source data for Fig. 5i			CMV: GUS233			CMV: ZmeIF4A3/like200			Significant	Summary	P Value
		6	15	0	5.56	0	0	0	No	ns	0.6377
		6.5	25	21.05	16.67	7.14	0	7.14	Yes	**	0.0036
		7	35	31.58	27.78	14.29	6.67	21.43	Yes	**	0.0016
		7.5	40	42.11	38.89	28.57	20	28.57	Yes	*	0.0104
		8	50	47.37	44.44	35.71	40	42.86	No	ns	0.4774
		8.5	60	52.63	55.56	50	53.33	57.14	No	ns	0.999
		9	60	73.68	72.22	57.14	66.67	78.57	No	ns	>0.9999
		9.5	70	73.68	77.78	71.43	73.33	78.57	No	ns	>0.9999
		10	70	73.68	77.78	71.43	73.33	78.57	No	ns	>0.9999
The source data for Fig. 5j
	Group	CMV: GUS233	CMV: ZmeIF4A3/like200
	Relative expression	0.84665	0.609075
		1.0841	0.580228
		0.972545	0.61753
		1.0967	0.588282
		0.97554	0.577659
		0.95321	0.586264
		1.07125	0.776624
		0.85737	0.468581
		1.15563	0.702299
	Unpaired t test	0.987	0.633744
	P value	<0.0001
	P value summary	****
	Significantly different (P < 0.05)?	Yes
	One- or two-tailed P value?	Two-tailed
	t, df	t=5.156, df=16
The source data for Fig. 5k
	Group	CMV: GUS233	CMV: ZmeIF4A3/like200
	Relative expression	0.710641	1.93644
		1.05285	2.1777
		1.23651	2.31585
	Unpaired t test
	P value	0.0047
	P value summary	**
	Significantly different (P < 0.05)?	Yes
	One- or two-tailed P value?	Two-tailed
	t, df	t=5.688, df=4
	How big is the difference?
	Mean of column A	1
	Mean of column B	0.6979
	Difference between means (B - A) ± SEM	-0.3021 ± 0.05312
	95% confidence interval	-0.4496 to -0.1546
	R squared (eta squared)	0.89
						The source data for Fig. 4d
							Group	CMV: GUS233	CMV: ZmeIF4A3/like200
							Relative expression	0.710641	1.93644
								1.05285	2.1777
								1.23651	2.31585
							P value	0.0038
							P value summary	**
							Significantly different (P < 0.05)?	Yes
							One- or two-tailed P value?	Two-tailed
							t, df	t=6.023, df=4
							How big is the difference?
							Mean of column A	1
							Mean of column B	2.143
							Difference between means (B - A) ± SEM	1.143 ± 0.1898
							95% confidence interval	0.6163 to 1.670
							R squared (eta squared)	0.9007

## Sheet: Fig.6
The source data for Fig. 6a
	Group	ZmeIF4A3-EGFP	ZmPPKD-EGFP
	Relative expression	0.76	0
		0.64	-0.19
		0.72	-0.2
	Unpaired t test
	P value	0.0003
	P value summary	***
	Significantly different (P < 0.05)?	Yes
	One- or two-tailed P value?	Two-tailed
	t, df	t=11.30, df=4
The source data for Fig. 6d
The source data for Fig. 6e

## Sheet: Fig.7
The source data for Fig. 7a
	Group	IgG-IP	Flag-IP
	Relative expression	0.9379	87.25
		1.004	86.08
		1.0581	77.93
	Unpaired t test
	P value	<0.0001
	P value summary	****
	Significantly different (P < 0.05)?	Yes
	One- or two-tailed P value?	Two-tailed
	t, df	t=28.23, df=4
The source data for Fig. 7b
The source data for Fig. 7c
	Group	CMV:GUS233	CMV:ZmeIF4A3/-like200
	Relative expression	16.61	18.34
		17.115	19.08
		17.72	17.995
		17.07	17.47
		16.935	17.575
		17.745	18.365
		17.39	17.6
		16.55	19.14
		17.69	18.5
	Unpaired t test
	P value	0.0011
	P value summary	**
	Significantly different (P < 0.05)?	Yes
	One- or two-tailed P value?	Two-tailed
	t, df	t=3.968, df=16
The source data for Fig. 7d
	Group	GUS-3Flag	ZmeIF4A3-3Flag
	Relative expression	25.31	23.8533
		24.97	23.11
		25.1267	23.19
	Unpaired t test
	P value	0.0024
	P value summary	**
	Significantly different (P < 0.05)?	Yes
	One- or two-tailed P value?	Two-tailed
	t, df	t=6.861, df=4
The source data for Fig. 7e
	Group	GUS-3Myc	ZmeIF4A3-3Myc
	Relative expression	0.81759	0.29662
		1.04207	0.28062
		1.06151	0.25
		1.07882	0.29253
	Unpaired t test
	P value	<0.0001
	P value summary	****
	Significantly different (P < 0.05)?	Yes
	One- or two-tailed P value?	Two-tailed
	t, df	t=11.58, df=6
The source data for Fig. 7f
	Group	CMV:GUS233	CMV:ZmeIF4A3/like
	Relative expression	1.15427	1.43381
		0.96688	1.40673
		0.87885	1.64257
	Unpaired t test
	P value	0.0109
	P value summary	*
	Significantly different (P < 0.05)?	Yes
	One- or two-tailed P value?	Two-tailed
	t, df	t=4.485, df=4
The source data for Fig. 7g

## Sheet: Fig.S1
The source data for Fig. S1a
The source data for Fig. S1d
	Group	IgG	MeRIP
	Relative expression	1.00514	62.5
		1.00514	78.07
		0.98972	46.29
	Unpaired t test
	P value	0.0026
	P value summary	**
	Significantly different (P < 0.05)?	Yes
	One- or two-tailed P value?	Two-tailed
	t, df	t=6.680, df=4

## Sheet: Fig.S2
The source data for Fig. S2
Group	Control	m6A1941
Relative expression	15.4181	15.2823
	14.8258	15.2207
	14.8847	15.2462
	Unpaired t test
	P value	0.3357
	P value summary	ns
	Significantly different (P < 0.05)?	No
	One- or two-tailed P value?	Two-tailed
	t, df	t=1.093, df=4
Group	Control	m6A1996
Relative expression	16.9482	16.8406
	16.1591	16.9487
	16.1501	16.8691
	Unpaired t test
	P value	0.1546
	P value summary	ns
	Significantly different (P < 0.05)?	No
	One- or two-tailed P value?	Two-tailed
	t, df	t=1.752, df=4
Group	Control	m6A2966
Relative expression	19.9096	19.4062
	19.7036	19.5492
	19.7171	20.3603
	Unpaired t test
	P value	0.988
	P value summary	ns
	Significantly different (P < 0.05)?	No
	One- or two-tailed P value?	Two-tailed
	t, df	t=0.01594, df=4
Group	Control	m6A3543
Relative expression	15.4757	15.4574
	15.3237	15.5132
	15.3569	15.8698
	Unpaired t test
	P value	0.1717
	P value summary	ns
	Significantly different (P < 0.05)?	No
	One- or two-tailed P value?	Two-tailed
	t, df	t=1.663, df=4
Group	Control	m6A3617
Relative expression	15.9574	15.8757
	15.8132	15.8569
	15.8698	15.8262
	Unpaired t test
	P value	0.5727
	P value summary	ns
	Significantly different (P < 0.05)?	No
	One- or two-tailed P value?	Two-tailed
	t, df	t=0.6136, df=4
Group	Control	m6A5413
Relative expression	20.1623	20.5492
	20.0602	20.3603
	20.2347	20.246
	Unpaired t test
	P value	0.0843
	P value summary	ns
	Significantly different (P < 0.05)?	No
	One- or two-tailed P value?	Two-tailed
	t, df	t=2.285, df=4
Group	Control	m6A5651
Relative expression	14.498	14.8101
	14.6168	14.9638
	14.5991	14.6645
	Unpaired t test
	P value	0.062
	P value summary	ns
	Significantly different (P < 0.05)?	No
	One- or two-tailed P value?	Two-tailed
	t, df	t=2.569, df=4
Group	Control	m6A6465
Relative expression	12.7823	12.8504
	12.6735	12.2126
	12.2773	12.0124
	Unpaired t test
	P value	0.4996
	P value summary	ns
	Significantly different (P < 0.05)?	No
	One- or two-tailed P value?	Two-tailed
	t, df	t=0.7415, df=4
Group	Control	m6A8474
Relative expression	15.2113	15.2823
	15.5339	15.2207
	14.6487	14.727
	Unpaired t test
	P value	0.8698
	P value summary	ns
	Significantly different (P < 0.05)?	No
	One- or two-tailed P value?	Two-tailed
	t, df	t=0.1747, df=4
Group	Control	m6A8501
Relative expression	16.145	16.1363
	16.0862	16.1245
	16.4278	16.1923
	Unpaired t test
	P value	0.5579
	P value summary	ns
	Significantly different (P < 0.05)?	No
	One- or two-tailed P value?	Two-tailed
	t, df	t=0.6385, df=4

## Sheet: Fig.S3
The source data for Fig. S3b
		Group	SCMV-GFP	SCMV-G6556-GFP
		Relative expression	0.82671	2.12203
			0.76602	1.54269
			1.10225	2.24303
			1.64769	1.41465
			0.75025	1.2444
			0.93009	1.35233
			1.01076	1.37121
			0.96623	1.39035
			1.14356	1.98284
			1.10014	2.05757
			0.7563	1.71607
		Unpaired t test
		P value	<0.0001
		P value summary	****
		Significantly different (P < 0.05)?	Yes
		One- or two-tailed P value?	Two-tailed
		t, df	t=5.031, df=20
The source data for Fig. S3c
		Group	SCMV-GFP	SCMV-G6556-GFP
		Relative expression	0.970562	1.75693
			1.00156	1.58406
			1.02787	1.6274
		Unpaired t test
		P value	0.0003
		P value summary	***
		Significantly different (P < 0.05)?	Yes
		One- or two-tailed P value?	Two-tailed
		t, df	t=12.04, df=4
		How big is the difference?
		Mean of column A	1
		Mean of column B	1.656
		Difference between means (B - A) ± SEM	0.6561 ± 0.05451
		95% confidence interval	0.5048 to 0.8075
		R squared (eta squared)	0.9731
The source data for Fig. S3f
		Group	SCMV-GFP/delGDD	SCMV-G6556-GFP/delGDD
		Relative expression	3.1245	1.91007
			0.40434	0.28591
			2.12672	1.61175
			0.34	0.2515
			0.37988	0.51357
			0.05686	0.52984
			0.6943	0.24293
			1.05968	0.38787
			0.80309	0.90666
			0.78929	0.29497
			1.17987	1.66859
			1.04147	0.44554
		Unpaired t test
		P value	0.4287
		P value summary	ns
		Significantly different (P < 0.05)?	No
		One- or two-tailed P value?	Two-tailed
		t, df	t=0.8064, df=22
The source data for Fig. S3g
		Group	SCMV-GFP/delGDD	SCMV-G6556-GFP/delGDD
		Relative expression	1.47114	1.13467
			0.609007	0.690572
			0.602519	0.359309
			1.44674	1.60547
			0.895231	1.07518
			0.975365	0.713871
		Unpaired t test
		P value	0.7738
		P value summary	ns
		Significantly different (P < 0.05)?	No
		One- or two-tailed P value?	Two-tailed
		t, df	t=0.2953, df=10

[truncated: 13 more sheets: Fig.S4, Fig.S5, Fig.S7, Fig.S8, Fig.S9, Fig.S10, Fig.S11, Fig.S12, Fig.S13, Fig.S14, Fig.S15, Fig.S16, Fig.S17]
