# Supplementary material for: Potyviruses recruit host eIF4A3 to block m6A-mediated RNA decay by steric hindrance of viral RNA methylation in plants
Source: Nucleic Acids Res. 2026 Jan 8;54(1):gkaf1432. doi: 10.1093/nar/gkaf1432 (PMC12781882; doi:10.1093/nar/gkaf1432)
Supplement: gkaf1432_Supplemental_Files [file gkaf1432_supplemental_files.zip › Supplementary Table S4.xlsx]

## Sheet: Supplementary Table S4
Supplementary Table S4. Differentially expressed genes (DEGs) between WT plants and ZmeIF4A3-KD plants.
Gene ID	Gene Name	Gene Description	FC(mutator/control)	Log2FC(mutator/control)	Pvalue	Padjust	Significant	Regulate	mutator1	mutator2	mutator3	WT1	WT2	WT3	mutator	control	GO ID	GO Term	KO ID	KO Name	Pathway ID	Pathway Definition
gene_Zm00001d000011		-	10.3117	3.36622	1.5954e-07	2.69241e-06	yes	up	4.34	0.83	4.33	0.11	0.54	0.36	3.16667	0.336667	GO:0045122;GO:0019243;GO:0050832;GO:0005737;GO:0016829;GO:0004462;GO:0046872;GO:000801	BP:aflatoxin biosynthetic process;BP:methylglyoxal catabolic process to D-lactate via S-lactoyl-glutathione;BP:defense response to fungus;CC:cytoplasm;MF:lyase activity;MF:lactoylglutathione lyase activity;MF:metal ion binding;MF:microtubule binding;	K01759	GLO1, gloA	map00620	Pyruvate metabolism
gene_Zm00001d000045		-	2.01058	1.00761	0.0157534	0.0661627	yes	up	5.72	3.72	5.16	2.13	1.82	3.13	4.86667	2.36	GO:0005634;GO:000097	CC:nucleus;MF:transcription regulatory region sequence-specific DNA binding;	------	------	------	------
gene_Zm00001d000052		-	4.79571	2.26175	2.66198e-39	4.64863e-37	yes	up	21.53	24.93	24.44	3.18	2.34	3.48	23.6333	3	GO:0005737;GO:0005956;GO:0016301;GO:001988	CC:cytoplasm;CC:protein kinase CK2 complex;MF:kinase activity;MF:protein kinase regulator activity;	K03115	CSNK2B	map04712;map03008	Circadian rhythm - plant;Ribosome biogenesis in eukaryotes
gene_Zm00001d000060		-	0.32545	-1.61949	4.43804e-15	1.84401e-13	yes	down	40.99	40.17	25.87	112.66	115.8	104.99	35.6767	111.15	GO:0005829;GO:0004032;GO:004783	CC:cytosol;MF:aldito;MF:D-threo-aldose 1-dehydrogenase activity;	K22374	DMAS1	------	------
gene_Zm00001d000070		-	0.181604	-2.46113	2.18488e-11	6.42115e-10	yes	down	2.75	4.09	6.46	26.99	24.66	17.15	4.43333	22.9333	GO:001602	CC:integral component of membrane;	------	------	------	------
gene_Zm00001d000086		-	29.5599	4.88557	2.98502e-28	3.01218e-26	yes	up	13.06	12.18	16.5	0.22	0.77	0.38	13.9133	0.456667	GO:000372	MF:RNA binding;	------	------	------	------
gene_Zm00001d000126		-	2.43684	1.28501	3.34668e-07	5.30255e-06	yes	up	14.92	13.32	19.13	7.78	5.57	5.45	15.79	6.26667	------	------	------	------	------	------
gene_Zm00001d000143		-	0.289015	-1.79078	2.932e-08	5.6078e-07	yes	down	1.46	0.72	1.27	4.24	3.71	3.78	1.15	3.91	------	------	------	------	------	------
gene_Zm00001d000158		-	0.186234	-2.42481	0.0036717	0.0205014	yes	down	0.25	0.11	0.15	1.31	0.48	0.93	0.17	0.906667	GO:001602	CC:integral component of membrane;	------	------	------	------
gene_Zm00001d000159		-	29.9882	4.90632	0.0227313	0.0875922	yes	up	0.59	3.76	0.21	0	0	0	1.52	0	GO:0006412;GO:0005840;GO:0022625;GO:0016021;GO:0000221;GO:0009507;GO:0019843;GO:0003735;GO:0003723;GO:004696	BP:translation;CC:ribosome;CC:cytosolic large ribosomal subunit;CC:integral component of membrane;CC:vacuolar proton-transporting V-type ATPase, V1 domain;CC:chloroplast;MF:rRNA binding;MF:structural constituent of ribosome;MF:RNA binding;MF:proton-transporting ATPase activity, rotational mechanism;	K02868	RP-L11e, RPL11	map03010	Ribosome
gene_Zm00001d000209		-	140.924	7.13878	0.0138313	0.0599093	yes	up	0.1	3.78	0.05	0	0	0	1.31	0	GO:0005874;GO:0003824;GO:000801	CC:microtubule;MF:catalytic activity;MF:microtubule binding;	------	------	------	------
gene_Zm00001d000211		-	0.00722346	-7.11309	1.10514e-07	1.90507e-06	yes	down	0	0	0	4.36	3.47	3.5	0	3.77667	GO:000626	BP:DNA replication;	------	------	------	------
gene_Zm00001d000221		-	0.028433	-5.13629	2.6613e-05	0.000286443	yes	down	0	0	0.21	2.59	2.72	2.07	0.07	2.46	GO:0018105;GO:0035556;GO:0046777;GO:0005737;GO:0005634;GO:0004683;GO:0016301;GO:0009931;GO:0005516;GO:0004672;GO:000552	BP:peptidyl-serine phosphorylation;BP:intracellular signal transduction;BP:protein autophosphorylation;CC:cytoplasm;CC:nucleus;MF:calmodulin-dependent protein kinase activity;MF:kinase activity;MF:calcium-dependent protein serine/threonine kinase activity;MF:calmodulin binding;MF:protein kinase activity;MF:ATP binding;	K00924	E2.7.1.-	------	------
gene_Zm00001d000224		-	2.2305	1.15737	0.0124276	0.0552571	yes	up	2.41	3.44	1.78	0.8	1.35	1.28	2.54333	1.14333	GO:0031146;GO:001900	BP:SCF-dependent proteasomal ubiquitin-dependent protein catabolic process;CC:SCF ubiquitin ligase complex;	K03875	SKP2, FBXL1	map04120	Ubiquitin mediated proteolysis
gene_Zm00001d000228		-	0.00541448	-7.52896	3.27367e-269	2.62974e-265	yes	down	0.39	0.38	0.7	110.17	109.39	108.05	0.49	109.203	------	------	------	------	------	------
gene_Zm00001d000272		-	0.394388	-1.34231	8.91974e-05	0.000841647	yes	down	12.81	21.01	18.23	61.54	20.88	48.43	17.35	43.6167	GO:0018298;GO:0015979;GO:0009535;GO:0009522;GO:0016021;GO:0009507;GO:0042651;GO:0016168;GO:0051539;GO:0009055;GO:0000287;GO:0046872;GO:001649	BP:protein-chromophore linkage;BP:photosynthesis;CC:chloroplast thylakoid membrane;CC:photosystem I;CC:integral component of membrane;CC:chloroplast;CC:thylakoid membrane;MF:chlorophyll binding;MF:4 iron, 4 sulfur cluster binding;MF:electron carrier activity;MF:magnesium ion binding;MF:metal ion binding;MF:oxidoreductase activity;	K02689	psaA	map00195	Photosynthesis
gene_Zm00001d000294		-	0.402255	-1.31382	0.000209242	0.00177742	yes	down	5.99	5.91	3.19	5.64	12.36	25.05	5.03	14.35	GO:0019346;GO:0019343;GO:0005737;GO:0016846;GO:0003824;GO:0004123;GO:0030170;GO:001682	BP:transsulfuration;BP:cysteine biosynthetic process via cystathionine;CC:cytoplasm;MF:carbon-sulfur lyase activity;MF:catalytic activity;MF:cystathionine gamma-lyase activity;MF:pyridoxal phosphate binding;MF:lyase activity;	K01761	E4.4.1.11	map00270;map00450	Cysteine and methionine metabolism;Selenocompound metabolism
gene_Zm00001d000306		-	105.209	6.71712	2.17102e-06	2.93929e-05	yes	up	12.27	18.31	16.2	0	0	0	15.5933	0	GO:0016567;GO:0009637;GO:0018298;GO:0048511;GO:0007623;GO:0050896;GO:0005829;GO:0019005;GO:0005634;GO:000988	BP:protein ubiquitination;BP:response to blue light;BP:protein-chromophore linkage;BP:rhythmic process;BP:circadian rhythm;BP:response to stimulus;CC:cytosol;CC:SCF ubiquitin ligase complex;CC:nucleus;MF:photoreceptor activity;	K12115	ZTL	map04712	Circadian rhythm - plant
gene_Zm00001d000307		-	0.496884	-1.00902	0.00134508	0.00885661	yes	down	2.43	3.58	4	5.13	4.44	5.05	3.33667	4.87333	------	------	------	------	------	------
gene_Zm00001d000366		-	3.52814	1.81891	0.0497828	0.157774	yes	up	2.16	1.77	2.56	0.76	0	1.11	2.16333	0.623333	GO:0034314;GO:0005737;GO:0005885;GO:0003779;GO:0005507;GO:001649	BP:Arp2/3 complex-mediated actin nucleation;CC:cytoplasm;CC:Arp2/3 protein complex;MF:actin binding;MF:copper ion binding;MF:oxidoreductase activity;	K05756	ARPC3	map04144	Endocytosis
gene_Zm00001d000382		-	25.4481	4.66949	6.27994e-132	7.20668e-129	yes	up	23.36	23.36	22.22	0.83	0.9	0.95	22.98	0.893333	------	------	------	------	------	------
gene_Zm00001d000412		-	0.0276142	-5.17845	0.00369149	0.0205869	yes	down	0	0	0	0.73	0.26	0.4	0	0.463333	GO:0005634;GO:0046983;GO:0046872;GO:000367	CC:nucleus;MF:protein dimerization activity;MF:metal ion binding;MF:DNA binding;	------	------	------	------
gene_Zm00001d000434		-	0.339649	-1.55788	6.37862e-05	0.000624618	yes	down	0.93	0.77	0.99	2.81	2.35	2.59	0.896667	2.58333	GO:0015853;GO:0015854;GO:0016021;GO:0005886;GO:0005345;GO:002285	BP:adenine transport;BP:guanine transport;CC:integral component of membrane;CC:plasma membrane;MF:purine nucleobase transmembrane transporter activity;MF:transmembrane transporter activity;	K06901	pbuG, azgA, ghxP, ghxQ, adeQ	------	------
gene_Zm00001d000472		-	18.3624	4.19868	3.12495e-06	4.08839e-05	yes	up	0.62	1.65	2.93	0.22	0.05	0	1.73333	0.09	GO:0005774;GO:0003924;GO:000552	CC:vacuolar membrane;MF:GTPase activity;MF:GTP binding;	K07897	RAB7A	map04145;map04144	Phagosome;Endocytosis
gene_Zm00001d000502		-	3.34093	1.74025	0.00671441	0.0337386	yes	up	4.78	5.77	3.15	2.15	1.08	0.78	4.56667	1.33667	GO:001602	CC:integral component of membrane;	------	------	------	------
gene_Zm00001d000505		-	3.34247	1.74091	0.00125265	0.00833913	yes	up	6.23	6.16	7.03	2.76	1.09	1.86	6.47333	1.90333	GO:001602	CC:integral component of membrane;	------	------	------	------
gene_Zm00001d000508		-	2.36552	1.24216	4.52008e-09	9.72583e-08	yes	up	60.05	39.43	59.3	22.64	20.08	21.97	52.9267	21.5633	------	------	------	------	------	------
gene_Zm00001d000531		-	2.34572	1.23003	0.0431037	0.142237	yes	up	6.29	1.29	2.71	1.73	0.93	0.63	3.43	1.09667	------	------	------	------	------	------
gene_Zm00001d000556		-	3.78938	1.92196	1.84248e-05	0.0002049	yes	up	2.81	7.13	4	1.25	1.42	0.99	4.64667	1.22	------	------	------	------	------	------
gene_Zm00001d000570		-	12.8108	3.67929	0.00282155	0.016508	yes	up	2.01	0.17	3.1	0.23	0	0.18	1.76	0.136667	GO:0016787;GO:0016887;GO:000552	MF:hydrolase activity;MF:ATPase activity;MF:ATP binding;	K22766	FIGNL1	------	------
gene_Zm00001d000723		-	2.18804	1.12964	0.0281283	0.103211	yes	up	1.08	1.56	0.89	0.44	0.48	0.63	1.17667	0.516667	GO:001602	CC:integral component of membrane;	------	------	------	------
gene_Zm00001d000788		-	2.37921	1.25048	0.00025174	0.00208846	yes	up	5.63	2.09	4.12	1.61	1.23	1.78	3.94667	1.54	GO:001602	CC:integral component of membrane;	------	------	------	------
gene_Zm00001d000798		-	0.222616	-2.16737	0.0353811	0.122648	yes	down	0.66	0.82	0.04	1.83	2.31	4.73	0.506667	2.95667	------	------	------	------	------	------
gene_Zm00001d000804		-	2.63025	1.3952	0.000424991	0.0032774	yes	up	10.88	8.58	9.26	11.55	8.55	5.55	9.57333	8.55	------	------	------	------	------	------
gene_Zm00001d000842		-	0.230733	-2.1157	0.0292669	0.106381	yes	down	1.78	0.92	0	2.82	6.14	2.36	0.9	3.77333	GO:0006310;GO:0003676;GO:0005524;GO:000438	BP:DNA recombination;MF:nucleic acid binding;MF:ATP binding;MF:helicase activity;	------	------	------	------
gene_Zm00001d000888		-	0.256064	-1.96542	0.0492893	0.156569	yes	down	3.64	7.89	0.65	6.94	18.77	15.26	4.06	13.6567	------	------	------	------	------	------
gene_Zm00001d000903		-	2.04692	1.03345	0.000281907	0.0023045	yes	up	5.5	5.98	4.11	2.1	2.91	2.47	5.19667	2.49333	------	------	------	------	------	------
gene_Zm00001d000904		-	2.37987	1.25088	0.00778447	0.0380446	yes	up	2.06	2.13	0.73	0.84	0.71	0.51	1.64	0.686667	------	------	------	------	------	------
gene_Zm00001d000913		-	3.10437	1.6343	0.00891069	0.0423631	yes	up	0.94	0.94	0.67	0.25	0.21	0.29	0.85	0.25	GO:0015031;GO:0008104;GO:001602	BP:protein transport;BP:protein localization;CC:integral component of membrane;	------	------	------	------
gene_Zm00001d001004		-	5.9448	2.57163	2.2105e-20	1.37296e-18	yes	up	6.53	6.89	6.11	1.24	0.72	1.28	6.51	1.08	------	------	------	------	------	------
gene_Zm00001d001016		-	0.128449	-2.96073	9.30618e-08	1.62661e-06	yes	down	0.17	0.57	0.73	3.46	5.14	6.11	0.49	4.90333	------	------	------	------	------	------
gene_Zm00001d001022		-	140.054	7.12984	3.77938e-07	5.9104e-06	yes	up	2.01	2.1	0.86	0	0	0	1.65667	0	GO:0010029;GO:0016021;GO:0000151;GO:0016787;GO:0008270;GO:0046982;GO:000484	BP:regulation of seed germination;CC:integral component of membrane;CC:ubiquitin ligase complex;MF:hydrolase activity;MF:zinc ion binding;MF:protein heterodimerization activity;MF:ubiquitin-protein transferase activity;	------	------	------	------
gene_Zm00001d001027		-	0.308199	-1.69807	0.0207762	0.0818248	yes	down	0.5	1.79	2.01	6.2	6.91	3.77	1.43333	5.62667	------	------	------	------	------	------
gene_Zm00001d001070		-	157.603	7.30015	1.57382e-07	2.65971e-06	yes	up	14.84	16.26	6.87	0	0	0	12.6567	0	------	------	------	------	------	------
gene_Zm00001d001078		-	0.0213958	-5.54653	0.000860987	0.00604749	yes	down	0	0	0	1	0.83	0.42	0	0.75	------	------	------	------	------	------
gene_Zm00001d001083		-	11.2688	3.49427	0.0148752	0.0632572	yes	up	2.25	4	12.09	0	0.35	0	6.11333	0.116667	------	------	------	------	------	------
gene_Zm00001d001109		-	0.0120122	-6.37936	1.27553e-05	0.000147147	yes	down	0	0	0	2.69	4.75	4	0	3.81333	------	------	------	------	------	------
gene_Zm00001d001110		-	0.00179649	-9.1206	1.00732e-13	3.77533e-12	yes	down	0	0	0	4.55	4.73	5.74	0	5.00667	------	------	------	------	------	------
gene_Zm00001d001134		-	0.0118396	-6.40024	1.91711e-05	0.000212611	yes	down	0	0	0	5.35	1.79	4.56	0	3.9	------	------	------	------	------	------
gene_Zm00001d001163		-	71.626	6.16241	4.95283e-06	6.24258e-05	yes	up	4.75	5.25	3.49	0	0.17	0	4.49667	0.0566667	GO:0006355;GO:0005634;GO:000367	BP:regulation of transcription, DNA-templated;CC:nucleus;MF:DNA binding;	------	------	------	------
gene_Zm00001d001167		-	9.91128	3.30907	0.00103642	0.00711789	yes	up	0.95	4.51	3.1	0.43	0.97	0.34	2.85333	0.58	------	------	------	------	------	------
gene_Zm00001d001168		-	0.00962799	-6.69855	2.97772e-06	3.91402e-05	yes	down	0	0	0	1.1	2.48	2.77	0	2.11667	------	------	------	------	------	------
gene_Zm00001d001172		-	0.102856	-3.2813	0.00483473	0.0258654	yes	down	0.36	0	0.96	6.23	4.81	2.28	0.44	4.44	------	------	------	------	------	------
gene_Zm00001d001193		-	0.0261741	-5.25571	0.00262075	0.0155102	yes	down	0	0	0	3.65	7.1	2.66	0	4.47	------	------	------	------	------	------
gene_Zm00001d001206		-	0.00226783	-8.78447	1.23819e-89	6.93935e-87	yes	down	0.13	0.43	0.17	81.22	124.65	108.31	0.243333	104.727	------	------	------	------	------	------
gene_Zm00001d001213		-	0.00602232	-7.37546	2.40106e-08	4.64765e-07	yes	down	0	0	0	4.78	3.89	3.53	0	4.06667	------	------	------	------	------	------
gene_Zm00001d001217		-	3.80597	1.92826	0.0118734	0.0532548	yes	up	1.72	0.41	1	0.28	0.28	0.24	1.04333	0.266667	------	------	------	------	------	------
gene_Zm00001d001248		-	0.238977	-2.06506	0.000521541	0.00389362	yes	down	2.63	4.27	0.51	9.21	9.62	12.08	2.47	10.3033	------	------	------	------	------	------
gene_Zm00001d001254		-	3.49261	1.8043	0.0133324	0.0582811	yes	up	5.53	4.75	3.58	1.01	1.79	1.03	4.62	1.27667	------	------	------	------	------	------
gene_Zm00001d001276		-	0.112745	-3.14886	0.0260743	0.0974813	yes	down	0	2.7	0	11.71	5.89	5.89	0.9	7.83	------	------	------	------	------	------
gene_Zm00001d001307		-	5.1685	2.36974	0.00630836	0.0320661	yes	up	3.22	3.18	1.68	0.78	0.63	0.15	2.69333	0.52	GO:000584	CC:ribosome;	------	------	------	------
gene_Zm00001d001320		-	2.16744	1.11599	0.00743244	0.0366737	yes	up	1.18	1.35	1.42	0.63	0.47	0.69	1.31667	0.596667	------	------	------	------	------	------
gene_Zm00001d001358		-	0.137941	-2.85788	0.00329532	0.0188408	yes	down	0	0.51	1	3.88	5.2	1.64	0.503333	3.57333	GO:0010496;GO:0016021;GO:000576	BP:intercellular transport;CC:integral component of membrane;CC:endosome;	------	------	------	------
gene_Zm00001d001390		-	0.020177	-5.63115	0.000121144	0.00110085	yes	down	0	0.16	0.02	2.39	1.07	3.95	0.06	2.47	------	------	------	------	------	------
gene_Zm00001d001393		-	0.100125	-3.32013	0.0050805	0.0269352	yes	down	0	0	1.41	1.67	5.54	6.44	0.47	4.55	GO:001602	CC:integral component of membrane;	------	------	------	------
gene_Zm00001d001414		-	22.997	4.52337	0.00663268	0.0333906	yes	up	1.29	2.77	0.86	0	0.2	0	1.64	0.0666667	------	------	------	------	------	------
gene_Zm00001d001463		-	0.0909476	-3.45882	0.011084	0.0504928	yes	down	0.58	0	0	1.11	0.93	0.73	0.193333	0.923333	------	------	------	------	------	------
gene_Zm00001d001472		-	3.36104	1.74891	3.16233e-06	4.13281e-05	yes	up	7.94	8.06	4.44	2.19	1.62	2.2	6.81333	2.00333	------	------	------	------	------	------
gene_Zm00001d001473		-	0.205027	-2.28611	0.0415966	0.138611	yes	down	0.44	0	0.21	0.69	1.13	1.28	0.216667	1.03333	GO:0032259;GO:000816	BP:methylation;MF:methyltransferase activity;	------	------	------	------
gene_Zm00001d001482		-	0.302947	-1.72286	0.000237049	0.00198701	yes	down	3.17	2.37	1.05	9.66	7.42	4.37	2.19667	7.15	GO:0006284;GO:0003824;GO:000367	BP:base-excision repair;MF:catalytic activity;MF:DNA binding;	------	------	------	------
gene_Zm00001d001483		-	0.409639	-1.28757	8.97758e-05	0.000846443	yes	down	9.51	3.94	15.2	23.46	25.72	26.13	9.55	25.1033	GO:0006260;GO:000367	BP:DNA replication;MF:DNA binding;	------	------	------	------
gene_Zm00001d001485		-	7.25308	2.85859	5.0112e-06	6.30955e-05	yes	up	5.03	5.27	5.23	0.5	0.36	0.62	5.17667	0.493333	GO:0000160;GO:0005634;GO:000367	BP:phosphorelay signal transduction system;CC:nucleus;MF:DNA binding;	------	------	------	------
gene_Zm00001d001570		-	20.7688	4.37635	0.0350674	0.121812	yes	up	0.56	0.45	0.56	0	0	0	0.523333	0	------	------	------	------	------	------
gene_Zm00001d001588		-	0.378545	-1.40146	0.0360562	0.124594	yes	down	1.34	0.39	1.92	2.28	3.09	4	1.21667	3.12333	GO:001602	CC:integral component of membrane;	------	------	------	------
gene_Zm00001d001754		-	0.0482472	-4.37341	0.00121571	0.00813593	yes	down	2.28	0	0	9.18	13.99	19.03	0.76	14.0667	------	------	------	------	------	------
gene_Zm00001d001760		-	0.0165278	-5.91896	0.000112662	0.00103273	yes	down	0	0	0	2.44	2.05	2.69	0	2.39333	------	------	------	------	------	------
gene_Zm00001d001767		-	5.52099	2.46493	9.40812e-07	1.36829e-05	yes	up	7.88	3.24	6.62	0.64	1.18	1.29	5.91333	1.03667	------	------	K10523	SPOP	------	------
gene_Zm00001d001770		-	159.825	7.32035	1.75899e-45	3.85363e-43	yes	up	68.1	70.35	65.5	0	0.61	0.77	67.9833	0.46	GO:0002084;GO:0006412;GO:0005737;GO:0005840;GO:0022627;GO:0016787;GO:0052689;GO:0019843;GO:0003735;GO:0003723;GO:000847	BP:protein depalmitoylation;BP:translation;CC:cytoplasm;CC:ribosome;CC:cytosolic small ribosomal subunit;MF:hydrolase activity;MF:carboxylic ester hydrolase activity;MF:rRNA binding;MF:structural constituent of ribosome;MF:RNA binding;MF:palmitoyl;	------	------	------	------
gene_Zm00001d001771		-	0.166064	-2.59019	8.53098e-05	0.000809402	yes	down	0.23	0.25	0.36	1.18	1.6	2.15	0.28	1.64333	GO:0009505;GO:000419	CC:plant-type cell wall;MF:aspartic-type endopeptidase activity;	------	------	------	------
gene_Zm00001d001804		-	5.71661	2.51516	2.67117e-09	5.96043e-08	yes	up	14.3	4.12	17.95	3.35	2.67	2.74	12.1233	2.92	GO:0006952;GO:0009607;GO:0016021;GO:000551	BP:defense response;BP:response to biotic stimulus;CC:integral component of membrane;MF:calmodulin binding;	K08472	MLO	------	------
gene_Zm00001d001819		-	0.257168	-1.95922	0.034707	0.120955	yes	down	0.29	0.1	0.61	1.8	0.62	0.97	0.333333	1.13	GO:0006506;GO:0005783;GO:0016021;GO:0016020;GO:0016811;GO:000022	BP:GPI anchor biosynthetic process;CC:endoplasmic reticulum;CC:integral component of membrane;CC:membrane;MF:hydrolase activity, acting on carbon-nitroge;MF:N-acetylglucosaminylphosphatidylinositol deacetylase activity;	K03434	PIGL	map00563	Glycosylphosphatidylinositol (GPI)-anchor biosynthesis
gene_Zm00001d001857		-	0.32138	-1.63765	0.00431791	0.023537	yes	down	54.05	100.94	41.57	167.48	211.23	155.35	65.52	178.02	GO:0018298;GO:0009768;GO:0010196;GO:0009416;GO:0009765;GO:0009535;GO:0009941;GO:0009522;GO:0009523;GO:0010287;GO:0016168;GO:0019904;GO:000372	BP:protein-chromophore linkage;BP:photosynthesis, light harvesting in photosystem I;BP:nonphotochemical quenching;BP:response to light stimulus;BP:photosynthesis, light harvesting;CC:chloroplast thylakoid membrane;CC:chloroplast envelope;CC:photosystem I;CC:photosystem II;CC:plastoglobule;MF:chlorophyll binding;MF:protein domain specific binding;MF:mRNA binding;	K08917	LHCB6	map00196	Photosynthesis - antenna proteins
gene_Zm00001d001885		-	50.3984	5.65531	0.00149949	0.00970098	yes	up	2.32	2.8	0.42	0	0	0	1.84667	0	GO:0005737;GO:0005739;GO:0004017;GO:000552	CC:cytoplasm;CC:mitochondrion;MF:adenylate kinase activity;MF:ATP binding;	K00939	adk, AK	map00730;map00230;map01240	Thiamine metabolism;Purine metabolism;Biosynthesis of cofactors
gene_Zm00001d001973		-	2.21322	1.14615	6.31325e-06	7.74264e-05	yes	up	6.78	6.84	7.91	3.42	3.37	2.73	7.17667	3.17333	GO:0071038;GO:0071051;GO:0034427;GO:0071035;GO:0043928;GO:0071034;GO:0071049;GO:0000460;GO:0034475;GO:0000467;GO:0060149;GO:0005737;GO:0005654;GO:0000178;GO:0005730;GO:0000176;GO:0000177;GO:000372	BP:nuclear polyadenylation-dependent tRNA catabolic process;BP:polyadenylation-dependent snoRNA 3'-end processing;BP:nuclear-transcribed mRNA catabolic process, exonucleolytic, 3'-5';BP:nuclear polyadenylation-dependent rRNA catabolic process;BP:exonucleolytic nuclear-transcribed mRNA catabolic process involved in deadenylation-dependent decay;BP:CUT catabolic process;BP:nuclear retention of pre-…	K03679	RRP4, EXOSC2	map03018	RNA degradation
gene_Zm00001d001984		-	0.193492	-2.36965	0.0208614	0.0821334	yes	down	0	0.11	0.31	0.6	0.51	0.75	0.14	0.62	GO:0006865;GO:0016021;GO:000588	BP:amino acid transport;CC:integral component of membrane;CC:plasma membrane;	K24917	AAP	------	------
gene_Zm00001d002007		-	289.235	8.1761	9.93542e-13	3.40105e-11	yes	up	10.38	26.68	4.33	0.02	0.03	0.07	13.7967	0.04	GO:0005730;GO:0016787;GO:0004386;GO:0003723;GO:0003676;GO:0046872;GO:000552	CC:nucleolus;MF:hydrolase activity;MF:helicase activity;MF:RNA binding;MF:nucleic acid binding;MF:metal ion binding;MF:ATP binding;	K14809	DDX55, SPB4	------	------
gene_Zm00001d002008		-	25.0678	4.64776	0.0214626	0.0838565	yes	up	1.21	1.51	0.49	0	0	0	1.07	0	GO:0061157;GO:0005737;GO:0003723;GO:000372	BP:mRNA destabilization;CC:cytoplasm;MF:RNA binding;MF:mRNA binding;	------	------	------	------
gene_Zm00001d002018		-	4.76146	2.2514	0.00310328	0.0179464	yes	up	14.65	16.71	1.99	0.22	1.63	1.1	11.1167	0.983333	------	------	------	------	------	------
gene_Zm00001d002039		-	0.352905	-1.50265	0.0366366	0.125967	yes	down	0.06	1.19	1.4	2.63	2.31	2.46	0.883333	2.46667	GO:0006468;GO:0007166;GO:0016021;GO:0005886;GO:0030247;GO:0004674;GO:0005509;GO:0004672;GO:000552	BP:protein phosphorylation;BP:cell surface receptor signaling pathway;CC:integral component of membrane;CC:plasma membrane;MF:polysaccharide binding;MF:protein serine/threonine kinase activity;MF:calcium ion binding;MF:protein kinase activity;MF:ATP binding;	------	------	------	------
gene_Zm00001d002043		-	43.8729	5.45526	0.00824601	0.0398957	yes	up	3.31	0	15.48	1.28	0	0	6.26333	0.426667	GO:0006388;GO:0000379;GO:0016021;GO:0000214;GO:0000213;GO:000367	BP:tRNA splicing, via endonucleolytic cleavage and ligation;BP:tRNA-type intron splice site recognition and cleavage;CC:integral component of membrane;CC:tRNA-intron endonuclease complex;MF:tRNA-intron endonuclease activity;MF:nucleic acid binding;	K15322	TSEN2	------	------
gene_Zm00001d002052		-	0.157574	-2.6659	2.71185e-07	4.39165e-06	yes	down	13.31	12.84	33.18	141.56	81.17	105.02	19.7767	109.25	GO:0016540;GO:0005737;GO:0008798;GO:0016787;GO:000406	BP:protein autoprocessing;CC:cytoplasm;MF:beta-aspartyl-peptidase activity;MF:hydrolase activity;MF:asparaginase activity;	K13051	ASRGL1, iaaA	map00460;map00250	Cyanoamino acid metabolism;Alanine, aspartate and glutamate metabolism
gene_Zm00001d002109		-	53.1477	5.73193	0.000319139	0.00255767	yes	up	2.22	2.06	2.11	0	0	0	2.13	0	GO:0004674;GO:0005524;GO:000467	MF:protein serine/threonine kinase activity;MF:ATP binding;MF:protein kinase activity;	------	------	------	------
gene_Zm00001d002126		-	2.25622	1.17391	1.6717e-22	1.21344e-20	yes	up	29.64	31.21	28.06	13.16	12.39	12.58	29.6367	12.71	------	------	------	------	------	------
gene_Zm00001d002168		-	4.01637	2.00589	0.022296	0.0863569	yes	up	0.38	0.23	0.91	0.1	0.2	0.05	0.506667	0.116667	GO:0006468;GO:0048544;GO:0016021;GO:0005886;GO:0106310;GO:0106311;GO:0004672;GO:0004674;GO:000552	BP:protein phosphorylation;BP:recognition of pollen;CC:integral component of membrane;CC:plasma membrane;CC:old GO;CC:old GO;MF:protein kinase activity;MF:protein serine/threonine kinase activity;MF:ATP binding;	------	------	------	------
gene_Zm00001d002172		-	10.8648	3.44159	1.08809e-40	2.01707e-38	yes	up	11.04	20.51	19.2	2.73	1.88	2.32	16.9167	2.31	GO:0006468;GO:0048544;GO:0016021;GO:0005886;GO:0106310;GO:0004672;GO:0030246;GO:0004674;GO:0106311;GO:000552	BP:protein phosphorylation;BP:recognition of pollen;CC:integral component of membrane;CC:plasma membrane;CC:old GO;MF:protein kinase activity;MF:carbohydrate binding;MF:protein serine/threonine kinase activity;MF:old GO;MF:ATP binding;	------	------	------	------
gene_Zm00001d002178		-	7.03608	2.81477	0.0156329	0.0657598	yes	up	0.87	1.23	0.02	0.02	0.17	0.08	0.706667	0.09	GO:0048544;GO:0016021;GO:0030246;GO:0005524;GO:0004672;GO:0106310;GO:010631	BP:recognition of pollen;CC:integral component of membrane;MF:carbohydrate binding;MF:ATP binding;MF:protein kinase activity;MF:old GO;MF:old GO;	------	------	------	------
gene_Zm00001d002179		-	24.5167	4.61569	0.00683836	0.0342357	yes	up	0.92	0.61	0.13	0	0	0.06	0.553333	0.02	GO:000552	MF:ATP binding;	------	------	------	------
gene_Zm00001d002181		-	17.5599	4.13421	9.53645e-05	0.000893195	yes	up	19.11	20.79	1.32	0.75	0.76	0.79	13.74	0.766667	GO:0006468;GO:0048544;GO:0016021;GO:0005886;GO:0106310;GO:0004672;GO:0030246;GO:0004674;GO:0106311;GO:000552	BP:protein phosphorylation;BP:recognition of pollen;CC:integral component of membrane;CC:plasma membrane;CC:old GO;MF:protein kinase activity;MF:carbohydrate binding;MF:protein serine/threonine kinase activity;MF:old GO;MF:ATP binding;	------	------	------	------
gene_Zm00001d002193		-	17.3448	4.11643	0.0252537	0.0953004	yes	up	1.88	0.06	0.12	0	0	0.28	0.686667	0.0933333	GO:0042546;GO:0071555;GO:0010411;GO:0005618;GO:0048046;GO:0016762;GO:000455	BP:cell wall biogenesis;BP:cell wall organization;BP:xyloglucan metabolic process;CC:cell wall;CC:apoplast;MF:xylogluca;MF:hydrolase activity, hydrolyzing O-glycosyl compounds;	K08235	E2.4.1.207	------	------
gene_Zm00001d002195		-	0.017899	-5.80398	2.75223e-27	2.64247e-25	yes	down	0.29	0.05	0.25	13.95	9.56	12.97	0.196667	12.16	GO:0000469;GO:0000462;GO:0016021;GO:0030686;GO:000573	BP:cleavage involved in rRNA processing;BP:maturation of SSU-rRNA from tricistronic rRNA transcrip;CC:integral component of membrane;CC:90S preribosome;CC:nucleolus;	K14795	RRP36	------	------
gene_Zm00001d002212		-	8.83149	3.14266	1.49523e-07	2.53579e-06	yes	up	8.23	7.49	1.35	0.48	0.55	0.89	5.69	0.64	------	------	------	------	------	------
gene_Zm00001d002232		-	0.353735	-1.49926	0.0354301	0.1228	yes	down	0.35	0.82	3.93	3.94	4.82	4.97	1.7	4.57667	GO:000552	MF:ATP binding;	------	------	------	------
gene_Zm00001d002279		-	51.2804	5.68033	0.00881534	0.0420592	yes	up	2.07	0.9	0	0	0	0	0.99	0	GO:0016036;GO:0005737;GO:0030687;GO:000563	BP:cellular response to phosphate starvation;CC:cytoplasm;CC:preribosome, large subunit precursor;CC:nucleus;	------	------	------	------
gene_Zm00001d002287		-	2.38629	1.25477	0.000125641	0.00113402	yes	up	2.3	1.78	1.54	0.6	0.76	0.95	1.87333	0.77	GO:0016021;GO:0005886;GO:0005524;GO:000467	CC:integral component of membrane;CC:plasma membrane;MF:ATP binding;MF:protein kinase activity;	K13420	FLS2	map04016;map04626	MAPK signaling pathway - plant;Plant-pathogen interaction
gene_Zm00001d002316		-	2.08112	1.05736	0.00449492	0.0243423	yes	up	4.18	2.51	4.85	2.63	1.23	1.73	3.84667	1.86333	GO:0031047;GO:000367	BP:gene silencing by RNA;MF:nucleic acid binding;	K11593	ELF2C, AGO	------	------
gene_Zm00001d002320		-	3.34373	1.74146	9.79803e-11	2.66504e-09	yes	up	11.71	6.41	13.74	3.06	2.94	2.98	10.62	2.99333	GO:0005737;GO:0016021;GO:0016787;GO:0016887;GO:0043023;GO:0043022;GO:0005524;GO:000552	CC:cytoplasm;CC:integral component of membrane;MF:hydrolase activity;MF:ATPase activity;MF:ribosomal large subunit binding;MF:ribosome binding;MF:ATP binding;MF:GTP binding;	K19788	OLA1	------	------
gene_Zm00001d002379		-	1766.73	10.7869	0.00576466	0.0298117	yes	up	37.98	24.13	0	0	0	0	20.7033	0	GO:0006893;GO:0006887;GO:0006904;GO:0000145;GO:0005634;GO:0016020;GO:0016787;GO:0004386;GO:0003724;GO:0003723;GO:000552	BP:Golgi to plasma membrane transport;BP:exocytosis;BP:vesicle docking involved in exocytosis;CC:exocyst;CC:nucleus;CC:membrane;MF:hydrolase activity;MF:helicase activity;MF:RNA helicase activity;MF:RNA binding;MF:ATP binding;	K11594	DDX3X, bel	------	------
gene_Zm00001d002408		-	2616.51	11.3534	1.28944e-21	8.63173e-20	yes	up	108.53	107.5	133.77	0	0	0.16	116.6	0.0533333	GO:0006457;GO:0051085;GO:0005759;GO:0051087;GO:0051082;GO:0016887;GO:0046872;GO:000552	BP:protein folding;BP:chaperone mediated protein folding requiring cofactor;CC:mitochondrial matrix;MF:chaperone binding;MF:unfolded protein binding;MF:ATPase activity;MF:metal ion binding;MF:ATP binding;	K04078	groES, HSPE1	------	------
gene_Zm00001d002436		-	3.83422	1.93893	0.0451993	0.146959	yes	up	0.68	0.32	5.66	0.59	0.35	0.72	2.22	0.553333	GO:0010230;GO:0016021;GO:0005739;GO:0070469;GO:0009916;GO:0046872;GO:010272	BP:alternative respiration;CC:integral component of membrane;CC:mitochondrion;CC:respiratory chain;MF:alternative oxidase activity;MF:metal ion binding;MF:ubiquino;	K17893	AOX1, AOX2	------	------
gene_Zm00001d002441		-	4.07428	2.02655	8.81223e-05	0.000833134	yes	up	1.33	0.77	0.47	0.23	0.24	0.24	0.856667	0.236667	GO:0016021;GO:0016787;GO:0003723;GO:0005524;GO:000438	CC:integral component of membrane;MF:hydrolase activity;MF:RNA binding;MF:ATP binding;MF:helicase activity;	------	------	------	------
gene_Zm00001d002465		-	18.6535	4.22137	0.0217325	0.0846505	yes	up	2.11	1.26	0.19	0	0	0.18	1.18667	0.06	GO:0006606;GO:0006886;GO:0016021;GO:0005829;GO:0005635;GO:003126	BP:protein import into nucleus;BP:intracellular protein transport;CC:integral component of membrane;CC:cytosol;CC:nuclear envelope;MF:small GTPase binding;	K20223	IPO7, RANBP7	map03013	Nucleocytoplasmic transport
gene_Zm00001d002470		-	0.312246	-1.67924	0.0460388	0.149045	yes	down	0.49	0.38	0.62	2.09	1.73	0.82	0.496667	1.54667	GO:001678	MF:hydrolase activity;	K22912	PYRP2	map00740;map01240	Riboflavin metabolism;Biosynthesis of cofactors
gene_Zm00001d002489		-	0.499204	-1.0023	0.00010665	0.000984362	yes	down	13.13	15.13	13.44	17.6	33.67	30.06	13.9	27.11	------	------	------	------	------	------
gene_Zm00001d002496		-	43.3667	5.43852	0.000186674	0.00161011	yes	up	73.97	0.73	60.89	0.41	0.66	1.92	45.1967	0.996667	GO:004687	MF:metal ion binding;	------	------	------	------
gene_Zm00001d002506		-	163.982	7.3574	7.44645e-08	1.32535e-06	yes	up	4.41	7.25	3.6	0	0	0	5.08667	0	GO:0005634;GO:0046983;GO:0046872;GO:000367	CC:nucleus;MF:protein dimerization activity;MF:metal ion binding;MF:DNA binding;	------	------	------	------
gene_Zm00001d002530		-	0.399584	-1.32343	0.0352673	0.122342	yes	down	0.5	0.69	0.84	1.74	1.17	2.07	0.676667	1.66	------	------	------	------	------	------
gene_Zm00001d002533		-	422.732	8.7236	2.08015e-68	8.21794e-66	yes	up	37.25	33.51	36.09	0.09	0.12	0	35.6167	0.07	GO:1905183;GO:0009738;GO:0006979;GO:0080163;GO:0009414;GO:0009651;GO:0009845;GO:0005737;GO:0016021;GO:0005829;GO:0005634;GO:0038023;GO:0020037;GO:0004864;GO:0003723;GO:0016409;GO:0004601;GO:001042	BP:negative regulation of protein serine/threonine phosphatase activity;BP:abscisic acid-activated signaling pathway;BP:response to oxidative stress;BP:regulation of protein serine/threonine phosphatase activity;BP:response to water deprivation;BP:response to salt stress;BP:seed germination;CC:cytoplasm;CC:integral component of membrane;CC:cytosol;CC:nucleus;MF:signaling receptor activity;MF:heme…	K14496	PYL	map04016;map04075	MAPK signaling pathway - plant;Plant hormone signal transduction
gene_Zm00001d002551		-	9.14353	3.19275	0.00822312	0.0398036	yes	up	0.71	1.32	1.77	0.44	0	0	1.26667	0.146667	GO:0016787;GO:0003723;GO:000438	MF:hydrolase activity;MF:RNA binding;MF:helicase activity;	------	------	------	------
gene_Zm00001d002560		-	4.72384	2.23996	0.0184445	0.074617	yes	up	1.64	0.24	1.7	0.24	0.19	0.25	1.19333	0.226667	GO:0006310;GO:0031087;GO:0006281;GO:0000723;GO:0000932;GO:0003678;GO:0008234;GO:000552	BP:DNA recombination;BP:deadenylation-independent decapping of nuclear-transcribed mRNA;BP:DNA repair;BP:telomere maintenance;CC:cytoplasmic mRNA processing body;MF:DNA helicase activity;MF:cysteine-type peptidase activity;MF:ATP binding;	K12616	EDC4	map03018	RNA degradation
gene_Zm00001d002582		-	95.8321	6.58244	5.87265e-06	7.26745e-05	yes	up	5.07	9.46	8.39	0	0	0	7.64	0	GO:0009507;GO:0046872;GO:0051537;GO:001027	CC:chloroplast;MF:metal ion binding;MF:2 iron, 2 sulfur cluster binding;MF:chlorophyllide a oxygenase [overall] activity;	------	------	------	------
gene_Zm00001d002583		-	281.589	8.13745	1.28726e-10	3.45069e-09	yes	up	6.99	5.72	7.09	0	0	0	6.6	0	GO:0009089;GO:0005737;GO:000883	BP:lysine biosynthetic process via diaminopimelate;CC:cytoplasm;MF:diaminopimelate epimerase activity;	------	------	------	------
gene_Zm00001d002593		-	2.97796	1.57433	3.71949e-05	0.000385199	yes	up	8.99	5.47	8.03	2.69	2.04	2.5	7.49667	2.41	GO:0016020;GO:0016021;GO:001630	CC:membrane;CC:integral component of membrane;MF:kinase activity;	------	------	------	------
gene_Zm00001d002601		-	0.213742	-2.22606	0.000103249	0.00095663	yes	down	62.07	55.71	76.29	104.8	404.61	369.23	64.69	292.88	GO:0031936;GO:0016584;GO:0006334;GO:0030261;GO:0045910;GO:0000786;GO:0005634;GO:0003677;GO:0031492;GO:000369	BP:negative regulation of chromatin silencing;BP:nucleosome positioning;BP:nucleosome assembly;BP:chromosome condensation;BP:negative regulation of DNA recombination;CC:nucleosome;CC:nucleus;MF:DNA binding;MF:nucleosomal DNA binding;MF:double-stranded DNA binding;	K11275	H1_5	------	------
gene_Zm00001d002649		-	0.497021	-1.00862	0.0362703	0.1251	yes	down	0.73	1.58	1.08	1.95	1.95	2.78	1.13	2.22667	GO:0005634;GO:000367	CC:nucleus;MF:DNA binding;	------	------	------	------
gene_Zm00001d002696		-	0.373859	-1.41944	0.0252712	0.0953515	yes	down	0.36	0.44	0.78	1.51	1.4	0.58	0.526667	1.16333	GO:000508	MF:guanyl-nucleotide exchange factor activity;	------	------	------	------
gene_Zm00001d002707		-	96.7196	6.59574	0.000320592	0.00256676	yes	up	0.44	0.07	2.86	0	0	0	1.12333	0	GO:000819	MF:UDP-glycosyltransferase activity;	K13495	CISZOG	map00908	Zeatin biosynthesis
gene_Zm00001d002735		-	0.191926	-2.38138	0.0126737	0.0560131	yes	down	0.59	0.29	0	0.75	0.99	3.1	0.293333	1.61333	GO:0042274;GO:0006364;GO:0006412;GO:0032040;GO:0022627;GO:0016021;GO:0005840;GO:000373	BP:ribosomal small subunit biogenesis;BP:rRNA processing;BP:translation;CC:small-subunit processome;CC:cytosolic small ribosomal subunit;CC:integral component of membrane;CC:ribosome;MF:structural constituent of ribosome;	K02993	RP-S7e, RPS7	map03010	Ribosome
gene_Zm00001d002746		-	17.2272	4.10662	1.73921e-05	0.000194763	yes	up	7.57	8.45	5.24	0	0	1.18	7.08667	0.393333	GO:000374	MF:translation release factor activity;	K02836	prfB	------	------
gene_Zm00001d002828		-	55.097	5.7839	0.00158307	0.0101383	yes	up	0.55	0.04	0.6	0	0	0	0.396667	0	GO:0006355;GO:000367	BP:regulation of transcription, DNA-templated;MF:DNA binding;	------	------	------	------
gene_Zm00001d002830		-	2.26216	1.1777	5.42798e-07	8.27904e-06	yes	up	7.67	8.3	11.32	4	3.26	4.44	9.09667	3.9	GO:0005975;GO:0005985;GO:0005773;GO:0016021;GO:0005775;GO:000457	BP:carbohydrate metabolic process;BP:sucrose metabolic process;CC:vacuole;CC:integral component of membrane;CC:vacuolar lumen;MF:sucrose alpha-glucosidase activity;	K01193	INV, sacA	map00500;map00052	Starch and sucrose metabolism;Galactose metabolism
gene_Zm00001d002856		-	0.456819	-1.1303	0.000173139	0.00150523	yes	down	17.03	29.98	24.17	33.4	62.49	58.11	23.7267	51.3333	GO:0006511;GO:0071712;GO:0016021;GO:0016874;GO:0044390;GO:0046872;GO:006163	BP:ubiquitin-dependent protein catabolic process;BP:ER-associated misfolded protein catabolic process;CC:integral component of membrane;MF:ligase activity;MF:ubiquitin-like protein conjugating enzyme binding;MF:metal ion binding;MF:ubiquitin protein ligase activity;	K10666	RNF5	map04141	Protein processing in endoplasmic reticulum
gene_Zm00001d002868		-	2.21792	1.14921	0.0304371	0.109661	yes	up	2.55	2.83	3.31	1.33	1.05	1.2	2.89667	1.19333	GO:001597	BP:photosynthesis;	------	------	------	------
gene_Zm00001d002879		-	0.440274	-1.18353	0.0303085	0.109309	yes	down	3.41	4.26	0.57	5.9	5.34	7.36	2.74667	6.2	------	------	------	------	------	------
gene_Zm00001d002987		-	0.00180047	-9.11741	1.06803e-13	3.99044e-12	yes	down	0	0	0	4.93	5.37	6.48	0	5.59333	GO:0000723;GO:0006281;GO:0006310;GO:0016787;GO:0003678;GO:000552	BP:telomere maintenance;BP:DNA repair;BP:DNA recombination;MF:hydrolase activity;MF:DNA helicase activity;MF:ATP binding;	------	------	------	------
gene_Zm00001d002991		-	0.044251	-4.49814	0.0289444	0.105504	yes	down	0	0	0	0.1	0.34	0.2	0	0.213333	------	------	------	------	------	------
gene_Zm00001d003019		-	0.321619	-1.63658	0.000967731	0.00669769	yes	down	2.64	3.35	0.6	6.07	6.45	7.8	2.19667	6.77333	GO:0006468;GO:0007166;GO:0016021;GO:0005886;GO:0004672;GO:0030247;GO:0004674;GO:0005509;GO:000552	BP:protein phosphorylation;BP:cell surface receptor signaling pathway;CC:integral component of membrane;CC:plasma membrane;MF:protein kinase activity;MF:polysaccharide binding;MF:protein serine/threonine kinase activity;MF:calcium ion binding;MF:ATP binding;	------	------	------	------
gene_Zm00001d003021		-	0.467694	-1.09636	7.25949e-06	8.80456e-05	yes	down	2.55	1.91	3.26	4.99	5.56	5.46	2.57333	5.33667	GO:0006468;GO:0007166;GO:0016021;GO:0005886;GO:0030247;GO:0004674;GO:0005509;GO:000552	BP:protein phosphorylation;BP:cell surface receptor signaling pathway;CC:integral component of membrane;CC:plasma membrane;MF:polysaccharide binding;MF:protein serine/threonine kinase activity;MF:calcium ion binding;MF:ATP binding;	------	------	------	------
gene_Zm00001d003048		-	3.23148	1.6922	4.14794e-05	0.000425367	yes	up	3.49	1.79	5.8	0.97	1.34	0.88	3.69333	1.06333	GO:004353	MF:ADP binding;	K13459	RPS2	map04626	Plant-pathogen interaction
gene_Zm00001d003062		-	0.219046	-2.1907	0.0451927	0.146957	yes	down	0.22	0.22	0.11	0.81	0.81	0.82	0.183333	0.813333	------	------	------	------	------	------
gene_Zm00001d003068		-	0.12117	-3.04489	0.000143496	0.00127371	yes	down	0.36	0.99	0.07	1.53	4.6	5.61	0.473333	3.91333	GO:0018105;GO:0035556;GO:0046777;GO:0005737;GO:0005634;GO:0004683;GO:0009931;GO:0004674;GO:0005516;GO:000552	BP:peptidyl-serine phosphorylation;BP:intracellular signal transduction;BP:protein autophosphorylation;CC:cytoplasm;CC:nucleus;MF:calmodulin-dependent protein kinase activity;MF:calcium-dependent protein serine/threonine kinase activity;MF:protein serine/threonine kinase activity;MF:calmodulin binding;MF:ATP binding;	------	------	------	------
gene_Zm00001d003086		-	4.87795	2.28628	0.00111665	0.00757177	yes	up	2.35	0.92	1.17	0.26	0.21	0.42	1.48	0.296667	GO:004783	MF:D-threo-aldose 1-dehydrogenase activity;	------	------	------	------
gene_Zm00001d003088		-	6.58187	2.7185	0.0126181	0.0558666	yes	up	5.67	0.07	7.95	0.77	0.32	0.65	4.56333	0.58	GO:001602	CC:integral component of membrane;	------	------	------	------
gene_Zm00001d003118		-	389.85	8.60678	0.027643	0.101892	yes	up	8.24	0	15.1	0	0	0	7.78	0	GO:0006412;GO:0022627;GO:0005840;GO:0003735;GO:000425	BP:translation;CC:cytosolic small ribosomal subunit;CC:ribosome;MF:structural constituent of ribosome;MF:serine-type endopeptidase activity;	K02949	RP-S11e, RPS11	map03010	Ribosome
gene_Zm00001d003120		-	605.96	9.24308	4.68892e-13	1.6593e-11	yes	up	4.52	8.52	13.28	0	0	0	8.77333	0	GO:000716	BP:signal transduction;	------	------	------	------
gene_Zm00001d003136		-	0.0526349	-4.24784	0.0488897	0.155784	yes	down	0	0	0	0.43	0.24	0.16	0	0.276667	GO:0046872;GO:0003723;GO:000367	MF:metal ion binding;MF:RNA binding;MF:nucleic acid binding;	------	------	------	------
gene_Zm00001d003161		-	4.99602	2.32078	0.00129179	0.00856184	yes	up	2.5	0.54	3.62	0.62	0.26	0.4	2.22	0.426667	GO:0009793;GO:000950	BP:embryo development ending in seed dormancy;CC:chloroplast;	------	------	------	------
gene_Zm00001d003195		-	0.449214	-1.15452	0.00216823	0.0131983	yes	down	15.3	23.72	9.44	27.56	37.02	39.89	16.1533	34.8233	GO:0006355;GO:0009640;GO:0005634;GO:000827	BP:regulation of transcription, DNA-templated;BP:photomorphogenesis;CC:nucleus;MF:zinc ion binding;	------	------	------	------
gene_Zm00001d003212		-	0.374764	-1.41594	0.000123461	0.00111769	yes	down	5.43	6.82	2.91	11.99	11.65	13.42	5.05333	12.3533	GO:0005524;GO:000467	MF:ATP binding;MF:protein kinase activity;	K13436	PTI1	map04626	Plant-pathogen interaction
gene_Zm00001d003304		-	128.345	7.00388	3.36951e-07	5.3317e-06	yes	up	7.08	2.98	14.57	0	0.17	0	8.21	0.0566667	GO:0005576;GO:000486	CC:extracellular region;MF:serine-type endopeptidase inhibitor activity;	------	------	------	------
gene_Zm00001d003310		-	0.413742	-1.2732	0.0473668	0.152098	yes	down	1.08	1	0.55	1.7	2.02	2.88	0.876667	2.2	------	------	------	------	------	------
gene_Zm00001d003311		-	0.359818	-1.47466	0.0139224	0.0601716	yes	down	1.72	0.6	0.52	1.54	3.13	3.03	0.946667	2.56667	GO:0010252;GO:0009852;GO:0051213;GO:0050302;GO:0046872;GO:001649	BP:auxin homeostasis;BP:auxin catabolic process;MF:dioxygenase activity;MF:indole-3-acetaldehyde oxidase activity;MF:metal ion binding;MF:oxidoreductase activity;	K23947	DAO	map00380	Tryptophan metabolism
gene_Zm00001d003332		-	23.4476	4.55137	0.034819	0.121223	yes	up	0.59	0.99	0.14	0	0	0	0.573333	0	GO:0006417;GO:000372	BP:regulation of translation;MF:RNA binding;	------	------	------	------
gene_Zm00001d003358		-	0.123448	-3.01802	0.000656003	0.00477181	yes	down	3.8	0.73	1.48	7	18.32	19.63	2.00333	14.9833	------	------	------	------	------	------
gene_Zm00001d003365		-	14.7459	3.88224	0.0285374	0.104485	yes	up	0.7	0.73	0.35	0.11	0	0	0.593333	0.0366667	------	------	------	------	------	------
gene_Zm00001d003372		-	2.03017	1.0216	3.96779e-05	0.000408631	yes	up	7.88	6.49	10.2	3.57	4.52	5.54	8.19	4.54333	GO:000563	CC:nucleus;	K14827	IPI1, TEX10	------	------
gene_Zm00001d003376		-	2.62031	1.38974	8.24267e-06	9.89737e-05	yes	up	5.3	4.25	4.52	4.18	2.68	2.47	4.69	3.11	GO:001602	CC:integral component of membrane;	------	------	------	------
gene_Zm00001d003400		-	2.87664	1.52438	0.0333146	0.117187	yes	up	2.38	2.14	1.2	0.41	0.81	0.72	1.90667	0.646667	GO:0007017;GO:2000582;GO:0005737;GO:0030286;GO:0005874;GO:0045505;GO:005195	BP:microtubule-based process;BP:positive regulation of ATP-dependent microtubule motor activity, plus-end-directed;CC:cytoplasm;CC:dynein complex;CC:microtubule;MF:dynein intermediate chain binding;MF:dynein light intermediate chain binding;	K10418	DYNLL	------	------
gene_Zm00001d003423		-	3.50228	1.80829	8.79863e-05	0.000832175	yes	up	6.49	2.38	6.18	1.63	1.07	1.47	5.01667	1.39	GO:0006620;GO:0005759;GO:0043529;GO:0016787;GO:0016887;GO:000552	BP:posttranslational protein targeting to membrane;CC:mitochondrial matrix;CC:GET complex;MF:hydrolase activity;MF:ATPase activity;MF:ATP binding;	K01551	arsA, ASNA1, GET3	------	------
gene_Zm00001d003432		-	2.44709	1.29107	0.000796874	0.0056682	yes	up	3.26	3.28	3.57	1.56	1.35	1.13	3.37	1.34667	GO:0005975;GO:0033499;GO:0019318;GO:0006006;GO:0016853;GO:0004034;GO:003024	BP:carbohydrate metabolic process;BP:galactose catabolic process via UDP-galactose;BP:hexose metabolic process;BP:glucose metabolic process;MF:isomerase activity;MF:aldose 1-epimerase activity;MF:carbohydrate binding;	K01785	galM, GALM	map00010;map00052	Glycolysis / Gluconeogenesis;Galactose metabolism
gene_Zm00001d003452		-	0.00316347	-8.30428	6.33238e-73	2.5434e-70	yes	down	0.19	0.08	0.03	73.9	70.64	58.39	0.1	67.6433	------	------	------	------	------	------
gene_Zm00001d003469		-	0.190464	-2.39241	0.013083	0.0574471	yes	down	0.09	0.05	0.18	0.63	0.62	0.34	0.106667	0.53	GO:0008643;GO:0016021;GO:001529	BP:carbohydrate transport;CC:integral component of membrane;MF:symporter activity;	K24193	STP	------	------
gene_Zm00001d003471		-	0.122974	-3.02358	0.000150985	0.00133282	yes	down	0.22	0.42	0	2.01	2.01	1.16	0.213333	1.72667	GO:0008643;GO:0016021;GO:0022857;GO:001529	BP:carbohydrate transport;CC:integral component of membrane;MF:transmembrane transporter activity;MF:symporter activity;	K24193	STP	------	------
gene_Zm00001d003483		-	0.173766	-2.52478	0.0320871	0.114085	yes	down	0.06	0.06	0.12	0.34	0.39	0.62	0.08	0.45	GO:000819	MF:UDP-glycosyltransferase activity;	------	------	------	------
gene_Zm00001d003495		-	0.321774	-1.63588	6.90466e-22	4.74061e-20	yes	down	8.68	6.52	7.63	26.02	28.55	29.18	7.61	27.9167	GO:0016567;GO:001602	BP:protein ubiquitination;CC:integral component of membrane;	------	------	------	------
gene_Zm00001d003553		-	231.976	7.85783	2.96268e-09	6.53825e-08	yes	up	1.23	1.63	2.87	0	0	0	1.91	0	GO:0006355;GO:0005634;GO:0003700;GO:004356	BP:regulation of transcription, DNA-templated;CC:nucleus;MF:transcription factor activity, sequence-specific DNA binding;MF:sequence-specific DNA binding;	------	------	------	------
gene_Zm00001d003566		-	2.37607	1.24858	1.41213e-08	2.8265e-07	yes	up	53.44	56.93	93.74	31.53	22.8	29.99	68.0367	28.1067	GO:0006511;GO:0043248;GO:0000502;GO:0008541;GO:000519	BP:ubiquitin-dependent protein catabolic process;BP:proteasome assembly;CC:proteasome complex;CC:proteasome regulatory particle, lid subcomplex;MF:structural molecule activity;	K03036	PSMD11, RPN6	map03050	Proteasome
gene_Zm00001d003588		-	865.389	9.7572	7.14003e-16	3.1342e-14	yes	up	23.81	22.39	22.56	0	0	0	22.92	0	GO:0006886;GO:0005886;GO:0012505;GO:0003924;GO:000552	BP:intracellular protein transport;CC:plasma membrane;CC:endomembrane system;MF:GTPase activity;MF:GTP binding;	K07874	RAB1A	------	------
gene_Zm00001d003620		-	39.6973	5.31097	0.000380309	0.00297277	yes	up	0.43	1.14	0.66	0.05	0	0	0.743333	0.0166667	GO:0006412;GO:0005840;GO:0022627;GO:0003735;GO:000372	BP:translation;CC:ribosome;CC:cytosolic small ribosomal subunit;MF:structural constituent of ribosome;MF:RNA binding;	------	------	------	------
gene_Zm00001d003638		-	6.32457	2.66097	0.00961581	0.0449964	yes	up	0.85	11.21	0.98	0.69	0.34	1.19	4.34667	0.74	GO:0009749;GO:0006002;GO:0015979;GO:0005829;GO:0046872;GO:0047334;GO:0016301;GO:0003872;GO:0005525;GO:0005524;GO:000844	BP:response to glucose;BP:fructose 6-phosphate metabolic process;BP:photosynthesis;CC:cytosol;MF:metal ion binding;MF:diphosphate-fructose-6-phosphate 1-phosphotransferase activity;MF:kinase activity;MF:6-phosphofructokinase activity;MF:GTP binding;MF:ATP binding;MF:phosphofructokinase activity;	K00895	pfp, PFP	map00010;map00030;map00051	Glycolysis / Gluconeogenesis;Pentose phosphate pathway;Fructose and mannose metabolism
gene_Zm00001d003639		-	6.41375	2.68117	1.63393e-08	3.24884e-07	yes	up	23.18	23.46	39.18	2.18	7.13	3.45	28.6067	4.25333	GO:0018105;GO:1901002;GO:0009414;GO:0009409;GO:0035556;GO:0046777;GO:0005737;GO:0005634;GO:0004683;GO:0016301;GO:0009931;GO:0004674;GO:0005509;GO:0004672;GO:0005524;GO:000551	BP:peptidyl-serine phosphorylation;BP:positive regulation of response to salt stress;BP:response to water deprivation;BP:response to cold;BP:intracellular signal transduction;BP:protein autophosphorylation;CC:cytoplasm;CC:nucleus;MF:calmodulin-dependent protein kinase activity;MF:kinase activity;MF:calcium-dependent protein serine/threonine kinase activity;MF:protein serine/threonine kinase activ…	K13412	CPK	map04626	Plant-pathogen interaction
gene_Zm00001d003660		-	0.49628	-1.01077	0.0248781	0.0941041	yes	down	2.95	4.36	3.26	4.35	8.27	8.15	3.52333	6.92333	------	------	K06975	K06975	------	------
gene_Zm00001d003670		-	2.22487	1.15372	0.00150374	0.00972325	yes	up	2.78	1.86	3.85	0.84	1.3	1.52	2.83	1.22	GO:0016021;GO:0016020;GO:0005524;GO:000467	CC:integral component of membrane;CC:membrane;MF:ATP binding;MF:protein kinase activity;	------	------	------	------
gene_Zm00001d003675		-	0.107322	-3.21998	0.00650273	0.0328707	yes	down	0	0.55	0.25	3.56	1.25	1.61	0.266667	2.14	GO:0034355;GO:0009435;GO:0005829;GO:0004514;GO:000451	BP:NAD salvage;BP:NAD biosynthetic process;CC:cytosol;MF:nicotinate-nucleotide diphosphorylas;MF:nicotinate phosphoribosyltransferase activity;	K00763	pncB, NAPRT1	map00760;map01240	Nicotinate and nicotinamide metabolism;Biosynthesis of cofactors
gene_Zm00001d003719		-	3.92301	1.97196	0.00107222	0.00731613	yes	up	9.89	1.57	8.83	2.32	1.1	1.56	6.76333	1.66	GO:001602	CC:integral component of membrane;	------	------	------	------
gene_Zm00001d003755		-	0.0125437	-6.3169	2.23028e-05	0.000243837	yes	down	0	0	0	0.62	1.33	2.5	0	1.48333	GO:0006357;GO:0007049;GO:0005634;GO:0090575;GO:0005667;GO:0000981;GO:0046983;GO:000097	BP:regulation of transcription from RNA polymerase II promoter;BP:cell cycle;CC:nucleus;CC:RNA polymerase II transcription factor complex;CC:transcription factor complex;MF:RNA polymerase II transcription factor activity, sequence-specific DNA binding;MF:protein dimerization activity;MF:RNA polymerase II core promoter proximal region sequence-specific DNA binding;	K06620	E2F3	------	------
gene_Zm00001d003781		-	0.477616	-1.06608	0.000109822	0.00101054	yes	down	57.29	57.95	28.78	90.02	104.71	93.64	48.0067	96.1233	GO:0006730;GO:0016836;GO:0004089;GO:000827	BP:one-carbon metabolic process;MF:hydro-lyase activity;MF:carbonate dehydratase activity;MF:zinc ion binding;	K01674	cah	map00910	Nitrogen metabolism
gene_Zm00001d003784		-	8.83632	3.14345	0.00852154	0.04095	yes	up	0.8	0.37	0.36	0	0.04	0.13	0.51	0.0566667	GO:0005975;GO:0016021;GO:0046658;GO:0008270;GO:0004553;GO:000408	BP:carbohydrate metabolic process;CC:integral component of membrane;CC:anchored component of plasma membrane;MF:zinc ion binding;MF:hydrolase activity, hydrolyzing O-glycosyl compounds;MF:carbonate dehydratase activity;	------	------	------	------
gene_Zm00001d003789		-	2783.35	11.4426	8.35258e-22	5.70223e-20	yes	up	45.73	49.84	46.36	0	0	0	47.31	0	GO:0006886;GO:0005886;GO:0012505;GO:0003924;GO:000552	BP:intracellular protein transport;CC:plasma membrane;CC:endomembrane system;MF:GTPase activity;MF:GTP binding;	K07874	RAB1A	------	------
gene_Zm00001d003793		-	0.0349818	-4.83725	1.34194e-05	0.000154071	yes	down	0.18	0	0	2.52	1.76	1.06	0.06	1.78	------	------	------	------	------	------
gene_Zm00001d003794		-	692.717	9.43612	4.77379e-14	1.8407e-12	yes	up	2.67	2.63	5.45	0	0	0	3.58333	0	GO:0016021;GO:000827	CC:integral component of membrane;MF:zinc ion binding;	------	------	------	------
gene_Zm00001d003800		-	0.381309	-1.39097	1.33944e-06	1.89832e-05	yes	down	17.39	22.64	9.68	42.53	44.87	41.72	16.57	43.04	GO:001678	MF:hydrolase activity;	------	------	------	------
gene_Zm00001d003895		-	0.377247	-1.40642	1.53372e-05	0.000174016	yes	down	12.69	8.85	4.54	23.09	20.59	24.33	8.69333	22.67	GO:0005773;GO:000418	CC:vacuole;MF:serine-type carboxypeptidase activity;	K16297	SCPL-II	------	------
gene_Zm00001d003967		-	25.8235	4.69061	0.0248418	0.0939999	yes	up	0.33	0.07	0.53	0	0	0	0.31	0	GO:0005737;GO:000563	CC:cytoplasm;CC:nucleus;	------	------	------	------
gene_Zm00001d003994		-	0.17877	-2.48382	0.0459829	0.148944	yes	down	0.12	0.18	0	1	0.22	0.45	0.1	0.556667	GO:0008612;GO:0005737;GO:003403	BP:peptidyl-lysine modification to peptidyl-hypusine;CC:cytoplasm;MF:deoxyhypusine synthase activity;	K00809	DHPS, dys	------	------
gene_Zm00001d004040		-	0.0170215	-5.8765	0.000144649	0.00128342	yes	down	0	0	0	0.67	0.49	0.73	0	0.63	GO:0016021;GO:0046872;GO:0003677;GO:0106306;GO:010630	CC:integral component of membrane;MF:metal ion binding;MF:DNA binding;MF:old GO;MF:old GO;	------	------	------	------
gene_Zm00001d004042		-	2.003	1.00216	1.00848e-06	1.45703e-05	yes	up	19.17	19.21	18.67	8.36	11.03	9.92	19.0167	9.77	GO:0006633;GO:0030497;GO:0009507;GO:0016616;GO:0051287;GO:0004316;GO:0102132;GO:0102131;GO:001649	BP:fatty acid biosynthetic process;BP:fatty acid elongation;CC:chloroplast;MF:oxidoreductase activity, acting on the CH-OH group of donors, NAD or NADP as acceptor;MF:NAD binding;MF:3-oxoacyl-[acyl-carrier-protein] reductas;MF:3-oxo-pimeloyl-[acp] methyl ester reductase activity;MF:3-oxo-glutaryl-[acp] methyl ester reductase activity;MF:oxidoreductase activity;	K00059	fabG, OAR1	map00780;map00061;map01240	Biotin metabolism;Fatty acid biosynthesis;Biosynthesis of cofactors
gene_Zm00001d004066		-	0.138678	-2.85019	0.00270807	0.0159214	yes	down	1.18	0.3	0.29	4.33	3.77	4.07	0.59	4.05667	GO:0000398;GO:0016607;GO:0016021;GO:0003723;GO:0003676;GO:000827	BP:mRNA splicing, via spliceosome;CC:nuclear speck;CC:integral component of membrane;MF:RNA binding;MF:nucleic acid binding;MF:zinc ion binding;	K12896	SRSF7, SFRS7	map03040	Spliceosome
gene_Zm00001d004073		-	8.41693	3.07329	0.000152472	0.00134348	yes	up	0.37	0.24	0.44	0.03	0.03	0.05	0.35	0.0366667	GO:0004674;GO:0016301;GO:0005524;GO:000467	MF:protein serine/threonine kinase activity;MF:kinase activity;MF:ATP binding;MF:protein kinase activity;	------	------	------	------
gene_Zm00001d004075		-	4.81671	2.26805	1.95859e-06	2.6803e-05	yes	up	3.77	6.7	16.87	1.51	1.92	2.18	9.11333	1.87	GO:0046872;GO:000399	MF:metal ion binding;MF:acid phosphatase activity;	K22390	ACP7	------	------
gene_Zm00001d004109		-	40.2908	5.33238	4.01525e-05	0.000413342	yes	up	8.01	0.59	16.2	0.14	0.27	0.47	8.26667	0.293333	GO:0006355;GO:0035246;GO:0034969;GO:0032259;GO:0005634;GO:0005829;GO:0016274;GO:0008469;GO:0016747;GO:000816	BP:regulation of transcription, DNA-templated;BP:peptidyl-arginine N-methylation;BP:histone arginine methylation;BP:methylation;CC:nucleus;CC:cytosol;MF:protein-arginine N-methyltransferase activity;MF:histone-arginine N-methyltransferase activity;MF:transferase activity, transferring acyl groups other than amino-acyl groups;MF:methyltransferase activity;	K02516	PRMT5, HSL7	------	------
gene_Zm00001d004116		-	51.0362	5.67345	0.0109374	0.0500436	yes	up	15.03	0	13.89	0.04	0.08	0	9.64	0.04	GO:0033962;GO:0034063;GO:0010494;GO:0000932;GO:0016021;GO:0016787;GO:0004386;GO:0003676;GO:0005524;GO:000372	BP:cytoplasmic mRNA processing body assembly;BP:stress granule assembly;CC:cytoplasmic stress granule;CC:cytoplasmic mRNA processing body;CC:integral component of membrane;MF:hydrolase activity;MF:helicase activity;MF:nucleic acid binding;MF:ATP binding;MF:mRNA binding;	K12614	DDX6, RCK, DHH1	map03018	RNA degradation
gene_Zm00001d004147		-	30.5742	4.93424	0.00876499	0.0418936	yes	up	12.91	10.09	5.35	0	0	0	9.45	0	GO:0009507;GO:001679	CC:chloroplast;MF:phosphatase activity;	------	------	------	------
gene_Zm00001d004168		-	37.2703	5.21995	0.00363921	0.020353	yes	up	0.16	0.06	0.15	0	0	0	0.123333	0	GO:1904278;GO:0070478;GO:0016441;GO:0006401;GO:0009579;GO:0009536;GO:005508	BP:positive regulation of wax biosynthetic process;BP:nuclear-transcribed mRNA catabolic process, 3'-5' exonucleolytic nonsense-mediated decay;BP:posttranscriptional gene silencing;BP:RNA catabolic process;CC:thylakoid;CC:plastid;CC:Ski complex;	K12600	SKI3, TTC37	map03018	RNA degradation
gene_Zm00001d004225		-	0.278499	-1.84426	1.9812e-14	7.89174e-13	yes	down	13.29	14.18	14.86	50.29	48.62	26.53	14.11	41.8133	------	------	------	------	------	------
gene_Zm00001d004231		-	2.01342	1.00965	0.00611211	0.0312664	yes	up	17.02	11.53	17.29	11.33	5.39	5.36	15.28	7.36	GO:000557	CC:extracellular region;	------	------	------	------
gene_Zm00001d004279		-	0.23118	-2.11291	0.00181123	0.0114025	yes	down	5.02	22.82	10.54	39.23	69.05	55.72	12.7933	54.6667	GO:0016114;GO:0010333;GO:000028	BP:terpenoid biosynthetic process;MF:terpene synthase activity;MF:magnesium ion binding;	K12742	ispS	map00900	Terpenoid backbone biosynthesis
gene_Zm00001d004361		-	2.02234	1.01603	0.0130847	0.0574471	yes	up	1.89	5.17	7.74	2.47	2.39	2.3	4.93333	2.38667	GO:0055085;GO:0000325;GO:0016021;GO:0016020;GO:0005774;GO:0042626;GO:000552	BP:transmembrane transport;CC:plant-type vacuole;CC:integral component of membrane;CC:membrane;CC:vacuolar membrane;MF:ATPase activity, coupled to transmembrane movement of substances;MF:ATP binding;	K05665	ABCC1	map02010	ABC transporters
gene_Zm00001d004366		-	18.1305	4.18034	5.31764e-06	6.65253e-05	yes	up	0.53	2.29	10.61	0.19	0.36	0.32	4.47667	0.29	GO:0080043;GO:0008194;GO:008004	MF:quercetin 3-O-glucosyltransferase activity;MF:UDP-glycosyltransferase activity;MF:quercetin 7-O-glucosyltransferase activity;	------	------	------	------
gene_Zm00001d004411		-	3.7744	1.91625	4.13286e-05	0.000424543	yes	up	17.09	18.95	12.99	4.93	5.3	2.51	16.3433	4.24667	GO:0009660;GO:0009306;GO:0009706;GO:0005887;GO:0009501;GO:001687	BP:amyloplast organization;BP:protein secretion;CC:chloroplast inner membrane;CC:integral component of plasma membrane;CC:amyloplast;MF:ligase activity;	------	------	------	------
gene_Zm00001d004415		-	34.3223	5.10108	0.028637	0.104707	yes	up	0	1.19	1.82	0	0	0	1.00333	0	GO:0030422;GO:0031047;GO:0070919;GO:0016021;GO:0031380;GO:0003968;GO:000372	BP:production of siRNA involved in RNA interference;BP:gene silencing by RNA;BP:production of siRNA involved in chromatin silencing by small RNA;CC:integral component of membrane;CC:nuclear RNA-directed RNA polymerase complex;MF:RNA-directed RNA polymerase activity;MF:RNA binding;	K11699	RDR, RDRP	------	------
gene_Zm00001d004416		-	2.73975	1.45404	0.00693866	0.0346703	yes	up	1.08	1.38	1.98	0.92	0.3	0.53	1.48	0.583333	GO:0030422;GO:0031047;GO:0070919;GO:0031380;GO:0003968;GO:000372	BP:production of siRNA involved in RNA interference;BP:gene silencing by RNA;BP:production of siRNA involved in chromatin silencing by small RNA;CC:nuclear RNA-directed RNA polymerase complex;MF:RNA-directed RNA polymerase activity;MF:RNA binding;	K11699	RDR, RDRP	------	------
gene_Zm00001d004424		-	33.0548	5.04679	1.07774e-05	0.000126203	yes	up	0.11	1.49	2.44	0.12	0.07	0	1.34667	0.0633333	GO:001602	CC:integral component of membrane;	------	------	------	------
gene_Zm00001d004434		-	20.2745	4.34159	0.000854284	0.0060039	yes	up	1.18	0.85	1.16	0.07	0.07	0	1.06333	0.0466667	GO:0005975;GO:0006397;GO:0005634;GO:0009505;GO:005269	BP:carbohydrate metabolic process;BP:mRNA processing;CC:nucleus;CC:plant-type cell wall;MF:raffinose alpha-galactosidase activity;	K07407	E3.2.1.22B, galA, rafA	map00600;map00603;map00561;map00052	Sphingolipid metabolism;Glycosphingolipid biosynthesis - globo and isoglobo series;Glycerolipid metabolism;Galactose metabolism
gene_Zm00001d004443		-	2.23606	1.16096	0.0468422	0.150835	yes	up	4.49	2.97	2	2.3	0.52	1.36	3.15333	1.39333	GO:0009809;GO:0045551;GO:0008270;GO:0016616;GO:001649	BP:lignin biosynthetic process;MF:cinnamyl-alcohol dehydrogenase activity;MF:zinc ion binding;MF:oxidoreductase activity, acting on the CH-OH group of donors, NAD or NADP as acceptor;MF:oxidoreductase activity;	K00083	CAD	map00940	Phenylpropanoid biosynthesis
gene_Zm00001d004448		-	0.467206	-1.09787	1.77949e-20	1.11968e-18	yes	down	19.45	20.08	21.79	39.55	41.38	41.22	20.44	40.7167	GO:0045490;GO:0030570;GO:004687	BP:pectin catabolic process;MF:pectate lyase activity;MF:metal ion binding;	K01728	pel	map00040	Pentose and glucuronate interconversions
gene_Zm00001d004460		-	2.01514	1.01088	0.000206935	0.00176154	yes	up	7.41	9.63	13.01	5.18	5.32	4.85	10.0167	5.11667	GO:000024	BP:spliceosomal tri-snRNP complex assembly;	K13205	AAR2, C20orf4	------	------
gene_Zm00001d004480		-	0.441607	-1.17917	0.000446031	0.00341076	yes	down	29.43	21.8	11.88	43.42	52.36	45.39	21.0367	47.0567	GO:000550	MF:calcium ion binding;	K13448	CML	map04626	Plant-pathogen interaction
gene_Zm00001d004486		-	0.136183	-2.87638	0.0295286	0.107122	yes	down	0	0.04	0.11	0.23	0.33	0.3	0.05	0.286667	GO:0016021;GO:0016020;GO:0004497;GO:0016705;GO:0020037;GO:0016709;GO:000550	CC:integral component of membrane;CC:membrane;MF:monooxygenase activity;MF:oxidoreductase activity, acting on paired donors, with incorporation or reduction of molecular oxygen;MF:heme binding;MF:oxidoreductase activity, acting on paired donors, with incorporation or reduction of molecular oxygen, NA;MF:iron ion binding;	------	------	------	------
gene_Zm00001d004495		-	2.74488	1.45674	0.000398608	0.00309873	yes	up	23.44	7.87	33.25	7.65	7.28	7.66	21.52	7.53	GO:0009904;GO:0009903;GO:000582	BP:chloroplast accumulation movement;BP:chloroplast avoidance movement;CC:cytosol;	------	------	------	------
gene_Zm00001d004506		-	0.198793	-2.33066	6.01294e-13	2.10009e-11	yes	down	8.74	6.76	4.74	20.27	44.61	34.73	6.74667	33.2033	GO:0016021;GO:0016020;GO:0004497;GO:0016705;GO:0020037;GO:0016709;GO:000550	CC:integral component of membrane;CC:membrane;MF:monooxygenase activity;MF:oxidoreductase activity, acting on paired donors, with incorporation or reduction of molecular oxygen;MF:heme binding;MF:oxidoreductase activity, acting on paired donors, with incorporation or reduction of molecular oxygen, NA;MF:iron ion binding;	------	------	------	------
gene_Zm00001d004510		-	97.0627	6.60085	6.06327e-48	1.40499e-45	yes	up	18.3	25.62	17.91	0.09	0.19	0.11	20.61	0.13	GO:0016020;GO:0016787;GO:001629	CC:membrane;MF:hydrolase activity;MF:lipase activity;	K01054	MGLL	map00561	Glycerolipid metabolism
gene_Zm00001d004519		-	44.1667	5.46489	0.00120953	0.00809682	yes	up	1.42	2.44	1.71	0	0	0	1.85667	0	GO:0006694;GO:0016021;GO:0005789;GO:0003854;GO:001661	BP:steroid biosynthetic process;CC:integral component of membrane;CC:endoplasmic reticulum membrane;MF:3-beta-hydroxy-delta5-steroid dehydrogenase activity;MF:oxidoreductase activity, acting on the CH-OH group of donors, NAD or NADP as acceptor;	K23558	3BETAHSDD	map00100	Steroid biosynthesis
gene_Zm00001d004531		-	283.796	8.14871	1.1612e-10	3.13719e-09	yes	up	3.39	3.05	3.71	0	0	0	3.38333	0	GO:0015995;GO:0009706;GO:0042651;GO:0009507;GO:0010277;GO:0051537;GO:0005506;GO:001649	BP:chlorophyll biosynthetic process;CC:chloroplast inner membrane;CC:thylakoid membrane;CC:chloroplast;MF:chlorophyllide a oxygenase [overall] activity;MF:2 iron, 2 sulfur cluster binding;MF:iron ion binding;MF:oxidoreductase activity;	K13600	CAO	map00860	Porphyrin and chlorophyll metabolism
gene_Zm00001d004576		-	312.076	8.28576	9.30136e-10	2.22817e-08	yes	up	2.4	4.48	7.19	0	0	0	4.69	0	GO:0016021;GO:0000139;GO:0005789;GO:0010296;GO:001678	CC:integral component of membrane;CC:Golgi membrane;CC:endoplasmic reticulum membrane;MF:prenylcysteine methylesterase activity;MF:hydrolase activity;	K15889	PCME	map00900	Terpenoid backbone biosynthesis
gene_Zm00001d004581		-	2.80644	1.48874	0.0346052	0.120758	yes	up	0.81	3.25	2.32	1.06	0.42	0.78	2.12667	0.753333	GO:0006952;GO:0017148;GO:0008152;GO:0090729;GO:003059	BP:defense response;BP:negative regulation of translation;BP:metabolic process;MF:toxin activity;MF:rRNA N-glycosylase activity;	------	------	------	------
gene_Zm00001d004587		-	5.35021	2.4196	5.21908e-08	9.49959e-07	yes	up	5.66	7.26	10.94	0.87	1.59	1.93	7.95333	1.46333	GO:0006606;GO:0002084;GO:0006412;GO:0005737;GO:0005840;GO:0005829;GO:0005635;GO:0022627;GO:0052689;GO:0019843;GO:0003735;GO:0003723;GO:000847	BP:protein import into nucleus;BP:protein depalmitoylation;BP:translation;CC:cytoplasm;CC:ribosome;CC:cytosol;CC:nuclear envelope;CC:cytosolic small ribosomal subunit;MF:carboxylic ester hydrolase activity;MF:rRNA binding;MF:structural constituent of ribosome;MF:RNA binding;MF:palmitoyl;	------	------	------	------
gene_Zm00001d004588		-	274.132	8.09873	1.79635e-10	4.6851e-09	yes	up	5.89	4.48	5.1	0	0	0	5.15667	0	GO:0006325;GO:0005634;GO:0046872;GO:003506	BP:chromatin organization;CC:nucleus;MF:metal ion binding;MF:methylated histone binding;	K11346	ING4	------	------
gene_Zm00001d004621		-	2.54233	1.34615	0.00322266	0.0185005	yes	up	1.53	2.9	4.18	1.05	1.16	1.1	2.87	1.10333	GO:0016021;GO:002285	CC:integral component of membrane;MF:transmembrane transporter activity;	K14638	SLC15A3_4, PHT	------	------
gene_Zm00001d004633		-	0.0175896	-5.82914	0.000415538	0.00321581	yes	down	0	0	0	0.64	0.21	0.91	0	0.586667	GO:0006865;GO:0005774;GO:0016021;GO:000588	BP:amino acid transport;CC:vacuolar membrane;CC:integral component of membrane;CC:plasma membrane;	------	------	------	------
gene_Zm00001d004682		-	2.26236	1.17783	0.0175406	0.0718409	yes	up	1.97	3.45	2.39	1.4	1.12	0.87	2.60333	1.13	------	------	------	------	------	------
gene_Zm00001d004700		-	2.14953	1.10402	7.33396e-08	1.30726e-06	yes	up	182.83	107.2	116.47	65.63	54.91	63.55	135.5	61.3633	GO:0009627;GO:000550	BP:systemic acquired resistance;MF:fatty acid binding;	------	------	------	------
gene_Zm00001d004705		-	0.269733	-1.89039	0.000282917	0.00230884	yes	down	1.28	1.62	0.31	3.3	4.08	4.43	1.07	3.93667	GO:0006865;GO:0016021;GO:000588	BP:amino acid transport;CC:integral component of membrane;CC:plasma membrane;	K24917	AAP	------	------
gene_Zm00001d004713		-	139.075	7.11972	1.41279e-07	2.40443e-06	yes	up	2.65	2.87	2.4	0	0	0	2.64	0	GO:0005975;GO:0006228;GO:0006241;GO:0006183;GO:0016021;GO:0030246;GO:0004550;GO:000552	BP:carbohydrate metabolic process;BP:UTP biosynthetic process;BP:CTP biosynthetic process;BP:GTP biosynthetic process;CC:integral component of membrane;MF:carbohydrate binding;MF:nucleoside diphosphate kinase activity;MF:ATP binding;	K00940	ndk, NME	map00240;map04016;map00230;map01240	Pyrimidine metabolism;MAPK signaling pathway - plant;Purine metabolism;Biosynthesis of cofactors
gene_Zm00001d004757		-	275.534	8.10609	4.34322e-21	2.84422e-19	yes	up	45.66	43.77	50.77	0.02	0.37	0.44	46.7333	0.276667	------	------	------	------	------	------
gene_Zm00001d004819		-	24.9348	4.64009	4.99597e-05	0.000501867	yes	up	1.31	2.31	4.98	0.22	0.12	0	2.86667	0.113333	GO:0006004;GO:0005794;GO:0005634;GO:001674	BP:fucose metabolic process;CC:Golgi apparatus;CC:nucleus;MF:transferase activity;	------	------	------	------
gene_Zm00001d004836		-	143.429	7.1642	4.95873e-07	7.61149e-06	yes	up	3.13	0.88	1.83	0	0	0	1.94667	0	GO:0016021;GO:0004674;GO:0016301;GO:000552	CC:integral component of membrane;MF:protein serine/threonine kinase activity;MF:kinase activity;MF:ATP binding;	------	------	------	------
gene_Zm00001d004854		-	110.949	6.79376	2.12611e-17	1.04779e-15	yes	up	9.13	5.06	7.39	0	0.05	0.14	7.19333	0.0633333	GO:0032040;GO:0031428;GO:0030515;GO:0003723;GO:000374	CC:small-subunit processome;CC:box C/D snoRNP complex;MF:snoRNA binding;MF:RNA binding;MF:translation initiation factor activity;	K03113	EIF1, SUI1	------	------
gene_Zm00001d004867		-	0.0222203	-5.49198	0.000791955	0.00564154	yes	down	0	0	0	3.42	4.01	4.01	0	3.81333	------	------	------	------	------	------
gene_Zm00001d004876		-	0.075233	-3.73249	0.0372442	0.12758	yes	down	0	0	0.07	0.35	0.21	0.49	0.0233333	0.35	GO:0016021;GO:000588	CC:integral component of membrane;CC:plasma membrane;	------	------	------	------
gene_Zm00001d004903		-	2.30113	1.20234	0.00884488	0.0421667	yes	up	3.84	4.62	2.64	2.21	1.23	1.32	3.7	1.58667	GO:001602	CC:integral component of membrane;	------	------	------	------
gene_Zm00001d004907		-	9.28747	3.21529	1.4914e-10	3.96545e-09	yes	up	13.51	6.84	13.24	1.4	1.55	0.94	11.1967	1.29667	GO:0102500;GO:2001070;GO:000413	MF:beta-maltose 4-alpha-glucanotransferase activity;MF:starch binding;MF:4-alpha-glucanotransferase activity;	K00705	malQ	map00500	Starch and sucrose metabolism
gene_Zm00001d004924		-	18.4613	4.20643	0.0172639	0.0710212	yes	up	0.12	0.38	0.67	0.06	0	0	0.39	0.02	GO:0005634;GO:000368	CC:nucleus;MF:AT DNA binding;	------	------	------	------
gene_Zm00001d004968		-	75.8801	6.24565	2.91932e-05	0.00031102	yes	up	1.24	1.68	2.13	0	0	0	1.68333	0	GO:000584	CC:ribosome;	------	------	------	------
gene_Zm00001d004973		-	5.5264	2.46634	0.0113337	0.0513982	yes	up	0.88	0.98	1.04	0.2	0	0.36	0.966667	0.186667	GO:000564	CC:nuclear pore;	------	------	------	------
gene_Zm00001d005015		-	3.00668	1.58817	0.000138817	0.00123856	yes	up	3.88	6.01	12.69	2.55	2.23	2.18	7.52667	2.32	------	------	------	------	------	------
gene_Zm00001d005031		-	56.4786	5.81963	0.00882284	0.0420866	yes	up	0.63	4.12	0	0	0	0	1.58333	0	GO:0006891;GO:0006888;GO:0006896;GO:0006623;GO:0048280;GO:0042147;GO:0005794;GO:0016021;GO:0031902;GO:0012507;GO:0031201;GO:0005789;GO:0005829;GO:0015293;GO:0000149;GO:0022857;GO:000548	BP:intra-Golgi vesicle-mediated transport;BP:ER to Golgi vesicle-mediated transport;BP:Golgi to vacuole transport;BP:protein targeting to vacuole;BP:vesicle fusion with Golgi apparatus;BP:retrograde transport, endosome to Golgi;CC:Golgi apparatus;CC:integral component of membrane;CC:late endosome membrane;CC:ER to Golgi transport vesicle membrane;CC:SNARE complex;CC:endoplasmic reticulum membrane…	K08494	NSPN	------	------
gene_Zm00001d005073		-	594.761	9.21617	4.30596e-13	1.53052e-11	yes	up	6.93	2.69	2.97	0	0	0	4.19667	0	------	------	------	------	------	------
gene_Zm00001d005083		-	0.0489822	-4.3516	0.00714735	0.0355271	yes	down	0.05	0	0	0.45	0.31	0.27	0.0166667	0.343333	GO:0006468;GO:0005886;GO:0016021;GO:0005524;GO:000467	BP:protein phosphorylation;CC:plasma membrane;CC:integral component of membrane;MF:ATP binding;MF:protein kinase activity;	------	------	------	------
gene_Zm00001d005101		-	313.047	8.29024	0.0339095	0.118812	yes	up	0	6.43	5.83	0	0	0	4.08667	0	GO:0055085;GO:0009734;GO:0005773;GO:001602	BP:transmembrane transport;BP:auxin-activated signaling pathway;CC:vacuole;CC:integral component of membrane;	K24139	PILS, ECM3	------	------
gene_Zm00001d005148		-	29.4849	4.88191	0.000533286	0.00397024	yes	up	3.14	0.13	1.59	0	0.17	0	1.62	0.0566667	GO:0006633;GO:0009507;GO:0000036;GO:0016297;GO:001679	BP:fatty acid biosynthetic process;CC:chloroplast;MF:ACP phosphopantetheine attachment site binding involved in fatty acid biosynthetic process;MF:acyl-[acyl-carrier-protein] hydrolase activity;MF:thiolester hydrolase activity;	K10781	FATB	map00061	Fatty acid biosynthesis
gene_Zm00001d005171		-	3051.49	11.5753	3.50723e-22	2.46416e-20	yes	up	36.5	26.55	37.8	0	0	0	33.6167	0	GO:0016021;GO:000577	CC:integral component of membrane;CC:vacuolar membrane;	------	------	------	------
gene_Zm00001d005196		-	13.5241	3.75746	0.00892912	0.0424089	yes	up	7.97	0.35	5.49	0.62	0.32	0	4.60333	0.313333	------	------	------	------	------	------
gene_Zm00001d005215		-	150.35	7.23218	9.89075e-08	1.72223e-06	yes	up	9.94	7.05	15.83	0	0	0	10.94	0	GO:0006886;GO:0005886;GO:0012505;GO:0003924;GO:000552	BP:intracellular protein transport;CC:plasma membrane;CC:endomembrane system;MF:GTPase activity;MF:GTP binding;	K07874	RAB1A	------	------
gene_Zm00001d005315		-	3.26919	1.70893	5.70015e-05	0.000564603	yes	up	8.52	4.03	9.49	2.48	2	2.04	7.34667	2.17333	GO:001602	CC:integral component of membrane;	------	------	------	------
gene_Zm00001d005325		-	0.38731	-1.36844	0.0232411	0.0891576	yes	down	0.76	1.92	1.26	1.48	3.42	4.94	1.31333	3.28	GO:0005524;GO:000467	MF:ATP binding;MF:protein kinase activity;	------	------	------	------
gene_Zm00001d005360		-	20.9776	4.39078	0.0343351	0.120041	yes	up	0.38	0.43	0.36	0	0	0	0.39	0	GO:0006355;GO:0009734;GO:0005634;GO:000367	BP:regulation of transcription, DNA-templated;BP:auxin-activated signaling pathway;CC:nucleus;MF:DNA binding;	K14486	K14486, ARF	map04075	Plant hormone signal transduction
gene_Zm00001d005383		-	18.017	4.17129	0.0430394	0.142071	yes	up	0	1.79	0.14	0.01	0	0.15	0.643333	0.0533333	GO:0006629;GO:0008374;GO:0016746;GO:000480	BP:lipid metabolic process;MF:O-acyltransferase activity;MF:transferase activity, transferring acyl groups;MF:triglyceride lipase activity;	------	------	------	------
gene_Zm00001d005394		-	2.08073	1.05709	0.0110189	0.0502828	yes	up	9.03	4.86	13.53	4.23	4.97	3.48	9.14	4.22667	GO:001602	CC:integral component of membrane;	------	------	------	------
gene_Zm00001d005423		-	4.05531	2.01981	0.00134361	0.00885087	yes	up	5.36	4.67	14.11	2.39	2.03	1.12	8.04667	1.84667	GO:0006351;GO:0005736;GO:0005666;GO:0005665;GO:0008408;GO:0003677;GO:0003899;GO:0046872;GO:000827	BP:transcription, DNA-templated;CC:DNA-directed RNA polymerase I complex;CC:DNA-directed RNA polymerase III complex;CC:DNA-directed RNA polymerase II, core complex;MF:3'-5' exonuclease activity;MF:DNA binding;MF:DNA-directed RNA polymerase activity;MF:metal ion binding;MF:zinc ion binding;	K03009	RPB12, POLR2K	map03020	RNA polymerase
gene_Zm00001d005456		-	0.273595	-1.86989	0.0226025	0.0873335	yes	down	0.37	1.6	0.63	7.41	1.28	0.87	0.866667	3.18667	GO:0080043;GO:0008194;GO:008004	MF:quercetin 3-O-glucosyltransferase activity;MF:UDP-glycosyltransferase activity;MF:quercetin 7-O-glucosyltransferase activity;	------	------	------	------
gene_Zm00001d005458		-	10.9828	3.45718	1.86468e-07	3.1163e-06	yes	up	6.38	2.14	9.35	0.71	0.25	0.59	5.95667	0.516667	GO:0015979;GO:0098807;GO:0009507;GO:0004324;GO:001649	BP:photosynthesis;CC:chloroplast thylakoid membrane protein complex;CC:chloroplast;MF:ferredoxin-NADP+ reductase activity;MF:oxidoreductase activity;	K02641	petH	map00195	Photosynthesis
gene_Zm00001d005531		-	0.0229758	-5.44374	2.5124e-08	4.8437e-07	yes	down	0.3	0	0	3.58	3.09	3.45	0.1	3.37333	GO:0005737;GO:0005634;GO:0005874;GO:000368	CC:cytoplasm;CC:nucleus;CC:microtubule;MF:chromatin binding;	------	------	------	------
gene_Zm00001d005570		-	16.0397	4.00358	0.00696845	0.0347924	yes	up	26.17	0.23	24.81	1.78	0.31	0.95	17.07	1.01333	GO:0060236;GO:0032147;GO:0090307;GO:0005737;GO:0072686;GO:0005819;GO:0005880;GO:0005874;GO:0008017;GO:003029	BP:regulation of mitotic spindle organization;BP:activation of protein kinase activity;BP:mitotic spindle assembly;CC:cytoplasm;CC:mitotic spindle;CC:spindle;CC:nuclear microtubule;CC:microtubule;MF:microtubule binding;MF:protein kinase activator activity;	------	------	------	------
gene_Zm00001d005666		-	8.30476	3.05394	0.0100403	0.0466835	yes	up	0.19	1.91	0.44	0.13	0.05	0.09	0.846667	0.09	GO:0006417;GO:0010608;GO:0005737;GO:0003723;GO:000372	BP:regulation of translation;BP:posttranscriptional regulation of gene expression;CC:cytoplasm;MF:RNA binding;MF:mRNA binding;	------	------	------	------
gene_Zm00001d005674		-	2.93275	1.55226	0.00259254	0.0153659	yes	up	1.68	2.51	1.65	0.66	0.41	0.92	1.94667	0.663333	GO:0032889;GO:0006096;GO:0000015;GO:0000287;GO:000463	BP:regulation of vacuole fusion, non-autophagic;BP:glycolytic process;CC:phosphopyruvate hydratase complex;MF:magnesium ion binding;MF:phosphopyruvate hydratase activity;	K01689	ENO, eno	map03018;map00010	RNA degradation;Glycolysis / Gluconeogenesis
gene_Zm00001d005679		-	0.133284	-2.90743	1.27369e-13	4.72225e-12	yes	down	0.22	0.34	0.22	4.43	5.33	3	0.26	4.25333	GO:0015979;GO:000382	BP:photosynthesis;MF:catalytic activity;	------	------	------	------
gene_Zm00001d005692		-	3.04348	1.60572	0.0185842	0.0750448	yes	up	3.33	5.04	1.31	0.77	0.46	1.96	3.22667	1.06333	GO:0045893;GO:0005634;GO:0043565;GO:000098	BP:positive regulation of transcription, DNA-templated;CC:nucleus;MF:sequence-specific DNA binding;MF:RNA polymerase II transcription factor activity, sequence-specific DNA binding;	K09338	HD-ZIP	------	------
gene_Zm00001d005760		-	4.16887	2.05966	0.00283526	0.0165802	yes	up	1.4	3.08	2.68	0.37	0.56	0.76	2.38667	0.563333	GO:000973	BP:response to auxin;	K09422	MYBP	------	------
gene_Zm00001d005772		-	0.491184	-1.02566	0.000446107	0.00341076	yes	down	4.39	3.07	4.97	7.66	8.23	9.75	4.14333	8.54667	GO:001602	CC:integral component of membrane;	------	------	------	------
gene_Zm00001d005775		-	2.10869	1.07634	0.00840441	0.0404769	yes	up	5.93	2.11	6.56	2.47	1.63	2.76	4.86667	2.28667	GO:0009833;GO:0009834;GO:0030244;GO:0071555;GO:0016021;GO:0005802;GO:0005886;GO:0016760;GO:0016759;GO:004687	BP:plant-type primary cell wall biogenesis;BP:plant-type secondary cell wall biogenesis;BP:cellulose biosynthetic process;BP:cell wall organization;CC:integral component of membrane;CC:trans-Golgi network;CC:plasma membrane;MF:cellulose synthas;MF:cellulose synthase activity;MF:metal ion binding;	K10999	CESA	------	------
gene_Zm00001d005776		-	0.401701	-1.31581	0.0229327	0.0881851	yes	down	0.73	0.08	0.46	1.04	1.07	0.87	0.423333	0.993333	GO:0016021;GO:0005524;GO:000467	CC:integral component of membrane;MF:ATP binding;MF:protein kinase activity;	------	------	------	------
gene_Zm00001d005798		-	2.11998	1.08405	5.47457e-05	0.000544166	yes	up	19.56	33.32	19.39	11.14	12.22	10.32	24.09	11.2267	GO:0005634;GO:0003700;GO:000367	CC:nucleus;MF:transcription factor activity, sequence-specific DNA binding;MF:DNA binding;	K09286	EREBP	------	------
gene_Zm00001d005808		-	0.43114	-1.21377	1.76337e-14	7.05903e-13	yes	down	16.82	14.88	14.1	34.37	34.73	30.14	15.2667	33.08	GO:0008654;GO:0005886;GO:001630	BP:phospholipid biosynthetic process;CC:plasma membrane;MF:kinase activity;	K00894	ETNK, EKI	map00564	Glycerophospholipid metabolism
gene_Zm00001d005813		-	0.369453	-1.43654	0.0289507	0.105504	yes	down	43.29	7.2	46.09	99.86	83.87	80.6	32.1933	88.11	GO:2000022;GO:0009611;GO:0031347;GO:000563	BP:regulation of jasmonic acid mediated signaling pathway;BP:response to wounding;BP:regulation of defense response;CC:nucleus;	K13464	JAZ	map04075	Plant hormone signal transduction
gene_Zm00001d005821		-	141.257	7.14217	4.32011e-08	7.98392e-07	yes	up	2.36	3.15	1.44	0.05	0	0	2.31667	0.0166667	GO:0016021;GO:0005506;GO:0016705;GO:0004497;GO:002003	CC:integral component of membrane;MF:iron ion binding;MF:oxidoreductase activity, acting on paired donors, with incorporation or reduction of molecular oxygen;MF:monooxygenase activity;MF:heme binding;	------	------	------	------
gene_Zm00001d005822		-	51.6573	5.6909	2.30922e-06	3.10719e-05	yes	up	2.38	1.05	1.4	0	0.09	0	1.61	0.03	GO:0016021;GO:0005506;GO:0016705;GO:0004497;GO:002003	CC:integral component of membrane;MF:iron ion binding;MF:oxidoreductase activity, acting on paired donors, with incorporation or reduction of molecular oxygen;MF:monooxygenase activity;MF:heme binding;	------	------	------	------
gene_Zm00001d005823		-	2.696	1.43082	0.00361003	0.020251	yes	up	5.02	3.32	2.33	0.75	1.02	2.13	3.55667	1.3	GO:0016021;GO:0005506;GO:0016705;GO:0004497;GO:002003	CC:integral component of membrane;MF:iron ion binding;MF:oxidoreductase activity, acting on paired donors, with incorporation or reduction of molecular oxygen;MF:monooxygenase activity;MF:heme binding;	K20623	CYP92A6	map00905	Brassinosteroid biosynthesis
gene_Zm00001d005828		-	3.64003	1.86395	5.17553e-10	1.27661e-08	yes	up	10.94	16.72	10.79	4.32	3.46	3.83	12.8167	3.87	GO:0051603;GO:0005764;GO:0005615;GO:0004197;GO:000823	BP:proteolysis involved in cellular protein catabolic process;CC:lysosome;CC:extracellular space;MF:cysteine-type endopeptidase activity;MF:cysteine-type peptidase activity;	K01366	CTSH	------	------
gene_Zm00001d005832		-	41.0811	5.3604	0.0169893	0.0701913	yes	up	0.38	0.54	0	0	0	0	0.306667	0	GO:0016021;GO:0016887;GO:000552	CC:integral component of membrane;MF:ATPase activity;MF:ATP binding;	------	------	------	------
gene_Zm00001d005842		-	3537.02	11.7883	3.24429e-22	2.28609e-20	yes	up	23.6	22.36	12.49	0	0	0	19.4833	0	GO:0006629;GO:0016021;GO:0005615;GO:000419	BP:lipid metabolic process;CC:integral component of membrane;CC:extracellular space;MF:aspartic-type endopeptidase activity;	K12382	PSAP, SGP1	map00600	Sphingolipid metabolism
gene_Zm00001d005853		-	0.0231428	-5.4333	0.0010334	0.00710523	yes	down	0	0	0	0.85	0.71	0.86	0	0.806667	GO:001678	MF:hydrolase activity;	------	------	------	------
gene_Zm00001d005854		-	0.0251671	-5.31232	0.00173526	0.0109874	yes	down	0	0	0	0.99	0.68	0.96	0	0.876667	GO:0006297;GO:0006271;GO:0006260;GO:1904161;GO:0043625;GO:000388	BP:nucleotide-excision repair, DNA gap filling;BP:DNA strand elongation involved in DNA replication;BP:DNA replication;BP:DNA synthesis involved in UV-damage excision repair;CC:delta DNA polymerase complex;MF:DNA-directed DNA polymerase activity;	K03504	POLD3	map03430;map03440;map03410;map03420;map03030	Mismatch repair;Homologous recombination;Base excision repair;Nucleotide excision repair;DNA replication
gene_Zm00001d005863		-	34.5676	5.11135	0.0439085	0.144059	yes	up	0.29	0	5.03	0	0	0	1.77333	0	GO:000552	MF:ATP binding;	K10878	SPO11	------	------
gene_Zm00001d005932		-	0.31815	-1.65222	5.71716e-09	1.21283e-07	yes	down	3.67	4.68	2.77	11.58	10.32	12.73	3.70667	11.5433	GO:0005829;GO:0004032;GO:004783	CC:cytosol;MF:aldito;MF:D-threo-aldose 1-dehydrogenase activity;	K22374	DMAS1	------	------
gene_Zm00001d005952		-	1666.92	10.703	7.52928e-19	4.20019e-17	yes	up	31.34	20.3	32.49	0	0	0	28.0433	0	GO:0016180;GO:003203	BP:snRNA processing;CC:integrator complex;	K13146	INTS9	------	------
gene_Zm00001d005953		-	111.088	6.79556	5.79901e-06	7.19251e-05	yes	up	34.5	7.11	32.84	0	0	0	24.8167	0	------	------	------	------	------	------
gene_Zm00001d005968		-	32.5898	5.02635	0.00601943	0.0308643	yes	up	0.67	0.71	0.39	0	0	0	0.59	0	GO:0016021;GO:0016888;GO:0008296;GO:001678	CC:integral component of membrane;MF:endodeoxyribonuclease activity, producing 5'-phosphomonoesters;MF:3'-5'-exodeoxyribonuclease activity;MF:hydrolase activity, acting on ester bonds;	K03424	tatD	------	------
gene_Zm00001d005978		-	0.491078	-1.02598	7.25777e-06	8.80456e-05	yes	down	26.8	17.06	28.34	38.98	53.54	52.33	24.0667	48.2833	GO:0016021;GO:000827	CC:integral component of membrane;MF:zinc ion binding;	K16285	XERICO	------	------
gene_Zm00001d006032		-	57.0298	5.83364	1.50266e-09	3.47864e-08	yes	up	11.66	8.35	15.08	0	0.3	0.15	11.6967	0.15	------	------	------	------	------	------
gene_Zm00001d006036		-	2.03117	1.02231	2.76895e-05	0.000296969	yes	up	23	15.16	26	12.96	8.55	9.76	21.3867	10.4233	GO:0009408;GO:0006457;GO:0009615;GO:0034620;GO:0051085;GO:0046686;GO:0042026;GO:0005737;GO:0005618;GO:0005774;GO:0005739;GO:0031072;GO:0044183;GO:0051082;GO:0051787;GO:0016887;GO:000552	BP:response to heat;BP:protein folding;BP:response to virus;BP:cellular response to unfolded protein;BP:chaperone mediated protein folding requiring cofactor;BP:response to cadmium ion;BP:protein refolding;CC:cytoplasm;CC:cell wall;CC:vacuolar membrane;CC:mitochondrion;MF:heat shock protein binding;MF:protein binding involved in protein folding;MF:unfolded protein binding;MF:misfolded protein bin…	K04043	dnaK, HSPA9	map03018	RNA degradation
gene_Zm00001d006044		-	0.0414395	-4.59285	0.022678	0.0875548	yes	down	0	0	0	13.52	6.24	23.83	0	14.53	GO:000819	MF:UDP-glycosyltransferase activity;	------	------	------	------
gene_Zm00001d006056		-	242.129	7.91963	1.03173e-09	2.45446e-08	yes	up	1.31	2.11	2.11	0	0	0	1.84333	0	GO:0006352;GO:0015936;GO:0000302;GO:0008299;GO:0042744;GO:0070897;GO:0006979;GO:0034599;GO:0006383;GO:0000126;GO:0097550;GO:0005634;GO:0009507;GO:0004420;GO:0020037;GO:0017025;GO:0001006;GO:0000995;GO:0016688;GO:0046872;GO:000460	BP:DNA-templated transcription, initiation;BP:coenzyme A metabolic process;BP:response to reactive oxygen species;BP:isoprenoid biosynthetic process;BP:hydrogen peroxide catabolic process;BP:DNA-templated transcriptional preinitiation complex assembly;BP:response to oxidative stress;BP:cellular response to oxidative stress;BP:transcription from RNA polymerase III promoter;CC:transcription factor …	K15196	BRF1, GTF3B	------	------
gene_Zm00001d006063		-	8.91297	3.15591	0.00466085	0.0251111	yes	up	0.2	0.25	0.25	0	0.04	0.04	0.233333	0.0266667	GO:0006265;GO:0046856;GO:0046855;GO:0006412;GO:0005840;GO:0016787;GO:0004439;GO:0003735;GO:0003917;GO:000367	BP:DNA topological change;BP:phosphatidylinositol dephosphorylation;BP:inositol phosphate dephosphorylation;BP:translation;CC:ribosome;MF:hydrolase activity;MF:phosphatidylinositol-4,5-bisphosphate 5-phosphatase activity;MF:structural constituent of ribosome;MF:DNA topoisomerase type I activity;MF:DNA binding;	------	------	------	------
gene_Zm00001d006088		-	19.462	4.28259	9.48355e-05	0.00088893	yes	up	1.31	1.57	2.14	0.09	0.17	0	1.67333	0.0866667	GO:0007165;GO:0005737;GO:0005829;GO:0106311;GO:0004674;GO:0004672;GO:0005524;GO:010631	BP:signal transduction;CC:cytoplasm;CC:cytosol;CC:old GO;MF:protein serine/threonine kinase activity;MF:protein kinase activity;MF:ATP binding;MF:old GO;	K00924	E2.7.1.-	------	------
gene_Zm00001d006089		-	2.85424	1.51311	0.00855606	0.0410742	yes	up	0.48	0.33	0.99	0.28	0.16	0.19	0.6	0.21	GO:0051603;GO:0005764;GO:0005615;GO:0004197;GO:001630	BP:proteolysis involved in cellular protein catabolic process;CC:lysosome;CC:extracellular space;MF:cysteine-type endopeptidase activity;MF:kinase activity;	K12778	HORMAD, HOP1	------	------
gene_Zm00001d006115		-	4.83874	2.27463	0.035901	0.124164	yes	up	0.42	3.98	0.6	0.17	0.25	0.65	1.66667	0.356667	GO:0016021;GO:002285	CC:integral component of membrane;MF:transmembrane transporter activity;	K15287	SLC35F1_2	------	------
gene_Zm00001d006116		-	6.22462	2.63798	1.12636e-41	2.13733e-39	yes	up	23.07	28.16	25.61	3.14	4.16	2.86	25.6133	3.38667	------	------	K16223	FT	map04712	Circadian rhythm - plant
gene_Zm00001d006117		-	28.6817	4.84206	0.00658603	0.0332043	yes	up	0.04	0.52	0.09	0.06	0	0	0.216667	0.02	GO:0016021;GO:0016301;GO:0004674;GO:0005509;GO:0004672;GO:000552	CC:integral component of membrane;MF:kinase activity;MF:protein serine/threonine kinase activity;MF:calcium ion binding;MF:protein kinase activity;MF:ATP binding;	K13412	CPK	map04626	Plant-pathogen interaction
gene_Zm00001d006134		-	0.0414771	-4.59154	0.0260156	0.0973032	yes	down	0	0	0	1.12	0.3	0.37	0	0.596667	GO:0016740;GO:0004430;GO:000367	MF:transferase activity;MF:1-phosphatidylinositol 4-kinase activity;MF:DNA binding;	------	------	------	------
gene_Zm00001d006190		-	15.2963	3.93511	0.0312109	0.111844	yes	up	0.21	0.05	0.09	0	0	0.02	0.116667	0.00666667	GO:0072583;GO:0072318;GO:0005737;GO:0031982;GO:0043231;GO:003027	BP:clathrin-dependent endocytosis;BP:clathrin coat disassembly;CC:cytoplasm;CC:vesicle;CC:intracellular membrane-bounded organelle;MF:clathrin binding;	------	------	------	------
gene_Zm00001d006213		-	0.46371	-1.10871	0.00382552	0.0211983	yes	down	29.82	30.86	17.88	30.34	71.66	61.87	26.1867	54.6233	GO:0006342;GO:0005634;GO:0000786;GO:0046982;GO:000367	BP:chromatin silencing;CC:nucleus;CC:nucleosome;MF:protein heterodimerization activity;MF:DNA binding;	K11251	H2A	------	------
gene_Zm00001d006241		-	0.0222986	-5.4869	0.00106562	0.00727904	yes	down	0	0	0	0.86	0.35	0.65	0	0.62	GO:0000723;GO:0006281;GO:0006310;GO:0016787;GO:0003678;GO:0008234;GO:000552	BP:telomere maintenance;BP:DNA repair;BP:DNA recombination;MF:hydrolase activity;MF:DNA helicase activity;MF:cysteine-type peptidase activity;MF:ATP binding;	------	------	------	------
gene_Zm00001d006262		-	2.42652	1.27889	0.0282279	0.10351	yes	up	7.25	22.66	9.43	3.97	9.11	3.84	13.1133	5.64	GO:0009395;GO:0016042;GO:0046470;GO:0016020;GO:0005886;GO:0070290;GO:0005509;GO:0004630;GO:004687	BP:phospholipid catabolic process;BP:lipid catabolic process;BP:phosphatidylcholine metabolic process;CC:membrane;CC:plasma membrane;MF:N-acylphosphatidylethanolamine-specific phospholipase D activity;MF:calcium ion binding;MF:phospholipase D activity;MF:metal ion binding;	K01115	PLD1_2	map00565;map00564;map04144	Ether lipid metabolism;Glycerophospholipid metabolism;Endocytosis
gene_Zm00001d006366		-	5.64632	2.49731	0.0120304	0.0537585	yes	up	3.21	4.53	6.32	2.08	0.3	0	4.68667	0.793333	GO:000374	MF:translation release factor activity;	K02836	prfB	------	------
gene_Zm00001d006374		-	2.03289	1.02353	6.12913e-07	9.22585e-06	yes	up	8.82	8.01	10.02	3.77	5.6	4.55	8.95	4.64	GO:0016021;GO:0046872;GO:000399	CC:integral component of membrane;MF:metal ion binding;MF:acid phosphatase activity;	K22390	ACP7	------	------
gene_Zm00001d006424		-	0.285589	-1.80799	0.0394515	0.133045	yes	down	0.25	0.26	1.15	1.44	1.55	2.67	0.553333	1.88667	------	------	------	------	------	------
gene_Zm00001d006435		-	2.7109	1.43877	0.0165888	0.068855	yes	up	1.78	0.93	1.81	0.43	0.88	0.3	1.50667	0.536667	GO:001630	MF:kinase activity;	------	------	------	------
gene_Zm00001d006523		-	187.386	7.54987	1.00645e-08	2.06071e-07	yes	up	10.26	11.32	15.87	0	0	0	12.4833	0	GO:0010196;GO:0009534;GO:0042651;GO:0009570;GO:001678	BP:nonphotochemical quenching;CC:chloroplast thylakoid;CC:thylakoid membrane;CC:chloroplast stroma;MF:hydrolase activity;	------	------	------	------
gene_Zm00001d006539		-	0.240746	-2.05441	0.00471901	0.0253507	yes	down	0.04	0.37	0.32	0.88	1.07	1.02	0.243333	0.99	GO:0000272;GO:0016161;GO:010222	BP:polysaccharide catabolic process;MF:beta-amylase activity;MF:amylopectin maltohydrolase activity;	K01177	E3.2.1.2	map00500	Starch and sucrose metabolism
gene_Zm00001d006639		-	2.67912	1.42176	0.023804	0.0908154	yes	up	2.74	1.54	2.88	0.97	0.64	0.98	2.38667	0.863333	------	------	------	------	------	------
gene_Zm00001d006711		-	2.29933	1.20121	0.000190116	0.00163454	yes	up	38.67	18.46	42.49	13.26	18.68	21.69	33.2067	17.8767	GO:0016021;GO:000588	CC:integral component of membrane;CC:plasma membrane;	------	------	------	------
gene_Zm00001d006774		-	137.166	7.09978	1.09731e-05	0.000128432	yes	up	8.07	0.1	5.39	0	0	0.09	4.52	0.03	------	------	------	------	------	------
gene_Zm00001d006793		-	2.54661	1.34858	0.00935501	0.0440067	yes	up	0.94	0.77	0.94	0.3	0.3	0.42	0.883333	0.34	GO:0006468;GO:0016021;GO:0005886;GO:0004674;GO:000552	BP:protein phosphorylation;CC:integral component of membrane;CC:plasma membrane;MF:protein serine/threonine kinase activity;MF:ATP binding;	------	------	------	------
gene_Zm00001d006875		-	2.28016	1.18913	9.25223e-12	2.82956e-10	yes	up	203.18	164.09	214.28	99.24	61.09	89.97	193.85	83.4333	GO:0009058;GO:0008483;GO:0030170;GO:0004021;GO:000382	BP:biosynthetic process;MF:transaminase activity;MF:pyridoxal phosphate binding;MF:L-alanin;MF:catalytic activity;	K00814	GPT, ALT	map00220;map00250;map00710	Arginine biosynthesis;Alanine, aspartate and glutamate metabolism;Carbon fixation in photosynthetic organisms
gene_Zm00001d006880		-	365.169	8.51242	2.92143e-23	2.20011e-21	yes	up	6.55	7.27	7.26	0.02	0.06	0.06	7.02667	0.0466667	GO:0045122;GO:0019243;GO:0050832;GO:0005737;GO:0016829;GO:0004462;GO:0046872;GO:000801	BP:aflatoxin biosynthetic process;BP:methylglyoxal catabolic process to D-lactate via S-lactoyl-glutathione;BP:defense response to fungus;CC:cytoplasm;MF:lyase activity;MF:lactoylglutathione lyase activity;MF:metal ion binding;MF:microtubule binding;	K01759	GLO1, gloA	map00620	Pyruvate metabolism
gene_Zm00001d006882		-	0.0558698	-4.16179	1.21685e-19	7.10048e-18	yes	down	3.97	15.99	11.55	128.03	211.88	192.35	10.5033	177.42	GO:000550	MF:calcium ion binding;	------	------	------	------
gene_Zm00001d006885		-	2.56993	1.36173	7.82739e-12	2.42147e-10	yes	up	38.01	26.41	31.66	15.78	9.67	13.11	32.0267	12.8533	GO:0018105;GO:0035556;GO:0046777;GO:0005737;GO:0005634;GO:0004683;GO:0009931;GO:0005516;GO:0004672;GO:000552	BP:peptidyl-serine phosphorylation;BP:intracellular signal transduction;BP:protein autophosphorylation;CC:cytoplasm;CC:nucleus;MF:calmodulin-dependent protein kinase activity;MF:calcium-dependent protein serine/threonine kinase activity;MF:calmodulin binding;MF:protein kinase activity;MF:ATP binding;	K00924	E2.7.1.-	------	------
gene_Zm00001d007025		-	2545.83	11.3139	2.1178e-21	1.39827e-19	yes	up	108.8	84.16	153.24	0	0	0	115.4	0	GO:0000723;GO:0000422;GO:0006281;GO:0030242;GO:0034727;GO:0006310;GO:0061709;GO:0000045;GO:0001934;GO:0019898;GO:0034045;GO:1990316;GO:0005840;GO:0019901;GO:0003735;GO:0008234;GO:0003678;GO:0004190;GO:0005524;GO:006009	BP:telomere maintenance;BP:mitophagy;BP:DNA repair;BP:pexophagy;BP:piecemeal microautophagy of nucleus;BP:DNA recombination;BP:reticulophagy;BP:autophagosome assembly;BP:positive regulation of protein phosphorylation;CC:extrinsic component of membrane;CC:pre-autophagosomal structure membrane;CC:ATG1/ULK1 kinase complex;CC:ribosome;MF:protein kinase binding;MF:structural constituent of ribosome;MF…	------	------	------	------
gene_Zm00001d007026		-	143.924	7.16917	1.90802e-06	2.623e-05	yes	up	6.5	5.2	3.45	0	0	0	5.05	0	GO:0005634;GO:0004527;GO:000367	CC:nucleus;MF:exonuclease activity;MF:nucleic acid binding;	K14570	REX1, REXO1, RNH70	map03008	Ribosome biogenesis in eukaryotes
gene_Zm00001d007031		-	2.64916	1.40553	0.000117157	0.00106987	yes	up	12.76	6.9	11.65	3.54	4.25	3.63	10.4367	3.80667	GO:0006457;GO:0051085;GO:0005759;GO:0051087;GO:0051082;GO:0016887;GO:0046872;GO:000552	BP:protein folding;BP:chaperone mediated protein folding requiring cofactor;CC:mitochondrial matrix;MF:chaperone binding;MF:unfolded protein binding;MF:ATPase activity;MF:metal ion binding;MF:ATP binding;	K04078	groES, HSPE1	------	------
gene_Zm00001d007084		-	0.180027	-2.47371	0.0209229	0.0823085	yes	down	0.24	0.23	1.06	1.05	3.99	3.4	0.51	2.81333	GO:0006334;GO:0005634;GO:0000786;GO:0046982;GO:000367	BP:nucleosome assembly;CC:nucleus;CC:nucleosome;MF:protein heterodimerization activity;MF:DNA binding;	K11252	H2B	------	------
gene_Zm00001d007085		-	0.446436	-1.16348	0.011459	0.051801	yes	down	0.94	0.97	1.34	1.73	2.69	2.76	1.08333	2.39333	GO:001678	MF:hydrolase activity;	------	------	------	------
gene_Zm00001d007088		-	24.2043	4.59719	0.0240465	0.0915332	yes	up	0.81	0.46	1.34	0	0	0	0.87	0	------	------	------	------	------	------
gene_Zm00001d007160		-	26.3665	4.72063	0.0195515	0.0781249	yes	up	1.43	0	0.56	0	0	0.06	0.663333	0.02	GO:0006979;GO:0042744;GO:0005576;GO:0020037;GO:0046872;GO:000460	BP:response to oxidative stress;BP:hydrogen peroxide catabolic process;CC:extracellular region;MF:heme binding;MF:metal ion binding;MF:peroxidase activity;	K00430	E1.11.1.7	map00940	Phenylpropanoid biosynthesis
gene_Zm00001d007195		-	2.89911	1.53561	4.34431e-05	0.000441745	yes	up	8.05	4.17	19.84	2.42	2.64	3.08	10.6867	2.71333	GO:0046373;GO:0048193;GO:0005783;GO:004655	BP:L-arabinose metabolic process;BP:Golgi vesicle transport;CC:endoplasmic reticulum;MF:alpha-L-arabinofuranosidase activity;	K01209	abfA	map00520	Amino sugar and nucleotide sugar metabolism
gene_Zm00001d007202		-	2.52711	1.33749	3.95116e-06	5.07294e-05	yes	up	7.82	4.17	7.9	3.21	2.08	2.28	6.63	2.52333	GO:0006515;GO:0070407;GO:0007005;GO:0051131;GO:0034599;GO:0005759;GO:0004176;GO:0043565;GO:0004252;GO:0003697;GO:000552	BP:misfolded or incompletely synthesized protein catabolic process;BP:oxidation-dependent protein catabolic process;BP:mitochondrion organization;BP:chaperone-mediated protein complex assembly;BP:cellular response to oxidative stress;CC:mitochondrial matrix;MF:ATP-dependent peptidase activity;MF:sequence-specific DNA binding;MF:serine-type endopeptidase activity;MF:single-stranded DNA binding;MF:…	K08675	PRSS15, PIM1	------	------
gene_Zm00001d007208		-	0.473219	-1.07942	0.0193179	0.0773712	yes	down	0.96	0.97	0.98	1.29	2.85	1.86	0.97	2	GO:0010215;GO:0016021;GO:003122	BP:cellulose microfibril organization;CC:integral component of membrane;CC:anchored component of membrane;	------	------	------	------
gene_Zm00001d007255		-	0.200417	-2.31893	1.25603e-09	2.94545e-08	yes	down	3.12	7.34	2.42	20.04	24.92	18.09	4.29333	21.0167	GO:0016021;GO:002285	CC:integral component of membrane;MF:transmembrane transporter activity;	------	------	------	------
gene_Zm00001d007283		-	163.164	7.35018	3.27825e-08	6.18173e-07	yes	up	8.69	6.91	6.2	0	0	0	7.26667	0	GO:0008284;GO:0006468;GO:0000082;GO:0010389;GO:0006355;GO:0007165;GO:0010468;GO:0005737;GO:0016021;GO:0000307;GO:0005634;GO:0030332;GO:0003713;GO:0004693;GO:000552	BP:positive regulation of cell proliferation;BP:protein phosphorylation;BP:G1/S transition of mitotic cell cycle;BP:regulation of G2/M transition of mitotic cell cycle;BP:regulation of transcription, DNA-templated;BP:signal transduction;BP:regulation of gene expression;CC:cytoplasm;CC:integral component of membrane;CC:cyclin-dependent protein kinase holoenzyme complex;CC:nucleus;MF:cyclin binding…	------	------	------	------
gene_Zm00001d007344		-	39.6592	5.30958	0.0203847	0.0806254	yes	up	8.27	17.88	0	0	0	0	8.71667	0	------	------	------	------	------	------
gene_Zm00001d007349		-	0.405302	-1.30293	0.000342731	0.00271247	yes	down	19.36	20.65	10.53	33.59	36.08	49.41	16.8467	39.6933	GO:0001709;GO:001674	BP:cell fate determination;MF:transferase activity;	------	------	------	------
gene_Zm00001d007433		-	58.3742	5.86726	0.000215459	0.00182444	yes	up	0.51	0.53	0.96	0	0	0	0.666667	0	GO:001602	CC:integral component of membrane;	------	------	------	------
gene_Zm00001d007470		-	0.0323159	-4.95161	2.69433e-09	5.98991e-08	yes	down	0.12	0.12	0.36	3.47	6.78	7.81	0.2	6.02	------	------	------	------	------	------
gene_Zm00001d007560		-	2.06252	1.04441	0.00145296	0.00944305	yes	up	9.8	6	6.67	2.62	1.66	3.78	7.49	2.68667	GO:1901601;GO:0010223;GO:0009507;GO:0016853;GO:0016859;GO:000550	BP:strigolactone biosynthetic process;BP:secondary shoot formation;CC:chloroplast;MF:isomerase activity;MF:cis-trans isomerase activity;MF:iron ion binding;	K17911	DWARF27	map00906	Carotenoid biosynthesis
gene_Zm00001d007616		-	22.0173	4.46057	2.95907e-06	3.89462e-05	yes	up	1.78	0.91	1.7	0.1	0	0.1	1.46333	0.0666667	GO:0016042;GO:0016787;GO:0004620;GO:004737	BP:lipid catabolic process;MF:hydrolase activity;MF:phospholipase activity;MF:acylglycerol lipase activity;	------	------	------	------
gene_Zm00001d007691		-	105.704	6.72389	1.63411e-06	2.27501e-05	yes	up	2.02	1.48	1.74	0	0	0	1.74667	0	GO:0005975;GO:0009505;GO:0052692;GO:001649	BP:carbohydrate metabolic process;CC:plant-type cell wall;MF:raffinose alpha-galactosidase activity;MF:oxidoreductase activity;	K07407	E3.2.1.22B, galA, rafA	map00600;map00603;map00561;map00052	Sphingolipid metabolism;Glycosphingolipid biosynthesis - globo and isoglobo series;Glycerolipid metabolism;Galactose metabolism
gene_Zm00001d007710		-	2.76318	1.46633	2.04258e-08	4.00196e-07	yes	up	4.99	3.95	5.12	2.15	1.39	1.44	4.68667	1.66	GO:0031222;GO:0045493;GO:0016021;GO:0016020;GO:0005576;GO:0009505;GO:0046556;GO:0009044;GO:0016740;GO:004687	BP:arabinan catabolic process;BP:xylan catabolic process;CC:integral component of membrane;CC:membrane;CC:extracellular region;CC:plant-type cell wall;MF:alpha-L-arabinofuranosidase activity;MF:xylan 1,4-beta-xylosidase activity;MF:transferase activity;MF:metal ion binding;	------	------	------	------
gene_Zm00001d007718		-	4.80986	2.26599	0.0256528	0.0964742	yes	up	2.32	0.46	7.46	0.88	0.08	0.77	3.41333	0.576667	GO:0005737;GO:0051213;GO:0016706;GO:0102717;GO:0046872;GO:001649	CC:cytoplasm;MF:dioxygenase activity;MF:oxidoreductase activity, acting on paired donors, with incorporation or reduction of molecular oxygen, 2-oxoglutarate as one donor, and incorporation of one atom each of oxygen into both donors;MF:DIMBOA-glucoside oxygenase activity;MF:metal ion binding;MF:oxidoreductase activity;	K13229	BX6	map00402	Benzoxazinoid biosynthesis
gene_Zm00001d007745		-	4.0363	2.01303	2.40638e-06	3.22892e-05	yes	up	14.48	4.63	13.76	4.09	1.99	2.02	10.9567	2.7	GO:0006468;GO:0007166;GO:0016021;GO:0005886;GO:0030247;GO:0004674;GO:0005509;GO:000552	BP:protein phosphorylation;BP:cell surface receptor signaling pathway;CC:integral component of membrane;CC:plasma membrane;MF:polysaccharide binding;MF:protein serine/threonine kinase activity;MF:calcium ion binding;MF:ATP binding;	------	------	------	------
gene_Zm00001d007752		-	0.0668708	-3.90248	1.16804e-73	4.77097e-71	yes	down	1.26	1.09	1.89	18.26	15.6	22.73	1.41333	18.8633	GO:0005634;GO:0046983;GO:0046872;GO:000367	CC:nucleus;MF:protein dimerization activity;MF:metal ion binding;MF:DNA binding;	------	------	------	------
gene_Zm00001d007776		-	2.19904	1.13688	0.000503344	0.0037718	yes	up	1.18	1.34	1.1	0.7	0.43	0.51	1.20667	0.546667	GO:0016021;GO:0005524;GO:0043531;GO:000467	CC:integral component of membrane;MF:ATP binding;MF:ADP binding;MF:protein kinase activity;	------	------	------	------
gene_Zm00001d007789		-	2.46171	1.29966	0.00018218	0.0015753	yes	up	3.91	2.93	4.13	1.3	0.95	2.13	3.65667	1.46	GO:0048544;GO:0016021;GO:0030246;GO:0005524;GO:0106310;GO:010631	BP:recognition of pollen;CC:integral component of membrane;MF:carbohydrate binding;MF:ATP binding;MF:old GO;MF:old GO;	------	------	------	------
gene_Zm00001d007795		-	450.096	8.81409	0.0241043	0.0917242	yes	up	9.71	18.55	0	0	0	0	9.42	0	GO:0043484;GO:0016021;GO:0005634;GO:0016887;GO:0003723;GO:0003676;GO:0005524;GO:000372	BP:regulation of RNA splicing;CC:integral component of membrane;CC:nucleus;MF:ATPase activity;MF:RNA binding;MF:nucleic acid binding;MF:ATP binding;MF:mRNA binding;	K14948	PTBP2, NPTB	------	------
gene_Zm00001d007814		-	38.2719	5.25821	0.00250808	0.0149664	yes	up	0.49	0.68	0.49	0	0	0	0.553333	0	GO:0005737;GO:0016021;GO:0015297;GO:0120013;GO:004291	CC:cytoplasm;CC:integral component of membrane;MF:antiporter activity;MF:lipid transfer activity;MF:xenobiotic transporter activity;	------	------	------	------
gene_Zm00001d007828		-	0.223278	-2.16308	1.63243e-13	5.99693e-12	yes	down	2.55	1.34	1.2	7.66	6.7	8.18	1.69667	7.51333	GO:0050661;GO:0050660;GO:000449	MF:NADP binding;MF:flavin adenine dinucleotide binding;MF:N,N-dimethylaniline monooxygenase activity;	K00485	FMO	------	------
gene_Zm00001d007843		-	0.0591505	-4.07947	0.016007	0.0670574	yes	down	0	0	0.04	0.26	0.29	0.15	0.0133333	0.233333	GO:0002229;GO:0042742;GO:0016021;GO:0005886;GO:0004672;GO:0030246;GO:0004675;GO:000552	BP:defense response to oomycetes;BP:defense response to bacterium;CC:integral component of membrane;CC:plasma membrane;MF:protein kinase activity;MF:carbohydrate binding;MF:transmembrane receptor protein serine/threonine kinase activity;MF:ATP binding;	------	------	------	------
gene_Zm00001d007854		-	659.301	9.36479	1.5334e-14	6.18984e-13	yes	up	12.41	11.18	15.15	0	0	0	12.9133	0	GO:0006508;GO:0005739;GO:004687	BP:proteolysis;CC:mitochondrion;MF:metal ion binding;	K17732	PMPCB, MAS1	------	------
gene_Zm00001d007869		-	0.0360502	-4.79385	0.0118173	0.0530721	yes	down	0	0	0	0.35	0.4	0.17	0	0.306667	GO:000819	MF:UDP-glycosyltransferase activity;	------	------	------	------
gene_Zm00001d007883		-	0.225351	-2.14976	0.0332601	0.117064	yes	down	0.07	0.39	0.15	0.65	0.57	1.51	0.203333	0.91	GO:0006412;GO:0000027;GO:0022625;GO:0003735;GO:0016740;GO:000367	BP:translation;BP:ribosomal large subunit assembly;CC:cytosolic large ribosomal subunit;MF:structural constituent of ribosome;MF:transferase activity;MF:DNA binding;	------	------	------	------
gene_Zm00001d007962		-	0.472539	-1.08149	0.015899	0.0666697	yes	down	8.84	13.22	10.14	6.68	26.32	34.95	10.7333	22.65	GO:0005634;GO:000367	CC:nucleus;MF:DNA binding;	------	------	------	------
gene_Zm00001d007986		-	65.4955	6.03332	1.85978e-05	0.000206729	yes	up	3.67	5.49	2.01	0	0	0.16	3.72333	0.0533333	------	------	------	------	------	------
gene_Zm00001d008003		-	0.000553728	-10.8185	1.32197e-19	7.67664e-18	yes	down	0	0	0	44.59	41.57	43.84	0	43.3333	GO:004698	MF:protein dimerization activity;	------	------	------	------
gene_Zm00001d008041		-	16.3923	4.03494	2.10537e-20	1.31444e-18	yes	up	7.88	8.48	7.26	0.89	0.22	0.31	7.87333	0.473333	------	------	------	------	------	------
gene_Zm00001d008043		-	0.0526053	-4.24865	0.0433382	0.142757	yes	down	0	0	0	2.7	2.17	2.88	0	2.58333	------	------	------	------	------	------
gene_Zm00001d008080		-	0.00314007	-8.31499	3.16665e-11	9.11746e-10	yes	down	0	0	0	4.66	5.22	5.57	0	5.15	------	------	------	------	------	------
gene_Zm00001d008082		-	0.0362434	-4.78614	0.00630549	0.0320585	yes	down	0.16	0	0	1.95	1.66	0.17	0.0533333	1.26	------	------	------	------	------	------
gene_Zm00001d008086		-	0.0411678	-4.60234	0.0285599	0.10452	yes	down	0	0	0	0.18	1.09	1.29	0	0.853333	------	------	------	------	------	------
gene_Zm00001d008105		-	160.573	7.32709	1.50289e-06	2.10816e-05	yes	up	1.17	7.52	9.85	0	0	0	6.18	0	GO:0006415;GO:0000054;GO:0015979;GO:0006413;GO:0051536;GO:0005506;GO:0046872;GO:0043024;GO:000552	BP:translational termination;BP:ribosomal subunit export from nucleus;BP:photosynthesis;BP:translational initiation;MF:iron-sulfur cluster binding;MF:iron ion binding;MF:metal ion binding;MF:ribosomal small subunit binding;MF:ATP binding;	------	------	------	------
gene_Zm00001d008114		-	0.0699106	-3.83834	0.0372801	0.127613	yes	down	0.21	0	0	0.32	1.79	0.75	0.07	0.953333	------	------	------	------	------	------
gene_Zm00001d008131		-	0.235995	-2.08317	0.000487211	0.00367145	yes	down	1.65	2.11	1.94	8.75	10.18	4.77	1.9	7.9	------	------	------	------	------	------
gene_Zm00001d008162		-	0.0086312	-6.85622	7.07579e-07	1.05064e-05	yes	down	0	0	0	5.33	4.02	3.49	0	4.28	------	------	------	------	------	------
gene_Zm00001d008181		-	0.470555	-1.08757	2.42217e-07	3.96548e-06	yes	down	28.32	21.04	16.52	47.46	48.05	40.04	21.96	45.1833	GO:001602	CC:integral component of membrane;	------	------	------	------
gene_Zm00001d008193		-	0.140726	-2.82904	0.000477327	0.00361165	yes	down	0.21	0.05	0.23	0.85	1.48	1.12	0.163333	1.15	GO:0006417;GO:000372	BP:regulation of translation;MF:RNA binding;	------	------	------	------
gene_Zm00001d008209		-	13.6177	3.76741	0.00149815	0.00969528	yes	up	4.39	11.86	20.21	1.91	0.06	0.68	12.1533	0.883333	GO:0000413;GO:0006457;GO:0006979;GO:0010555;GO:0019344;GO:0042742;GO:0009651;GO:0009737;GO:0009642;GO:0005737;GO:0048046;GO:0009535;GO:0009941;GO:0009570;GO:0031977;GO:0022626;GO:0003755;GO:0016018;GO:000372	BP:protein peptidyl-prolyl isomerization;BP:protein folding;BP:response to oxidative stress;BP:response to mannitol;BP:cysteine biosynthetic process;BP:defense response to bacterium;BP:response to salt stress;BP:response to abscisic acid;BP:response to light intensity;CC:cytoplasm;CC:apoplast;CC:chloroplast thylakoid membrane;CC:chloroplast envelope;CC:chloroplast stroma;CC:thylakoid lumen;CC:cyt…	K03768	PPIB, ppiB	------	------
gene_Zm00001d008258		-	2.16025	1.1112	0.0100468	0.046705	yes	up	3.21	2.12	5.47	1.59	1.32	1.95	3.6	1.62	GO:0016021;GO:001674	CC:integral component of membrane;MF:transferase activity;	K20782	HPAT	map00514	Other types of O-glycan biosynthesis
gene_Zm00001d008285		-	4.05745	2.02057	3.67496e-32	4.4504e-30	yes	up	19.47	20.48	19.75	5.26	4.26	4.39	19.9	4.63667	GO:001602	CC:integral component of membrane;	K23678	PQLC2, SLC66A1, LAAT1	------	------
gene_Zm00001d008294		-	2.17865	1.12344	6.63746e-08	1.1937e-06	yes	up	22.1	19.43	31.95	11.99	8.54	9.84	24.4933	10.1233	GO:0005737;GO:0005634;GO:0043565;GO:000452	CC:cytoplasm;CC:nucleus;MF:sequence-specific DNA binding;MF:endoribonuclease activity;	------	------	------	------
gene_Zm00001d008299		-	0.046983	-4.41172	0.0128414	0.0565441	yes	down	0.06	0	0	0.12	0.3	1.04	0.02	0.486667	GO:0006979;GO:0042744;GO:0005576;GO:0020037;GO:0046872;GO:000460	BP:response to oxidative stress;BP:hydrogen peroxide catabolic process;CC:extracellular region;MF:heme binding;MF:metal ion binding;MF:peroxidase activity;	K00430	E1.11.1.7	map00940	Phenylpropanoid biosynthesis
gene_Zm00001d008303		-	0.250833	-1.9952	0.0241393	0.091814	yes	down	12.88	3.12	2.02	24.27	21.86	21.65	6.00667	22.5933	GO:0007131;GO:0005759;GO:0005739;GO:000550	BP:reciprocal meiotic recombination;CC:mitochondrial matrix;CC:mitochondrion;MF:copper ion binding;	K03522	fixB, etfA	------	------
gene_Zm00001d008305		-	0.345699	-1.53241	2.33901e-06	3.14552e-05	yes	down	47.39	15.94	26.47	73.41	84.56	87.91	29.9333	81.96	GO:001602	CC:integral component of membrane;	------	------	------	------
gene_Zm00001d008311		-	0.442219	-1.17717	0.000746757	0.0053512	yes	down	0.87	0.65	0.6	1.83	2.24	1.87	0.706667	1.98	GO:0016125;GO:0016021;GO:0004497;GO:0020037;GO:0016705;GO:0005506;GO:001649	BP:sterol metabolic process;CC:integral component of membrane;MF:monooxygenase activity;MF:heme binding;MF:oxidoreductase activity, acting on paired donors, with incorporation or reduction of molecular oxygen;MF:iron ion binding;MF:oxidoreductase activity;	------	------	------	------
gene_Zm00001d008318		-	10.0246	3.32547	0.000134144	0.0012031	yes	up	23.15	16.56	48.6	0.6	0	0.62	29.4367	0.406667	GO:0006094;GO:0016021;GO:0005634;GO:0032422;GO:0016301;GO:0004612;GO:0000977;GO:000552	BP:gluconeogenesis;CC:integral component of membrane;CC:nucleus;MF:purine-rich negative regulatory element binding;MF:kinase activity;MF:phosphoenolpyruvate carboxykinas;MF:RNA polymerase II regulatory region sequence-specific DNA binding;MF:ATP binding;	K01610	E4.1.1.49, pckA	map00020;map00010;map00620;map00710	Citrate cycle (TCA cycle);Glycolysis / Gluconeogenesis;Pyruvate metabolism;Carbon fixation in photosynthetic organisms
gene_Zm00001d008340		-	0.449227	-1.15448	8.29904e-06	9.95018e-05	yes	down	10.84	9.27	8.04	13.73	20.51	22.42	9.38333	18.8867	GO:0006629;GO:0016021;GO:000897	BP:lipid metabolic process;CC:integral component of membrane;MF:phosphatidylcholine 1-acylhydrolase activity;	------	------	------	------
gene_Zm00001d008349		-	95.5043	6.57749	5.50412e-06	6.86206e-05	yes	up	1.07	0.54	1	0	0	0	0.87	0	GO:0006310;GO:0006281;GO:0006260;GO:0000723;GO:0016021;GO:0016787;GO:0004386;GO:0003677;GO:0003678;GO:000552	BP:DNA recombination;BP:DNA repair;BP:DNA replication;BP:telomere maintenance;CC:integral component of membrane;MF:hydrolase activity;MF:helicase activity;MF:DNA binding;MF:DNA helicase activity;MF:ATP binding;	------	------	------	------
gene_Zm00001d008367		-	0.188322	-2.40873	0.00593021	0.0304826	yes	down	0.17	0.05	0.2	0.94	0.71	0.75	0.14	0.8	GO:0006412;GO:0016021;GO:0005840;GO:0003735;GO:000827	BP:translation;CC:integral component of membrane;CC:ribosome;MF:structural constituent of ribosome;MF:zinc ion binding;	------	------	------	------
gene_Zm00001d008377		-	0.49856	-1.00416	5.72675e-05	0.000566772	yes	down	11.25	6.46	8.56	18	17.87	15.39	8.75667	17.0867	GO:001649	MF:oxidoreductase activity;	------	------	------	------
gene_Zm00001d008394		-	0.472096	-1.08285	3.54293e-10	8.93107e-09	yes	down	45.05	31.25	30.24	72.99	76.65	73.27	35.5133	74.3033	GO:000954	CC:chloroplast thylakoid lumen;	------	------	------	------
gene_Zm00001d008405		-	0.479748	-1.05965	1.80511e-06	2.48863e-05	yes	down	15.65	10.24	11.66	27.43	25.24	23.27	12.5167	25.3133	GO:0097428;GO:0016226;GO:0005737;GO:0005739;GO:0051536;GO:005153	BP:protein maturation by iron-sulfur cluster transfer;BP:iron-sulfur cluster assembly;CC:cytoplasm;CC:mitochondrion;MF:iron-sulfur cluster binding;MF:2 iron, 2 sulfur cluster binding;	K22063	ISCA1	------	------
gene_Zm00001d008414		-	37.34	5.22265	7.28433e-08	1.29937e-06	yes	up	6.95	5.89	6.7	0.06	0.06	0.06	6.51333	0.06	GO:0000209;GO:0015936;GO:0030433;GO:0000302;GO:0008299;GO:0042744;GO:0006979;GO:0034599;GO:0016021;GO:0005634;GO:0005783;GO:0009507;GO:0004420;GO:0061631;GO:0020037;GO:0016688;GO:0046872;GO:000460	BP:protein polyubiquitination;BP:coenzyme A metabolic process;BP:ER-associated ubiquitin-dependent protein catabolic process;BP:response to reactive oxygen species;BP:isoprenoid biosynthetic process;BP:hydrogen peroxide catabolic process;BP:response to oxidative stress;BP:cellular response to oxidative stress;CC:integral component of membrane;CC:nucleus;CC:endoplasmic reticulum;CC:chloroplast;MF:…	K00434	E1.11.1.11	map00480;map00053	Glutathione metabolism;Ascorbate and aldarate metabolism
gene_Zm00001d008427		-	2.49832	1.32096	4.84153e-07	7.43633e-06	yes	up	16.22	20.55	20.01	17.07	20.95	22.21	18.9267	20.0767	GO:0051484;GO:0019288;GO:0046686;GO:0009570;GO:0016853;GO:0030604;GO:0030145;GO:0070402;GO:004687	BP:isopentenyl diphosphate biosynthetic process, methylerythritol 4-phosphate pathway involved in terpenoid biosynthetic process;BP:isopentenyl diphosphate biosynthetic process, methylerythritol 4-phosphate pathway;BP:response to cadmium ion;CC:chloroplast stroma;MF:isomerase activity;MF:1-deoxy-D-xylulose-5-phosphate reductoisomerase activity;MF:manganese ion binding;MF:NADPH binding;MF:metal io…	K00099	dxr	map00900	Terpenoid backbone biosynthesis
gene_Zm00001d008433		-	2.74451	1.45655	1.09406e-06	1.5722e-05	yes	up	2.79	4.14	4.06	1.45	1.05	1.51	3.66333	1.33667	GO:0006468;GO:0016021;GO:0005886;GO:0004672;GO:0004674;GO:000552	BP:protein phosphorylation;CC:integral component of membrane;CC:plasma membrane;MF:protein kinase activity;MF:protein serine/threonine kinase activity;MF:ATP binding;	------	------	------	------
gene_Zm00001d008452		-	0.125851	-2.99022	0.0106816	0.0491346	yes	down	0.89	0	0.59	5.08	1.09	4.95	0.493333	3.70667	------	------	------	------	------	------
gene_Zm00001d008454		-	62.8325	5.97344	0.000162316	0.00141984	yes	up	0.49	1.03	1.25	0	0	0	0.923333	0	------	------	------	------	------	------
gene_Zm00001d008456		-	0.0197805	-5.65978	3.26767e-74	1.38153e-71	yes	down	0.62	0.65	0.37	22.64	22.83	21.17	0.546667	22.2133	GO:0000028;GO:0004386;GO:0043024;GO:001984	BP:ribosomal small subunit assembly;MF:helicase activity;MF:ribosomal small subunit binding;MF:rRNA binding;	------	------	------	------
gene_Zm00001d008460		-	259.342	8.01871	2.94483e-10	7.5257e-09	yes	up	1.61	1.67	1.8	0	0	0	1.69333	0	GO:0009755;GO:0006468;GO:0016021;GO:0005886;GO:0004672;GO:0004674;GO:0004713;GO:000552	BP:hormone-mediated signaling pathway;BP:protein phosphorylation;CC:integral component of membrane;CC:plasma membrane;MF:protein kinase activity;MF:protein serine/threonine kinase activity;MF:protein tyrosine kinase activity;MF:ATP binding;	K02987	RP-S4e, RPS4	map03010	Ribosome
gene_Zm00001d008462		-	2.30953	1.2076	2.82339e-17	1.36628e-15	yes	up	33.46	38.66	35.16	13.43	12.5	14.19	35.76	13.3733	GO:0030247;GO:0005524;GO:000467	MF:polysaccharide binding;MF:ATP binding;MF:protein kinase activity;	------	------	------	------
gene_Zm00001d008465		-	37.1832	5.21658	1.08605e-48	2.54104e-46	yes	up	12.93	15.4	13.33	0.24	0.45	0.49	13.8867	0.393333	GO:0016021;GO:0004674;GO:0030247;GO:0005524;GO:000467	CC:integral component of membrane;MF:protein serine/threonine kinase activity;MF:polysaccharide binding;MF:ATP binding;MF:protein kinase activity;	------	------	------	------
gene_Zm00001d008466		-	456.115	8.83325	1.84756e-12	6.13282e-11	yes	up	7.89	10.13	6.29	0	0	0	8.10333	0	GO:0016021;GO:0004674;GO:0030247;GO:0005524;GO:000467	CC:integral component of membrane;MF:protein serine/threonine kinase activity;MF:polysaccharide binding;MF:ATP binding;MF:protein kinase activity;	------	------	------	------
gene_Zm00001d008478		-	3.56693	1.83468	0.00735435	0.0363566	yes	up	2.98	3.5	1.67	0.92	0.67	0.62	2.71667	0.736667	GO:0016021;GO:0016301;GO:0030247;GO:0005524;GO:000467	CC:integral component of membrane;MF:kinase activity;MF:polysaccharide binding;MF:ATP binding;MF:protein kinase activity;	------	------	------	------
gene_Zm00001d008479		-	7.61773	2.92936	3.79357e-12	1.21248e-10	yes	up	19.25	26.25	28.75	4.38	2.86	2.05	24.75	3.09667	GO:0016021;GO:0004674;GO:0030247;GO:0005524;GO:000467	CC:integral component of membrane;MF:protein serine/threonine kinase activity;MF:polysaccharide binding;MF:ATP binding;MF:protein kinase activity;	------	------	------	------
gene_Zm00001d008489		-	5.09819	2.34999	4.82294e-08	8.8521e-07	yes	up	2.14	1.95	2.55	0.32	0.55	0.36	2.21333	0.41	GO:0016021;GO:0030247;GO:0005524;GO:000467	CC:integral component of membrane;MF:polysaccharide binding;MF:ATP binding;MF:protein kinase activity;	------	------	------	------
gene_Zm00001d008491		-	2.40593	1.26659	2.94298e-10	7.5257e-09	yes	up	18.02	13.77	18.7	7.95	6.11	6.46	16.83	6.84	GO:0030388;GO:0006096;GO:0005829;GO:0016021;GO:000433	BP:fructose 1,6-bisphosphate metabolic process;BP:glycolytic process;CC:cytosol;CC:integral component of membrane;MF:fructose-bisphosphate aldolase activity;	K01623	ALDO	map00010;map00030;map00051;map00710	Glycolysis / Gluconeogenesis;Pentose phosphate pathway;Fructose and mannose metabolism;Carbon fixation in photosynthetic organisms
gene_Zm00001d008498		-	0.402097	-1.31439	1.25006e-05	0.000144347	yes	down	2.92	3.84	3.21	6.6	9.83	7.83	3.32333	8.08667	GO:0006450;GO:0006419;GO:0004813;GO:0003676;GO:0002196;GO:000552	BP:regulation of translational fidelity;BP:alanyl-tRNA aminoacylation;MF:alanine-tRNA ligase activity;MF:nucleic acid binding;MF:Ser-tRN;MF:ATP binding;	------	------	------	------
gene_Zm00001d008515		-	0.00444371	-7.81402	1.50504e-09	3.48081e-08	yes	down	0	0	0	2.01	1.85	1.33	0	1.73	GO:004687	MF:metal ion binding;	------	------	------	------
gene_Zm00001d008525		-	15.2856	3.9341	6.70548e-21	4.33231e-19	yes	up	10.5	12.33	6.61	0.36	0.75	0.36	9.81333	0.49	GO:0005975;GO:0006486;GO:0009298;GO:0000032;GO:0005829;GO:0004476;GO:000827	BP:carbohydrate metabolic process;BP:protein glycosylation;BP:GDP-mannose biosynthetic process;BP:cell wall mannoprotein biosynthetic process;CC:cytosol;MF:mannose-6-phosphate isomerase activity;MF:zinc ion binding;	K01809	manA, MPI	map00520;map00051;map01240	Amino sugar and nucleotide sugar metabolism;Fructose and mannose metabolism;Biosynthesis of cofactors
gene_Zm00001d008527		-	0.0267187	-5.22601	6.8334e-92	4.11696e-89	yes	down	0.44	0.57	0.96	16.32	16.93	16.63	0.656667	16.6267	GO:0050832;GO:0009909;GO:001659	BP:defense response to fungus;BP:regulation of flower development;CC:mediator complex;	------	------	------	------
gene_Zm00001d008545		-	0.310192	-1.68877	1.20651e-13	4.49391e-12	yes	down	4.04	5.14	3.46	14.41	13.18	14.31	4.21333	13.9667	GO:001602	CC:integral component of membrane;	------	------	------	------
gene_Zm00001d008548		-	85.1161	6.41136	1.24469e-07	2.13341e-06	yes	up	21.99	6.05	8.36	0	0	0.41	12.1333	0.136667	GO:0005576;GO:0008233;GO:000486	CC:extracellular region;MF:peptidase activity;MF:serine-type endopeptidase inhibitor activity;	------	------	------	------
gene_Zm00001d008563		-	36.6353	5.19516	0.000588199	0.00433089	yes	up	3.68	3.93	9.49	0	0	0.42	5.7	0.14	GO:0006470;GO:0046872;GO:0004722;GO:0106306;GO:010630	BP:protein dephosphorylation;MF:metal ion binding;MF:protein serine/threonine phosphatase activity;MF:old GO;MF:old GO;	------	------	------	------
gene_Zm00001d008585		-	5.14405	2.3629	4.77193e-22	3.3333e-20	yes	up	29.02	33.09	19.25	4.31	4.07	4.76	27.12	4.38	GO:0016021;GO:0004674;GO:0030247;GO:0005524;GO:000467	CC:integral component of membrane;MF:protein serine/threonine kinase activity;MF:polysaccharide binding;MF:ATP binding;MF:protein kinase activity;	------	------	------	------
gene_Zm00001d008586		-	12.3461	3.62598	0.0198638	0.0790603	yes	up	0.16	0.35	0.14	0.05	0	0	0.216667	0.0166667	GO:0016021;GO:0004674;GO:0030247;GO:0005524;GO:000467	CC:integral component of membrane;MF:protein serine/threonine kinase activity;MF:polysaccharide binding;MF:ATP binding;MF:protein kinase activity;	------	------	------	------
gene_Zm00001d008587		-	8.22889	3.0407	4.13063e-08	7.65724e-07	yes	up	3.92	2.19	4.08	0.14	0.41	0.65	3.39667	0.4	GO:0006541;GO:0016740;GO:001681	BP:glutamine metabolic process;MF:transferase activity;MF:hydrolase activity, acting on carbon-nitroge;	------	------	------	------
gene_Zm00001d008588		-	2.4058	1.26652	0.0230077	0.088417	yes	up	1.27	2.14	1.08	0.63	0.53	0.67	1.49667	0.61	GO:0046872;GO:001685	MF:metal ion binding;MF:racemase and epimerase activity, acting on amino acids and derivatives;	------	------	------	------
gene_Zm00001d008595		-	0.407412	-1.29544	2.18442e-05	0.000239392	yes	down	8.01	5.2	14.37	20.08	21.08	24.98	9.19333	22.0467	GO:001602	CC:integral component of membrane;	K06911	PIR	------	------
gene_Zm00001d008621		-	2.90098	1.53654	0.00157214	0.0100797	yes	up	2.22	2.14	1.05	0.6	0.63	0.61	1.80333	0.613333	------	------	------	------	------	------
gene_Zm00001d008631		-	0.48763	-1.03614	0.000456412	0.00347632	yes	down	6.81	5.8	9.89	11.96	10.4	10.39	7.5	10.9167	GO:002262	CC:cytosolic ribosome;	------	------	------	------
gene_Zm00001d008632		-	156.476	7.28979	2.44514e-34	3.4061e-32	yes	up	10.11	7.09	7.71	0.04	0	0.11	8.30333	0.05	GO:0009755;GO:0016021;GO:0005886;GO:0004672;GO:000552	BP:hormone-mediated signaling pathway;CC:integral component of membrane;CC:plasma membrane;MF:protein kinase activity;MF:ATP binding;	------	------	------	------
gene_Zm00001d008642		-	2.07476	1.05295	2.01703e-07	3.34769e-06	yes	up	24.18	20.33	16.3	9.72	8.82	9.35	20.27	9.29667	GO:0005773;GO:000418	CC:vacuole;MF:serine-type carboxypeptidase activity;	K16297	SCPL-II	------	------
gene_Zm00001d008645		-	0.343649	-1.54099	8.93945e-08	1.56564e-06	yes	down	49.82	62.41	131	214.24	238.62	233.92	81.0767	228.927	------	------	------	------	------	------
gene_Zm00001d008681		-	0.42941	-1.21957	3.88238e-12	1.23922e-10	yes	down	78.77	100.12	82.39	192.61	257.26	200.67	87.0933	216.847	GO:0015979;GO:0016021;GO:000952	BP:photosynthesis;CC:integral component of membrane;CC:photosystem II;	------	------	------	------
gene_Zm00001d008692		-	0.0160488	-5.96139	1.63404e-07	2.74992e-06	yes	down	1.2	0	1.16	2.31	1.89	2.92	0.786667	2.37333	GO:0006004;GO:0005737;GO:0016021;GO:0016740;GO:001675	BP:fucose metabolic process;CC:cytoplasm;CC:integral component of membrane;MF:transferase activity;MF:transferase activity, transferring glycosyl groups;	K23280	RRT	------	------
gene_Zm00001d008700		-	0.323246	-1.6293	4.34584e-07	6.72211e-06	yes	down	1.04	2.3	1.23	5.73	6.17	6.78	1.52333	6.22667	GO:0009851;GO:0008483;GO:001684	BP:auxin biosynthetic process;MF:transaminase activity;MF:carbon-sulfur lyase activity;	K16903	TAA1	map00380	Tryptophan metabolism
gene_Zm00001d008720		-	4.52088	2.1766	4.4628e-25	3.77365e-23	yes	up	11.94	10.04	10.41	2.76	1.95	2.4	10.7967	2.37	GO:0016021;GO:001678	CC:integral component of membrane;MF:hydrolase activity;	------	------	------	------
gene_Zm00001d008726		-	0.356405	-1.48841	1.75532e-15	7.46057e-14	yes	down	23.38	27.92	26.21	53.53	74.69	69.63	25.8367	65.95	------	------	------	------	------	------
gene_Zm00001d008727		-	0.360546	-1.47175	9.47888e-34	1.26906e-31	yes	down	39.05	43.82	51.81	116.78	108.23	117.24	44.8933	114.083	GO:0009395;GO:0016042;GO:0046470;GO:0016020;GO:0005886;GO:0070290;GO:0005509;GO:000463	BP:phospholipid catabolic process;BP:lipid catabolic process;BP:phosphatidylcholine metabolic process;CC:membrane;CC:plasma membrane;MF:N-acylphosphatidylethanolamine-specific phospholipase D activity;MF:calcium ion binding;MF:phospholipase D activity;	K01115	PLD1_2	map00565;map00564;map04144	Ether lipid metabolism;Glycerophospholipid metabolism;Endocytosis
gene_Zm00001d008734		-	0.210911	-2.24529	3.05781e-07	4.89636e-06	yes	down	1.84	0.81	2.37	7.53	6.45	8.38	1.67333	7.45333	GO:0010099;GO:0010218;GO:0045944;GO:0010017;GO:0010114;GO:0005634;GO:0016021;GO:0003677;GO:000098	BP:regulation of photomorphogenesis;BP:response to far red light;BP:positive regulation of transcription from RNA polymerase II promoter;BP:red or far-red light signaling pathway;BP:response to red light;CC:nucleus;CC:integral component of membrane;MF:DNA binding;MF:RNA polymerase II transcription factor activity, sequence-specific DNA binding;	K16241	HY5	map04712	Circadian rhythm - plant
gene_Zm00001d008752		-	0.397425	-1.33125	4.50202e-33	5.80183e-31	yes	down	23.94	24.13	24.32	57.76	62.65	64.82	24.13	61.7433	GO:0006869;GO:0016021;GO:000828	BP:lipid transport;CC:integral component of membrane;MF:lipid binding;	------	------	------	------
gene_Zm00001d008781		-	0.0427153	-4.5491	5.17725e-17	2.47063e-15	yes	down	0.31	0.25	0.35	6.4	6.98	7.1	0.303333	6.82667	GO:000382	MF:catalytic activity;	K16860	PLD3_4	map00565;map00564	Ether lipid metabolism;Glycerophospholipid metabolism
gene_Zm00001d008786		-	44.7586	5.48409	0.00134267	0.00885038	yes	up	2.14	1.11	3.02	0	0	0	2.09	0	GO:0016887;GO:000552	MF:ATPase activity;MF:ATP binding;	------	------	------	------
gene_Zm00001d008797		-	38.1246	5.25265	0.000653969	0.00475989	yes	up	2.96	1.89	0.74	0.13	0	0	1.86333	0.0433333	GO:0007129;GO:0016567;GO:0051026;GO:0007131;GO:0005694;GO:0005712;GO:0016740;GO:0046872;GO:001687	BP:synapsis;BP:protein ubiquitination;BP:chiasma assembly;BP:reciprocal meiotic recombination;CC:chromosome;CC:chiasma;MF:transferase activity;MF:metal ion binding;MF:ligase activity;	K10639	CCNB1IP1, HEI10	------	------
gene_Zm00001d008812		-	0.0374445	-4.7391	0.00372285	0.0207199	yes	down	0	0.08	0	0.23	0.92	1.17	0.0266667	0.773333	GO:0046872;GO:000367	MF:metal ion binding;MF:DNA binding;	------	------	------	------
gene_Zm00001d008842		-	0.00672035	-7.21725	6.01157e-08	1.08519e-06	yes	down	0	0	0	1.32	1.4	1.63	0	1.45	GO:0005634;GO:000370	CC:nucleus;MF:transcription factor activity, sequence-specific DNA binding;	------	------	------	------
gene_Zm00001d008844		-	0.00342672	-8.18895	1.54309e-12	5.16485e-11	yes	down	0	0	0.25	24.51	27.4	27.45	0.0833333	26.4533	------	------	------	------	------	------
gene_Zm00001d008845		-	0.00332706	-8.23154	1.04599e-52	2.73992e-50	yes	down	0	0.12	0.58	18.74	15.12	19.99	0.233333	17.95	GO:0000244;GO:0000398;GO:0005682;GO:0071013;GO:0005681;GO:0030619;GO:0097157;GO:0030620;GO:0030623;GO:0008237;GO:0070122;GO:001707	BP:spliceosomal tri-snRNP complex assembly;BP:mRNA splicing, via spliceosome;CC:U5 snRNP;CC:catalytic step 2 spliceosome;CC:spliceosomal complex;MF:U1 snRNA binding;MF:pre-mRNA intronic binding;MF:U2 snRNA binding;MF:U5 snRNA binding;MF:metallopeptidase activity;MF:isopeptidase activity;MF:U6 snRNA binding;	K12856	PRPF8, PRP8	map03040	Spliceosome
gene_Zm00001d008852		-	0.173002	-2.53114	0.00817242	0.0396113	yes	down	1.4	0.53	0	1.71	3.31	1.23	0.643333	2.08333	GO:001630	MF:kinase activity;	------	------	------	------
gene_Zm00001d008856		-	0.00541689	-7.52832	1.3396e-38	2.22642e-36	yes	down	0.2	0.07	0.2	24.55	25.25	19.88	0.156667	23.2267	GO:001602	CC:integral component of membrane;	K15015	SLC32A, VGAT	------	------
gene_Zm00001d008870		-	0.357408	-1.48436	5.67158e-09	1.20422e-07	yes	down	4.05	4.83	6.77	13.48	13.78	14.37	5.21667	13.8767	GO:001602	CC:integral component of membrane;	K25112	TMX2	------	------
gene_Zm00001d008871		-	0.494197	-1.01684	0.000138384	0.00123561	yes	down	3.45	2.39	3.39	5.15	5.08	5.66	3.07667	5.29667	GO:0006607;GO:0006999;GO:0006355;GO:0015031;GO:0051028;GO:0005643;GO:0044613;GO:0044615;GO:0031965;GO:0017056;GO:0005543;GO:0003676;GO:000369	BP:NLS-bearing protein import into nucleus;BP:nuclear pore organization;BP:regulation of transcription, DNA-templated;BP:protein transport;BP:mRNA transport;CC:nuclear pore;CC:nuclear pore central transport channel;CC:nuclear pore nuclear basket;CC:nuclear membrane;MF:structural constituent of nuclear pore;MF:phospholipid binding;MF:nucleic acid binding;MF:single-stranded DNA binding;	K14313	NUP35, NUP53	map03013	Nucleocytoplasmic transport
gene_Zm00001d008882		-	3.01016	1.58984	0.0146738	0.0625552	yes	up	3.73	1.34	2.72	0.66	0.76	0.89	2.59667	0.77	GO:0006357;GO:0045944;GO:0005634;GO:0003700;GO:0000977;GO:0046983;GO:0000978;GO:000098	BP:regulation of transcription from RNA polymerase II promoter;BP:positive regulation of transcription from RNA polymerase II promoter;CC:nucleus;MF:transcription factor activity, sequence-specific DNA binding;MF:RNA polymerase II regulatory region sequence-specific DNA binding;MF:protein dimerization activity;MF:RNA polymerase II core promoter proximal region sequence-specific DNA binding;MF:RNA…	K09264	K09264	------	------
gene_Zm00001d008883		-	0.213925	-2.22482	9.76038e-05	0.000910826	yes	down	0.25	0.65	0.69	3.13	2.09	2.02	0.53	2.41333	GO:0005829;GO:0016618;GO:0051287;GO:0016616;GO:003026	CC:cytosol;MF:hydroxypyruvate reductase activity;MF:NAD binding;MF:oxidoreductase activity, acting on the CH-OH group of donors, NAD or NADP as acceptor;MF:glyoxylate reductas;	K15919	HPR2_3	map00630;map00260	Glyoxylate and dicarboxylate metabolism;Glycine, serine and threonine metabolism
gene_Zm00001d008903		-	2.21737	1.14885	0.00332262	0.0189714	yes	up	5.83	2.54	6.15	2.67	1.76	1.93	4.84	2.12	GO:0006979;GO:0042744;GO:0005773;GO:0005576;GO:0020037;GO:0046872;GO:000460	BP:response to oxidative stress;BP:hydrogen peroxide catabolic process;CC:vacuole;CC:extracellular region;MF:heme binding;MF:metal ion binding;MF:peroxidase activity;	------	------	------	------
gene_Zm00001d008913		-	36.8692	5.20434	0.000601347	0.0044196	yes	up	66.85	0.24	136.02	0.89	1.6	1.36	67.7033	1.28333	GO:0006979;GO:0009094;GO:0061157;GO:0005737;GO:0020037;GO:0004664;GO:0003723;GO:0004601;GO:000372	BP:response to oxidative stress;BP:L-phenylalanine biosynthetic process;BP:mRNA destabilization;CC:cytoplasm;MF:heme binding;MF:prephenate dehydratase activity;MF:RNA binding;MF:peroxidase activity;MF:mRNA binding;	------	------	------	------
gene_Zm00001d008957		-	0.38399	-1.38086	0.00212654	0.0129923	yes	down	1.28	2.17	0.65	3.93	3.3	3.37	1.36667	3.53333	GO:0005737;GO:001688	CC:cytoplasm;MF:acid-amino acid ligase activity;	K14487	GH3	map04075	Plant hormone signal transduction
gene_Zm00001d008974		-	0.327467	-1.61058	0.00192914	0.012013	yes	down	1.26	1.95	1.95	5.27	5.16	5.47	1.72	5.3	GO:1903400;GO:0006561;GO:0006972;GO:0055085;GO:0016021;GO:0005739;GO:0000064;GO:0005290;GO:0015189;GO:001518	BP:L-arginine transmembrane transport;BP:proline biosynthetic process;BP:hyperosmotic response;BP:transmembrane transport;CC:integral component of membrane;CC:mitochondrion;MF:L-ornithine transmembrane transporter activity;MF:L-histidine transmembrane transporter activity;MF:L-lysine transmembrane transporter activity;MF:arginine transmembrane transporter activity;	K15109	SLC25A20_29, CACT, CACL, CRC1	------	------
gene_Zm00001d008975		-	0.469268	-1.09152	8.2154e-08	1.44936e-06	yes	down	7.14	8.65	5.87	14.86	15.17	15.21	7.22	15.08	GO:0006422;GO:0005737;GO:0017101;GO:0005829;GO:0003723;GO:0003676;GO:0004815;GO:000552	BP:aspartyl-tRNA aminoacylation;CC:cytoplasm;CC:aminoacyl-tRNA synthetase multienzyme complex;CC:cytosol;MF:RNA binding;MF:nucleic acid binding;MF:aspartate-tRNA ligase activity;MF:ATP binding;	K22503	DARS1	map00970	Aminoacyl-tRNA biosynthesis
gene_Zm00001d008980		-	0.168905	-2.56571	0.0255674	0.0962282	yes	down	0.09	0.19	0.09	0.69	0.68	0.78	0.123333	0.716667	GO:0016020;GO:0005886;GO:001630	CC:membrane;CC:plasma membrane;MF:kinase activity;	------	------	------	------
gene_Zm00001d008996		-	2.04475	1.03192	0.000233576	0.00195926	yes	up	5.41	5.05	7.2	2.57	3.06	2.94	5.88667	2.85667	GO:0001732;GO:0006413;GO:0005852;GO:0016282;GO:0033290;GO:000374	BP:formation of cytoplasmic translation initiation complex;BP:translational initiation;CC:eukaryotic translation initiation factor 3 complex;CC:eukaryotic 43S preinitiation complex;CC:eukaryotic 48S preinitiation complex;MF:translation initiation factor activity;	K15029	EIF3L	------	------
gene_Zm00001d009033		-	0.0193131	-5.69428	0.000472253	0.00357775	yes	down	0	0	0	0.8	0.52	1.29	0	0.87	GO:0005794;GO:0016021;GO:0005768;GO:000577	CC:Golgi apparatus;CC:integral component of membrane;CC:endosome;CC:autophagosome;	------	------	------	------
gene_Zm00001d009034		-	0.176482	-2.5024	2.03742e-06	2.78185e-05	yes	down	0.27	1.21	0.34	4	3.5	4.11	0.606667	3.87	GO:0000160;GO:0000209;GO:0006355;GO:0006511;GO:0006261;GO:0005737;GO:0016021;GO:0008409;GO:0042393;GO:0004427;GO:0030247;GO:0009678;GO:0003887;GO:0016740;GO:0003677;GO:0061631;GO:000552	BP:phosphorelay signal transduction system;BP:protein polyubiquitination;BP:regulation of transcription, DNA-templated;BP:ubiquitin-dependent protein catabolic process;BP:DNA-dependent DNA replication;CC:cytoplasm;CC:integral component of membrane;MF:5'-3' exonuclease activity;MF:histone binding;MF:inorganic diphosphatase activity;MF:polysaccharide binding;MF:hydrogen-translocating pyrophosphatas…	K02335	polA	map03440;map03410;map03420;map03030	Homologous recombination;Base excision repair;Nucleotide excision repair;DNA replication
gene_Zm00001d009041		-	615.766	9.26624	0.0177233	0.0723921	yes	up	5.59	0	10.23	0	0	0	5.27333	0	GO:0042989;GO:0005737;GO:0005856;GO:0016021;GO:0005938;GO:0003779;GO:000378	BP:sequestering of actin monomers;CC:cytoplasm;CC:cytoskeleton;CC:integral component of membrane;CC:cell cortex;MF:actin binding;MF:actin monomer binding;	------	------	------	------
gene_Zm00001d009060		-	6.15868	2.62262	1.92943e-06	2.6434e-05	yes	up	3.23	1.37	2.76	0.71	0.19	0.27	2.45333	0.39	GO:0005975;GO:0031222;GO:0045493;GO:0009505;GO:0005576;GO:0046556;GO:0004553;GO:000904	BP:carbohydrate metabolic process;BP:arabinan catabolic process;BP:xylan catabolic process;CC:plant-type cell wall;CC:extracellular region;MF:alpha-L-arabinofuranosidase activity;MF:hydrolase activity, hydrolyzing O-glycosyl compounds;MF:xylan 1,4-beta-xylosidase activity;	K15920	XYL4	map00520	Amino sugar and nucleotide sugar metabolism
gene_Zm00001d009071		-	0.482445	-1.05156	6.80202e-09	1.43163e-07	yes	down	39.35	49.51	35.05	92	76.89	83.94	41.3033	84.2767	GO:0008643;GO:0016021;GO:0005886;GO:005111	BP:carbohydrate transport;CC:integral component of membrane;CC:plasma membrane;MF:sugar transmembrane transporter activity;	K15382	SLC50A, SWEET	------	------
gene_Zm00001d009082		-	2.7568	1.46299	0.00122078	0.00816759	yes	up	5.24	2.46	5.23	1.74	1.14	1.68	4.31	1.52	------	------	------	------	------	------
gene_Zm00001d009084		-	3.31539	1.72918	4.75638e-06	6.0107e-05	yes	up	41.71	29.26	98.47	22.08	13.22	14.04	56.48	16.4467	GO:0046686;GO:0032259;GO:0005739;GO:000816	BP:response to cadmium ion;BP:methylation;CC:mitochondrion;MF:methyltransferase activity;	------	------	------	------
gene_Zm00001d009112		-	0.0288552	-5.11502	0.00360987	0.020251	yes	down	0	0	0	1.06	1.42	1.08	0	1.18667	------	------	------	------	------	------
gene_Zm00001d009117		-	4.64967	2.21713	7.7097e-16	3.37198e-14	yes	up	137.03	62.76	98.36	19.62	19.55	22.49	99.3833	20.5533	GO:0002181;GO:0006412;GO:0005840;GO:0022625;GO:000373	BP:cytoplasmic translation;BP:translation;CC:ribosome;CC:cytosolic large ribosomal subunit;MF:structural constituent of ribosome;	K02905	RP-L29e, RPL29	map03010	Ribosome
gene_Zm00001d009119		-	0.244144	-2.0342	0.00402486	0.022145	yes	down	0.98	4.13	2.36	2.13	9.72	6.93	2.49	6.26	GO:0016567;GO:0016021;GO:0016020;GO:0016874;GO:0008270;GO:000484	BP:protein ubiquitination;CC:integral component of membrane;CC:membrane;MF:ligase activity;MF:zinc ion binding;MF:ubiquitin-protein transferase activity;	------	------	------	------
gene_Zm00001d009137		-	515.96	9.01112	0.0211125	0.082865	yes	up	5.19	5.05	0	0	0	0	3.41333	0	GO:001602	CC:integral component of membrane;	------	------	------	------
gene_Zm00001d009146		-	0.35331	-1.50099	1.17531e-10	3.16466e-09	yes	down	12.62	25.53	14.43	59.1	51.71	50.43	17.5267	53.7467	GO:0006556;GO:0006730;GO:0005737;GO:0005829;GO:0004478;GO:0046872;GO:000552	BP:S-adenosylmethionine biosynthetic process;BP:one-carbon metabolic process;CC:cytoplasm;CC:cytosol;MF:methionine adenosyltransferase activity;MF:metal ion binding;MF:ATP binding;	K00789	metK	map00270;map01240	Cysteine and methionine metabolism;Biosynthesis of cofactors
gene_Zm00001d009177		-	4.00928	2.00334	5.97575e-35	8.62333e-33	yes	up	24.17	19.73	24.17	5.79	4.51	6.32	22.69	5.54	GO:0005987;GO:0005739;GO:0033926;GO:000457	BP:sucrose catabolic process;CC:mitochondrion;MF:glycopeptide alpha-N-acetylgalactosaminidase activity;MF:sucrose alpha-glucosidase activity;	------	------	------	------
gene_Zm00001d009178		-	0.184764	-2.43624	9.35826e-10	2.23957e-08	yes	down	0.68	2.09	1.53	7.27	6.45	9.22	1.43333	7.64667	GO:0005773;GO:000418	CC:vacuole;MF:serine-type carboxypeptidase activity;	K16297	SCPL-II	------	------
gene_Zm00001d009180		-	27.8477	4.79949	0.015724	0.0660506	yes	up	0.13	0.08	0.28	0	0	0	0.163333	0	GO:0003924;GO:000552	MF:GTPase activity;MF:GTP binding;	K20899	GBP1_3_4_7	------	------
gene_Zm00001d009183		-	2.01231	1.00885	0.0189108	0.0760566	yes	up	1.16	1.02	1.52	0.81	0.5	0.71	1.23333	0.673333	GO:0009737;GO:0043622;GO:0004725;GO:000813	BP:response to abscisic acid;BP:cortical microtubule organization;MF:protein tyrosine phosphatase activity;MF:protein tyrosine/serine/threonine phosphatase activity;	K14165	K14165	------	------
gene_Zm00001d009193		-	2.25688	1.17433	8.48822e-06	0.000101417	yes	up	49.68	28.41	53.29	20.39	23.75	13.77	43.7933	19.3033	GO:0030154;GO:0006355;GO:0005634;GO:0043565;GO:000827	BP:cell differentiation;BP:regulation of transcription, DNA-templated;CC:nucleus;MF:sequence-specific DNA binding;MF:zinc ion binding;	------	------	------	------
gene_Zm00001d009230		-	2.43968	1.28669	0.0200807	0.0797316	yes	up	4.68	2.84	2.82	2.2	0.72	1.28	3.44667	1.4	GO:0006303;GO:0006302;GO:0006471;GO:0070212;GO:0005730;GO:0005634;GO:1990404;GO:0003677;GO:000395	BP:double-strand break repair via nonhomologous end joining;BP:double-strand break repair;BP:protein ADP-ribosylation;BP:protein poly-ADP-ribosylation;CC:nucleolus;CC:nucleus;MF:protein ADP-ribosylase activity;MF:DNA binding;MF:NAD+ ADP-ribosyltransferase activity;	K10798	PARP2_3_4	map03410	Base excision repair
gene_Zm00001d009231		-	2.28763	1.19386	7.80374e-07	1.15164e-05	yes	up	7.27	6.3	8.31	3.52	3.18	2.35	7.29333	3.01667	GO:0006303;GO:0006302;GO:0006471;GO:0070212;GO:0005730;GO:0005634;GO:0003677;GO:1990404;GO:000395	BP:double-strand break repair via nonhomologous end joining;BP:double-strand break repair;BP:protein ADP-ribosylation;BP:protein poly-ADP-ribosylation;CC:nucleolus;CC:nucleus;MF:DNA binding;MF:protein ADP-ribosylase activity;MF:NAD+ ADP-ribosyltransferase activity;	K10798	PARP2_3_4	map03410	Base excision repair
gene_Zm00001d009261		-	32.1342	5.00604	0.00648773	0.0328186	yes	up	2.85	2.65	5.22	0	0	0	3.57333	0	GO:0016042;GO:001678	BP:lipid catabolic process;MF:hydrolase activity;	------	------	------	------
gene_Zm00001d009328		-	8.2738	3.04855	0.00208768	0.0128213	yes	up	2.26	0.79	0.44	0.1	0.25	0.05	1.16333	0.133333	GO:0005794;GO:0016021;GO:001675	CC:Golgi apparatus;CC:integral component of membrane;MF:transferase activity, transferring glycosyl groups;	------	------	------	------
gene_Zm00001d009331		-	0.290145	-1.78516	0.000156141	0.0013728	yes	down	1.33	0.9	0.58	2.06	3.62	3.82	0.936667	3.16667	GO:0051321;GO:0000724;GO:0006289;GO:0006268;GO:0007004;GO:0005662;GO:0043047;GO:000368	BP:meiotic cell cycle;BP:double-strand break repair via homologous recombination;BP:nucleotide-excision repair;BP:DNA unwinding involved in DNA replication;BP:telomere maintenance via telomerase;CC:DNA replication factor A complex;MF:single-stranded telomeric DNA binding;MF:damaged DNA binding;	------	------	------	------
gene_Zm00001d009344		-	10.9307	3.45032	0.00558638	0.0290707	yes	up	4.92	5.59	1.11	0	1.1	1.02	3.87333	0.706667	GO:0000226;GO:0005874;GO:0016021;GO:000801	BP:microtubule cytoskeleton organization;CC:microtubule;CC:integral component of membrane;MF:microtubule binding;	------	------	------	------
gene_Zm00001d009402		-	2.23995	1.16347	0.0490758	0.156169	yes	up	1.94	2.66	2.67	1.59	1.07	0.51	2.42333	1.05667	GO:0007017;GO:2000582;GO:0005737;GO:0030286;GO:0005874;GO:0051959;GO:004550	BP:microtubule-based process;BP:positive regulation of ATP-dependent microtubule motor activity, plus-end-directed;CC:cytoplasm;CC:dynein complex;CC:microtubule;MF:dynein light intermediate chain binding;MF:dynein intermediate chain binding;	K10418	DYNLL	------	------
gene_Zm00001d009410		-	2.40749	1.26753	5.29641e-05	0.000528906	yes	up	16.65	10.16	12.27	4.05	5.86	5.82	13.0267	5.24333	GO:001602	CC:integral component of membrane;	------	------	------	------
gene_Zm00001d009413		-	0.342797	-1.54457	1.72028e-05	0.000193003	yes	down	4.52	13.36	6.47	22.59	20.82	21.96	8.11667	21.79	GO:0048587;GO:0048586;GO:0006355;GO:0005634;GO:004698	BP:regulation of short-day photoperiodism, flowering;BP:regulation of long-day photoperiodism, flowering;BP:regulation of transcription, DNA-templated;CC:nucleus;MF:protein dimerization activity;	------	------	------	------
gene_Zm00001d009419		-	18.9249	4.24222	0.0195681	0.0781523	yes	up	2.08	0.21	1.86	0	0	0.19	1.38333	0.0633333	GO:0016021;GO:001602	CC:integral component of membrane;CC:membrane;	------	------	------	------
gene_Zm00001d009425		-	0.225527	-2.14863	0.00267662	0.0157557	yes	down	14.22	49.15	11.84	111.95	104.01	105.84	25.07	107.267	------	------	------	------	------	------
gene_Zm00001d009447		-	14.5465	3.8626	0.028659	0.104755	yes	up	0.13	0.08	0.08	0	0	0.03	0.0966667	0.01	GO:0016021;GO:0005887;GO:0042626;GO:000552	CC:integral component of membrane;CC:integral component of plasma membrane;MF:ATPase activity, coupled to transmembrane movement of substances;MF:ATP binding;	K05658	ABCB1, CD243	map02010	ABC transporters
gene_Zm00001d009454		-	64.223	6.00502	0.000838407	0.00591474	yes	up	11.81	0.83	13.97	0	0	0	8.87	0	GO:004691	MF:transferase activity, transferring acyl groups, acyl groups converted into alkyl on transfer;	K01648	ACLY	map00020	Citrate cycle (TCA cycle)
gene_Zm00001d009474		-	114.496	6.83915	1.61319e-07	2.72053e-06	yes	up	1.43	0.71	1.26	0	0	0.03	1.13333	0.01	------	------	------	------	------	------
gene_Zm00001d009475		-	0.0523092	-4.25679	0.0482866	0.154372	yes	down	0	0	0	0.23	0.45	0.15	0	0.276667	------	------	------	------	------	------
gene_Zm00001d009481		-	0.460723	-1.11803	4.52688e-06	5.7327e-05	yes	down	28.28	46.17	29.32	58.68	75.62	79.41	34.59	71.2367	GO:001009	BP:regulation of photomorphogenesis;	------	------	------	------
gene_Zm00001d009489		-	102.324	6.677	1.20586e-09	2.83236e-08	yes	up	1.99	2.07	2.49	0	0.06	0	2.18333	0.02	GO:0006152;GO:0008152;GO:0005829;GO:0016459;GO:0016021;GO:0016798;GO:0003774;GO:0008477;GO:000552	BP:purine nucleoside catabolic process;BP:metabolic process;CC:cytosol;CC:myosin complex;CC:integral component of membrane;MF:hydrolase activity, acting on glycosyl bonds;MF:motor activity;MF:purine nucleosidase activity;MF:ATP binding;	------	------	------	------
gene_Zm00001d009502		-	0.269337	-1.89252	0.000571477	0.00422195	yes	down	1.38	2.07	0.85	3.87	7.55	4.09	1.43333	5.17	GO:0007050;GO:0005634;GO:0004860;GO:0004861;GO:001630	BP:cell cycle arrest;CC:nucleus;MF:protein kinase inhibitor activity;MF:cyclin-dependent protein serine/threonine kinase inhibitor activity;MF:kinase activity;	------	------	------	------
gene_Zm00001d009524		-	30.5029	4.93087	0.00880754	0.0420386	yes	up	0.13	0.29	0.32	0	0	0	0.246667	0	GO:0016021;GO:000574	CC:integral component of membrane;CC:mitochondrial respiratory chain complex I;	------	------	------	------
gene_Zm00001d009549		-	0.449446	-1.15378	0.00433061	0.0235903	yes	down	0.81	1.31	0.63	2.43	2.07	2.13	0.916667	2.21	GO:0016301;GO:000508	MF:kinase activity;MF:guanyl-nucleotide exchange factor activity;	------	------	------	------
gene_Zm00001d009566		-	13.3607	3.73993	0.0464521	0.149986	yes	up	0.41	0.28	1.25	0	0.13	0	0.646667	0.0433333	GO:0009834;GO:0016021;GO:000588	BP:plant-type secondary cell wall biogenesis;CC:integral component of membrane;CC:plasma membrane;	------	------	------	------
gene_Zm00001d009570		-	59.4361	5.89327	9.82461e-06	0.000116231	yes	up	49.47	25.2	51.9	0.93	0	1.72	42.19	0.883333	GO:0000398;GO:0089701;GO:0005681;GO:0030628;GO:0003723;GO:004687	BP:mRNA splicing, via spliceosome;CC:U2AF;CC:spliceosomal complex;MF:pre-mRNA 3'-splice site binding;MF:RNA binding;MF:metal ion binding;	K12836	U2AF1	map03040	Spliceosome
gene_Zm00001d009574		-	0.0231428	-5.4333	0.0010334	0.00710523	yes	down	0	0	0	0.85	0.71	0.86	0	0.806667	GO:001678	MF:hydrolase activity;	------	------	------	------
gene_Zm00001d009575		-	0.0113064	-6.46672	8.17276e-06	9.81831e-05	yes	down	0	0	0	1.48	2.62	2.09	0	2.06333	GO:0006297;GO:0006271;GO:0006260;GO:1904161;GO:0043625;GO:000388	BP:nucleotide-excision repair, DNA gap filling;BP:DNA strand elongation involved in DNA replication;BP:DNA replication;BP:DNA synthesis involved in UV-damage excision repair;CC:delta DNA polymerase complex;MF:DNA-directed DNA polymerase activity;	K03504	POLD3	map03430;map03440;map03410;map03420;map03030	Mismatch repair;Homologous recombination;Base excision repair;Nucleotide excision repair;DNA replication
gene_Zm00001d009576		-	0.112014	-3.15825	7.13189e-05	0.000690801	yes	down	0.13	0.25	0	0.94	0.98	1.46	0.126667	1.12667	GO:0045842;GO:0070979;GO:0031145;GO:0016567;GO:0051301;GO:0007049;GO:0005680;GO:001678	BP:positive regulation of mitotic metaphase/anaphase transition;BP:protein K11-linked ubiquitination;BP:anaphase-promoting complex-dependent catabolic process;BP:protein ubiquitination;BP:cell division;BP:cell cycle;CC:anaphase-promoting complex;MF:hydrolase activity;	K03352	APC5, ANAPC5	map04120	Ubiquitin mediated proteolysis
gene_Zm00001d009587		-	0.484475	-1.0455	0.00912812	0.0431876	yes	down	1.2	3.21	1.69	3.89	4.38	4.13	2.03333	4.13333	GO:0035556;GO:0005737;GO:0005634;GO:0004674;GO:0004707;GO:0106311;GO:0004672;GO:0005524;GO:010631	BP:intracellular signal transduction;CC:cytoplasm;CC:nucleus;MF:protein serine/threonine kinase activity;MF:MAP kinase activity;MF:old GO;MF:protein kinase activity;MF:ATP binding;MF:old GO;	------	------	------	------
gene_Zm00001d009592		-	186.985	7.54678	3.28361e-08	6.187e-07	yes	up	6.11	5.05	13.35	0	0	0	8.17	0	GO:0042254;GO:0051301;GO:0051973;GO:0005634;GO:1990275;GO:0016887;GO:000552	BP:ribosome biogenesis;BP:cell division;BP:positive regulation of telomerase activity;CC:nucleus;MF:preribosome binding;MF:ATPase activity;MF:ATP binding;	K14571	RIX7, NVL	map03008	Ribosome biogenesis in eukaryotes
gene_Zm00001d009599		-	0.0957662	-3.38434	0.000104864	0.000970474	yes	down	8.21	0.57	7.69	56.39	50.3	58.24	5.49	54.9767	GO:0003700;GO:000367	MF:transcription factor activity, sequence-specific DNA binding;MF:DNA binding;	------	------	------	------
gene_Zm00001d009617		-	2.27569	1.1863	4.79909e-18	2.54183e-16	yes	up	25.18	20.92	29.53	10.44	10.93	11.3	25.21	10.89	GO:0009640;GO:0004672;GO:000552	BP:photomorphogenesis;MF:protein kinase activity;MF:ATP binding;	K16240	SPA1	map04712	Circadian rhythm - plant
gene_Zm00001d009803		-	409.981	8.67941	0.0263552	0.0982722	yes	up	0	21.77	21.33	0	0	0	14.3667	0	GO:0005743;GO:0070469;GO:000574	CC:mitochondrial inner membrane;CC:respiratory chain;CC:mitochondrial respiratory chain complex I;	K03946	NDUFA2	map00190	Oxidative phosphorylation
gene_Zm00001d009814		-	2.91097	1.5415	0.0058958	0.0303531	yes	up	1.15	1.52	2.3	0.97	0.17	0.54	1.65667	0.56	GO:0016021;GO:0005524;GO:000467	CC:integral component of membrane;MF:ATP binding;MF:protein kinase activity;	------	------	------	------
gene_Zm00001d009815		-	1238.37	10.2742	4.06042e-17	1.94537e-15	yes	up	7.93	12.14	7.89	0	0	0	9.32	0	GO:0009793;GO:0045292;GO:0010468;GO:0005737;GO:000568	BP:embryo development ending in seed dormancy;BP:mRNA cis splicing, via spliceosome;BP:regulation of gene expression;CC:cytoplasm;CC:spliceosomal complex;	K25058	CACTIN	------	------
gene_Zm00001d009821		-	256.793	8.00446	0.0405755	0.135926	yes	up	1.73	0	3.61	0	0	0	1.78	0	GO:0000398;GO:0051301;GO:0007049;GO:0016607;GO:0016021;GO:0009507;GO:000372	BP:mRNA splicing, via spliceosome;BP:cell division;BP:cell cycle;CC:nuclear speck;CC:integral component of membrane;CC:chloroplast;MF:RNA binding;	K12890	SRSF1, SFRS1, ASF, SF2	map03040	Spliceosome
gene_Zm00001d009902		-	0.010322	-6.59814	2.68241e-06	3.56752e-05	yes	down	0	0	0	4.32	4.38	4.92	0	4.54	------	------	------	------	------	------
gene_Zm00001d009913		-	720.41	9.49267	1.5575e-14	6.25571e-13	yes	up	15.41	18.76	28	0	0	0	20.7233	0	GO:000564	CC:nuclear pore;	------	------	------	------
gene_Zm00001d009915		-	249.977	7.96565	2.51992e-09	5.64907e-08	yes	up	3.47	2.39	7.02	0	0	0	4.29333	0	GO:0016192;GO:0006886;GO:0006898;GO:0005794;GO:0016021;GO:0071439;GO:0005886;GO:0005829;GO:0009506;GO:0009507;GO:0032051;GO:000367	BP:vesicle-mediated transport;BP:intracellular protein transport;BP:receptor-mediated endocytosis;CC:Golgi apparatus;CC:integral component of membrane;CC:clathrin complex;CC:plasma membrane;CC:cytosol;CC:plasmodesma;CC:chloroplast;MF:clathrin light chain binding;MF:nucleic acid binding;	K04646	CLTC	map04144	Endocytosis
gene_Zm00001d010023		-	0.234295	-2.0936	2.62776e-16	1.19034e-14	yes	down	18.61	13.61	8.85	36.25	31	31.91	13.69	33.0533	GO:0006862;GO:0035352;GO:0055085;GO:0031969;GO:0016021;GO:0005739;GO:005172	BP:nucleotide transport;BP:NAD transmembrane transport;BP:transmembrane transport;CC:chloroplast membrane;CC:integral component of membrane;CC:mitochondrion;MF:NAD transporter activity;	K15115	SLC25A32, MFT	------	------
gene_Zm00001d010038		-	27.9312	4.8038	0.000311448	0.00250604	yes	up	9.73	0.14	5.25	0.39	0	0.13	5.04	0.173333	GO:0009733;GO:0009826;GO:0009741;GO:0035264;GO:0016021;GO:0005886;GO:005153	BP:response to auxin;BP:unidimensional cell growth;BP:response to brassinosteroid;BP:multicellular organism growth;CC:integral component of membrane;CC:plasma membrane;MF:4 iron, 4 sulfur cluster binding;	------	------	------	------
gene_Zm00001d010066		-	0.205923	-2.27982	0.000123932	0.00112111	yes	down	0.25	0.18	0.34	1.3	1.11	1.45	0.256667	1.28667	------	------	------	------	------	------
gene_Zm00001d010092		-	2.77357	1.47174	1.44875e-05	0.00016531	yes	up	5.9	8.69	6.03	3.48	2.96	2.06	6.87333	2.83333	GO:0051603;GO:0005615;GO:0005764;GO:0016773;GO:0016301;GO:0004197;GO:0016887;GO:0008234;GO:000552	BP:proteolysis involved in cellular protein catabolic process;CC:extracellular space;CC:lysosome;MF:phosphotransferase activity, alcohol group as acceptor;MF:kinase activity;MF:cysteine-type endopeptidase activity;MF:ATPase activity;MF:cysteine-type peptidase activity;MF:ATP binding;	K12778;K00847	HORMAD, HOP1;E2.7.1.4, scrK	map00520;map00500;map00051	Amino sugar and nucleotide sugar metabolism;Starch and sucrose metabolism;Fructose and mannose metabolism
gene_Zm00001d010104		-	5.57496	2.47896	1.65215e-06	2.29482e-05	yes	up	4.73	10.02	13.19	1.13	1.37	1.95	9.31333	1.48333	GO:0006744;GO:0032259;GO:0031314;GO:0008425;GO:0004395;GO:000868	BP:ubiquinone biosynthetic process;BP:methylation;CC:extrinsic component of mitochondrial inner membrane;MF:2-polyprenyl-6-methoxy-1,4-benzoquinone methyltransferase activity;MF:hexaprenyldihydroxybenzoate methyltransferase activity;MF:3-demethylubiquinone-9 3-O-methyltransferase activity;	K00591	COQ3	map00130;map01240	Ubiquinone and other terpenoid-quinone biosynthesis;Biosynthesis of cofactors
gene_Zm00001d010137		-	0.47419	-1.07646	0.0095677	0.044819	yes	down	2.3	4.53	2.1	4.25	7.03	7.35	2.97667	6.21	GO:0005975;GO:0046658;GO:000455	BP:carbohydrate metabolic process;CC:anchored component of plasma membrane;MF:hydrolase activity, hydrolyzing O-glycosyl compounds;	------	------	------	------
gene_Zm00001d010171		-	2.11003	1.07727	5.80781e-10	1.42383e-08	yes	up	54.28	52.61	59.27	21.41	24.18	31.4	55.3867	25.6633	GO:0006796;GO:0005737;GO:0005829;GO:0000287;GO:000442	BP:phosphate-containing compound metabolic process;CC:cytoplasm;CC:cytosol;MF:magnesium ion binding;MF:inorganic diphosphatase activity;	K01507	ppa	map00190	Oxidative phosphorylation
gene_Zm00001d010174		-	2.62038	1.38977	0.000537636	0.00399645	yes	up	7.84	3.36	7.34	2.09	2.31	2.54	6.18	2.31333	GO:0005794;GO:001602	CC:Golgi apparatus;CC:integral component of membrane;	------	------	------	------
gene_Zm00001d010212		-	3.80102	1.92639	1.51767e-05	0.000172521	yes	up	1.57	4.13	3.54	0.63	0.92	0.85	3.08	0.8	GO:0005975;GO:0005618;GO:0048046;GO:0005773;GO:0030246;GO:000456	BP:carbohydrate metabolic process;CC:cell wall;CC:apoplast;CC:vacuole;MF:carbohydrate binding;MF:beta-galactosidase activity;	------	------	------	------
gene_Zm00001d010255		-	2.25677	1.17426	0.00137036	0.00899681	yes	up	7.53	3.59	7.31	3.52	2.24	2.1	6.14333	2.62	GO:0015031;GO:0007264;GO:0016192;GO:0005737;GO:000509	BP:protein transport;BP:small GTPase mediated signal transduction;BP:vesicle-mediated transport;CC:cytoplasm;MF:Rab GDP-dissociation inhibitor activity;	K17255	GDI1_2	------	------
gene_Zm00001d010279		-	327.345	8.35467	1.32051e-09	3.08063e-08	yes	up	2.1	13.95	3.86	0	0.06	0	6.63667	0.02	------	------	------	------	------	------
gene_Zm00001d010281		-	22.0717	4.46412	0.00617234	0.0315209	yes	up	0.42	0.18	0.39	0.04	0	0	0.33	0.0133333	GO:0009941;GO:001602	CC:chloroplast envelope;CC:membrane;	------	------	------	------
gene_Zm00001d010352		-	92.3918	6.52969	3.1998e-05	0.00033644	yes	up	1.32	0.2	1.1	0	0	0	0.873333	0	GO:0009833;GO:0030244;GO:0071555;GO:0016021;GO:0005802;GO:0005886;GO:0016760;GO:0016759;GO:0046872;GO:001649	BP:plant-type primary cell wall biogenesis;BP:cellulose biosynthetic process;BP:cell wall organization;CC:integral component of membrane;CC:trans-Golgi network;CC:plasma membrane;MF:cellulose synthas;MF:cellulose synthase activity;MF:metal ion binding;MF:oxidoreductase activity;	K10999;K17839	CESA;PAO4, PAO3, PAO2	map00330;map00770;map00410	Arginine and proline metabolism;Pantothenate and CoA biosynthesis;beta-Alanine metabolism
gene_Zm00001d010426		-	2.60955	1.3838	3.49841e-08	6.56095e-07	yes	up	64.58	32.71	61.47	25.29	16.6	17.58	52.92	19.8233	GO:0016021;GO:0042626;GO:000552	CC:integral component of membrane;MF:ATPase activity, coupled to transmembrane movement of substances;MF:ATP binding;	------	------	------	------
gene_Zm00001d010428		-	0.241834	-2.04791	8.51196e-13	2.93043e-11	yes	down	0.87	1.08	1.49	5.69	3.87	4.5	1.14667	4.68667	GO:0016021;GO:001630	CC:integral component of membrane;MF:kinase activity;	------	------	------	------
gene_Zm00001d010440		-	43.068	5.42855	0.000142613	0.00126773	yes	up	1.28	1.63	1.13	0	0.09	0	1.34667	0.03	GO:0008643;GO:0016021;GO:0005886;GO:005111	BP:carbohydrate transport;CC:integral component of membrane;CC:plasma membrane;MF:sugar transmembrane transporter activity;	K15382	SLC50A, SWEET	------	------
gene_Zm00001d010446		-	0.36198	-1.46602	0.0479329	0.153547	yes	down	0.11	0.19	0.32	0.65	0.57	0.44	0.206667	0.553333	GO:0030245;GO:0005576;GO:0030246;GO:000881	BP:cellulose catabolic process;CC:extracellular region;MF:carbohydrate binding;MF:cellulase activity;	K01179	E3.2.1.4	map00500	Starch and sucrose metabolism
gene_Zm00001d010457		-	8.1127	3.02018	6.61113e-07	9.86511e-06	yes	up	1.8	2.27	3.96	0.33	0.12	0.46	2.67667	0.303333	GO:0006004;GO:0005794;GO:0005634;GO:001674	BP:fucose metabolic process;CC:Golgi apparatus;CC:nucleus;MF:transferase activity;	------	------	------	------
gene_Zm00001d010458		-	52.0632	5.70219	0.000660776	0.00480219	yes	up	5.58	2.4	9.1	0	0	0	5.69333	0	GO:0006468;GO:0008033;GO:0070525;GO:0000408;GO:0005634;GO:0106311;GO:0106310;GO:0004674;GO:000552	BP:protein phosphorylation;BP:tRNA processing;BP:tRNA threonylcarbamoyladenosine metabolic process;CC:EKC/KEOPS complex;CC:nucleus;CC:old GO;CC:old GO;MF:protein serine/threonine kinase activity;MF:ATP binding;	K08851	TP53RK, PRPK, BUD32	------	------
gene_Zm00001d010481		-	0.278944	-1.84195	0.000245375	0.0020433	yes	down	1.11	0.5	0.96	3.1	3.06	2.82	0.856667	2.99333	GO:0016021;GO:000584	CC:integral component of membrane;CC:ribosome;	------	------	------	------
gene_Zm00001d010482		-	0.00348351	-8.16524	1.67715e-182	3.36814e-179	yes	down	0.14	0.19	0.06	41.27	39.9	37.81	0.13	39.66	------	------	------	------	------	------
gene_Zm00001d010489		-	2025.36	10.984	3.93649e-20	2.38956e-18	yes	up	20.3	18.77	17.57	0	0	0	18.88	0	GO:0005634;GO:0005524;GO:000467	CC:nucleus;MF:ATP binding;MF:protein kinase activity;	------	------	------	------
gene_Zm00001d010490		-	3.87886	1.95563	3.12319e-22	2.2072e-20	yes	up	6.44	5.65	5.47	1.52	1.24	1.72	5.85333	1.49333	GO:000827	MF:zinc ion binding;	------	------	------	------
gene_Zm00001d010493		-	0.406945	-1.29709	5.56861e-09	1.18598e-07	yes	down	12.15	10	10.99	27.98	29.98	21.29	11.0467	26.4167	GO:003114	BP:SCF-dependent proteasomal ubiquitin-dependent protein catabolic process;	------	------	------	------
gene_Zm00001d010496		-	12.9493	3.6948	8.39816e-10	2.02387e-08	yes	up	4.61	2.51	4.31	0.69	0.13	0.13	3.81	0.316667	GO:001602	CC:integral component of membrane;	------	------	------	------
gene_Zm00001d010497		-	0.33075	-1.59619	3.19029e-18	1.71997e-16	yes	down	4.08	4.38	4.99	11.84	12.42	12.65	4.48333	12.3033	GO:0043982;GO:0043981;GO:0043984;GO:0044545;GO:000012	BP:histone H4-K8 acetylation;BP:histone H4-K5 acetylation;BP:histone H4-K16 acetylation;CC:NSL complex;CC:histone acetyltransferase complex;	------	------	------	------
gene_Zm00001d010499		-	2.42935	1.28057	0.000783694	0.00558765	yes	up	18.77	23.18	10.66	11.05	4.98	6.14	17.5367	7.39	GO:0016788;GO:000852	MF:hydrolase activity, acting on ester bonds;MF:phosphatidylinositol transporter activity;	------	------	------	------
gene_Zm00001d010512		-	2.13982	1.09749	0.00225212	0.0136469	yes	up	1.96	1.65	1.5	1.04	0.58	0.88	1.70333	0.833333	GO:0006606;GO:0005737;GO:0005634;GO:0031267;GO:0008139;GO:006160	BP:protein import into nucleus;CC:cytoplasm;CC:nucleus;MF:small GTPase binding;MF:nuclear localization sequence binding;MF:nuclear import signal receptor activity;	K14293	KPNB1, IPO1	map03013	Nucleocytoplasmic transport
gene_Zm00001d010520		-	29.1587	4.86585	0.0130398	0.0573126	yes	up	0.9	0	0.43	0.04	0	0	0.443333	0.0133333	GO:0010143;GO:0016021;GO:0016020;GO:0016791;GO:0090447;GO:001674	BP:cutin biosynthetic process;CC:integral component of membrane;CC:membrane;MF:phosphatase activity;MF:glycerol-3-phosphate 2-O-acyltransferase activity;MF:transferase activity, transferring acyl groups;	K13508	GPAT	map00564;map00561	Glycerophospholipid metabolism;Glycerolipid metabolism
gene_Zm00001d010526		-	2.5146	1.33033	0.0066634	0.0335173	yes	up	1.11	1.35	1.4	0.57	0.48	0.53	1.28667	0.526667	GO:0007018;GO:0006004;GO:0005874;GO:0016021;GO:0016740;GO:0016757;GO:1990939;GO:0008017;GO:000552	BP:microtubule-based movement;BP:fucose metabolic process;CC:microtubule;CC:integral component of membrane;MF:transferase activity;MF:transferase activity, transferring glycosyl groups;MF:ATP-dependent microtubule motor activity;MF:microtubule binding;MF:ATP binding;	------	------	------	------
gene_Zm00001d010560		-	0.232817	-2.10273	9.94283e-08	1.7288e-06	yes	down	0.83	2.62	1.42	6.94	6.95	6.91	1.62333	6.93333	GO:001602	CC:integral component of membrane;	------	------	------	------
gene_Zm00001d010564		-	0.332152	-1.59009	8.88261e-27	8.29697e-25	yes	down	7.01	5.37	6.27	46.33	41.13	43.86	6.21667	43.7733	GO:0090630;GO:0006886;GO:000509	BP:activation of GTPase activity;BP:intracellular protein transport;MF:GTPase activator activity;	------	------	------	------
gene_Zm00001d010567		-	0.0383848	-4.70332	3.63462e-61	1.18366e-58	yes	down	0.75	0.31	0.69	14.86	12.81	15.63	0.583333	14.4333	GO:0009555;GO:0000724;GO:0007143;GO:0006260;GO:0007140;GO:0042555;GO:0005634;GO:0003688;GO:0003677;GO:0003678;GO:0003697;GO:000552	BP:pollen development;BP:double-strand break repair via homologous recombination;BP:female meiotic division;BP:DNA replication;BP:male meiosis;CC:MCM complex;CC:nucleus;MF:DNA replication origin binding;MF:DNA binding;MF:DNA helicase activity;MF:single-stranded DNA binding;MF:ATP binding;	K10737	MCM8	------	------
gene_Zm00001d010576		-	0.00930827	-6.74727	1.64513e-06	2.28771e-05	yes	down	0	0	0	2.35	1.35	2.47	0	2.05667	GO:0016791;GO:000472	MF:phosphatase activity;MF:phosphoprotein phosphatase activity;	K15731	CTDSP	------	------
gene_Zm00001d010577		-	0.00376251	-8.05409	5.55408e-11	1.54203e-09	yes	down	0.09	0	0	5.91	6.05	4.89	0.03	5.61667	GO:0016021;GO:0016787;GO:0016791;GO:000472	CC:integral component of membrane;MF:hydrolase activity;MF:phosphatase activity;MF:phosphoprotein phosphatase activity;	K15731	CTDSP	------	------
gene_Zm00001d010611		-	2.67957	1.422	0.00123264	0.00823547	yes	up	1.96	1.18	1.9	0.65	0.73	0.89	1.68	0.756667	GO:0000727;GO:0006271;GO:0006270;GO:0006267;GO:0032508;GO:1902975;GO:0042555;GO:0000347;GO:0005634;GO:0016787;GO:0003688;GO:0003677;GO:0003678;GO:0003697;GO:000552	BP:double-strand break repair via break-induced replication;BP:DNA strand elongation involved in DNA replication;BP:DNA replication initiation;BP:pre-replicative complex assembly involved in nuclear cell cycle DNA replication;BP:DNA duplex unwinding;BP:mitotic DNA replication initiation;CC:MCM complex;CC:THO complex;CC:nucleus;MF:hydrolase activity;MF:DNA replication origin binding;MF:DNA binding…	K02541	MCM3	map03030	DNA replication
gene_Zm00001d010616		-	0.0568046	-4.13785	0.0171742	0.0707611	yes	down	0.5	0	0	0	3.57	4.88	0.166667	2.81667	GO:0005634;GO:0003700;GO:004356	CC:nucleus;MF:transcription factor activity, sequence-specific DNA binding;MF:sequence-specific DNA binding;	------	------	------	------
gene_Zm00001d010712		-	17.7179	4.14714	0.0160775	0.067266	yes	up	0.76	0	0.99	0.05	0	0.05	0.583333	0.0333333	GO:001649	MF:oxidoreductase activity;	------	------	------	------
gene_Zm00001d010725		-	3.17202	1.6654	5.89103e-06	7.28041e-05	yes	up	6.21	4.38	3.09	1.61	1.39	1.24	4.56	1.41333	------	------	------	------	------	------
gene_Zm00001d010732		-	4.84181	2.27555	0.000993005	0.00685686	yes	up	2.65	1.04	3.02	0.39	0.39	0.57	2.23667	0.45	GO:0007015;GO:0008360;GO:0030865;GO:0007163;GO:0032956;GO:0007264;GO:0005737;GO:0042995;GO:0043231;GO:0031410;GO:0005634;GO:0016020;GO:0005856;GO:0005938;GO:0005886;GO:0003924;GO:0019901;GO:000552	BP:actin filament organization;BP:regulation of cell shape;BP:cortical cytoskeleton organization;BP:establishment or maintenance of cell polarity;BP:regulation of actin cytoskeleton organization;BP:small GTPase mediated signal transduction;CC:cytoplasm;CC:cell projection;CC:intracellular membrane-bounded organelle;CC:cytoplasmic vesicle;CC:nucleus;CC:membrane;CC:cytoskeleton;CC:cell cortex;CC:pla…	K04392	RAC1	map04145	Phagosome
gene_Zm00001d010737		-	14.2144	3.82928	0.0429999	0.141992	yes	up	0.41	0.07	0.55	0	0	0.07	0.343333	0.0233333	------	------	------	------	------	------
gene_Zm00001d010783		-	2.0727	1.05151	9.32223e-08	1.62795e-06	yes	up	14.17	10.52	12.42	7.22	5.14	6.05	12.37	6.13667	GO:0006607;GO:0006999;GO:0006355;GO:0015031;GO:0051028;GO:0005643;GO:0044613;GO:0016021;GO:0031965;GO:0044615;GO:0017056;GO:0005543;GO:0003676;GO:000369	BP:NLS-bearing protein import into nucleus;BP:nuclear pore organization;BP:regulation of transcription, DNA-templated;BP:protein transport;BP:mRNA transport;CC:nuclear pore;CC:nuclear pore central transport channel;CC:integral component of membrane;CC:nuclear membrane;CC:nuclear pore nuclear basket;MF:structural constituent of nuclear pore;MF:phospholipid binding;MF:nucleic acid binding;MF:single…	K14313	NUP35, NUP53	map03013	Nucleocytoplasmic transport
gene_Zm00001d010791		-	2.29874	1.20084	0.0415447	0.138544	yes	up	221.51	412.25	179.7	65.61	173.57	104.51	271.153	114.563	GO:0009736;GO:0016310;GO:0000160;GO:0005737;GO:0005634;GO:0009927;GO:004342	BP:cytokinin-activated signaling pathway;BP:phosphorylation;BP:phosphorelay signal transduction system;CC:cytoplasm;CC:nucleus;MF:histidine phosphotransfer kinase activity;MF:protein histidine kinase binding;	K14490	AHP	map04075	Plant hormone signal transduction
gene_Zm00001d010875		-	228.719	7.83743	1.12632e-09	2.6637e-08	yes	up	7.56	5.66	6.51	0	0	0	6.57667	0	GO:0006506;GO:0016021;GO:0000139;GO:0031227;GO:001678	BP:GPI anchor biosynthetic process;CC:integral component of membrane;CC:Golgi membrane;CC:intrinsic component of endoplasmic reticulum membrane;MF:hydrolase activity, acting on ester bonds;	K23553	PGAP3, PER1	------	------
gene_Zm00001d010884		-	3.22621	1.68984	0.00117773	0.00792131	yes	up	1.31	0.87	1.48	0.56	0.26	0.29	1.22	0.37	GO:0008380;GO:0006397;GO:000372	BP:RNA splicing;BP:mRNA processing;MF:RNA binding;	------	------	------	------
gene_Zm00001d010935		-	9.5289	3.25231	1.21136e-42	2.39284e-40	yes	up	16.48	14.29	14.91	1.45	2.02	1	15.2267	1.49	------	------	------	------	------	------
gene_Zm00001d010936		-	7.56026	2.91844	0.00400482	0.022065	yes	up	0.22	0.23	0.22	0.05	0.02	0.02	0.223333	0.03	------	------	------	------	------	------
gene_Zm00001d010941		-	12.3895	3.63104	0.0047081	0.0253259	yes	up	0.24	0.91	0.75	0	0.15	0	0.633333	0.05	GO:0008652;GO:0009570;GO:0016021;GO:0005739;GO:0051287;GO:0046983;GO:000407	BP:cellular amino acid biosynthetic process;CC:chloroplast stroma;CC:integral component of membrane;CC:mitochondrion;MF:NAD binding;MF:protein dimerization activity;MF:aspartate-semialdehyde dehydrogenase activity;	------	------	------	------
gene_Zm00001d010986		-	3.12523	1.64396	0.0140791	0.0605917	yes	up	2.07	1.52	2.48	0.83	0.24	0.77	2.02333	0.613333	GO:0000724;GO:0033063;GO:0005657;GO:0008094;GO:0003677;GO:0003690;GO:0003697;GO:000552	BP:double-strand break repair via homologous recombination;CC:Rad51B-Rad51C-Rad51D-XRCC2 complex;CC:replication fork;MF:DNA-dependent ATPase activity;MF:DNA binding;MF:double-stranded DNA binding;MF:single-stranded DNA binding;MF:ATP binding;	K10869	RAD51L1, RAD51B	map03440	Homologous recombination
gene_Zm00001d011003		-	0.241122	-2.05217	8.18947e-15	3.34505e-13	yes	down	9.04	7.74	4.47	27.3	27.93	33.73	7.08333	29.6533	------	------	------	------	------	------
gene_Zm00001d011013		-	2.40169	1.26405	1.29885e-10	3.4779e-09	yes	up	14.25	11.51	18.62	5.66	5.29	7.13	14.7933	6.02667	GO:0006874;GO:0070588;GO:0006816;GO:0016021;GO:0005516;GO:0016887;GO:0005388;GO:0008553;GO:000552	BP:cellular calcium ion homeostasis;BP:calcium ion transmembrane transport;BP:calcium ion transport;CC:integral component of membrane;MF:calmodulin binding;MF:ATPase activity;MF:calcium-transporting ATPase activity;MF:hydrogen-exporting ATPase activity, phosphorylative mechanism;MF:ATP binding;	K01537	ATP2C	------	------
gene_Zm00001d011041		-	3.31529	1.72914	0.00344854	0.0195774	yes	up	2.41	1.78	2.23	1.02	0.53	0.34	2.14	0.63	------	------	------	------	------	------
gene_Zm00001d011063		-	3.38898	1.76085	0.00566873	0.0293723	yes	up	2.18	5.72	3.7	1.21	0.72	1.47	3.86667	1.13333	GO:0072593;GO:0005829;GO:004687	BP:reactive oxygen species metabolic process;CC:cytosol;MF:metal ion binding;	------	------	------	------
gene_Zm00001d011099		-	2.2492	1.16941	1.14295e-19	6.70168e-18	yes	up	54.73	62.17	70.22	30.09	25.39	26.28	62.3733	27.2533	GO:0009058;GO:0001887;GO:0032259;GO:0046500;GO:0005737;GO:0005829;GO:0030732;GO:003017	BP:biosynthetic process;BP:selenium compound metabolic process;BP:methylation;BP:S-adenosylmethionine metabolic process;CC:cytoplasm;CC:cytosol;MF:methionine S-methyltransferase activity;MF:pyridoxal phosphate binding;	K08247	E2.1.1.12	map00450	Selenocompound metabolism
gene_Zm00001d011110		-	43.9552	5.45796	0.00116607	0.00785823	yes	up	1.12	1.72	1.5	0	0	0	1.44667	0	GO:0005975;GO:0005978;GO:0005982;GO:0019252;GO:0005737;GO:0009501;GO:0043169;GO:0003844;GO:0004553;GO:010275	BP:carbohydrate metabolic process;BP:glycogen biosynthetic process;BP:starch metabolic process;BP:starch biosynthetic process;CC:cytoplasm;CC:amyloplast;MF:cation binding;MF:1,4-alpha-glucan branching enzyme activity;MF:hydrolase activity, hydrolyzing O-glycosyl compounds;MF:1,4-alpha-glucan branching enzyme activit;	K00700	GBE1, glgB	map00500	Starch and sucrose metabolism
gene_Zm00001d011137		-	453.843	8.82605	0.0239127	0.0911389	yes	up	10.19	8.44	0	0	0	0	6.21	0	GO:0032259;GO:0035657;GO:0008757;GO:0008276;GO:0003676;GO:000816	BP:methylation;CC:eRF1 methyltransferase complex;MF:S-adenosylmethionine-dependent methyltransferase activity;MF:protein methyltransferase activity;MF:nucleic acid binding;MF:methyltransferase activity;	K19589	N6AMT1	------	------
gene_Zm00001d011163		-	452.621	8.82216	1.25629e-12	4.25216e-11	yes	up	7.13	6.67	4.82	0	0	0	6.20667	0	GO:0006364;GO:0005730;GO:0016405;GO:001687	BP:rRNA processing;CC:nucleolus;MF:CoA-ligase activity;MF:ligase activity;	K01904	4CL	map00130;map00940	Ubiquinone and other terpenoid-quinone biosynthesis;Phenylpropanoid biosynthesis
gene_Zm00001d011202		-	0.497661	-1.00677	1.0947e-08	2.2225e-07	yes	down	7.54	6.38	9.34	15.89	13.39	16.47	7.75333	15.25	GO:0005829;GO:0005634;GO:0106306;GO:0106307;GO:004687	CC:cytosol;CC:nucleus;CC:old GO;CC:old GO;MF:metal ion binding;	K14497	PP2C	map04016;map04075	MAPK signaling pathway - plant;Plant hormone signal transduction
gene_Zm00001d011223		-	0.417847	-1.25895	0.00020781	0.00176712	yes	down	1.01	0.82	1.04	1.96	2.27	2.23	0.956667	2.15333	GO:0005634;GO:000370	CC:nucleus;MF:transcription factor activity, sequence-specific DNA binding;	------	------	------	------
gene_Zm00001d011227		-	11.9024	3.57318	2.10962e-12	6.96435e-11	yes	up	4.78	3.81	3.51	0.53	0.26	0.21	4.03333	0.333333	GO:0071108;GO:0016021;GO:0005829;GO:0071944;GO:0016807;GO:0004843;GO:199038	BP:protein K48-linked deubiquitination;CC:integral component of membrane;CC:cytosol;CC:cell periphery;MF:cysteine-type carboxypeptidase activity;MF:thiol-dependent ubiquitin-specific protease activity;MF:Lys48-specific deubiquitinase activity;	K01309	MINDY1_2	------	------
gene_Zm00001d011228		-	2.63557	1.39812	0.000342956	0.00271336	yes	up	3.83	2.77	2.92	0.71	0.86	0.72	3.17333	0.763333	GO:000563	CC:nucleus;	------	------	------	------
gene_Zm00001d011236		-	0.130044	-2.94292	1.11071e-12	3.77002e-11	yes	down	7.96	7.93	8.59	30.37	78.68	71.68	8.16	60.2433	GO:0006334;GO:0005634;GO:0000786;GO:0046982;GO:000367	BP:nucleosome assembly;CC:nucleus;CC:nucleosome;MF:protein heterodimerization activity;MF:DNA binding;	K11252	H2B	------	------
gene_Zm00001d011253		-	0.00728045	-7.10176	1.12619e-151	1.69625e-148	yes	down	1.48	2.16	0.7	185.27	181.46	160.17	1.44667	175.633	GO:0006468;GO:0050790;GO:0042149;GO:0005737;GO:0005634;GO:0031588;GO:0019887;GO:0016208;GO:001990	BP:protein phosphorylation;BP:regulation of catalytic activity;BP:cellular response to glucose starvation;CC:cytoplasm;CC:nucleus;CC:nucleotide-activated protein kinase complex;MF:protein kinase regulator activity;MF:AMP binding;MF:protein kinase binding;	------	------	------	------
gene_Zm00001d011274		-	41.0033	5.35767	1.16198e-08	2.35118e-07	yes	up	33.24	1.05	22.54	0.55	0.54	0.28	18.9433	0.456667	GO:004687	MF:metal ion binding;	------	------	------	------
gene_Zm00001d011276		-	0.441608	-1.17916	0.00343878	0.0195405	yes	down	0.83	1.59	1.21	2.6	3.07	2.23	1.21	2.63333	GO:001682	MF:lyase activity;	------	------	------	------
gene_Zm00001d011301		-	2.44003	1.2869	8.21098e-05	0.000783979	yes	up	12.72	12.72	4.41	3.68	3.07	3.43	9.95	3.39333	GO:0005975;GO:0005978;GO:0019252;GO:0005737;GO:0009501;GO:0043169;GO:0003844;GO:0004553;GO:010275	BP:carbohydrate metabolic process;BP:glycogen biosynthetic process;BP:starch biosynthetic process;CC:cytoplasm;CC:amyloplast;MF:cation binding;MF:1,4-alpha-glucan branching enzyme activity;MF:hydrolase activity, hydrolyzing O-glycosyl compounds;MF:1,4-alpha-glucan branching enzyme activit;	K00700	GBE1, glgB	map00500	Starch and sucrose metabolism
gene_Zm00001d011312		-	7.38767	2.88512	0.0167885	0.069531	yes	up	0.36	0.46	0.32	0	0.04	0.11	0.38	0.05	GO:0016021;GO:0005524;GO:000467	CC:integral component of membrane;MF:ATP binding;MF:protein kinase activity;	------	------	------	------
gene_Zm00001d011352		-	2.82319	1.49733	0.00212547	0.0129906	yes	up	2.98	1.02	1.76	0.54	0.52	0.94	1.92	0.666667	GO:0009579;GO:0005737;GO:000953	CC:thylakoid;CC:cytoplasm;CC:plastid;	------	------	------	------
gene_Zm00001d011367		-	52.5357	5.71523	0.000398069	0.00309554	yes	up	0.74	0.45	0.75	0	0	0	0.646667	0	GO:0042183;GO:0009326;GO:0005739;GO:0009507;GO:0051287;GO:0016616;GO:000886	BP:formate catabolic process;CC:formate dehydrogenase complex;CC:mitochondrion;CC:chloroplast;MF:NAD binding;MF:oxidoreductase activity, acting on the CH-OH group of donors, NAD or NADP as acceptor;MF:formate dehydrogenas;	K00122	FDH	map00630	Glyoxylate and dicarboxylate metabolism
gene_Zm00001d011394		-	100.782	6.6551	0.0077018	0.0377171	yes	up	8.24	8.85	0	0.04	0.15	0	5.69667	0.0633333	GO:0016310;GO:0046512;GO:0006665;GO:0005737;GO:0016020;GO:0043231;GO:0001727;GO:0017050;GO:0016301;GO:000395	BP:phosphorylation;BP:sphingosine biosynthetic process;BP:sphingolipid metabolic process;CC:cytoplasm;CC:membrane;CC:intracellular membrane-bounded organelle;MF:lipid kinase activity;MF:D-erythro-sphingosine kinase activity;MF:kinase activity;MF:NAD+ kinase activity;	------	------	------	------
gene_Zm00001d011418		-	3.94298	1.97929	2.91787e-11	8.45166e-10	yes	up	98.76	118.19	49.76	28.06	18.43	18.96	88.9033	21.8167	GO:0016021;GO:0005506;GO:0016705;GO:0004497;GO:002003	CC:integral component of membrane;MF:iron ion binding;MF:oxidoreductase activity, acting on paired donors, with incorporation or reduction of molecular oxygen;MF:monooxygenase activity;MF:heme binding;	------	------	------	------
gene_Zm00001d011422		-	9.58921	3.26141	0.00289447	0.0168855	yes	up	12.65	14.92	0.82	0.95	1.45	0.47	9.46333	0.956667	GO:0016021;GO:0004497;GO:0005506;GO:0016705;GO:002003	CC:integral component of membrane;MF:monooxygenase activity;MF:iron ion binding;MF:oxidoreductase activity, acting on paired donors, with incorporation or reduction of molecular oxygen;MF:heme binding;	------	------	------	------
gene_Zm00001d011461		-	0.389037	-1.36202	1.33797e-15	5.74756e-14	yes	down	212.35	289.24	237.2	554.77	610.48	686.86	246.263	617.37	------	------	------	------	------	------
gene_Zm00001d011465		-	26.3133	4.71772	0.0165388	0.0686833	yes	up	0.66	0	0.5	0	0.04	0	0.386667	0.0133333	GO:0035556;GO:0106311;GO:0106310;GO:0005737;GO:0005634;GO:0004674;GO:0004707;GO:000552	BP:intracellular signal transduction;BP:old GO;BP:old GO;CC:cytoplasm;CC:nucleus;MF:protein serine/threonine kinase activity;MF:MAP kinase activity;MF:ATP binding;	------	------	------	------
gene_Zm00001d011473		-	10.4026	3.37887	0.00761992	0.0374225	yes	up	1.15	1.02	0	0.05	0.05	0.12	0.723333	0.0733333	GO:0016021;GO:0005216;GO:000524	CC:integral component of membrane;MF:ion channel activity;MF:voltage-gated potassium channel activity;	K21867	AKT, KAT, GORK, SKOR	------	------
gene_Zm00001d011479		-	4.74321	2.24586	0.0291211	0.105995	yes	up	5.53	6.74	6.61	1.71	0.09	1.42	6.29333	1.07333	GO:0048856;GO:0030154;GO:0007275;GO:0016576;GO:0045739;GO:0016021;GO:0005634;GO:0004725;GO:004687	BP:anatomical structure development;BP:cell differentiation;BP:multicellular organism development;BP:histone dephosphorylation;BP:positive regulation of DNA repair;CC:integral component of membrane;CC:nucleus;MF:protein tyrosine phosphatase activity;MF:metal ion binding;	K15616	EYA1	------	------
gene_Zm00001d011515		-	0.206047	-2.27896	6.2296e-23	4.61929e-21	yes	down	194.57	89.14	179.08	786.96	634.94	807.37	154.263	743.09	GO:000370	MF:transcription factor activity, sequence-specific DNA binding;	------	------	------	------
gene_Zm00001d011522		-	573.001	9.16239	8.42967e-05	0.000801052	yes	up	0.43	5.75	17.38	0	0	0	7.85333	0	GO:0005840;GO:001674	CC:ribosome;MF:transferase activity;	------	------	------	------
gene_Zm00001d011543		-	0.326546	-1.61464	7.76697e-10	1.87551e-08	yes	down	11.84	17.98	26.24	55.84	75.59	47.62	18.6867	59.6833	GO:0005737;GO:001503	CC:cytoplasm;MF:protein disulfide oxidoreductase activity;	------	------	------	------
gene_Zm00001d011610		-	2.32511	1.2173	0.0285303	0.104475	yes	up	39.46	39.8	11.67	13.58	11.43	13.95	30.31	12.9867	GO:0019676;GO:0097054;GO:0006541;GO:0006537;GO:0015930;GO:0050660;GO:0051538;GO:0016040;GO:0010181;GO:0005506;GO:001649	BP:ammonia assimilation cycle;BP:L-glutamate biosynthetic process;BP:glutamine metabolic process;BP:glutamate biosynthetic process;MF:glutamate synthase activity;MF:flavin adenine dinucleotide binding;MF:3 iron, 4 sulfur cluster binding;MF:glutamate synthas;MF:FMN binding;MF:iron ion binding;MF:oxidoreductase activity;	K00264	GLT1	map00250;map00910	Alanine, aspartate and glutamate metabolism;Nitrogen metabolism
gene_Zm00001d011613		-	2.02868	1.02054	0.0152228	0.0644056	yes	up	4.24	4.8	2.51	2.53	1.45	1.65	3.85	1.87667	GO:0006412;GO:0005739;GO:0005840;GO:0003735;GO:000809	BP:translation;CC:mitochondrion;CC:ribosome;MF:structural constituent of ribosome;MF:5S rRNA binding;	K02881	RP-L18, MRPL18, rplR	map03010	Ribosome
gene_Zm00001d011628		-	0.462578	-1.11223	0.000352474	0.00278045	yes	down	2.28	1.84	1.17	3.77	2.51	2.93	1.76333	3.07	GO:0016021;GO:0004674;GO:0030247;GO:000552	CC:integral component of membrane;MF:protein serine/threonine kinase activity;MF:polysaccharide binding;MF:ATP binding;	------	------	------	------
gene_Zm00001d011629		-	11.1827	3.4832	0.000849659	0.00597515	yes	up	1.08	1.33	0.3	0.12	0.12	0	0.903333	0.08	GO:0016021;GO:0004674;GO:0030247;GO:000552	CC:integral component of membrane;MF:protein serine/threonine kinase activity;MF:polysaccharide binding;MF:ATP binding;	------	------	------	------
gene_Zm00001d011636		-	0.497424	-1.00745	0.00129473	0.00857428	yes	down	6.77	6.29	14.82	16.22	19.49	18.82	9.29333	18.1767	GO:0016874;GO:006163	MF:ligase activity;MF:ubiquitin protein ligase activity;	------	------	------	------
gene_Zm00001d011673		-	2.20077	1.13801	0.0102656	0.0475566	yes	up	11.75	3.01	7.61	3.23	2.86	3.77	7.45667	3.28667	GO:0045337;GO:0008299;GO:0005737;GO:0004161;GO:0016765;GO:000433	BP:farnesyl diphosphate biosynthetic process;BP:isoprenoid biosynthetic process;CC:cytoplasm;MF:dimethylallyltranstransferase activity;MF:transferase activity, transferring alkyl or ary;MF:geranyltranstransferase activity;	K00787	FDPS	map00900	Terpenoid backbone biosynthesis
gene_Zm00001d011685		-	3.26698	1.70796	5.80276e-06	7.19346e-05	yes	up	19.52	17.83	6.48	4.75	3.54	4.88	14.61	4.39	GO:1902476;GO:0055085;GO:0016021;GO:0005886;GO:000525	BP:chloride transmembrane transport;BP:transmembrane transport;CC:integral component of membrane;CC:plasma membrane;MF:chloride channel activity;	K19327	ANO10, TMEM16K	------	------
gene_Zm00001d011754		-	2.58136	1.36813	4.15095e-06	5.30521e-05	yes	up	4.71	3.66	3.14	1.36	1.84	1.17	3.83667	1.45667	------	------	------	------	------	------
gene_Zm00001d011787		-	9.72703	3.282	0.00926811	0.0436917	yes	up	1.98	0.08	4.9	0.38	0.3	0	2.32	0.226667	GO:0051603;GO:0005764;GO:0005615;GO:0004197;GO:000823	BP:proteolysis involved in cellular protein catabolic process;CC:lysosome;CC:extracellular space;MF:cysteine-type endopeptidase activity;MF:cysteine-type peptidase activity;	K16290	XCP	------	------
gene_Zm00001d011791		-	76.1835	6.25141	5.87615e-06	7.26745e-05	yes	up	1.92	2.21	4.94	0.11	0	0	3.02333	0.0366667	GO:0016540;GO:0005737;GO:0016021;GO:0016787;GO:0008798;GO:0042626;GO:000406	BP:protein autoprocessing;CC:cytoplasm;CC:integral component of membrane;MF:hydrolase activity;MF:beta-aspartyl-peptidase activity;MF:ATPase activity, coupled to transmembrane movement of substances;MF:asparaginase activity;	K13051	ASRGL1, iaaA	map00460;map00250	Cyanoamino acid metabolism;Alanine, aspartate and glutamate metabolism
gene_Zm00001d011830		-	2.69445	1.42999	0.00276798	0.0162143	yes	up	21.06	22.44	5.31	5.83	7.27	5.97	16.27	6.35667	GO:0019915;GO:0005811;GO:001678	BP:lipid storage;CC:lipid particle;MF:hydrolase activity;	------	------	------	------
gene_Zm00001d011838		-	0.262398	-1.93017	0.0430476	0.142071	yes	down	0.05	0.17	0.22	0.67	0.51	0.47	0.146667	0.55	GO:0005794;GO:0016021;GO:001675	CC:Golgi apparatus;CC:integral component of membrane;MF:transferase activity, transferring glycosyl groups;	------	------	------	------
gene_Zm00001d011941		-	0.457552	-1.12799	0.00785372	0.0383007	yes	down	1.94	1.4	4.83	6.46	5.06	5.63	2.72333	5.71667	GO:0016021;GO:000417	CC:integral component of membrane;MF:aminopeptidase activity;	------	------	------	------
gene_Zm00001d011969		-	0.49652	-1.01008	0.0142715	0.0611647	yes	down	2.28	1.73	4.23	5.95	5.84	3.8	2.74667	5.19667	GO:0006355;GO:000367	BP:regulation of transcription, DNA-templated;MF:DNA binding;	------	------	------	------
gene_Zm00001d011980		-	38.5513	5.26871	0.00442477	0.0240271	yes	up	0.46	0.49	0.11	0	0	0	0.353333	0	GO:001602	CC:integral component of membrane;	------	------	------	------
gene_Zm00001d011985		-	0.4731	-1.07978	1.58733e-05	0.000179423	yes	down	2.21	2.8	3.72	4.9	7.21	5.92	2.91	6.01	GO:0005634;GO:0003700;GO:004356	CC:nucleus;MF:transcription factor activity, sequence-specific DNA binding;MF:sequence-specific DNA binding;	------	------	------	------
gene_Zm00001d011987		-	0.048331	-4.37091	0.0362397	0.125031	yes	down	0	0	0	1.57	0.64	1.62	0	1.27667	GO:001602	CC:integral component of membrane;	------	------	------	------
gene_Zm00001d012063		-	0.256491	-1.96302	2.49679e-08	4.82133e-07	yes	down	2.94	1.54	4.55	11.87	10.32	11.95	3.01	11.38	------	------	------	------	------	------
gene_Zm00001d012064		-	314.544	8.29712	0.0337613	0.118413	yes	up	26.15	20.87	0	0	0	0	15.6733	0	GO:0000413;GO:0061077;GO:0005737;GO:000375	BP:protein peptidyl-prolyl isomerization;BP:chaperone-mediated protein folding;CC:cytoplasm;MF:peptidyl-prolyl cis-trans isomerase activity;	K09569	FKBP2	------	------
gene_Zm00001d012088		-	0.313697	-1.67256	2.76344e-07	4.46654e-06	yes	down	53.12	26.55	51.42	107.09	134.13	135.36	43.6967	125.527	------	------	------	------	------	------
gene_Zm00001d012090		-	0.422404	-1.2433	0.000375721	0.00294169	yes	down	68.36	63	186.33	256.21	203.46	251.86	105.897	237.177	------	------	------	------	------	------
gene_Zm00001d012099		-	22.611	4.49895	0.0264636	0.0985736	yes	up	0.64	0.37	0.45	0	0	0	0.486667	0	GO:0005737;GO:0004174;GO:0050660;GO:001649	CC:cytoplasm;MF:electron-transferring-flavoprotein dehydrogenase activity;MF:flavin adenine dinucleotide binding;MF:oxidoreductase activity;	K22745	AIFM2	------	------
gene_Zm00001d012159		-	0.481958	-1.05302	0.00180917	0.0113925	yes	down	2.87	7.44	4.51	9.8	9.37	11.37	4.94	10.18	GO:0005975;GO:0030245;GO:0102483;GO:0008422;GO:000455	BP:carbohydrate metabolic process;BP:cellulose catabolic process;MF:scopolin beta-glucosidase activity;MF:beta-glucosidase activity;MF:hydrolase activity, hydrolyzing O-glycosyl compounds;	K01188	E3.2.1.21	map00460;map00940;map00500	Cyanoamino acid metabolism;Phenylpropanoid biosynthesis;Starch and sucrose metabolism
gene_Zm00001d012167		-	2.83083	1.50123	0.0122026	0.0544374	yes	up	6.3	1.02	6.51	1.56	0.88	2.3	4.61	1.58	------	------	------	------	------	------
gene_Zm00001d012241		-	0.462928	-1.11114	1.22715e-05	0.000141906	yes	down	2.51	2.93	4.2	7.7	6.52	6.1	3.21333	6.77333	GO:001630	MF:kinase activity;	------	------	------	------
gene_Zm00001d012242		-	3.06747	1.61705	0.0185711	0.0750158	yes	up	2.21	1.12	2.02	0.35	0.34	1.03	1.78333	0.573333	GO:0051085;GO:0006457;GO:0005829;GO:0051087;GO:005108	BP:chaperone mediated protein folding requiring cofactor;BP:protein folding;CC:cytosol;MF:chaperone binding;MF:unfolded protein binding;	K09519	DNAJB13	------	------
gene_Zm00001d012276		-	0.259301	-1.9473	0.0255188	0.0961111	yes	down	3.33	1.22	0.6	2.19	9.49	7.32	1.71667	6.33333	GO:0005634;GO:0000786;GO:0046982;GO:000367	CC:nucleus;CC:nucleosome;MF:protein heterodimerization activity;MF:DNA binding;	K11253	H3	------	------
gene_Zm00001d012341		-	39.7801	5.31398	0.0190577	0.0765708	yes	up	0	1.17	2.27	0	0	0	1.14667	0	GO:000438	MF:guanylate cyclase activity;	------	------	------	------
gene_Zm00001d012351		-	0.0207506	-5.5907	0.00847363	0.0407678	yes	down	0	0	0	0.08	0.14	2.16	0	0.793333	GO:0006334;GO:0010448;GO:0010449;GO:0005634;GO:003318	BP:nucleosome assembly;BP:vegetative meristem growth;BP:root meristem growth;CC:nucleus;CC:CAF-1 complex;	K10750	CHAF1A	------	------
gene_Zm00001d012378		-	2.14765	1.10276	0.0146632	0.0625352	yes	up	8.15	9.08	17.07	7.12	3.32	4.99	11.4333	5.14333	GO:0010017;GO:0009058;GO:0005794;GO:0005773;GO:0016021;GO:0005886;GO:0020037;GO:001684	BP:red or far-red light signaling pathway;BP:biosynthetic process;CC:Golgi apparatus;CC:vacuole;CC:integral component of membrane;CC:plasma membrane;MF:heme binding;MF:strictosidine synthase activity;	------	------	------	------
gene_Zm00001d012398		-	0.211262	-2.2429	0.0265241	0.0987342	yes	down	0.04	0.1	0.1	0.46	0.39	0.42	0.08	0.423333	------	------	------	------	------	------
gene_Zm00001d012403		-	0.326632	-1.61426	0.00248086	0.0148427	yes	down	2.26	2.87	4.99	2.44	9.73	7.27	3.37333	6.48	------	------	------	------	------	------
gene_Zm00001d012407		-	2.81687	1.49409	0.00317734	0.018279	yes	up	8.59	3.02	8.03	3.58	1.05	2.4	6.54667	2.34333	GO:0019563;GO:0046166;GO:0006096;GO:0006094;GO:0005829;GO:000480	BP:glycerol catabolic process;BP:glyceraldehyde-3-phosphate biosynthetic process;BP:glycolytic process;BP:gluconeogenesis;CC:cytosol;MF:triose-phosphate isomerase activity;	K01803	TPI, tpiA	map00010;map00051;map00710;map00562	Glycolysis / Gluconeogenesis;Fructose and mannose metabolism;Carbon fixation in photosynthetic organisms;Inositol phosphate metabolism
gene_Zm00001d012420		-	5.19473	2.37705	0.000625348	0.00457645	yes	up	1.19	1.01	1.67	0.38	0.12	0.31	1.29	0.27	GO:0034620;GO:0051085;GO:0042026;GO:0005737;GO:0031072;GO:0044183;GO:0051082;GO:0051787;GO:0016887;GO:000552	BP:cellular response to unfolded protein;BP:chaperone mediated protein folding requiring cofactor;BP:protein refolding;CC:cytoplasm;MF:heat shock protein binding;MF:protein binding involved in protein folding;MF:unfolded protein binding;MF:misfolded protein binding;MF:ATPase activity;MF:ATP binding;	K03283	HSPA1s	map04144;map04141;map03040	Endocytosis;Protein processing in endoplasmic reticulum;Spliceosome
gene_Zm00001d012423		-	0.465061	-1.10451	2.67267e-05	0.000287411	yes	down	67.49	89.89	66.48	116.57	194.96	151.36	74.62	154.297	GO:0006334;GO:0005634;GO:0000786;GO:0046982;GO:000367	BP:nucleosome assembly;CC:nucleus;CC:nucleosome;MF:protein heterodimerization activity;MF:DNA binding;	K11252	H2B	------	------
gene_Zm00001d012472		-	2.10071	1.07088	0.0250546	0.094695	yes	up	2.12	1.54	2.45	0.83	0.66	1.31	2.03667	0.933333	GO:001630	MF:kinase activity;	------	------	------	------
gene_Zm00001d012509		-	1864.4	10.8645	1.1206e-18	6.17971e-17	yes	up	43.17	16.95	40.87	0	0	0	33.6633	0	GO:0016192;GO:0006886;GO:0006898;GO:0005794;GO:0016021;GO:0071439;GO:0005886;GO:0005829;GO:0009506;GO:0009507;GO:0032051;GO:000367	BP:vesicle-mediated transport;BP:intracellular protein transport;BP:receptor-mediated endocytosis;CC:Golgi apparatus;CC:integral component of membrane;CC:clathrin complex;CC:plasma membrane;CC:cytosol;CC:plasmodesma;CC:chloroplast;MF:clathrin light chain binding;MF:nucleic acid binding;	K04646	CLTC	map04144	Endocytosis
gene_Zm00001d012510		-	3.44659	1.78517	0.00137659	0.00902953	yes	up	1.36	2.08	4.23	1.07	0.43	0.68	2.55667	0.726667	GO:0009808;GO:0004497;GO:0020037;GO:0016705;GO:0016710;GO:000550	BP:lignin metabolic process;MF:monooxygenase activity;MF:heme binding;MF:oxidoreductase activity, acting on paired donors, with incorporation or reduction of molecular oxygen;MF:trans-cinnamate 4-monooxygenase activity;MF:iron ion binding;	K00487	CYP73A	map00130;map00940;map00941;map00945	Ubiquinone and other terpenoid-quinone biosynthesis;Phenylpropanoid biosynthesis;Flavonoid biosynthesis;Stilbenoid, diarylheptanoid and gingerol biosynthesis
gene_Zm00001d012516		-	2.98206	1.57631	0.0190961	0.0766868	yes	up	1.04	1.16	1.37	0.23	0.35	0.59	1.19	0.39	GO:0005634;GO:0003700;GO:000367	CC:nucleus;MF:transcription factor activity, sequence-specific DNA binding;MF:DNA binding;	------	------	------	------
gene_Zm00001d012517		-	15.7253	3.97501	1.35265e-07	2.30535e-06	yes	up	1.22	1.88	1.6	0.2	0	0.19	1.56667	0.13	GO:0048024;GO:0005634;GO:0003723;GO:000372	BP:regulation of mRNA splicing, via spliceosome;CC:nucleus;MF:RNA binding;MF:mRNA binding;	K14945	QKI	------	------
gene_Zm00001d012527		-	0.468763	-1.09307	5.16252e-08	9.40375e-07	yes	down	10.77	8.26	11.85	17.84	21.98	24.23	10.2933	21.35	GO:0006355;GO:000367	BP:regulation of transcription, DNA-templated;MF:DNA binding;	------	------	------	------
gene_Zm00001d012535		-	30.3538	4.92381	0.00343961	0.0195406	yes	up	2.3	0.23	0.99	0.1	0	0	1.17333	0.0333333	GO:001602	CC:integral component of membrane;	------	------	------	------
gene_Zm00001d012561		-	11.5771	3.5332	2.30162e-44	4.8655e-42	yes	up	528.39	251.05	583.25	42.98	33.89	38.54	454.23	38.47	GO:000486	MF:cysteine-type endopeptidase inhibitor activity;	------	------	------	------
gene_Zm00001d012571		-	5.37327	2.4258	2.31709e-26	2.0605e-24	yes	up	12.3	11.48	16.1	2.26	2.13	2.49	13.2933	2.29333	GO:0006284;GO:0006281;GO:0005634;GO:0004528;GO:0004519;GO:0003677;GO:0003906;GO:0008311;GO:0046872;GO:001682	BP:base-excision repair;BP:DNA repair;CC:nucleus;MF:phosphodiesterase I activity;MF:endonuclease activity;MF:DNA binding;MF:DNA;MF:double-stranded DNA 3'-5' exodeoxyribonuclease activity;MF:metal ion binding;MF:lyase activity;	K01142	E3.1.11.2, xthA	map03410	Base excision repair
gene_Zm00001d012573		-	18.283	4.19243	1.16364e-10	3.14027e-09	yes	up	1.99	1.48	3.89	0.14	0.14	0.11	2.45333	0.13	GO:0046872;GO:000399	MF:metal ion binding;MF:acid phosphatase activity;	K22390	ACP7	------	------
gene_Zm00001d012593		-	3.1964	1.67645	0.0263002	0.098105	yes	up	1.85	0.54	0.8	0.49	0.17	0.31	1.06333	0.323333	------	------	------	------	------	------
gene_Zm00001d012600		-	0.415281	-1.26784	0.0001062	0.000980911	yes	down	1.43	1.98	2.59	4.17	5.46	4.78	2	4.80333	GO:0004674;GO:0005524;GO:000467	MF:protein serine/threonine kinase activity;MF:ATP binding;MF:protein kinase activity;	------	------	------	------
gene_Zm00001d012605		-	0.131106	-2.93119	1.55454e-08	3.0961e-07	yes	down	0.26	0.36	0.82	3.52	2.91	3.3	0.48	3.24333	------	------	------	------	------	------
gene_Zm00001d012606		-	0.00474304	-7.71997	2.41633e-09	5.42694e-08	yes	down	0	0	0	2.6	2.01	2.93	0	2.51333	------	------	------	------	------	------
gene_Zm00001d012610		-	2.1062	1.07464	0.0461668	0.149359	yes	up	3.05	1.24	2.65	1.37	0.65	1.2	2.31333	1.07333	------	------	------	------	------	------
gene_Zm00001d012615		-	0.113881	-3.1344	3.72417e-79	1.75978e-76	yes	down	1.2	1.19	1.27	11.39	9.67	10.62	1.22	10.56	GO:0005743;GO:0005777;GO:0005509;GO:005013	CC:mitochondrial inner membrane;CC:peroxisome;MF:calcium ion binding;MF:NADH dehydrogenas;	K17871	ndh1	------	------
gene_Zm00001d012627		-	0.214325	-2.22213	8.41316e-09	1.74183e-07	yes	down	3.6	2.88	5.32	15.8	14.24	23.15	3.93333	17.73	GO:0051603;GO:0043171;GO:0005739;GO:0008237;GO:004687	BP:proteolysis involved in cellular protein catabolic process;BP:peptide catabolic process;CC:mitochondrion;MF:metallopeptidase activity;MF:metal ion binding;	K01408	IDE, ide	------	------
gene_Zm00001d012628		-	0.17956	-2.47746	5.54957e-24	4.41383e-22	yes	down	4.46	2.11	3.55	20.74	14.9	19.58	3.37333	18.4067	GO:0005829;GO:0046872;GO:000823	CC:cytosol;MF:metal ion binding;MF:metallopeptidase activity;	K01408	IDE, ide	------	------
gene_Zm00001d012629		-	0.0882332	-3.50253	1.3775e-33	1.82398e-31	yes	down	0.33	0.3	0.27	3.68	2.72	4.41	0.3	3.60333	GO:0006508;GO:1990542;GO:0016021;GO:0017077;GO:004687	BP:proteolysis;BP:mitochondrial transmembrane transport;CC:integral component of membrane;MF:oxidative phosphorylation uncoupler activity;MF:metal ion binding;	K01408	IDE, ide	------	------
gene_Zm00001d012632		-	0.0253056	-5.3044	3.30281e-46	7.36986e-44	yes	down	1.54	1.76	0.69	47.04	45.02	56.67	1.33	49.5767	------	------	------	------	------	------
gene_Zm00001d012635		-	0.365015	-1.45397	1.30957e-33	1.7436e-31	yes	down	82.2	69.74	71.96	192.47	202.4	175.11	74.6333	189.993	GO:000994	CC:chloroplast envelope;	------	------	------	------
gene_Zm00001d012644		-	0.183265	-2.448	9.00627e-31	9.95605e-29	yes	down	2.42	2.06	2.61	10.89	14.11	12.43	2.36333	12.4767	------	------	------	------	------	------
gene_Zm00001d012671		-	30.5195	4.93166	0.00786408	0.0383326	yes	up	0.38	0.6	0.51	0	0	0	0.496667	0	GO:0016021;GO:0016787;GO:000827	CC:integral component of membrane;MF:hydrolase activity;MF:zinc ion binding;	K01493	comEB	map00240	Pyrimidine metabolism
gene_Zm00001d012682		-	0.145586	-2.78006	5.51825e-11	1.53384e-09	yes	down	0.68	0.82	1.04	14.89	17.17	11.4	0.846667	14.4867	GO:0007165;GO:0016021;GO:001630	BP:signal transduction;CC:integral component of membrane;MF:kinase activity;	------	------	------	------
gene_Zm00001d012686		-	0.163041	-2.6167	6.94892e-09	1.45746e-07	yes	down	0.45	1.06	2.16	6.94	5.3	6.38	1.22333	6.20667	------	------	------	------	------	------
gene_Zm00001d012687		-	9.17372	3.19751	1.6564e-16	7.66172e-15	yes	up	2.91	3.71	4.85	0.54	0.34	0.35	3.82333	0.41	GO:0006629;GO:0016021;GO:000480	BP:lipid metabolic process;CC:integral component of membrane;MF:triglyceride lipase activity;	K14674	TGL4	map00565;map00564;map00561;map00590;map00591;map00592;map00100	Ether lipid metabolism;Glycerophospholipid metabolism;Glycerolipid metabolism;Arachidonic acid metabolism;Linoleic acid metabolism;alpha-Linolenic acid metabolism;Steroid biosynthesis
gene_Zm00001d012689		-	0.394766	-1.34093	1.77651e-17	8.86378e-16	yes	down	94.43	109.27	88.73	205.76	200.06	166.01	97.4767	190.61	GO:0009535;GO:0009579;GO:001602	CC:chloroplast thylakoid membrane;CC:thylakoid;CC:integral component of membrane;	------	------	------	------
gene_Zm00001d012690		-	0.159913	-2.64464	1.49245e-10	3.96545e-09	yes	down	5.52	1.2	3.47	17.72	17.3	18.29	3.39667	17.77	------	------	------	------	------	------
gene_Zm00001d012710		-	3.90299	1.96458	2.10123e-06	2.85282e-05	yes	up	3.61	3.39	4.48	0.86	0.94	1	3.82667	0.933333	GO:0005737;GO:0005634;GO:0005886;GO:0015631;GO:0031625;GO:004454	CC:cytoplasm;CC:nucleus;CC:plasma membrane;MF:tubulin binding;MF:ubiquitin protein ligase binding;MF:S100 protein binding;	K04507	CACYBP, SIP	------	------
gene_Zm00001d012718		-	2.22991	1.15698	0.0364359	0.125477	yes	up	1.17	1.36	0.82	0.68	0.49	0.47	1.11667	0.546667	GO:0016021;GO:000588	CC:integral component of membrane;CC:plasma membrane;	------	------	------	------
gene_Zm00001d012721		-	0.00634912	-7.29923	3.53378e-08	6.62212e-07	yes	down	0	0	0	2.16	2.47	2.63	0	2.42	GO:001678	MF:hydrolase activity;	------	------	------	------
gene_Zm00001d012722		-	0.0251671	-5.31232	0.00173526	0.0109874	yes	down	0	0	0	0.99	0.68	0.96	0	0.876667	GO:0006297;GO:0006271;GO:0006260;GO:1904161;GO:0043625;GO:000388	BP:nucleotide-excision repair, DNA gap filling;BP:DNA strand elongation involved in DNA replication;BP:DNA replication;BP:DNA synthesis involved in UV-damage excision repair;CC:delta DNA polymerase complex;MF:DNA-directed DNA polymerase activity;	K03504	POLD3	map03430;map03440;map03410;map03420;map03030	Mismatch repair;Homologous recombination;Base excision repair;Nucleotide excision repair;DNA replication
gene_Zm00001d012725		-	0.451132	-1.14838	7.23509e-09	1.51222e-07	yes	down	4.03	3.92	5.01	8.79	8.98	9.61	4.32	9.12667	GO:2000032;GO:0005634;GO:0003700;GO:004356	BP:regulation of secondary shoot formation;CC:nucleus;MF:transcription factor activity, sequence-specific DNA binding;MF:sequence-specific DNA binding;	------	------	------	------
gene_Zm00001d012743		-	0.00430971	-7.85819	1.61865e-13	5.96448e-12	yes	down	0.06	0	0	3.67	4.9	4.14	0.02	4.23667	GO:0016021;GO:0004674;GO:000552	CC:integral component of membrane;MF:protein serine/threonine kinase activity;MF:ATP binding;	------	------	------	------
gene_Zm00001d012745		-	0.0512238	-4.28704	3.95536e-63	1.36172e-60	yes	down	0.78	1.56	1.13	27.69	25.64	24.65	1.15667	25.9933	GO:0016021;GO:004691	CC:integral component of membrane;MF:transferase activity, transferring acyl groups, acyl groups converted into alkyl on transfer;	K17662	CBP3, UQCC	------	------
gene_Zm00001d012752		-	0.294266	-1.76481	0.0188337	0.075797	yes	down	0.06	0.21	0.31	0.7	1.03	1.46	0.193333	1.06333	GO:0000911;GO:0005737;GO:0016020;GO:0009504;GO:0008017;GO:0003924;GO:000552	BP:cytokinesis by cell plate formation;CC:cytoplasm;CC:membrane;CC:cell plate;MF:microtubule binding;MF:GTPase activity;MF:GTP binding;	------	------	------	------
gene_Zm00001d012757		-	0.0238129	-5.39211	3.41243e-08	6.40967e-07	yes	down	0.05	0.05	0.05	1.92	1.56	2.85	0.05	2.11	GO:0045893;GO:0006355;GO:0005634;GO:0043565;GO:000827	BP:positive regulation of transcription, DNA-templated;BP:regulation of transcription, DNA-templated;CC:nucleus;MF:sequence-specific DNA binding;MF:zinc ion binding;	------	------	------	------
gene_Zm00001d012768		-	0.16147	-2.63066	6.34968e-10	1.54723e-08	yes	down	1.71	2.12	1.58	9.96	10.71	12.66	1.80333	11.11	GO:0006281;GO:007087	BP:DNA repair;CC:SOSS complex;	------	------	------	------
gene_Zm00001d012774		-	0.167924	-2.57412	6.22445e-10	1.51825e-08	yes	down	0.76	0.24	0.91	3.75	3.62	2.85	0.636667	3.40667	GO:0006468;GO:0016021;GO:0005886;GO:0004674;GO:0004672;GO:000552	BP:protein phosphorylation;CC:integral component of membrane;CC:plasma membrane;MF:protein serine/threonine kinase activity;MF:protein kinase activity;MF:ATP binding;	------	------	------	------
gene_Zm00001d012776		-	0.0258801	-5.27201	1.64415e-88	9.00506e-86	yes	down	0.76	1.5	1.17	39.76	43.12	46.77	1.14333	43.2167	GO:0016021;GO:000578	CC:integral component of membrane;CC:endoplasmic reticulum membrane;	------	------	------	------
gene_Zm00001d012849		-	0.40944	-1.28828	0.00270935	0.0159224	yes	down	7.93	8.94	29.91	36.39	42.01	41.07	15.5933	39.8233	GO:001649	MF:oxidoreductase activity;	------	------	------	------
gene_Zm00001d012861		-	0.452449	-1.14417	0.000766089	0.00547833	yes	down	16.24	17.08	58.86	74.67	74.78	70.18	30.7267	73.21	GO:0051205;GO:0072598;GO:0010027;GO:0009535;GO:0016021;GO:003297	BP:protein insertion into membrane;BP:protein localization to chloroplast;BP:thylakoid membrane organization;CC:chloroplast thylakoid membrane;CC:integral component of membrane;MF:membrane insertase activity;	K03217	yidC, spoIIIJ, OXA1, ccfA	map03060	Protein export
gene_Zm00001d012887		-	0.309739	-1.69088	0.00187871	0.0117625	yes	down	0.86	0.34	0.55	1.61	2.18	1.7	0.583333	1.83	GO:0009850;GO:0005783;GO:0016787;GO:001017	BP:auxin metabolic process;CC:endoplasmic reticulum;MF:hydrolase activity;MF:IAA-Ala conjugate hydrolase activity;	K14664	ILR1	------	------
gene_Zm00001d012891		-	9.95813	3.31587	0.000105613	0.000976654	yes	up	2.5	2.25	0.13	0.16	0.12	0.2	1.62667	0.16	GO:0006464;GO:0005739;GO:001687	BP:cellular protein modification process;CC:mitochondrion;MF:ligase activity;	------	------	------	------
gene_Zm00001d012899	CNR9	-	10.5451	3.3985	0.0137079	0.0594468	yes	up	1.42	1.06	0.63	0.3	0	0	1.03667	0.1	GO:001602	CC:integral component of membrane;	------	------	------	------
gene_Zm00001d012900	CNR10	-	2.08445	1.05967	0.020587	0.0812388	yes	up	9.48	7.6	9.44	2.74	1.73	2.46	8.84	2.31	GO:001602	CC:integral component of membrane;	------	------	------	------
gene_Zm00001d012922		-	2.68377	1.42426	3.24237e-07	5.15422e-06	yes	up	386.78	367.53	194.11	145.7	125.63	139.39	316.14	136.907	GO:0042254;GO:0009658;GO:0006364;GO:0000373;GO:0005737;GO:0009570;GO:0005634;GO:0016787;GO:0004386;GO:0003724;GO:0003723;GO:0005524;GO:000827	BP:ribosome biogenesis;BP:chloroplast organization;BP:rRNA processing;BP:Group II intron splicing;CC:cytoplasm;CC:chloroplast stroma;CC:nucleus;MF:hydrolase activity;MF:helicase activity;MF:RNA helicase activity;MF:RNA binding;MF:ATP binding;MF:zinc ion binding;	K16911	DDX21	------	------
gene_Zm00001d012936		-	0.400358	-1.32064	0.0419869	0.139526	yes	down	1.29	1.01	6.88	7.15	7.77	7	3.06	7.30667	GO:0006412;GO:0015934;GO:0005739;GO:000373	BP:translation;CC:large ribosomal subunit;CC:mitochondrion;MF:structural constituent of ribosome;	K02907	RP-L30, MRPL30, rpmD	map03010	Ribosome
gene_Zm00001d012953		-	0.442248	-1.17707	0.00265173	0.0156436	yes	down	1.32	1.4	2.54	4.56	2.87	3.75	1.75333	3.72667	GO:0006857;GO:0016021;GO:002285	BP:oligopeptide transport;CC:integral component of membrane;MF:transmembrane transporter activity;	------	------	------	------
gene_Zm00001d012955		-	0.429553	-1.21909	0.0426035	0.140992	yes	down	0.69	0.7	3.44	3.86	3.04	3.98	1.61	3.62667	GO:0005783;GO:000077	CC:endoplasmic reticulum;MF:adenyl-nucleotide exchange factor activity;	K09562	HSPBP1, FES1	map04141	Protein processing in endoplasmic reticulum
gene_Zm00001d012963		-	0.334596	-1.57951	0.0215504	0.0840633	yes	down	0.64	0.43	4.4	4.02	5.68	5.97	1.82333	5.22333	GO:0006355;GO:0005634;GO:000367	BP:regulation of transcription, DNA-templated;CC:nucleus;MF:DNA binding;	------	------	------	------
gene_Zm00001d012980		-	0.424284	-1.2369	0.0012482	0.00831867	yes	down	6.06	6.62	18.11	18.99	27.07	23.22	10.2633	23.0933	GO:0003824;GO:001661	MF:catalytic activity;MF:oxidoreductase activity, acting on the CH-OH group of donors, NAD or NADP as acceptor;	------	------	------	------
gene_Zm00001d012981		-	0.392372	-1.3497	5.33588e-21	3.46602e-19	yes	down	8.74	10.37	8.44	22.38	21.17	25.25	9.18333	22.9333	GO:0003824;GO:001661	MF:catalytic activity;MF:oxidoreductase activity, acting on the CH-OH group of donors, NAD or NADP as acceptor;	------	------	------	------
gene_Zm00001d012988		-	0.371202	-1.42972	6.75075e-06	8.24146e-05	yes	down	3.7	2.72	3.41	8.34	8.88	8.53	3.27667	8.58333	GO:0016021;GO:000588	CC:integral component of membrane;CC:plasma membrane;	------	------	------	------
gene_Zm00001d012994		-	34.4599	5.10685	0.020702	0.081586	yes	up	1.72	3.09	0	0.07	0.07	0	1.60333	0.0466667	GO:0009736;GO:0000160;GO:0016021;GO:0000155;GO:001630	BP:cytokinin-activated signaling pathway;BP:phosphorelay signal transduction system;CC:integral component of membrane;MF:phosphorelay sensor kinase activity;MF:kinase activity;	------	------	------	------
gene_Zm00001d013006		-	2.50354	1.32397	2.28442e-07	3.75784e-06	yes	up	22.25	14.58	16.26	8.08	4.45	8.42	17.6967	6.98333	GO:0006265;GO:0005737;GO:0009330;GO:0005739;GO:0016592;GO:0042644;GO:0005694;GO:0003677;GO:0003918;GO:000552	BP:DNA topological change;CC:cytoplasm;CC:DNA topoisomerase comple;CC:mitochondrion;CC:mediator complex;CC:chloroplast nucleoid;CC:chromosome;MF:DNA binding;MF:DNA topoisomerase type I;MF:ATP binding;	K02469	gyrA	------	------
gene_Zm00001d013025		-	0.441605	-1.17917	0.00339277	0.0193063	yes	down	4	2.59	8.49	9.33	11.85	11.19	5.02667	10.79	GO:004687	MF:metal ion binding;	------	------	------	------
gene_Zm00001d013030		-	0.383493	-1.38273	1.13943e-06	1.6335e-05	yes	down	11.06	13.92	17.48	21.72	42.34	43.62	14.1533	35.8933	GO:0018105;GO:0035556;GO:0046777;GO:0005737;GO:0005634;GO:0005886;GO:0004683;GO:0004672;GO:0009931;GO:0005509;GO:0005524;GO:000551	BP:peptidyl-serine phosphorylation;BP:intracellular signal transduction;BP:protein autophosphorylation;CC:cytoplasm;CC:nucleus;CC:plasma membrane;MF:calmodulin-dependent protein kinase activity;MF:protein kinase activity;MF:calcium-dependent protein serine/threonine kinase activity;MF:calcium ion binding;MF:ATP binding;MF:calmodulin binding;	K13412	CPK	map04626	Plant-pathogen interaction
gene_Zm00001d013033		-	4.77531	2.25559	4.77887e-05	0.000482674	yes	up	14.91	14.72	3.16	2.83	2.29	1.68	10.93	2.26667	GO:0015979;GO:0015977;GO:0061077;GO:0110102;GO:0009570;GO:004418	BP:photosynthesis;BP:carbon fixation;BP:chaperone-mediated protein folding;BP:chloroplast ribulose bisphosphate carboxylase complex assembly;CC:chloroplast stroma;MF:protein binding involved in protein folding;	------	------	------	------
gene_Zm00001d013035		-	5.38816	2.42979	7.71613e-05	0.000742616	yes	up	10.32	10.42	1.76	2.11	1.17	1	7.5	1.42667	GO:0016126;GO:0032259;GO:0005783;GO:0008168;GO:000383	BP:sterol biosynthetic process;BP:methylation;CC:endoplasmic reticulum;MF:methyltransferase activity;MF:sterol 24-C-methyltransferase activity;	K00559	SMT1, ERG6	map00100	Steroid biosynthesis
gene_Zm00001d013066		-	0.222166	-2.17029	1.7857e-10	4.66237e-09	yes	down	18.62	17.65	19.31	34.8	111.55	89.7	18.5267	78.6833	GO:0031936;GO:0016584;GO:0006334;GO:0030261;GO:0045910;GO:0000786;GO:0005634;GO:0003677;GO:0031492;GO:000369	BP:negative regulation of chromatin silencing;BP:nucleosome positioning;BP:nucleosome assembly;BP:chromosome condensation;BP:negative regulation of DNA recombination;CC:nucleosome;CC:nucleus;MF:DNA binding;MF:nucleosomal DNA binding;MF:double-stranded DNA binding;	K11275	H1_5	------	------
gene_Zm00001d013067		-	0.31708	-1.65708	6.87658e-09	1.44606e-07	yes	down	80.34	70.22	76.3	119.05	293.04	275.23	75.62	229.107	GO:0031936;GO:0016584;GO:0006334;GO:0030261;GO:0045910;GO:0000786;GO:0005634;GO:0003677;GO:0031492;GO:000369	BP:negative regulation of chromatin silencing;BP:nucleosome positioning;BP:nucleosome assembly;BP:chromosome condensation;BP:negative regulation of DNA recombination;CC:nucleosome;CC:nucleus;MF:DNA binding;MF:nucleosomal DNA binding;MF:double-stranded DNA binding;	K11275	H1_5	------	------
gene_Zm00001d013125		-	2.19365	1.13334	2.39298e-09	5.38454e-08	yes	up	56.11	47.26	88.39	22.86	19.56	18.82	63.92	20.4133	GO:000827	MF:zinc ion binding;	------	------	------	------
gene_Zm00001d013164		-	6.12206	2.61402	0.0285433	0.104491	yes	up	0.83	0.09	0.67	0.02	0.02	0.1	0.53	0.0466667	------	------	K09422	MYBP	------	------
gene_Zm00001d013224		-	29.7085	4.8928	0.0113978	0.0516114	yes	up	10.14	3.66	12.92	0	0	0	8.90667	0	GO:0005737;GO:0016887;GO:000552	CC:cytoplasm;MF:ATPase activity;MF:ATP binding;	K16803	CKAP5	------	------
gene_Zm00001d013234		-	2.00481	1.00347	4.11745e-08	7.63869e-07	yes	up	6.83	6.22	7.12	3.3	3.38	3.33	6.72333	3.33667	GO:0001561;GO:0005777;GO:0005829;GO:0030976;GO:0016829;GO:0000287;GO:000382	BP:fatty acid alpha-oxidation;CC:peroxisome;CC:cytosol;MF:thiamine pyrophosphate binding;MF:lyase activity;MF:magnesium ion binding;MF:catalytic activity;	K12261	HACL1	map04146	Peroxisome
gene_Zm00001d013245		-	2.16011	1.11111	0.000266695	0.00219729	yes	up	8.74	6.45	14.75	4.95	3.67	4.86	9.98	4.49333	GO:0006065;GO:0006024;GO:0005634;GO:0005829;GO:0051287;GO:000397	BP:UDP-glucuronate biosynthetic process;BP:glycosaminoglycan biosynthetic process;CC:nucleus;CC:cytosol;MF:NAD binding;MF:UDP-glucose 6-dehydrogenase activity;	K00012	UGDH, ugd	map00520;map00040;map00053;map01240	Amino sugar and nucleotide sugar metabolism;Pentose and glucuronate interconversions;Ascorbate and aldarate metabolism;Biosynthesis of cofactors
gene_Zm00001d013261		-	0.471282	-1.08534	4.14442e-05	0.000425187	yes	down	5.6	4.62	7.58	11.76	13.15	11.77	5.93333	12.2267	GO:0051603;GO:0005764;GO:0005615;GO:0004197;GO:000823	BP:proteolysis involved in cellular protein catabolic process;CC:lysosome;CC:extracellular space;MF:cysteine-type endopeptidase activity;MF:cysteine-type peptidase activity;	------	------	------	------
gene_Zm00001d013268		-	8.53584	3.09353	0.00291952	0.0169987	yes	up	0.59	0.69	1.49	0.04	0.27	0	0.923333	0.103333	GO:0005975;GO:0009251;GO:0005576;GO:0008422;GO:000455	BP:carbohydrate metabolic process;BP:glucan catabolic process;CC:extracellular region;MF:beta-glucosidase activity;MF:hydrolase activity, hydrolyzing O-glycosyl compounds;	K01188	E3.2.1.21	map00460;map00940;map00500	Cyanoamino acid metabolism;Phenylpropanoid biosynthesis;Starch and sucrose metabolism
gene_Zm00001d013321		-	26.1161	4.70687	0.02026	0.0802238	yes	up	1.85	0.65	0	0.08	0	0	0.833333	0.0266667	GO:0006893;GO:0006904;GO:0006887;GO:0000145;GO:0016021;GO:0016020;GO:0005634;GO:0016787;GO:0016301;GO:0004386;GO:0003724;GO:0003676;GO:0004601;GO:0005524;GO:000372	BP:Golgi to plasma membrane transport;BP:vesicle docking involved in exocytosis;BP:exocytosis;CC:exocyst;CC:integral component of membrane;CC:membrane;CC:nucleus;MF:hydrolase activity;MF:kinase activity;MF:helicase activity;MF:RNA helicase activity;MF:nucleic acid binding;MF:peroxidase activity;MF:ATP binding;MF:RNA binding;	K11594	DDX3X, bel	------	------
gene_Zm00001d013369		-	156.694	7.29181	6.18646e-08	1.11592e-06	yes	up	0.89	1.43	1.24	0	0	0	1.18667	0	------	------	------	------	------	------
gene_Zm00001d013406		-	2.90013	1.53612	0.00034424	0.00272262	yes	up	1.77	1.73	3.02	0.77	0.72	0.7	2.17333	0.73	GO:0016020;GO:001629	CC:membrane;MF:lipase activity;	K01054	MGLL	map00561	Glycerolipid metabolism
gene_Zm00001d013410		-	2.29772	1.2002	2.32999e-05	0.00025373	yes	up	30.09	15.25	34.98	12.25	8.83	13.96	26.7733	11.68	GO:0005856;GO:0005737;GO:000552	CC:cytoskeleton;CC:cytoplasm;MF:ATP binding;	K10355	ACTF	------	------
gene_Zm00001d013445		-	0.452085	-1.14533	0.0227301	0.0875922	yes	down	1.73	0.76	1.96	2.82	2.88	3.77	1.48333	3.15667	GO:0120009;GO:0035627;GO:0005737;GO:0016020;GO:0005829;GO:1902388;GO:1902387;GO:012001	BP:intermembrane lipid transfer;BP:ceramide transport;CC:cytoplasm;CC:membrane;CC:cytosol;MF:ceramide 1-phosphate transporter activity;MF:ceramide 1-phosphate binding;MF:lipid transfer activity;	------	------	------	------
gene_Zm00001d013447		-	2.46917	1.30402	0.00184205	0.0115513	yes	up	4.4	3.03	4.45	1.42	1.57	1.69	3.96	1.56	GO:0051026;GO:0007131;GO:000563	BP:chiasma assembly;BP:reciprocal meiotic recombination;CC:nucleus;	K06695	PSMC3IP	------	------
gene_Zm00001d013459		-	3.00747	1.58855	1.41824e-05	0.000162058	yes	up	4.79	3.21	3.74	1.24	1.45	1.22	3.91333	1.30333	GO:0005886;GO:0048244;GO:005121	CC:plasma membrane;MF:phytanoyl-CoA dioxygenase activity;MF:dioxygenase activity;	K00477	PHYH	map04146	Peroxisome
gene_Zm00001d013481		-	2.17282	1.11957	0.00117186	0.00788407	yes	up	7.14	3.49	6.93	2.5	2.13	3.1	5.85333	2.57667	GO:0040008;GO:0002184;GO:0005737;GO:0005829;GO:0018444;GO:0016149;GO:0003747;GO:199082	BP:regulation of growth;BP:cytoplasmic translational termination;CC:cytoplasm;CC:cytosol;CC:translation release factor complex;MF:translation release factor activity, codon specific;MF:translation release factor activity;MF:sequence-specific mRNA binding;	K03265	ETF1, ERF1	map03015	mRNA surveillance pathway
gene_Zm00001d013507		-	3.28401	1.71546	3.80349e-08	7.10545e-07	yes	up	14.24	23.73	12.18	5.35	3.63	6.36	16.7167	5.11333	GO:0006457;GO:0009507;GO:0051082;GO:0016887;GO:000552	BP:protein folding;CC:chloroplast;MF:unfolded protein binding;MF:ATPase activity;MF:ATP binding;	K03283	HSPA1s	map04144;map04141;map03040	Endocytosis;Protein processing in endoplasmic reticulum;Spliceosome
gene_Zm00001d013541		-	0.117369	-3.09087	0.0405969	0.135956	yes	down	0.2	0.21	0	1.32	0.97	1.15	0.136667	1.14667	GO:0005975;GO:0005634;GO:0005576;GO:0016021;GO:0004553;GO:000456	BP:carbohydrate metabolic process;CC:nucleus;CC:extracellular region;CC:integral component of membrane;MF:hydrolase activity, hydrolyzing O-glycosyl compounds;MF:chitinase activity;	K01183	E3.2.1.14	map00520	Amino sugar and nucleotide sugar metabolism
gene_Zm00001d013561		-	260.045	8.02262	0.0401211	0.134757	yes	up	0.86	0	3.77	0	0	0	1.54333	0	GO:0045493;GO:0005975;GO:000455	BP:xylan catabolic process;BP:carbohydrate metabolic process;MF:hydrolase activity, hydrolyzing O-glycosyl compounds;	------	------	------	------
gene_Zm00001d013571		-	0.108486	-3.20442	0.00371321	0.0206757	yes	down	0	0.67	0	1.65	2.28	2.27	0.223333	2.06667	GO:0043067;GO:0046872;GO:000484	BP:regulation of programmed cell death;MF:metal ion binding;MF:ubiquitin-protein transferase activity;	K19042	BOI	------	------
gene_Zm00001d013598		-	20.1396	4.33196	3.10253e-06	4.06127e-05	yes	up	9.4	0.7	9.11	0.46	0.36	0.09	6.40333	0.303333	GO:001602	CC:integral component of membrane;	------	------	------	------
gene_Zm00001d013612		-	2.31832	1.21308	2.58397e-05	0.000278867	yes	up	8.84	13.03	15.42	4.66	4.16	6.41	12.43	5.07667	GO:0000278;GO:0007017;GO:0000226;GO:0005737;GO:0005874;GO:0005200;GO:0003924;GO:000552	BP:mitotic cell cycle;BP:microtubule-based process;BP:microtubule cytoskeleton organization;CC:cytoplasm;CC:microtubule;MF:structural constituent of cytoskeleton;MF:GTPase activity;MF:GTP binding;	K07375	TUBB	map04145	Phagosome
gene_Zm00001d013644		-	2.00002	1.00001	0.0065669	0.0331356	yes	up	11.59	4.49	15.2	4.7	4.22	6.2	10.4267	5.04	GO:0009086;GO:0032259;GO:0003871;GO:000827	BP:methionine biosynthetic process;BP:methylation;MF:5-methyltetrahydropteroyltriglutamate-homocysteine S-methyltransferase activity;MF:zinc ion binding;	K00549	metE	map00450;map00270	Selenocompound metabolism;Cysteine and methionine metabolism
gene_Zm00001d013647		-	20.8036	4.37876	0.0398364	0.134062	yes	up	5.32	2.52	1.71	0	0	0	3.18333	0	GO:004687	MF:metal ion binding;	------	------	------	------
gene_Zm00001d013670		-	11.9217	3.57552	3.0085e-05	0.000318896	yes	up	10.68	6.44	5.62	0	0.84	0.48	7.58	0.44	------	------	------	------	------	------
gene_Zm00001d013713		-	10.1887	3.34889	1.10045e-05	0.000128674	yes	up	7.99	6.4	7.71	0.71	0.26	0.71	7.36667	0.56	GO:0032981;GO:0016226;GO:0005739;GO:0016021;GO:0051539;GO:0051536;GO:0016887;GO:000552	BP:mitochondrial respiratory chain complex I assembly;BP:iron-sulfur cluster assembly;CC:mitochondrion;CC:integral component of membrane;MF:4 iron, 4 sulfur cluster binding;MF:iron-sulfur cluster binding;MF:ATPase activity;MF:ATP binding;	K03593	mrp, NUBPL	------	------
gene_Zm00001d013725		-	0.439007	-1.18768	0.00365696	0.0204286	yes	down	4.03	2.9	1.37	5.25	9.95	5.95	2.76667	7.05	GO:0046872;GO:0051213;GO:001649	MF:metal ion binding;MF:dioxygenase activity;MF:oxidoreductase activity;	------	------	------	------
gene_Zm00001d013735		-	257.835	8.0103	5.39954e-10	1.32915e-08	yes	up	1.41	1.87	2.27	0	0	0	1.85	0	GO:0016021;GO:0016020;GO:001629	CC:integral component of membrane;CC:membrane;MF:lipase activity;	K18368;K01054	CSE;MGLL	map00940;map00561	Phenylpropanoid biosynthesis;Glycerolipid metabolism
gene_Zm00001d013763		-	0.118483	-3.07725	0.0171364	0.0706327	yes	down	0.12	0.33	0	1.09	0.75	1.65	0.15	1.16333	GO:0045116;GO:0051443;GO:0009579;GO:0009536;GO:0000151;GO:0031624;GO:0097602;GO:003218	BP:protein neddylation;BP:positive regulation of ubiquitin-protein transferase activity;CC:thylakoid;CC:plastid;CC:ubiquitin ligase complex;MF:ubiquitin conjugating enzyme binding;MF:cullin family protein binding;MF:ubiquitin-like protein binding;	K17824;K09571	DCUN1D4_5;FKBP4_5	------	------
gene_Zm00001d013798		-	2.12297	1.08608	9.08974e-05	0.000856012	yes	up	40.62	21.63	22.34	16.04	9.26	13.88	28.1967	13.06	GO:0016104;GO:0016021;GO:0005811;GO:0000250;GO:004230	BP:triterpenoid biosynthetic process;CC:integral component of membrane;CC:lipid particle;MF:lanosterol synthase activity;MF:beta-amyrin synthase activity;	K19011	OSC6	map00909	Sesquiterpenoid and triterpenoid biosynthesis
gene_Zm00001d013800		-	0.384674	-1.37829	0.0254516	0.0959272	yes	down	0.32	0.62	0.59	1.51	1.42	0.87	0.51	1.26667	GO:0000162;GO:0016021;GO:0005829;GO:0009507;GO:000483	BP:tryptophan biosynthetic process;CC:integral component of membrane;CC:cytosol;CC:chloroplast;MF:tryptophan synthase activity;	------	------	------	------
gene_Zm00001d013862		-	0.293905	-1.76658	0.00977039	0.04564	yes	down	0.24	0.55	0.27	0.65	1.06	1.62	0.353333	1.11	GO:0009809;GO:0005506;GO:0016705;GO:0004497;GO:002003	BP:lignin biosynthetic process;MF:iron ion binding;MF:oxidoreductase activity, acting on paired donors, with incorporation or reduction of molecular oxygen;MF:monooxygenase activity;MF:heme binding;	K09755	CYP84A, F5H	map00940	Phenylpropanoid biosynthesis
gene_Zm00001d013872		-	5713.19	12.4801	1.10088e-49	2.70714e-47	yes	up	271.59	218.51	266.83	0.07	0.06	0	252.31	0.0433333	GO:0016021;GO:000577	CC:integral component of membrane;CC:vacuolar membrane;	------	------	------	------
gene_Zm00001d013906		-	355.829	8.47504	1.03321e-14	4.19887e-13	yes	up	17.51	9.79	4.73	0	0.07	0	10.6767	0.0233333	GO:0016021;GO:0016020;GO:0015297;GO:0008483;GO:0022857;GO:004291	CC:integral component of membrane;CC:membrane;MF:antiporter activity;MF:transaminase activity;MF:transmembrane transporter activity;MF:xenobiotic transporter activity;	K03327	TC.MATE, SLC47A, norM, mdtK, dinF	------	------
gene_Zm00001d013911		-	2.71246	1.4396	6.14426e-23	4.57008e-21	yes	up	87.33	68.94	94.48	34.85	25.72	30.07	83.5833	30.2133	GO:0006090;GO:0006108;GO:0005739;GO:0004470;GO:0051287;GO:0004471;GO:0050897;GO:0046872;GO:0008270;GO:0005524;GO:004280	BP:pyruvate metabolic process;BP:malate metabolic process;CC:mitochondrion;MF:malic enzyme activity;MF:NAD binding;MF:malate dehydrogenas;MF:cobalt ion binding;MF:metal ion binding;MF:zinc ion binding;MF:ATP binding;MF:protein homodimerization activity;	K00028	E1.1.1.39	map00620;map00710	Pyruvate metabolism;Carbon fixation in photosynthetic organisms
gene_Zm00001d013927		-	2.1096	1.07697	1.22838e-13	4.56833e-12	yes	up	17.89	18.61	19.42	8.39	8.12	8.97	18.64	8.49333	GO:0006879;GO:0005829;GO:0005634;GO:0046872;GO:0015035;GO:005153	BP:cellular iron ion homeostasis;CC:cytosol;CC:nucleus;MF:metal ion binding;MF:protein disulfide oxidoreductase activity;MF:iron-sulfur cluster binding;	------	------	------	------
gene_Zm00001d013933		-	0.387989	-1.36591	0.0179493	0.0730924	yes	down	0.84	1.07	0.52	1.22	2.38	2.42	0.81	2.00667	GO:0006468;GO:0050790;GO:0042149;GO:0005737;GO:0005634;GO:0031588;GO:0019887;GO:0016208;GO:001990	BP:protein phosphorylation;BP:regulation of catalytic activity;BP:cellular response to glucose starvation;CC:cytoplasm;CC:nucleus;CC:nucleotide-activated protein kinase complex;MF:protein kinase regulator activity;MF:AMP binding;MF:protein kinase binding;	------	------	------	------
gene_Zm00001d013979		-	38.0174	5.24859	0.00229466	0.0138733	yes	up	1.72	0	1.17	0.07	0	0	0.963333	0.0233333	GO:0005506;GO:0016705;GO:0004497;GO:002003	MF:iron ion binding;MF:oxidoreductase activity, acting on paired donors, with incorporation or reduction of molecular oxygen;MF:monooxygenase activity;MF:heme binding;	K15402	CYP86B1	map00073	Cutin, suberine and wax biosynthesis
gene_Zm00001d013995		-	32.7989	5.03558	0.0376965	0.128657	yes	up	0.13	0	0.65	0	0	0	0.26	0	GO:0005773;GO:0016021;GO:0005524;GO:000467	CC:vacuole;CC:integral component of membrane;MF:ATP binding;MF:protein kinase activity;	------	------	------	------
gene_Zm00001d013997		-	0.250486	-1.9972	1.9955e-08	3.91928e-07	yes	down	0.86	0.94	1.49	3.86	4.91	4.22	1.09667	4.33	GO:0046777;GO:0016021;GO:0009506;GO:0005886;GO:0016301;GO:0004674;GO:0004672;GO:000552	BP:protein autophosphorylation;CC:integral component of membrane;CC:plasmodesma;CC:plasma membrane;MF:kinase activity;MF:protein serine/threonine kinase activity;MF:protein kinase activity;MF:ATP binding;	------	------	------	------
gene_Zm00001d014055		-	2.00355	1.00256	0.00347333	0.0196673	yes	up	2.02	2.11	2.68	1.2	0.82	1.12	2.27	1.04667	GO:0016126;GO:0008610;GO:0016021;GO:0016020;GO:0005789;GO:0000254;GO:0009924;GO:0005506;GO:1990465;GO:001649	BP:sterol biosynthetic process;BP:lipid biosynthetic process;CC:integral component of membrane;CC:membrane;CC:endoplasmic reticulum membrane;MF:C-4 methylsterol oxidase activity;MF:octadecanal decarbonylase activity;MF:iron ion binding;MF:aldehyde oxygenas;MF:oxidoreductase activity;	K15404	K15404, CER1	map00073	Cutin, suberine and wax biosynthesis
gene_Zm00001d014074		-	3.29798	1.72158	0.0119885	0.0536313	yes	up	1.3	2.56	5.59	0.2	0.53	1.18	3.15	0.636667	GO:0009909;GO:000563	BP:regulation of flower development;CC:nucleus;	------	------	------	------
gene_Zm00001d014128		-	6.41543	2.68155	0.00329754	0.018849	yes	up	1.08	0.31	1.1	0.14	0.09	0.15	0.83	0.126667	GO:004687	MF:metal ion binding;	------	------	------	------
gene_Zm00001d014163		-	183.548	7.52002	1.10428e-08	2.24006e-07	yes	up	8.39	5.99	6.13	0	0	0	6.83667	0	GO:0042183;GO:0009326;GO:0005739;GO:0009507;GO:0016616;GO:0051287;GO:0008863;GO:001649	BP:formate catabolic process;CC:formate dehydrogenase complex;CC:mitochondrion;CC:chloroplast;MF:oxidoreductase activity, acting on the CH-OH group of donors, NAD or NADP as acceptor;MF:NAD binding;MF:formate dehydrogenas;MF:oxidoreductase activity;	K00122	FDH	map00630	Glyoxylate and dicarboxylate metabolism
gene_Zm00001d014254		-	275.678	8.10684	2.69811e-10	6.92457e-09	yes	up	6.29	9.83	9.59	0	0	0	8.57	0	GO:0006281;GO:0009089;GO:0005737;GO:0016021;GO:0070182;GO:000883	BP:DNA repair;BP:lysine biosynthetic process via diaminopimelate;CC:cytoplasm;CC:integral component of membrane;MF:DNA polymerase binding;MF:diaminopimelate epimerase activity;	K10895	FANCI	------	------
gene_Zm00001d014366		-	2.2445	1.1664	0.0101781	0.0472331	yes	up	4.12	1.83	4.97	1.64	0.84	2.09	3.64	1.52333	GO:0005507;GO:001649	MF:copper ion binding;MF:oxidoreductase activity;	------	------	------	------
gene_Zm00001d014386		-	2.76728	1.46847	0.0101938	0.0472607	yes	up	2.65	0.82	2.14	0.8	0.6	0.57	1.87	0.656667	GO:000662	BP:lipid metabolic process;	------	------	------	------
gene_Zm00001d014393		-	358.377	8.48533	4.83271e-12	1.5224e-10	yes	up	26.87	18.23	17.53	0	0	0.16	20.8767	0.0533333	GO:0006629;GO:0016021;GO:000419	BP:lipid metabolic process;CC:integral component of membrane;MF:aspartic-type endopeptidase activity;	K08245	E3.4.23.40	------	------
gene_Zm00001d014401		-	4818.52	12.2344	6.92662e-25	5.77594e-23	yes	up	120.43	121.8	118.9	0	0	0	120.377	0	GO:0016021;GO:001630	CC:integral component of membrane;MF:kinase activity;	------	------	------	------
gene_Zm00001d014460		-	128.084	7.00095	6.47777e-07	9.69613e-06	yes	up	0.57	0.72	1.37	0	0	0	0.886667	0	GO:0009834;GO:0006486;GO:0009860;GO:0009408;GO:0010417;GO:0005794;GO:0016020;GO:0016021;GO:0005788;GO:0009506;GO:0003676;GO:0016757;GO:0004672;GO:0005524;GO:001649	BP:plant-type secondary cell wall biogenesis;BP:protein glycosylation;BP:pollen tube growth;BP:response to heat;BP:glucuronoxylan biosynthetic process;CC:Golgi apparatus;CC:membrane;CC:integral component of membrane;CC:endoplasmic reticulum lumen;CC:plasmodesma;MF:nucleic acid binding;MF:transferase activity, transferring glycosyl groups;MF:protein kinase activity;MF:ATP binding;MF:oxidoreductase…	------	------	------	------
gene_Zm00001d014487		-	2.89437	1.53325	0.0169177	0.0699433	yes	up	3.52	0.92	2.74	1.02	0.95	0.42	2.39333	0.796667	GO:001678	MF:hydrolase activity, acting on ester bonds;	------	------	------	------
gene_Zm00001d014515		-	250.07	7.96619	0.0415477	0.138544	yes	up	6.67	4.77	0	0	0	0	3.81333	0	GO:0018230;GO:0006612;GO:0005794;GO:0005783;GO:0016021;GO:001970	BP:peptidyl-L-cysteine S-palmitoylation;BP:protein targeting to membrane;CC:Golgi apparatus;CC:endoplasmic reticulum;CC:integral component of membrane;MF:protein-cysteine S-palmitoyltransferase activity;	K16675	ZDHHC9_14_18	------	------
gene_Zm00001d014535		-	138.413	7.11283	1.36169e-07	2.3191e-06	yes	up	17.08	15.96	19.29	0	0	0	17.4433	0	GO:0005634;GO:000367	CC:nucleus;MF:DNA binding;	------	------	------	------
gene_Zm00001d014540		-	4.53031	2.17961	3.71014e-05	0.000384396	yes	up	0.74	2.26	1.17	0.33	0.22	0.37	1.39	0.306667	GO:0005634;GO:0046983;GO:0046872;GO:000367	CC:nucleus;MF:protein dimerization activity;MF:metal ion binding;MF:DNA binding;	------	------	------	------
gene_Zm00001d014606		-	2.01288	1.00926	0.00874359	0.0418162	yes	up	5.74	6.83	5.24	4.33	2	2.39	5.93667	2.90667	GO:0006979;GO:0042744;GO:0016021;GO:0005576;GO:0020037;GO:0046872;GO:000460	BP:response to oxidative stress;BP:hydrogen peroxide catabolic process;CC:integral component of membrane;CC:extracellular region;MF:heme binding;MF:metal ion binding;MF:peroxidase activity;	K00430	E1.11.1.7	map00940	Phenylpropanoid biosynthesis
gene_Zm00001d014611		-	6.36743	2.67071	1.44705e-10	3.85759e-09	yes	up	12.09	6.91	16.83	2.27	2.09	1.07	11.9433	1.81	GO:0035435;GO:0015786;GO:0010044;GO:0016020;GO:0005774;GO:0012506;GO:0005886;GO:0042626;GO:0005315;GO:0005460;GO:000552	BP:phosphate ion transmembrane transport;BP:UDP-glucose transport;BP:response to aluminum ion;CC:membrane;CC:vacuolar membrane;CC:vesicle membrane;CC:plasma membrane;MF:ATPase activity, coupled to transmembrane movement of substances;MF:inorganic phosphate transmembrane transporter activity;MF:UDP-glucose transmembrane transporter activity;MF:ATP binding;	K02068	STAR1, fetA	------	------
gene_Zm00001d014613		-	6.03997	2.59454	0.0217281	0.0846468	yes	up	0.7	1.08	2.34	0	0.33	0.33	1.37333	0.22	GO:0042546;GO:0071555;GO:0010411;GO:0005618;GO:0048046;GO:0016762;GO:000455	BP:cell wall biogenesis;BP:cell wall organization;BP:xyloglucan metabolic process;CC:cell wall;CC:apoplast;MF:xylogluca;MF:hydrolase activity, hydrolyzing O-glycosyl compounds;	K14504;K08235	TCH4;E2.4.1.207	map04075	Plant hormone signal transduction
gene_Zm00001d014643		-	0.0289612	-5.10973	0.00550205	0.0287357	yes	down	0	0	0	0.41	0.61	1.62	0	0.88	GO:0006096;GO:0006094;GO:000434	BP:glycolytic process;BP:gluconeogenesis;MF:glucose-6-phosphate isomerase activity;	------	------	------	------
gene_Zm00001d014813		-	2.3347	1.22323	0.0433722	0.142761	yes	up	0.39	0.27	0.4	0.26	0.07	0.12	0.353333	0.15	GO:0000723;GO:0000077;GO:0006281;GO:0005634;GO:0004674;GO:0005524;GO:0106311;GO:010631	BP:telomere maintenance;BP:DNA damage checkpoint;BP:DNA repair;CC:nucleus;MF:protein serine/threonine kinase activity;MF:ATP binding;MF:old GO;MF:old GO;	K06640	ATR	------	------
gene_Zm00001d014906		-	0.411982	-1.27935	6.86892e-05	0.000668554	yes	down	6.26	2.35	5.2	8.87	12.2	12.3	4.60333	11.1233	GO:0016042;GO:0048015;GO:0035556;GO:0005886;GO:000443	BP:lipid catabolic process;BP:phosphatidylinositol-mediated signaling;BP:intracellular signal transduction;CC:plasma membrane;MF:phosphatidylinositol phospholipase C activity;	K05857	PLCD	map04070;map00562	Phosphatidylinositol signaling system;Inositol phosphate metabolism
gene_Zm00001d014965		-	7.04812	2.81724	0.00311416	0.0179817	yes	up	2.58	0.18	2.58	0.12	0.12	0.49	1.78	0.243333	GO:0009664;GO:0005794;GO:0016021;GO:0000139;GO:0035252;GO:001675	BP:plant-type cell wall organization;CC:Golgi apparatus;CC:integral component of membrane;CC:Golgi membrane;MF:UDP-xylosyltransferase activity;MF:transferase activity, transferring glycosyl groups;	------	------	------	------
gene_Zm00001d014983		-	2.06664	1.04729	0.00600199	0.0307841	yes	up	15.72	7.8	29.49	9.42	7	8.36	17.67	8.26	GO:0005773;GO:000418	CC:vacuole;MF:serine-type carboxypeptidase activity;	K16298;K09645	SCPL-IV;CPVL	------	------
gene_Zm00001d015072		-	9.55685	3.25654	0.00531401	0.0279462	yes	up	21.25	0.46	9.29	0.83	1.87	1.29	10.3333	1.33	GO:0009611;GO:000486	BP:response to wounding;MF:serine-type endopeptidase inhibitor activity;	------	------	------	------
gene_Zm00001d015090		-	3.63775	1.86305	0.0103171	0.047768	yes	up	3.03	0.64	2.04	0.5	0.48	0.56	1.90333	0.513333	GO:0005634;GO:000368	CC:nucleus;MF:AT DNA binding;	------	------	------	------
gene_Zm00001d015133		-	37.5227	5.22969	9.37607e-06	0.000111198	yes	up	1.48	0.7	4.43	0.23	0	0	2.20333	0.0766667	GO:0015690;GO:0010044;GO:0016021;GO:0005886;GO:0015086;GO:0015083;GO:0005384;GO:004687	BP:aluminum cation transport;BP:response to aluminum ion;CC:integral component of membrane;CC:plasma membrane;MF:cadmium ion transmembrane transporter activity;MF:aluminum ion transmembrane transporter activity;MF:manganese ion transmembrane transporter activity;MF:metal ion transmembrane transporter activity;	------	------	------	------
gene_Zm00001d015139		-	2.33738	1.22489	0.00351865	0.0198725	yes	up	0.86	0.66	0.69	0.39	0.28	0.28	0.736667	0.316667	------	------	------	------	------	------
gene_Zm00001d015183		-	2.6495	1.40572	1.47714e-12	4.95098e-11	yes	up	18.4	19.94	28.1	8.85	7.58	8.91	22.1467	8.44667	GO:0009435;GO:0009507;GO:0008734;GO:004431	BP:NAD biosynthetic process;CC:chloroplast;MF:L-aspartate oxidase activity;MF:L-aspartat;	K00278	nadB	map00250;map01240;map00760	Alanine, aspartate and glutamate metabolism;Biosynthesis of cofactors;Nicotinate and nicotinamide metabolism
gene_Zm00001d015201		-	2.30098	1.20225	0.0450099	0.146565	yes	up	0.92	2	0.87	0.28	0.59	0.76	1.26333	0.543333	GO:0006511;GO:0031625;GO:0005524;GO:000467	BP:ubiquitin-dependent protein catabolic process;MF:ubiquitin protein ligase binding;MF:ATP binding;MF:protein kinase activity;	------	------	------	------
gene_Zm00001d015202		-	208.236	7.70208	0.0488099	0.155633	yes	up	2.56	0	1.76	0	0	0	1.44	0	GO:0006468;GO:0016021;GO:0005886;GO:0005524;GO:000467	BP:protein phosphorylation;CC:integral component of membrane;CC:plasma membrane;MF:ATP binding;MF:protein kinase activity;	------	------	------	------
gene_Zm00001d015219		-	794.946	9.63471	2.21873e-14	8.77985e-13	yes	up	124.85	111.04	52.71	0	0	0	96.2	0	GO:0016192;GO:0006886;GO:0016021;GO:0030117;GO:0005886;GO:0016829;GO:000522	BP:vesicle-mediated transport;BP:intracellular protein transport;CC:integral component of membrane;CC:membrane coat;CC:plasma membrane;MF:lyase activity;MF:calcium activated cation channel activity;	------	------	------	------
gene_Zm00001d015258		-	410.054	8.67967	7.5182e-13	2.60318e-11	yes	up	15.17	14.25	17.83	0.03	0	0	15.75	0.01	GO:0090558;GO:0000502;GO:000425	BP:plant epidermis development;CC:proteasome complex;MF:serine-type endopeptidase activity;	------	------	------	------
gene_Zm00001d015298		-	7.71562	2.94778	0.0299049	0.108129	yes	up	0.17	0.4	0.39	0.04	0.08	0	0.32	0.04	GO:0016021;GO:0005886;GO:0005524;GO:000467	CC:integral component of membrane;CC:plasma membrane;MF:ATP binding;MF:protein kinase activity;	------	------	------	------
gene_Zm00001d015372		-	2.3045	1.20445	3.14073e-08	5.96441e-07	yes	up	4.58	4.78	4.58	2.15	1.98	1.81	4.64667	1.98	GO:0006401;GO:003229	BP:RNA catabolic process;CC:ribonuclease H2 complex;	K10745	RNASEH2C	map03030	DNA replication
gene_Zm00001d015446		-	2.5757	1.36496	2.18991e-09	4.96936e-08	yes	up	19.13	10.87	21.43	6.1	5.93	6.59	17.1433	6.20667	GO:0006816;GO:0043231;GO:0016021;GO:0005887;GO:0016887;GO:0019829;GO:0005516;GO:0005388;GO:000552	BP:calcium ion transport;CC:intracellular membrane-bounded organelle;CC:integral component of membrane;CC:integral component of plasma membrane;MF:ATPase activity;MF:cation-transporting ATPase activity;MF:calmodulin binding;MF:calcium-transporting ATPase activity;MF:ATP binding;	K01537	ATP2C	------	------
gene_Zm00001d015462		-	83.4929	6.38358	1.1215e-05	0.000131072	yes	up	7.62	7.03	7.03	0	0	0	7.22667	0	GO:0018105;GO:0035556;GO:0046777;GO:0005737;GO:0016021;GO:0005634;GO:0004683;GO:0009931;GO:0005516;GO:0004672;GO:000552	BP:peptidyl-serine phosphorylation;BP:intracellular signal transduction;BP:protein autophosphorylation;CC:cytoplasm;CC:integral component of membrane;CC:nucleus;MF:calmodulin-dependent protein kinase activity;MF:calcium-dependent protein serine/threonine kinase activity;MF:calmodulin binding;MF:protein kinase activity;MF:ATP binding;	------	------	------	------
gene_Zm00001d015477		-	3.97031	1.98925	1.34746e-05	0.00015463	yes	up	8.02	6.75	5.57	3.17	0.84	1.12	6.78	1.71	GO:0016126;GO:0009414;GO:0009737;GO:0046184;GO:0010025;GO:0008610;GO:0043447;GO:0016021;GO:0016020;GO:0005789;GO:0000254;GO:0009924;GO:0005506;GO:1990465;GO:001649	BP:sterol biosynthetic process;BP:response to water deprivation;BP:response to abscisic acid;BP:aldehyde biosynthetic process;BP:wax biosynthetic process;BP:lipid biosynthetic process;BP:alkane biosynthetic process;CC:integral component of membrane;CC:membrane;CC:endoplasmic reticulum membrane;MF:C-4 methylsterol oxidase activity;MF:octadecanal decarbonylase activity;MF:iron ion binding;MF:aldehy…	------	------	------	------
gene_Zm00001d015496		-	621.869	9.28047	1.49178e-05	0.000169658	yes	up	2.11	23.32	3.66	0	0	0	9.69667	0	------	------	------	------	------	------
gene_Zm00001d015498		-	0.00167578	-9.22095	6.89576e-19	3.85571e-17	yes	down	0.13	0	0.13	56.23	46.48	49.15	0.0866667	50.62	GO:0006897;GO:0006900;GO:0030154;GO:0000398;GO:0072583;GO:0048268;GO:0009908;GO:0005794;GO:0016021;GO:0005905;GO:0030136;GO:0032050;GO:0005545;GO:0030276;GO:0003723;GO:0005546;GO:000014	BP:endocytosis;BP:membrane budding;BP:cell differentiation;BP:mRNA splicing, via spliceosome;BP:clathrin-dependent endocytosis;BP:clathrin coat assembly;BP:flower development;CC:Golgi apparatus;CC:integral component of membrane;CC:clathrin-coated pit;CC:clathrin-coated vesicle;MF:clathrin heavy chain binding;MF:1-phosphatidylinositol binding;MF:clathrin binding;MF:RNA binding;MF:phosphatidylinosi…	------	------	------	------
gene_Zm00001d015520		-	2.12752	1.08917	3.39627e-05	0.00035493	yes	up	8.06	6.04	9.45	4.94	2.61	3.31	7.85	3.62	GO:0034605;GO:0042026;GO:0009408;GO:0005737;GO:0005739;GO:0016887;GO:000552	BP:cellular response to heat;BP:protein refolding;BP:response to heat;CC:cytoplasm;CC:mitochondrion;MF:ATPase activity;MF:ATP binding;	K03695	clpB	------	------
gene_Zm00001d015533		-	20.5731	4.36269	0.00766172	0.0376039	yes	up	0.38	0.58	0.57	0	0.08	0	0.51	0.0266667	GO:0052746;GO:0032957;GO:0010264;GO:0005737;GO:0005829;GO:0016301;GO:0047325;GO:0000287;GO:0005524;GO:0016874;GO:0052725;GO:005272	BP:inositol phosphorylation;BP:inositol trisphosphate metabolic process;BP:myo-inositol hexakisphosphate biosynthetic process;CC:cytoplasm;CC:cytosol;MF:kinase activity;MF:inositol tetrakisphosphate 1-kinase activity;MF:magnesium ion binding;MF:ATP binding;MF:ligase activity;MF:inositol-1,3,4-trisphosphate 6-kinase activity;MF:inositol-1,3,4-trisphosphate 5-kinase activity;	K01765	ITPK4	map00562	Inositol phosphate metabolism
gene_Zm00001d015591		-	183.438	7.51915	1.88211e-08	3.70564e-07	yes	up	1.28	0.78	0.66	0	0	0	0.906667	0	GO:0016301;GO:0004842;GO:0003676;GO:0005524;GO:000438	MF:kinase activity;MF:ubiquitin-protein transferase activity;MF:nucleic acid binding;MF:ATP binding;MF:helicase activity;	------	------	------	------
gene_Zm00001d015636		-	69.5447	6.11987	0.00265095	0.0156428	yes	up	2.07	0	1.22	0	0	0	1.09667	0	GO:001678	MF:hydrolase activity, acting on ester bonds;	------	------	------	------
gene_Zm00001d015653		-	41.9175	5.38948	0.0184356	0.0746062	yes	up	0.45	1.5	0	0	0	0	0.65	0	------	------	------	------	------	------
gene_Zm00001d015657		-	2.37773	1.24959	0.000819313	0.00580042	yes	up	7.08	7.99	6.48	3.15	2.65	3.06	7.18333	2.95333	------	------	K16750	BLOC1S2	------	------
gene_Zm00001d015658		-	2.16095	1.11166	7.30148e-07	1.08216e-05	yes	up	6.63	8.62	9.25	3.77	3.42	4.28	8.16667	3.82333	GO:0003333;GO:0006865;GO:0016021;GO:0005886;GO:001517	BP:amino acid transmembrane transport;BP:amino acid transport;CC:integral component of membrane;CC:plasma membrane;MF:amino acid transmembrane transporter activity;	K14207	SLC38A2, SNAT2	------	------
gene_Zm00001d015671		-	1651.66	10.6897	2.49217e-19	1.42319e-17	yes	up	49.09	43.96	52.04	0	0.09	0	48.3633	0.03	GO:0016567;GO:0005634;GO:0016874;GO:0003677;GO:0061630;GO:000098	BP:protein ubiquitination;CC:nucleus;MF:ligase activity;MF:DNA binding;MF:ubiquitin protein ligase activity;MF:RNA polymerase II transcription factor activity, sequence-specific DNA binding;	------	------	------	------
gene_Zm00001d015676		-	179.081	7.48447	5.03024e-08	9.19756e-07	yes	up	4.91	1.82	5.83	0	0	0	4.18667	0	GO:0016192;GO:0006886;GO:0006898;GO:0005794;GO:0016021;GO:0071439;GO:0005886;GO:0005829;GO:0009506;GO:0009507;GO:0032051;GO:000367	BP:vesicle-mediated transport;BP:intracellular protein transport;BP:receptor-mediated endocytosis;CC:Golgi apparatus;CC:integral component of membrane;CC:clathrin complex;CC:plasma membrane;CC:cytosol;CC:plasmodesma;CC:chloroplast;MF:clathrin light chain binding;MF:nucleic acid binding;	K04646	CLTC	map04144	Endocytosis
gene_Zm00001d015684		-	2.18569	1.12809	0.0185197	0.0748837	yes	up	6.17	4.75	7.14	3.39	3.31	1.35	6.02	2.68333	------	------	------	------	------	------
gene_Zm00001d015737		-	0.461243	-1.1164	3.19009e-05	0.000335712	yes	down	40.6	62.94	37.64	90.2	128.57	82.58	47.06	100.45	GO:0046872;GO:000374	MF:metal ion binding;MF:translation initiation factor activity;	------	------	------	------
gene_Zm00001d015744		-	0.307995	-1.69902	2.36524e-07	3.87754e-06	yes	down	1.36	1.24	1.39	3.58	4.95	3.33	1.33	3.95333	GO:000370	MF:transcription factor activity, sequence-specific DNA binding;	------	------	------	------
gene_Zm00001d015817		-	0.10997	-3.18482	0.000313417	0.0025202	yes	down	0.1	0.18	0.23	1.4	1.71	1.13	0.17	1.41333	GO:0006412;GO:0022627;GO:0016021;GO:0005840;GO:0019843;GO:0003735;GO:000372	BP:translation;CC:cytosolic small ribosomal subunit;CC:integral component of membrane;CC:ribosome;MF:rRNA binding;MF:structural constituent of ribosome;MF:RNA binding;	K02987	RP-S4e, RPS4	map03010	Ribosome
gene_Zm00001d015870		-	2.58654	1.37102	0.00397778	0.0219411	yes	up	6.46	2.18	4.65	2.16	2.15	1.79	4.43	2.03333	GO:001681	MF:hydrolase activity, acting on carbon-nitroge;	K01455	E3.5.1.49	map00460;map00630;map00910	Cyanoamino acid metabolism;Glyoxylate and dicarboxylate metabolism;Nitrogen metabolism
gene_Zm00001d015871		-	0.0846245	-3.56278	6.70033e-05	0.000653995	yes	down	0.1	0.05	0.19	1.2	0.69	3.35	0.113333	1.74667	GO:0000082;GO:0007165;GO:0006486;GO:0051301;GO:0010468;GO:0008284;GO:0006468;GO:0010389;GO:0051445;GO:0000307;GO:0005737;GO:0016021;GO:0000139;GO:0005634;GO:0030246;GO:0004693;GO:0008353;GO:0106311;GO:0106310;GO:0004674;GO:0004672;GO:0005524;GO:0030332;GO:001675	BP:G1/S transition of mitotic cell cycle;BP:signal transduction;BP:protein glycosylation;BP:cell division;BP:regulation of gene expression;BP:positive regulation of cell proliferation;BP:protein phosphorylation;BP:regulation of G2/M transition of mitotic cell cycle;BP:regulation of meiotic cell cycle;CC:cyclin-dependent protein kinase holoenzyme complex;CC:cytoplasm;CC:integral component of membr…	K02206	CDK2	------	------
gene_Zm00001d015905		-	2.17545	1.12131	4.51497e-06	5.72062e-05	yes	up	44.94	30.61	38.92	23.53	12.52	15.45	38.1567	17.1667	GO:0008643;GO:0016021;GO:0005886;GO:005111	BP:carbohydrate transport;CC:integral component of membrane;CC:plasma membrane;MF:sugar transmembrane transporter activity;	K15382	SLC50A, SWEET	------	------
gene_Zm00001d015921		-	2.0978	1.06888	0.00879171	0.041988	yes	up	9.47	4.74	10.52	3.18	2.44	5.87	8.24333	3.83	GO:004665	CC:anchored component of plasma membrane;	------	------	------	------
gene_Zm00001d015984		-	2.02202	1.0158	0.00027225	0.00223466	yes	up	6.37	4.31	7.62	3.18	3.54	2.74	6.1	3.15333	GO:0006357;GO:0005634;GO:0046983;GO:0000978;GO:000098	BP:regulation of transcription from RNA polymerase II promoter;CC:nucleus;MF:protein dimerization activity;MF:RNA polymerase II core promoter proximal region sequence-specific DNA binding;MF:RNA polymerase II transcription factor activity, sequence-specific DNA binding;	------	------	------	------
gene_Zm00001d015986		-	101.22	6.66135	1.35389e-58	4.07843e-56	yes	up	39.13	42.12	40.65	0.09	0.9	0.16	40.6333	0.383333	------	------	------	------	------	------
gene_Zm00001d015989		-	609.429	9.25131	4.34411e-14	1.68581e-12	yes	up	10.22	8.92	8.01	0	0	0	9.05	0	------	------	------	------	------	------
gene_Zm00001d016017		-	45.9905	5.52327	0.000935651	0.00649993	yes	up	10.76	16.82	14.23	0	0	0	13.9367	0	GO:0006457;GO:0034976;GO:0005783;GO:0005788;GO:0003756;GO:001685	BP:protein folding;BP:response to endoplasmic reticulum stress;CC:endoplasmic reticulum;CC:endoplasmic reticulum lumen;MF:protein disulfide isomerase activity;MF:isomerase activity;	K09580	PDIA1, P4HB	map04141	Protein processing in endoplasmic reticulum
gene_Zm00001d016057		-	30.7141	4.94083	0.00868074	0.0415816	yes	up	0.17	0.44	0.38	0	0	0	0.33	0	GO:0055037;GO:000508	CC:recycling endosome;MF:guanyl-nucleotide exchange factor activity;	------	------	------	------
gene_Zm00001d016068		-	496.693	8.95621	1.11763e-13	4.16931e-12	yes	up	30.49	27.94	28.55	0	0.12	0	28.9933	0.04	GO:000374	MF:translation release factor activity;	K02836	prfB	------	------
gene_Zm00001d016121		-	19.3657	4.27543	0.00168667	0.0107135	yes	up	1.82	1.87	2.49	0.31	0	0	2.06	0.103333	------	------	------	------	------	------
gene_Zm00001d016158		-	0.0447317	-4.48256	1.97855e-06	2.70454e-05	yes	down	0.2	0.24	0	2.48	4.23	4.61	0.146667	3.77333	GO:0051131;GO:0006457;GO:0043622;GO:0005737;GO:0016272;GO:0005829;GO:0051087;GO:005108	BP:chaperone-mediated protein complex assembly;BP:protein folding;BP:cortical microtubule organization;CC:cytoplasm;CC:prefoldin complex;CC:cytosol;MF:chaperone binding;MF:unfolded protein binding;	K04798	pfdB, PFDN6	------	------
gene_Zm00001d016176		-	37.8633	5.24273	3.13614e-16	1.41797e-14	yes	up	7.76	3.98	6.64	0.11	0.06	0.28	6.12667	0.15	GO:0004674;GO:0005524;GO:000467	MF:protein serine/threonine kinase activity;MF:ATP binding;MF:protein kinase activity;	------	------	------	------
gene_Zm00001d016183		-	512.755	9.00212	1.46707e-12	4.92409e-11	yes	up	6.9	9.87	4.41	0	0	0	7.06	0	GO:0006891;GO:0006890;GO:0006888;GO:0015031;GO:0005794;GO:0031410;GO:0016021;GO:0016020;GO:0000139;GO:0030126;GO:0005198;GO:001674	BP:intra-Golgi vesicle-mediated transport;BP:retrograde vesicle-mediated transport, Golgi to ER;BP:ER to Golgi vesicle-mediated transport;BP:protein transport;CC:Golgi apparatus;CC:cytoplasmic vesicle;CC:integral component of membrane;CC:membrane;CC:Golgi membrane;CC:COPI vesicle coat;MF:structural molecule activity;MF:transferase activity;	K17268	COPE	------	------
gene_Zm00001d016239		-	403.725	8.65723	1.10707e-12	3.76294e-11	yes	up	23.76	23.91	20.51	0.16	0	0	22.7267	0.0533333	GO:0051603;GO:0006412;GO:0005737;GO:0005840;GO:0005634;GO:0000502;GO:0005839;GO:0016301;GO:0019843;GO:0003735;GO:000429	BP:proteolysis involved in cellular protein catabolic process;BP:translation;CC:cytoplasm;CC:ribosome;CC:nucleus;CC:proteasome complex;CC:proteasome core complex;MF:kinase activity;MF:rRNA binding;MF:structural constituent of ribosome;MF:threonine-type endopeptidase activity;	K02987	RP-S4e, RPS4	map03010	Ribosome
gene_Zm00001d016254		-	17.6266	4.13969	2.69796e-06	3.58424e-05	yes	up	13.33	10.33	0.56	0.36	0.66	0.36	8.07333	0.46	GO:001687	MF:ligase activity;	K10639	CCNB1IP1, HEI10	------	------
gene_Zm00001d016280		-	2.43609	1.28457	1.18487e-05	0.000137478	yes	up	5.66	5.21	5.43	2.43	2.51	1.45	5.43333	2.13	GO:0008643;GO:001602	BP:carbohydrate transport;CC:integral component of membrane;	K15285	SLC35E3	------	------
gene_Zm00001d016312		-	61.1417	5.93408	0.0047429	0.025462	yes	up	16.48	28.07	0	0	0	0	14.85	0	GO:0006351;GO:0006417;GO:0005730;GO:0043565;GO:0016787;GO:0003700;GO:000372	BP:transcription, DNA-templated;BP:regulation of translation;CC:nucleolus;MF:sequence-specific DNA binding;MF:hydrolase activity;MF:transcription factor activity, sequence-specific DNA binding;MF:mRNA binding;	K14431	TGA	map04075	Plant hormone signal transduction
gene_Zm00001d016330		-	51.4478	5.68504	0.00056963	0.00421089	yes	up	1.07	1.97	2.46	0	0	0	1.83333	0	GO:0043966;GO:0006355;GO:0006367;GO:0016021;GO:0005669;GO:000374	BP:histone H3 acetylation;BP:regulation of transcription, DNA-templated;BP:transcription initiation from RNA polymerase II promoter;CC:integral component of membrane;CC:transcription factor TFIID complex;MF:translation initiation factor activity;	K03130	TAF5	map03022	Basal transcription factors
gene_Zm00001d016333		-	0.0337914	-4.8872	0.0161473	0.0674543	yes	down	0	0	0	0.05	18.92	15.69	0	11.5533	GO:0005977;GO:0006011;GO:0006412;GO:0005737;GO:0005840;GO:0022627;GO:0003983;GO:0019843;GO:0003735;GO:000372	BP:glycogen metabolic process;BP:UDP-glucose metabolic process;BP:translation;CC:cytoplasm;CC:ribosome;CC:cytosolic small ribosomal subunit;MF:UT;MF:rRNA binding;MF:structural constituent of ribosome;MF:RNA binding;	K02987	RP-S4e, RPS4	map03010	Ribosome
gene_Zm00001d016340		-	0.317176	-1.65665	0.0422002	0.140003	yes	down	0.08	0.25	0.03	0.39	0.53	0.34	0.12	0.42	GO:0006886;GO:0016192;GO:0031047;GO:000367	BP:intracellular protein transport;BP:vesicle-mediated transport;BP:gene silencing by RNA;MF:nucleic acid binding;	K11593	ELF2C, AGO	------	------
gene_Zm00001d016408		-	0.435026	-1.20083	0.000114358	0.00104708	yes	down	25.59	37.98	17.17	50.31	59.52	73.04	26.9133	60.9567	GO:001602	CC:integral component of membrane;	------	------	------	------
gene_Zm00001d016518		-	0.223909	-2.15901	7.86265e-12	2.42926e-10	yes	down	2.9	1.7	3.62	5.13	6.9	8.27	2.74	6.76667	GO:0071555;GO:0006357;GO:0016021;GO:0000139;GO:0005634;GO:0003712;GO:0003690;GO:001501	BP:cell wall organization;BP:regulation of transcription from RNA polymerase II promoter;CC:integral component of membrane;CC:Golgi membrane;CC:nucleus;MF:transcription cofactor activity;MF:double-stranded DNA binding;MF:galactosylgalactosylxylosylprotein 3-beta-glucuronosyltransferase activity;	K20869	IRX9	------	------
gene_Zm00001d016532		-	45.767	5.51624	0.0124096	0.0551931	yes	up	3.82	1.9	0	0	0	0	1.90667	0	GO:0006869;GO:0005829;GO:0016829;GO:0008289;GO:0000062;GO:000418	BP:lipid transport;CC:cytosol;MF:lyase activity;MF:lipid binding;MF:fatty-acyl-CoA binding;MF:serine-type carboxypeptidase activity;	------	------	------	------
gene_Zm00001d016533		-	7.07425	2.82258	0.00352548	0.0199018	yes	up	2.24	2.05	2.25	0.1	0.03	0.06	2.18	0.0633333	GO:0033539;GO:0005739;GO:0005759;GO:0050660;GO:0005507;GO:000905	BP:fatty acid beta-oxidation using acyl-CoA dehydrogenase;CC:mitochondrion;CC:mitochondrial matrix;MF:flavin adenine dinucleotide binding;MF:copper ion binding;MF:electron carrier activity;	K03522	fixB, etfA	------	------
gene_Zm00001d016553		-	2.06163	1.04378	1.05096e-08	2.14272e-07	yes	up	77.57	63.7	68	42.92	28.22	28.34	69.7567	33.16	------	------	------	------	------	------
gene_Zm00001d016621		-	0.436894	-1.19465	4.22381e-06	5.38284e-05	yes	down	3.55	3.53	3.56	7.38	7.87	8.65	3.54667	7.96667	GO:0005737;GO:0005634;GO:001678	CC:cytoplasm;CC:nucleus;MF:hydrolase activity;	K07766	E3.6.1.52	------	------
gene_Zm00001d016679		-	4.64442	2.2155	2.55012e-07	4.14399e-06	yes	up	105.06	218.16	102.52	34.98	24.68	29.89	141.913	29.85	GO:001602	CC:integral component of membrane;	K05933	E1.14.17.4	map00270	Cysteine and methionine metabolism
gene_Zm00001d016683		-	26.6569	4.73644	0.00357397	0.0201048	yes	up	1.4	0.36	1.53	0.11	0	0	1.09667	0.0366667	GO:000579	CC:Golgi apparatus;	------	------	------	------
gene_Zm00001d016734		-	0.0771442	-3.6963	3.86505e-07	6.03654e-06	yes	down	11.7	8.39	0	3.38	2.6	3.01	6.69667	2.99667	GO:0030154;GO:0006900;GO:0000723;GO:0006265;GO:0006508;GO:0009908;GO:0008380;GO:0006281;GO:0072583;GO:0006310;GO:0006897;GO:0000272;GO:0000390;GO:0048268;GO:0000398;GO:0006397;GO:0005794;GO:0005739;GO:0005905;GO:0030136;GO:0005634;GO:0071013;GO:0009506;GO:0005829;GO:0004252;GO:0003917;GO:0003676;GO:0003677;GO:0003678;GO:0008234;GO:0005545;GO:0005546;GO:0005524;GO:0016787;GO:0016161;GO:0032050;GO:…	BP:cell differentiation;BP:membrane budding;BP:telomere maintenance;BP:DNA topological change;BP:proteolysis;BP:flower development;BP:RNA splicing;BP:DNA repair;BP:clathrin-dependent endocytosis;BP:DNA recombination;BP:endocytosis;BP:polysaccharide catabolic process;BP:spliceosomal complex disassembly;BP:clathrin coat assembly;BP:mRNA splicing, via spliceosome;BP:mRNA processing;CC:Golgi apparatu…	K12818	DHX8, PRP22	map03040	Spliceosome
gene_Zm00001d016907		-	3952.25	11.9485	2.87913e-22	2.05278e-20	yes	up	122.11	85.96	253.78	0	0	0	153.95	0	GO:0006355;GO:0007049;GO:0005634;GO:0005667;GO:0016787;GO:0008199;GO:0008198;GO:0003993;GO:0003677;GO:004687	BP:regulation of transcription, DNA-templated;BP:cell cycle;CC:nucleus;CC:transcription factor complex;MF:hydrolase activity;MF:ferric iron binding;MF:ferrous iron binding;MF:acid phosphatase activity;MF:DNA binding;MF:metal ion binding;	K14379	ACP5	map00740	Riboflavin metabolism
gene_Zm00001d016924		-	0.0522949	-4.25719	0.0482602	0.154309	yes	down	0	0	0	0.13	0.39	0.2	0	0.24	GO:0009873;GO:0005634;GO:0003700;GO:000367	BP:ethylene-activated signaling pathway;CC:nucleus;MF:transcription factor activity, sequence-specific DNA binding;MF:DNA binding;	K14514	EIN3	map04016;map04075	MAPK signaling pathway - plant;Plant hormone signal transduction
gene_Zm00001d016950		-	3.81255	1.93076	0.0133863	0.0584627	yes	up	1.97	1.24	0.88	0.53	0.3	0.23	1.36333	0.353333	GO:0006355;GO:000367	BP:regulation of transcription, DNA-templated;MF:DNA binding;	------	------	------	------
gene_Zm00001d016961		-	39.0553	5.28745	0.00311447	0.0179817	yes	up	0.26	0.12	0.42	0	0	0	0.266667	0	GO:0006486;GO:0006260;GO:0016021;GO:0000139;GO:0030246;GO:0004386;GO:0003677;GO:001675	BP:protein glycosylation;BP:DNA replication;CC:integral component of membrane;CC:Golgi membrane;MF:carbohydrate binding;MF:helicase activity;MF:DNA binding;MF:transferase activity, transferring hexosyl groups;	------	------	------	------
gene_Zm00001d017019		-	2.08075	1.0571	0.0195038	0.0779603	yes	up	15.01	8.24	5.66	5.77	3.91	3.85	9.63667	4.51	GO:004687	MF:metal ion binding;	------	------	------	------
gene_Zm00001d017032		-	3.46798	1.7941	0.0406975	0.136199	yes	up	6.89	2.64	3.45	2.38	0.2	1.01	4.32667	1.19667	------	------	------	------	------	------
gene_Zm00001d017033		-	7.2857	2.86507	9.00907e-10	2.16245e-08	yes	up	29.51	33.87	11.97	4.65	3.09	2.43	25.1167	3.39	------	------	------	------	------	------
gene_Zm00001d017058		-	41.7465	5.38358	0.00144499	0.00940141	yes	up	0.83	0.76	0.74	0	0	0	0.776667	0	GO:0006886;GO:0034066;GO:001602	BP:intracellular protein transport;CC:RIC1-RGP1 guanyl-nucleotide exchange factor complex;CC:membrane;	K20476	RIC1	------	------
gene_Zm00001d017079		-	0.392654	-1.34867	2.1027e-05	0.000231489	yes	down	8.99	9.99	5.83	11.92	23.25	26.17	8.27	20.4467	GO:001656	BP:protein ubiquitination;	------	------	------	------
gene_Zm00001d017093		-	0.0147937	-6.07887	5.45956e-05	0.000543005	yes	down	0	0	0	0.63	0.94	0.69	0	0.753333	GO:0006351;GO:0006417;GO:0005730;GO:0005829;GO:0016787;GO:0043565;GO:0008270;GO:0008237;GO:000372	BP:transcription, DNA-templated;BP:regulation of translation;CC:nucleolus;CC:cytosol;MF:hydrolase activity;MF:sequence-specific DNA binding;MF:zinc ion binding;MF:metallopeptidase activity;MF:mRNA binding;	K01254	LTA4H	map00590	Arachidonic acid metabolism
gene_Zm00001d017111		-	2.48537	1.31346	0.00215922	0.0131534	yes	up	16.09	4.13	13.4	4.74	3.65	4.73	11.2067	4.37333	GO:0016021;GO:0005783;GO:0045703;GO:001649	CC:integral component of membrane;CC:endoplasmic reticulum;MF:ketoreductase activity;MF:oxidoreductase activity;	K10251	HSD17B12, KAR, IFA38	map01040;map00062	Biosynthesis of unsaturated fatty acids;Fatty acid elongation
gene_Zm00001d017121		-	12.7291	3.67006	0.000129956	0.00116858	yes	up	2.4	0.36	3.19	0.26	0.04	0.11	1.98333	0.136667	GO:0009408;GO:0006006;GO:0006096;GO:0034059;GO:0032991;GO:0005829;GO:0004365;GO:0051287;GO:0050661;GO:0016620;GO:0070403;GO:004230	BP:response to heat;BP:glucose metabolic process;BP:glycolytic process;BP:response to anoxia;CC:macromolecular complex;CC:cytosol;MF:glyceraldehyde-3-phosphate dehydrogenas;MF:NAD binding;MF:NADP binding;MF:oxidoreductase activity, acting on the aldehyde or oxo group of donors, NAD or NADP as acceptor;MF:NAD+ binding;MF:phosphate ion binding;	K00134	GAPDH, gapA	map00010;map00710	Glycolysis / Gluconeogenesis;Carbon fixation in photosynthetic organisms
gene_Zm00001d017176		-	0.385864	-1.37383	0.000212096	0.00179912	yes	down	2.1	2.48	2.02	5.7	5.99	5.02	2.2	5.57	GO:0009909;GO:0005634;GO:000827	BP:regulation of flower development;CC:nucleus;MF:zinc ion binding;	------	------	------	------
gene_Zm00001d017213		-	2.15055	1.1047	0.00767015	0.0376309	yes	up	3.69	1.38	4.2	1.42	0.98	1.74	3.09	1.38	GO:0016021;GO:0016740;GO:0005524;GO:000467	CC:integral component of membrane;MF:transferase activity;MF:ATP binding;MF:protein kinase activity;	------	------	------	------
gene_Zm00001d017245		-	142.86	7.15846	1.78101e-07	2.98266e-06	yes	up	20.32	16.21	9.72	0	0	0	15.4167	0	GO:0009941;GO:0016021;GO:0009507;GO:0016776;GO:0004674;GO:000552	CC:chloroplast envelope;CC:integral component of membrane;CC:chloroplast;MF:phosphotransferase activity, phosphate group as acceptor;MF:protein serine/threonine kinase activity;MF:ATP binding;	K20115	RP	------	------
gene_Zm00001d017247		-	2.3881	1.25586	0.0100271	0.0466314	yes	up	1.97	1.28	1.21	0.91	0.31	0.63	1.48667	0.616667	------	------	------	------	------	------
gene_Zm00001d017270		-	0.0801205	-3.64168	0.045467	0.14769	yes	down	0	0.07	0	0.19	0.43	0.25	0.0233333	0.29	GO:0018105;GO:0035556;GO:0046777;GO:0005737;GO:0005634;GO:0004683;GO:0009931;GO:0004674;GO:0005516;GO:000552	BP:peptidyl-serine phosphorylation;BP:intracellular signal transduction;BP:protein autophosphorylation;CC:cytoplasm;CC:nucleus;MF:calmodulin-dependent protein kinase activity;MF:calcium-dependent protein serine/threonine kinase activity;MF:protein serine/threonine kinase activity;MF:calmodulin binding;MF:ATP binding;	------	------	------	------
gene_Zm00001d017271		-	2.2882	1.19421	1.63661e-05	0.000184216	yes	up	27.36	15.27	29.82	12.93	8.74	11.03	24.15	10.9	GO:0044209;GO:0006166;GO:0005634;GO:0005829;GO:000400	BP:AMP salvage;BP:purine ribonucleoside salvage;CC:nucleus;CC:cytosol;MF:adenosine kinase activity;	K00856	E2.7.1.20, ADK	map00230	Purine metabolism
gene_Zm00001d017288	PIP2-4	-	0.334305	-1.58076	6.10673e-05	0.000599943	yes	down	2.79	1.03	3.05	6.61	6.44	6.85	2.29	6.63333	GO:0016021;GO:0005886;GO:0015250;GO:001526	CC:integral component of membrane;CC:plasma membrane;MF:water channel activity;MF:channel activity;	K09872	PIP	------	------
gene_Zm00001d017423		-	14.6365	3.8715	0.0396644	0.133614	yes	up	0.18	0	1.62	0.06	0	0.06	0.6	0.04	GO:0006260;GO:0005634;GO:0005664;GO:0000808;GO:000368	BP:DNA replication;CC:nucleus;CC:nuclear origin of replication recognition complex;CC:origin recognition complex;MF:DNA replication origin binding;	K02604	ORC2	------	------
gene_Zm00001d017448		-	3.1553	1.65778	2.81401e-05	0.000301366	yes	up	17.02	9.23	28.73	4.27	4.15	7.6	18.3267	5.34	GO:0090158;GO:0061817;GO:0006412;GO:0005840;GO:0016021;GO:0005789;GO:0005886;GO:000373	BP:endoplasmic reticulum membrane organization;BP:endoplasmic reticulum-plasma membrane tethering;BP:translation;CC:ribosome;CC:integral component of membrane;CC:endoplasmic reticulum membrane;CC:plasma membrane;MF:structural constituent of ribosome;	------	------	------	------
gene_Zm00001d017494		-	5.0746	2.3433	0.044598	0.145652	yes	up	2.12	0.07	0.72	0.12	0.18	0.25	0.97	0.183333	GO:0019953;GO:000557	BP:sexual reproduction;CC:extracellular region;	------	------	------	------
gene_Zm00001d017502		-	2.0183	1.01314	0.000156699	0.0013762	yes	up	68.93	58.82	45.77	41.37	22.2	21.14	57.84	28.2367	GO:0009409;GO:0009651;GO:0005992;GO:000480	BP:response to cold;BP:response to salt stress;BP:trehalose biosynthetic process;MF:trehalose-phosphatase activity;	K01087	otsB	map00500	Starch and sucrose metabolism
gene_Zm00001d017506		-	84.8019	6.40602	0.000143158	0.00127142	yes	up	1.02	9.29	9.26	0	0	0	6.52333	0	GO:0005975;GO:0005978;GO:0005982;GO:0019252;GO:0005737;GO:0009501;GO:0043169;GO:0003844;GO:0004553;GO:010275	BP:carbohydrate metabolic process;BP:glycogen biosynthetic process;BP:starch metabolic process;BP:starch biosynthetic process;CC:cytoplasm;CC:amyloplast;MF:cation binding;MF:1,4-alpha-glucan branching enzyme activity;MF:hydrolase activity, hydrolyzing O-glycosyl compounds;MF:1,4-alpha-glucan branching enzyme activit;	K00700	GBE1, glgB	map00500	Starch and sucrose metabolism
gene_Zm00001d017507		-	104.227	6.70358	1.71293e-06	2.37514e-05	yes	up	1.53	1.65	1.66	0	0	0	1.61333	0	GO:0090158;GO:0061817;GO:0070898;GO:0000126;GO:0016021;GO:0005789;GO:0005886;GO:0001156;GO:000367	BP:endoplasmic reticulum membrane organization;BP:endoplasmic reticulum-plasma membrane tethering;BP:RNA polymerase III transcriptional preinitiation complex assembly;CC:transcription factor TFIIIB complex;CC:integral component of membrane;CC:endoplasmic reticulum membrane;CC:plasma membrane;MF:TFIIIC-class transcription factor binding;MF:DNA binding;	K15198	BDP1, TFC5	------	------
gene_Zm00001d017514		-	11.4426	3.51635	2.31406e-22	1.65972e-20	yes	up	3.5	2.63	2.94	0.36	0.37	0.13	3.02333	0.286667	------	------	------	------	------	------
gene_Zm00001d017557		-	0.363002	-1.46195	8.98426e-07	1.3106e-05	yes	down	21.62	52.11	31.78	83.5	108.36	95.33	35.17	95.73	GO:0003333;GO:0006865;GO:0005886;GO:0005774;GO:0016021;GO:001517	BP:amino acid transmembrane transport;BP:amino acid transport;CC:plasma membrane;CC:vacuolar membrane;CC:integral component of membrane;MF:amino acid transmembrane transporter activity;	K14209	SLC36A, PAT	------	------
gene_Zm00001d017567		-	60.7176	5.92404	1.4292e-05	0.000163234	yes	up	5.73	6.86	5.92	0	0.24	0	6.17	0.08	GO:0042026;GO:0006457;GO:0016887;GO:000552	BP:protein refolding;BP:protein folding;MF:ATPase activity;MF:ATP binding;	K04077	groEL, HSPD1	map03018	RNA degradation
gene_Zm00001d017613		-	0.31102	-1.68492	0.0284176	0.104142	yes	down	0.07	0.39	0.17	0.65	0.54	0.81	0.21	0.666667	GO:0016021;GO:0005886;GO:0005524;GO:000467	CC:integral component of membrane;CC:plasma membrane;MF:ATP binding;MF:protein kinase activity;	------	------	------	------
gene_Zm00001d017622		-	0.326563	-1.61457	0.00122505	0.00819156	yes	down	5.93	22.06	12.73	22.16	46.4	54.57	13.5733	41.0433	------	------	------	------	------	------
gene_Zm00001d017643		-	0.470136	-1.08885	0.00908634	0.04302	yes	down	1	1.6	2.26	2.86	3.69	3.59	1.62	3.38	GO:0046872;GO:0106306;GO:010630	MF:metal ion binding;MF:old GO;MF:old GO;	K01102	PDP	------	------
gene_Zm00001d017649		-	2.0348	1.02489	0.00178887	0.0112853	yes	up	4.6	6.39	5.97	3.28	1.76	3.08	5.65333	2.70667	GO:0006457;GO:0004842;GO:0046872;GO:000552	BP:protein folding;MF:ubiquitin-protein transferase activity;MF:metal ion binding;MF:ATP binding;	K19042	BOI	------	------
gene_Zm00001d017677		-	0.177203	-2.49652	6.43275e-07	9.63473e-06	yes	down	1.1	1.73	0.47	4.58	5.38	5.38	1.1	5.11333	GO:0006357;GO:0046983;GO:0000978;GO:000098	BP:regulation of transcription from RNA polymerase II promoter;MF:protein dimerization activity;MF:RNA polymerase II core promoter proximal region sequence-specific DNA binding;MF:RNA polymerase II transcription factor activity, sequence-specific DNA binding;	------	------	------	------
gene_Zm00001d017682		-	0.486404	-1.03977	0.00396729	0.0218982	yes	down	2.41	5.2	4.7	6.37	9.16	9.29	4.10333	8.27333	------	------	------	------	------	------
gene_Zm00001d017685		-	0.29704	-1.75127	0.0419415	0.139413	yes	down	6.86	33.49	5.64	47.08	48.4	47.67	15.33	47.7167	GO:0005737;GO:000563	CC:cytoplasm;CC:nucleus;	------	------	------	------
gene_Zm00001d017714		-	3.5513	1.82835	0.000285464	0.00232726	yes	up	1.95	1.08	2.42	0.62	0.3	0.58	1.81667	0.5	GO:0016021;GO:002285	CC:integral component of membrane;MF:transmembrane transporter activity;	K14638	SLC15A3_4, PHT	------	------
gene_Zm00001d017715		-	2.20023	1.13765	0.00203974	0.0125709	yes	up	17.6	11.22	13.84	6.27	6.06	6.34	14.22	6.22333	GO:0005975;GO:0008152;GO:0052692;GO:0016798;GO:001649	BP:carbohydrate metabolic process;BP:metabolic process;MF:raffinose alpha-galactosidase activity;MF:hydrolase activity, acting on glycosyl bonds;MF:oxidoreductase activity;	K07407	E3.2.1.22B, galA, rafA	map00600;map00603;map00561;map00052	Sphingolipid metabolism;Glycosphingolipid biosynthesis - globo and isoglobo series;Glycerolipid metabolism;Galactose metabolism
gene_Zm00001d017720		-	14.2623	3.83413	2.1572e-26	1.92542e-24	yes	up	7.39	3.94	7.04	0.55	0.24	0.48	6.12333	0.423333	GO:0000819;GO:0000712;GO:0006265;GO:0005634;GO:0003677;GO:0046872;GO:0003918;GO:000552	BP:sister chromatid segregation;BP:resolution of meiotic recombination intermediates;BP:DNA topological change;CC:nucleus;MF:DNA binding;MF:metal ion binding;MF:DNA topoisomerase type I;MF:ATP binding;	K03164	TOP2	------	------
gene_Zm00001d017724		-	315.617	8.30203	3.21997e-11	9.24888e-10	yes	up	10.67	5.07	11.18	0	0.02	0	8.97333	0.00666667	GO:0046983;GO:000367	MF:protein dimerization activity;MF:DNA binding;	------	------	------	------
gene_Zm00001d017727		-	0.246404	-2.02091	0.0249325	0.0942804	yes	down	0.27	2.26	0.05	3.56	3.86	3.22	0.86	3.54667	GO:0010230;GO:0016021;GO:0005739;GO:0070469;GO:0009916;GO:0046872;GO:010272	BP:alternative respiration;CC:integral component of membrane;CC:mitochondrion;CC:respiratory chain;MF:alternative oxidase activity;MF:metal ion binding;MF:ubiquino;	K17893	AOX1, AOX2	------	------
gene_Zm00001d017761		-	0.490875	-1.02657	0.00050753	0.00379961	yes	down	3.64	8.58	4.06	11.71	11.84	11.93	5.42667	11.8267	GO:001602	CC:integral component of membrane;	------	------	------	------
gene_Zm00001d017766		-	0.345276	-1.53418	0.00191538	0.0119366	yes	down	1.08	1.76	0.52	4.18	3	2.49	1.12	3.22333	GO:0016121;GO:0009570;GO:0010287;GO:0016702;GO:0046872;GO:001043	BP:carotene catabolic process;CC:chloroplast stroma;CC:plastoglobule;MF:oxidoreductase activity, acting on single donors with incorporation of molecular oxygen, incorporation of two atoms of oxygen;MF:metal ion binding;MF:carotenoid dioxygenase activity;	K09840	NCED	map00906	Carotenoid biosynthesis
gene_Zm00001d017801		-	43.0915	5.42933	0.00029914	0.00242481	yes	up	2.36	1.92	6.43	0	0.22	0	3.57	0.0733333	GO:0042183;GO:0009326;GO:0005739;GO:0009507;GO:0016616;GO:0051287;GO:0008863;GO:001649	BP:formate catabolic process;CC:formate dehydrogenase complex;CC:mitochondrion;CC:chloroplast;MF:oxidoreductase activity, acting on the CH-OH group of donors, NAD or NADP as acceptor;MF:NAD binding;MF:formate dehydrogenas;MF:oxidoreductase activity;	K00122	FDH	map00630	Glyoxylate and dicarboxylate metabolism
gene_Zm00001d017806		-	2.21927	1.15009	0.0379871	0.129466	yes	up	1.3	1.02	0.99	0.44	0.39	0.63	1.10333	0.486667	GO:0006468;GO:0046777;GO:0016021;GO:0005886;GO:0004672;GO:0004674;GO:000552	BP:protein phosphorylation;BP:protein autophosphorylation;CC:integral component of membrane;CC:plasma membrane;MF:protein kinase activity;MF:protein serine/threonine kinase activity;MF:ATP binding;	------	------	------	------
gene_Zm00001d017831		-	708.256	9.46813	3.08313e-14	1.20618e-12	yes	up	7.24	3.46	7.46	0	0	0	6.05333	0	GO:0006357;GO:0005634;GO:000367	BP:regulation of transcription from RNA polymerase II promoter;CC:nucleus;MF:DNA binding;	------	------	------	------
gene_Zm00001d017834		-	26.2799	4.71589	0.00491208	0.0261898	yes	up	1.59	0	3.13	0.08	0	0.08	1.57333	0.0533333	GO:0051603;GO:0006694;GO:0005615;GO:0016021;GO:0005764;GO:0005783;GO:0004197;GO:0003854;GO:000823	BP:proteolysis involved in cellular protein catabolic process;BP:steroid biosynthetic process;CC:extracellular space;CC:integral component of membrane;CC:lysosome;CC:endoplasmic reticulum;MF:cysteine-type endopeptidase activity;MF:3-beta-hydroxy-delta5-steroid dehydrogenase activity;MF:cysteine-type peptidase activity;	K16290	XCP	------	------
gene_Zm00001d017837		-	3.82884	1.93691	0.0401973	0.1349	yes	up	4.48	1.14	4.48	0.21	1.25	1.05	3.36667	0.836667	------	------	------	------	------	------
gene_Zm00001d017863		-	0.206722	-2.27423	0.0334317	0.117496	yes	down	0.95	18.55	0.91	29.93	36.97	38.07	6.80333	34.99	GO:0009734;GO:0009738;GO:0043407;GO:0005634;GO:0008138;GO:0033549;GO:000472	BP:auxin-activated signaling pathway;BP:abscisic acid-activated signaling pathway;BP:negative regulation of MAP kinase activity;CC:nucleus;MF:protein tyrosine/serine/threonine phosphatase activity;MF:MAP kinase phosphatase activity;MF:protein tyrosine phosphatase activity;	K04459	DUSP, MKP	------	------
gene_Zm00001d017866		-	0.155127	-2.68848	2.46928e-32	3.03608e-30	yes	down	15.17	13.34	12.57	53.62	45.5	54.14	13.6933	51.0867	GO:000419	MF:aspartic-type endopeptidase activity;	------	------	------	------
gene_Zm00001d017868		-	0.186754	-2.42079	1.85693e-06	2.55569e-05	yes	down	0.22	0.18	0.25	1.4	0.82	1.05	0.216667	1.09	GO:0006821;GO:0005794;GO:0016021;GO:0009507;GO:000524	BP:chloride transport;CC:Golgi apparatus;CC:integral component of membrane;CC:chloroplast;MF:voltage-gated chloride channel activity;	------	------	------	------
gene_Zm00001d017874		-	0.476738	-1.06873	0.000111409	0.00102335	yes	down	4.78	8.32	6.17	11.09	12.96	15.62	6.42333	13.2233	GO:001602	CC:integral component of membrane;	------	------	------	------
gene_Zm00001d017878		-	2.14071	1.09809	0.000637252	0.00465368	yes	up	2.64	1.88	3.01	1.41	0.81	1.23	2.51	1.15	------	------	------	------	------	------
gene_Zm00001d017880		-	0.234585	-2.09182	0.0109302	0.0500395	yes	down	4.93	17.52	3.88	32.78	37.16	35.98	8.77667	35.3067	GO:0006865;GO:0016021;GO:000588	BP:amino acid transport;CC:integral component of membrane;CC:plasma membrane;	K24917	AAP	------	------
gene_Zm00001d017885		-	0.481262	-1.05511	4.26947e-05	0.000436355	yes	down	73.63	94.75	95.04	100.04	199.31	191.55	87.8067	163.633	GO:0005634;GO:000827	CC:nucleus;MF:zinc ion binding;	------	------	------	------
gene_Zm00001d017886		-	0.237998	-2.07098	0.00194285	0.0120827	yes	down	0.2	0.98	0.25	2.07	1.71	2.17	0.476667	1.98333	GO:0008643;GO:0005794;GO:0016021;GO:0015297;GO:0005338;GO:000546	BP:carbohydrate transport;CC:Golgi apparatus;CC:integral component of membrane;MF:antiporter activity;MF:nucleotide-sugar transmembrane transporter activity;MF:UDP-xylose transmembrane transporter activity;	------	------	------	------
gene_Zm00001d017888		-	0.460305	-1.11934	0.00138117	0.00905707	yes	down	1.79	3.24	2.17	5.12	4.98	6.46	2.4	5.52	GO:0016021;GO:001630	CC:integral component of membrane;MF:kinase activity;	------	------	------	------
gene_Zm00001d017894		-	2.13127	1.09172	0.000191879	0.0016487	yes	up	9.06	5.21	7.61	3.79	4.41	2.34	7.29333	3.51333	GO:000827	MF:zinc ion binding;	------	------	------	------
gene_Zm00001d017895		-	0.360026	-1.47383	6.89594e-05	0.000670102	yes	down	5	11.64	4.71	20.02	19.05	19.03	7.11667	19.3667	GO:0009833;GO:0030244;GO:0016021;GO:0005802;GO:0005886;GO:0051753;GO:0016760;GO:001627	BP:plant-type primary cell wall biogenesis;BP:cellulose biosynthetic process;CC:integral component of membrane;CC:trans-Golgi network;CC:plasma membrane;MF:mannan synthase activity;MF:cellulose synthas;MF:protein-lysine N-methyltransferase activity;	------	------	------	------
gene_Zm00001d017904		-	20.5198	4.35894	0.0453334	0.147335	yes	up	0.32	0.33	1.12	0	0	0	0.59	0	GO:0006457;GO:0030150;GO:0050821;GO:0048024;GO:0006412;GO:0005840;GO:0005634;GO:0005739;GO:0003735;GO:0051087;GO:0003723;GO:000372	BP:protein folding;BP:protein import into mitochondrial matrix;BP:protein stabilization;BP:regulation of mRNA splicing, via spliceosome;BP:translation;CC:ribosome;CC:nucleus;CC:mitochondrion;MF:structural constituent of ribosome;MF:chaperone binding;MF:RNA binding;MF:mRNA binding;	K13095	SF1	------	------
gene_Zm00001d017912		-	3.02443	1.59666	8.95239e-07	1.30674e-05	yes	up	5.03	5.2	6.19	1.8	1.58	1.94	5.47333	1.77333	GO:0046513;GO:0005783;GO:0016021;GO:0005789;GO:0016410;GO:005029	BP:ceramide biosynthetic process;CC:endoplasmic reticulum;CC:integral component of membrane;CC:endoplasmic reticulum membrane;MF:N-acyltransferase activity;MF:sphingosine N-acyltransferase activity;	------	------	------	------
gene_Zm00001d017938		-	0.0200225	-5.64223	0.000248242	0.00206503	yes	down	0	0	0.09	0.18	3.42	1.04	0.03	1.54667	GO:1990542;GO:0006751;GO:0005737;GO:0016021;GO:0017077;GO:000383	BP:mitochondrial transmembrane transport;BP:glutathione catabolic process;CC:cytoplasm;CC:integral component of membrane;MF:oxidative phosphorylation uncoupler activity;MF:gamma-glutamylcyclotransferase activity;	------	------	------	------
gene_Zm00001d017939		-	0.457515	-1.12811	2.16189e-07	3.56845e-06	yes	down	25.23	35.92	28.12	55.84	57.1	59.71	29.7567	57.55	GO:0055085;GO:0006355;GO:0005634;GO:0016021;GO:0003700;GO:0008270;GO:000367	BP:transmembrane transport;BP:regulation of transcription, DNA-templated;CC:nucleus;CC:integral component of membrane;MF:transcription factor activity, sequence-specific DNA binding;MF:zinc ion binding;MF:DNA binding;	------	------	------	------
gene_Zm00001d017951		-	0.343623	-1.5411	8.73728e-06	0.000104234	yes	down	3.29	2.16	2.19	6.45	7.63	6.76	2.54667	6.94667	GO:0005737;GO:0005634;GO:001678	CC:cytoplasm;CC:nucleus;MF:hydrolase activity;	K07766	E3.6.1.52	------	------
gene_Zm00001d017952		-	51.6607	5.69099	0.000402179	0.00312346	yes	up	7.67	0	4.4	0.12	0	0.12	4.02333	0.08	GO:0004497;GO:000550	MF:monooxygenase activity;MF:calcium ion binding;	K17991	PXG	map00073	Cutin, suberine and wax biosynthesis
gene_Zm00001d017953		-	0.436461	-1.19608	8.17236e-06	9.81831e-05	yes	down	32.51	67.99	35.44	115.11	108.96	101.84	45.3133	108.637	GO:0016021;GO:0004497;GO:000550	CC:integral component of membrane;MF:monooxygenase activity;MF:calcium ion binding;	K17991	PXG	map00073	Cutin, suberine and wax biosynthesis
gene_Zm00001d017966		-	0.482694	-1.05082	0.00129543	0.00857652	yes	down	22.56	59.71	29.11	69.87	78.12	74.61	37.1267	74.2	GO:0043562;GO:0006210;GO:0006212;GO:0019483;GO:0005737;GO:0009570;GO:0050661;GO:0002058;GO:0017113;GO:005153	BP:cellular response to nitrogen levels;BP:thymine catabolic process;BP:uracil catabolic process;BP:beta-alanine biosynthetic process;CC:cytoplasm;CC:chloroplast stroma;MF:NADP binding;MF:uracil binding;MF:dihydropyrimidine dehydrogenas;MF:iron-sulfur cluster binding;	K00207	DPYD	map00240;map00770;map00410	Pyrimidine metabolism;Pantothenate and CoA biosynthesis;beta-Alanine metabolism
gene_Zm00001d017987		-	2.55866	1.35539	8.91538e-05	0.000841566	yes	up	37.63	13.12	44.81	14.41	10.26	12.44	31.8533	12.37	GO:0006355;GO:0007049;GO:0016021;GO:0005667;GO:0005874;GO:0005634;GO:0008017;GO:000367	BP:regulation of transcription, DNA-templated;BP:cell cycle;CC:integral component of membrane;CC:transcription factor complex;CC:microtubule;CC:nucleus;MF:microtubule binding;MF:DNA binding;	------	------	------	------
gene_Zm00001d018006		-	0.413779	-1.27307	1.23546e-06	1.76174e-05	yes	down	5.13	5.8	3.62	13.66	9.4	11.05	4.85	11.37	------	------	------	------	------	------
gene_Zm00001d018011		-	5.01243	2.32551	0.0111376	0.05069	yes	up	39.94	42.52	3.28	5.16	3.53	5.72	28.58	4.80333	GO:0009395;GO:0006629;GO:0005737;GO:0005829;GO:0008374;GO:000462	BP:phospholipid catabolic process;BP:lipid metabolic process;CC:cytoplasm;CC:cytosol;MF:O-acyltransferase activity;MF:phospholipase activity;	K22389	LCAT3	map00564;map00592	Glycerophospholipid metabolism;alpha-Linolenic acid metabolism
gene_Zm00001d018028		-	0.0947926	-3.39908	0.000565722	0.00418477	yes	down	1.14	8.84	1.15	45	41.48	31.16	3.71	39.2133	GO:001602	CC:integral component of membrane;	------	------	------	------
gene_Zm00001d018032		-	0.266388	-1.9084	0.00892099	0.0424037	yes	down	0.29	0.2	0.19	1.09	0.63	0.74	0.226667	0.82	GO:0071555;GO:0005794;GO:0016021;GO:0000139;GO:0051753;GO:001675	BP:cell wall organization;CC:Golgi apparatus;CC:integral component of membrane;CC:Golgi membrane;MF:mannan synthase activity;MF:transferase activity, transferring glycosyl groups;	K13680	CSLA	------	------
gene_Zm00001d018033		-	0.468905	-1.09263	0.00109439	0.00745017	yes	down	1.24	2.18	1.29	3.61	2.82	3.19	1.57	3.20667	GO:0019252;GO:0009501;GO:0009507;GO:000437	BP:starch biosynthetic process;CC:amyloplast;CC:chloroplast;MF:glycoge;	K00703	glgA	map00500	Starch and sucrose metabolism
gene_Zm00001d018037	NIP2-1	-	0.253822	-1.97811	0.00179548	0.0113241	yes	down	8.27	28.82	9.64	65.6	48.16	69.93	15.5767	61.23	GO:0015840;GO:0048226;GO:0016021;GO:0015267;GO:001511	BP:urea transport;CC:Casparian strip;CC:integral component of membrane;MF:channel activity;MF:silicate transmembrane transporter activity;	K09874	NIP	------	------
gene_Zm00001d018056		-	3.30483	1.72458	4.99226e-05	0.000501703	yes	up	5.1	4.2	7.85	2.47	1.09	1.5	5.71667	1.68667	GO:0006355;GO:0080113;GO:0040008;GO:0005634;GO:004698	BP:regulation of transcription, DNA-templated;BP:regulation of seed growth;BP:regulation of growth;CC:nucleus;MF:protein dimerization activity;	------	------	------	------
gene_Zm00001d018081		-	0.443026	-1.17454	3.16579e-09	6.9483e-08	yes	down	9.21	9.6	8.75	20.63	18.73	21.48	9.18667	20.28	GO:0005634;GO:0003700;GO:0043565;GO:000367	CC:nucleus;MF:transcription factor activity, sequence-specific DNA binding;MF:sequence-specific DNA binding;MF:DNA binding;	K09286	EREBP	------	------
gene_Zm00001d018086		-	0.257228	-1.95888	1.97761e-13	7.17748e-12	yes	down	14.1	7.25	8.26	17.48	17.57	12.66	9.87	15.9033	------	------	------	------	------	------
gene_Zm00001d018090		-	3.23742	1.69484	9.4762e-18	4.86923e-16	yes	up	17.05	15.05	15.49	4.25	4.68	5.23	15.8633	4.72	GO:0005737;GO:0005544;GO:000550	CC:cytoplasm;MF:calcium-dependent phospholipid binding;MF:calcium ion binding;	K17098	ANNAT	------	------
gene_Zm00001d018097		-	12.6947	3.66616	3.62425e-07	5.70109e-06	yes	up	6.56	2.62	11.27	0.49	0.08	0.99	6.81667	0.52	------	------	K09422	MYBP	------	------
gene_Zm00001d018104		-	0.0590044	-4.08303	0.00612344	0.0313176	yes	down	0.1	0	0	0.2	0.69	0.86	0.0333333	0.583333	GO:0010052;GO:000557	BP:guard cell differentiation;CC:extracellular region;	------	------	------	------
gene_Zm00001d018105		-	10.3595	3.37288	0.0140008	0.0603805	yes	up	0.62	0.39	0.87	0	0	0.18	0.626667	0.06	GO:000561	CC:extracellular space;	------	------	------	------
gene_Zm00001d018107		-	8.88931	3.15207	0.0447016	0.145814	yes	up	1.46	0.11	2.1	0	0	0.4	1.22333	0.133333	GO:000561	CC:extracellular space;	------	------	------	------
gene_Zm00001d018123		-	0.134485	-2.89448	6.29166e-06	7.7201e-05	yes	down	0.14	0.16	0.46	2.37	1.49	1.97	0.253333	1.94333	GO:0032502;GO:0009658;GO:0006355;GO:0006353;GO:0009507;GO:000369	BP:developmental process;BP:chloroplast organization;BP:regulation of transcription, DNA-templated;BP:DNA-templated transcription, termination;CC:chloroplast;MF:double-stranded DNA binding;	K15032	MTERFD	------	------
gene_Zm00001d018124		-	40.1959	5.32898	0.00378478	0.0210063	yes	up	0.94	0.7	0.21	0	0	0	0.616667	0	GO:0032502;GO:0009658;GO:0006355;GO:0006353;GO:0009507;GO:000369	BP:developmental process;BP:chloroplast organization;BP:regulation of transcription, DNA-templated;BP:DNA-templated transcription, termination;CC:chloroplast;MF:double-stranded DNA binding;	K15032	MTERFD	------	------
gene_Zm00001d018125		-	0.277046	-1.8518	2.47699e-14	9.76972e-13	yes	down	1.84	1.59	1.7	5.58	4.66	5.78	1.71	5.34	------	------	------	------	------	------
gene_Zm00001d018127		-	0.398923	-1.32582	6.15729e-10	1.50339e-08	yes	down	3.11	3.91	3.52	6.4	7.83	6.78	3.51333	7.00333	GO:0009737;GO:1901002;GO:0000398;GO:0010555;GO:0042752;GO:0045893;GO:0010228;GO:0009651;GO:2000028;GO:1902584;GO:0005730;GO:0005681;GO:003600	BP:response to abscisic acid;BP:positive regulation of response to salt stress;BP:mRNA splicing, via spliceosome;BP:response to mannitol;BP:regulation of circadian rhythm;BP:positive regulation of transcription, DNA-templated;BP:vegetative to reproductive phase transition of meristem;BP:response to salt stress;BP:regulation of photoperiodism, flowering;BP:positive regulation of response to water …	K06063	SNW1, SKIIP, SKIP	map03040	Spliceosome
gene_Zm00001d018133		-	0.476725	-1.06877	1.76939e-05	0.000197777	yes	down	2.5	1.62	3.04	5.81	4.37	4.69	2.38667	4.95667	------	------	------	------	------	------
gene_Zm00001d018149		-	0.37535	-1.41369	1.43904e-08	2.87795e-07	yes	down	10.26	15.4	14.61	25.69	36.54	41.18	13.4233	34.47	GO:0007050;GO:0005634;GO:0004860;GO:0004861;GO:001630	BP:cell cycle arrest;CC:nucleus;MF:protein kinase inhibitor activity;MF:cyclin-dependent protein serine/threonine kinase inhibitor activity;MF:kinase activity;	------	------	------	------
gene_Zm00001d018151		-	0.196732	-2.3457	0.0233675	0.0895285	yes	down	0.03	0.13	0.05	0.56	0.15	0.42	0.07	0.376667	GO:0071248;GO:0071480;GO:0045003;GO:0051701;GO:0007131;GO:0005634;GO:0070615;GO:0015616;GO:000552	BP:cellular response to metal ion;BP:cellular response to gamma radiation;BP:double-strand break repair via synthesis-dependent strand annealing;BP:interaction with host;BP:reciprocal meiotic recombination;CC:nucleus;MF:nucleosome-dependent ATPase activity;MF:DNA translocase activity;MF:ATP binding;	K10875	RAD54L, RAD54	map03440	Homologous recombination
gene_Zm00001d018181		-	305.909	8.25696	2.55676e-11	7.44146e-10	yes	up	7.68	10.03	6.47	0	0	0.11	8.06	0.0366667	GO:0009416;GO:0046872;GO:0045431;GO:0051213;GO:001649	BP:response to light stimulus;MF:metal ion binding;MF:flavonol synthase activity;MF:dioxygenase activity;MF:oxidoreductase activity;	K05278	FLS	map00941	Flavonoid biosynthesis
gene_Zm00001d018192		-	0.348485	-1.52083	2.81767e-09	6.2411e-08	yes	down	7.25	6.64	7.61	20.91	19.53	19.39	7.16667	19.9433	------	------	------	------	------	------
gene_Zm00001d018206		-	3.42125	1.77452	3.22562e-15	1.3519e-13	yes	up	31.47	40.28	39.2	11.25	7.14	13.66	36.9833	10.6833	GO:0042128;GO:0006809;GO:0005829;GO:0043546;GO:0050464;GO:0020037;GO:0009703;GO:0030151;GO:0071949;GO:001649	BP:nitrate assimilation;BP:nitric oxide biosynthetic process;CC:cytosol;MF:molybdopterin cofactor binding;MF:nitrate reductas;MF:heme binding;MF:nitrate reductas;MF:molybdenum ion binding;MF:FAD binding;MF:oxidoreductase activity;	K10534	NR	map00910	Nitrogen metabolism
gene_Zm00001d018210		-	19.417	4.27925	1.70922e-58	5.08523e-56	yes	up	39.46	47.36	29.88	1.28	1.49	1.84	38.9	1.53667	------	------	------	------	------	------
gene_Zm00001d018237		-	40.3463	5.33437	0.00229273	0.0138651	yes	up	0.27	0.31	0.14	0	0	0	0.24	0	GO:0005794;GO:0016021;GO:001641	CC:Golgi apparatus;CC:integral component of membrane;MF:O-acetyltransferase activity;	------	------	------	------
gene_Zm00001d018241		-	0.322718	-1.63165	1.04658e-05	0.000122911	yes	down	2.6	1.24	2.03	6.88	5.32	5.57	1.95667	5.92333	GO:0006284;GO:0052822;GO:0052821;GO:0003677;GO:0008725;GO:0003905;GO:004391	BP:base-excision repair;MF:DNA-3-methylguanine glycosylase activity;MF:DNA-7-methyladenine glycosylase activity;MF:DNA binding;MF:DNA-3-methyladenine glycosylase activity;MF:alkylbase DNA N-glycosylase activity;MF:DNA-7-methylguanine glycosylase activity;	K03652	MPG	map03410	Base excision repair
gene_Zm00001d018276		-	0.100961	-3.30813	1.16117e-05	0.000134988	yes	down	0.68	1.71	0	6.63	4.47	4.55	0.796667	5.21667	GO:001630	MF:kinase activity;	------	------	------	------
gene_Zm00001d018336		-	0.30588	-1.70896	4.2176e-28	4.235e-26	yes	down	20.64	26.69	22.79	74.73	64.98	81.27	23.3733	73.66	GO:0006865;GO:0005774;GO:0016021;GO:000588	BP:amino acid transport;CC:vacuolar membrane;CC:integral component of membrane;CC:plasma membrane;	K15015	SLC32A, VGAT	------	------
gene_Zm00001d018338		-	0.0182601	-5.77516	8.87718e-79	4.11406e-76	yes	down	0.68	1.07	0.94	26.43	24.96	21.56	0.896667	24.3167	GO:001602	CC:integral component of membrane;	------	------	------	------
gene_Zm00001d018342		-	0.388041	-1.36572	7.97692e-07	1.1736e-05	yes	down	29.91	36.36	35.79	47.03	98.33	115.91	34.02	87.09	GO:0005992;GO:0005829;GO:0005739;GO:0003824;GO:000480	BP:trehalose biosynthetic process;CC:cytosol;CC:mitochondrion;MF:catalytic activity;MF:trehalose-phosphatase activity;	K16055	TPS	map00500	Starch and sucrose metabolism
gene_Zm00001d018345		-	0.0274665	-5.18619	8.75331e-18	4.50739e-16	yes	down	0.2	1.11	0.73	29.65	33.08	34.56	0.68	32.43	GO:0016192;GO:0006886;GO:0016021;GO:0005634;GO:0030131;GO:0032041;GO:004687	BP:vesicle-mediated transport;BP:intracellular protein transport;CC:integral component of membrane;CC:nucleus;CC:clathrin adaptor complex;MF:NAD-dependent histone deacetylase activit;MF:metal ion binding;	K06067	HDAC1_2	------	------
gene_Zm00001d018356		-	0.372478	-1.42477	0.000528084	0.00393515	yes	down	3.17	1.61	3.17	9.47	5.16	5.89	2.65	6.84	------	------	------	------	------	------
gene_Zm00001d018361		-	0.0213935	-5.54668	0.000739274	0.00530231	yes	down	0	0	0	4.16	3.91	2.35	0	3.47333	GO:0009240;GO:0005737;GO:0005773;GO:0005829;GO:0016787;GO:0008239;GO:0004452;GO:004687	BP:isopentenyl diphosphate biosynthetic process;CC:cytoplasm;CC:vacuole;CC:cytosol;MF:hydrolase activity;MF:dipeptidyl-peptidase activity;MF:isopentenyl-diphosphate delta-isomerase activity;MF:metal ion binding;	------	------	------	------
gene_Zm00001d018364		-	0.255013	-1.97136	3.89353e-55	1.09105e-52	yes	down	20.16	18.45	22.75	80.47	74.26	84.82	20.4533	79.85	GO:0009909;GO:001630	BP:regulation of flower development;MF:kinase activity;	------	------	------	------
gene_Zm00001d018367		-	23.1197	4.53105	7.72157e-07	1.14161e-05	yes	up	2.59	0.74	2.85	0.1	0.1	0.05	2.06	0.0833333	GO:0016491;GO:0050734;GO:001674	MF:oxidoreductase activity;MF:hydroxycinnamoyltransferase activity;MF:transferase activity, transferring acyl groups other than amino-acyl groups;	K13065	E2.3.1.133, HCT	map00941;map00940;map00945	Flavonoid biosynthesis;Phenylpropanoid biosynthesis;Stilbenoid, diarylheptanoid and gingerol biosynthesis
gene_Zm00001d018368		-	2976.76	11.5395	3.00902e-22	2.13907e-20	yes	up	99.62	87.37	103.06	0	0	0	96.6833	0	GO:0000422;GO:0010150;GO:0030242;GO:0034727;GO:0061709;GO:0000045;GO:0001934;GO:0019898;GO:0034045;GO:1990316;GO:0005776;GO:0009506;GO:0019901;GO:0042803;GO:006009	BP:mitophagy;BP:leaf senescence;BP:pexophagy;BP:piecemeal microautophagy of nucleus;BP:reticulophagy;BP:autophagosome assembly;BP:positive regulation of protein phosphorylation;CC:extrinsic component of membrane;CC:pre-autophagosomal structure membrane;CC:ATG1/ULK1 kinase complex;CC:autophagosome;CC:plasmodesma;MF:protein kinase binding;MF:protein homodimerization activity;MF:binding, bridging;	K08330	ATG11	map04136	Autophagy - other
gene_Zm00001d018374		-	3.93661	1.97695	0.000246232	0.00204901	yes	up	2.25	2.09	2.85	0.66	0.3	0.84	2.39667	0.6	GO:0006357;GO:0005634;GO:0046983;GO:0000978;GO:000098	BP:regulation of transcription from RNA polymerase II promoter;CC:nucleus;MF:protein dimerization activity;MF:RNA polymerase II core promoter proximal region sequence-specific DNA binding;MF:RNA polymerase II transcription factor activity, sequence-specific DNA binding;	------	------	------	------
gene_Zm00001d018407		-	0.0527002	-4.24605	0.0469959	0.151249	yes	down	0	0	0	0.29	0.14	0.36	0	0.263333	------	------	------	------	------	------
gene_Zm00001d018414		-	0.0153893	-6.02193	8.8677e-06	0.000105584	yes	down	0	0	0.09	1.75	2.69	1.95	0.03	2.13	GO:0006355;GO:0009734;GO:000563	BP:regulation of transcription, DNA-templated;BP:auxin-activated signaling pathway;CC:nucleus;	K14484	IAA	map04075	Plant hormone signal transduction
gene_Zm00001d018430		-	0.271562	-1.88064	2.53752e-07	4.1263e-06	yes	down	1.88	2.52	0.96	1.9	1.72	1.81	1.78667	1.81	GO:0019252;GO:0009507;GO:001675	BP:starch biosynthetic process;CC:chloroplast;MF:transferase activity, transferring glycosyl groups;	------	------	------	------
gene_Zm00001d018441		-	0.0883952	-3.49989	3.67202e-05	0.000380939	yes	down	0	0.06	0.17	1.04	0.52	1.01	0.0766667	0.856667	GO:0007018;GO:0005874;GO:0005871;GO:0008017;GO:0003777;GO:0016887;GO:1990939;GO:000552	BP:microtubule-based movement;CC:microtubule;CC:kinesin complex;MF:microtubule binding;MF:microtubule motor activity;MF:ATPase activity;MF:ATP-dependent microtubule motor activity;MF:ATP binding;	------	------	------	------
gene_Zm00001d018445		-	0.358476	-1.48005	2.05826e-05	0.0002267	yes	down	1.02	0.78	1.23	3.56	2.43	2.87	1.01	2.95333	GO:0006817;GO:0016036;GO:0005737;GO:0005794;GO:0016021;GO:0005886;GO:0000822;GO:001511	BP:phosphate ion transport;BP:cellular response to phosphate starvation;CC:cytoplasm;CC:Golgi apparatus;CC:integral component of membrane;CC:plasma membrane;MF:inositol hexakisphosphate binding;MF:phosphate ion transmembrane transporter activity;	K24195	XPR1, PHO1	------	------
gene_Zm00001d018464		-	0.211299	-2.24264	6.34206e-67	2.31572e-64	yes	down	35.05	37.2	37.22	165.35	176.51	155.09	36.49	165.65	GO:0046872;GO:0020037;GO:000905	MF:metal ion binding;MF:heme binding;MF:electron carrier activity;	------	------	------	------
gene_Zm00001d018465		-	0.274979	-1.86261	0.00199635	0.0123296	yes	down	0.43	0.18	0.26	2.56	1.34	0.71	0.29	1.53667	GO:0005634;GO:000367	CC:nucleus;MF:DNA binding;	------	------	------	------
gene_Zm00001d018467		-	0.426507	-1.22936	0.00255626	0.0151995	yes	down	4.2	4.51	4.93	10.63	10.51	9.71	4.54667	10.2833	GO:000953	CC:chloroplast thylakoid;	------	------	------	------
gene_Zm00001d018470		-	2.05157	1.03673	8.03968e-07	1.18211e-05	yes	up	20.82	14.87	25.09	10.16	7.96	10.76	20.26	9.62667	GO:0016021;GO:0031977;GO:0005739;GO:0004175;GO:000823	CC:integral component of membrane;CC:thylakoid lumen;CC:mitochondrion;MF:endopeptidase activity;MF:serine-type peptidase activity;	K03797	E3.4.21.102, prc, ctpA	------	------
gene_Zm00001d018475		-	0.409153	-1.28929	1.15944e-15	4.98951e-14	yes	down	5.24	4.41	5.08	6.06	5.61	6.67	4.91	6.11333	GO:0000226;GO:0005881;GO:000801	BP:microtubule cytoskeleton organization;CC:cytoplasmic microtubule;MF:microtubule binding;	K16578	CLASP1_2	------	------
gene_Zm00001d018478		-	0.253717	-1.97871	2.57251e-20	1.5815e-18	yes	down	7.83	6.2	6.45	28.31	23.75	26.74	6.82667	26.2667	GO:0007021;GO:0006457;GO:0007023;GO:0005737;GO:0015630;GO:0005829;GO:0005874;GO:0015631;GO:004848	BP:tubulin complex assembly;BP:protein folding;BP:post-chaperonin tubulin folding pathway;CC:cytoplasm;CC:microtubule cytoskeleton;CC:cytosol;CC:microtubule;MF:tubulin binding;MF:beta-tubulin binding;	K17292	TBCA	------	------
gene_Zm00001d018488		-	0.477522	-1.06636	1.46233e-19	8.45098e-18	yes	down	60.17	69.41	71.01	131.87	116.88	138.64	66.8633	129.13	GO:0016123;GO:0009941;GO:0016021;GO:0009507;GO:0004497;GO:0020037;GO:0016705;GO:0010291;GO:000550	BP:xanthophyll biosynthetic process;CC:chloroplast envelope;CC:integral component of membrane;CC:chloroplast;MF:monooxygenase activity;MF:heme binding;MF:oxidoreductase activity, acting on paired donors, with incorporation or reduction of molecular oxygen;MF:carotene beta-ring hydroxylase activity;MF:iron ion binding;	K15747	LUT5, CYP97A3	map00906	Carotenoid biosynthesis
gene_Zm00001d018552		-	3.57164	1.83659	0.0328337	0.116004	yes	up	0.57	1.27	0.87	0.34	0.2	0.21	0.903333	0.25	------	------	------	------	------	------
gene_Zm00001d018568		-	12.5221	3.6464	0.000321742	0.0025734	yes	up	50.04	41.03	3.5	1.63	1.57	3.38	31.5233	2.19333	GO:0006914;GO:0006995;GO:001602	BP:autophagy;BP:cellular response to nitrogen starvation;CC:membrane;	K08341	GABARAP, ATG8, LC3	map04136	Autophagy - other
gene_Zm00001d018572		-	74.8148	6.22525	1.34607e-40	2.4575e-38	yes	up	15.07	22.44	16.49	1.15	0.86	0.55	18	0.853333	------	------	------	------	------	------
gene_Zm00001d018574		-	0.0703882	-3.82852	0.0275197	0.101531	yes	down	0	0	0.11	0.59	0.49	0.5	0.0366667	0.526667	GO:001602	CC:integral component of membrane;	------	------	------	------
gene_Zm00001d018576		-	0.0289536	-5.11011	0.00391084	0.0216114	yes	down	0	0	0	0.41	0.23	0.27	0	0.303333	GO:0016021;GO:000823	CC:integral component of membrane;MF:cysteine-type peptidase activity;	K08592	SENP1	------	------
gene_Zm00001d018580		-	0.0623041	-4.00453	0.0214982	0.0839548	yes	down	0.05	0	0	0.13	0.39	0.27	0.0166667	0.263333	GO:0015031;GO:0006887;GO:000014	BP:protein transport;BP:exocytosis;CC:exocyst;	------	------	------	------
gene_Zm00001d018601		-	41.5257	5.37593	0.000915256	0.00637579	yes	up	3.75	0	2.25	0.08	0	0.05	2	0.0433333	GO:0046274;GO:0048046;GO:0052716;GO:0005507;GO:001649	BP:lignin catabolic process;CC:apoplast;MF:hydroquinon;MF:copper ion binding;MF:oxidoreductase activity;	K05909	E1.10.3.2	------	------
gene_Zm00001d018603		-	3.93576	1.97664	0.00180324	0.0113641	yes	up	0.63	1.83	0.75	0.41	0.19	0.39	1.07	0.33	GO:0003700;GO:004698	MF:transcription factor activity, sequence-specific DNA binding;MF:protein dimerization activity;	------	------	------	------
gene_Zm00001d018624		-	288.69	8.17338	2.03112e-25	1.74814e-23	yes	up	11.98	6.39	13.3	0	0.08	0.04	10.5567	0.04	GO:0007018;GO:0051225;GO:0005874;GO:0005871;GO:0008017;GO:0003777;GO:0016887;GO:1990939;GO:000552	BP:microtubule-based movement;BP:spindle assembly;CC:microtubule;CC:kinesin complex;MF:microtubule binding;MF:microtubule motor activity;MF:ATPase activity;MF:ATP-dependent microtubule motor activity;MF:ATP binding;	K10405	KIFC1	------	------
gene_Zm00001d018641		-	5.02296	2.32854	4.03528e-05	0.00041505	yes	up	2.68	3.01	2.78	0.77	0.19	0.71	2.82333	0.556667	GO:0046658;GO:0016021;GO:000905	CC:anchored component of plasma membrane;CC:integral component of membrane;MF:electron carrier activity;	------	------	------	------
gene_Zm00001d018652		-	0.425239	-1.23365	3.41185e-07	5.38808e-06	yes	down	26.71	16.96	26.24	41.86	47.93	45.4	23.3033	45.0633	GO:0050661;GO:0050660;GO:000449	MF:NADP binding;MF:flavin adenine dinucleotide binding;MF:N,N-dimethylaniline monooxygenase activity;	------	------	------	------
gene_Zm00001d018687		-	0.257269	-1.95865	3.73028e-09	8.1207e-08	yes	down	0.29	0.43	0.73	2.03	2.02	2	0.483333	2.01667	GO:004353	MF:ADP binding;	------	------	------	------
gene_Zm00001d018691		-	0.445748	-1.1657	0.00825306	0.0399218	yes	down	1.55	2.58	3.62	5.7	4.86	4.43	2.58333	4.99667	------	------	------	------	------	------
gene_Zm00001d018699		-	0.0943253	-3.40621	0.00351494	0.0198562	yes	down	0.56	0.39	5.51	21.32	21.08	20.4	2.15333	20.9333	GO:0016021;GO:000577	CC:integral component of membrane;CC:vacuolar membrane;	------	------	------	------
gene_Zm00001d018703		-	7.19613	2.84722	1.00576e-14	4.09422e-13	yes	up	14.76	8.88	7.36	1.02	1.12	1.56	10.3333	1.23333	------	------	------	------	------	------
gene_Zm00001d018704		-	0.217004	-2.2042	1.13458e-05	0.000132408	yes	down	23.07	25.89	14.26	15.39	57.2	63.07	21.0733	45.22	GO:0006865;GO:0016021;GO:000588	BP:amino acid transport;CC:integral component of membrane;CC:plasma membrane;	------	------	------	------
gene_Zm00001d018719		-	0.173734	-2.52505	7.26345e-09	1.51551e-07	yes	down	0.3	0.37	0.59	1.79	2.32	2.88	0.42	2.33	------	------	------	------	------	------
gene_Zm00001d018720		-	0.0364008	-4.77989	0.0486093	0.155177	yes	down	0	0	0	1.72	0	1.36	0	1.02667	------	------	------	------	------	------
gene_Zm00001d018732		-	0.394614	-1.34149	3.75166e-16	1.6805e-14	yes	down	13.25	15.53	15.9	25	25.37	26.41	14.8933	25.5933	GO:001602	CC:integral component of membrane;	------	------	------	------
gene_Zm00001d018744		-	3.26134	1.70546	0.00029567	0.00240072	yes	up	76.79	175.2	104.89	30.07	47.84	28.51	118.96	35.4733	GO:000695	BP:defense response;	------	------	------	------
gene_Zm00001d018749		-	0.403293	-1.3101	0.0381762	0.129945	yes	down	0.87	0.2	0.69	1.53	0.91	1.82	0.586667	1.42	------	------	------	------	------	------
gene_Zm00001d018760		-	0.169588	-2.55989	0.000295204	0.00239855	yes	down	0.09	0.18	0.31	1.22	1.28	0.85	0.193333	1.11667	GO:001602	CC:integral component of membrane;	------	------	------	------
gene_Zm00001d018780		-	5.49848	2.45903	6.08064e-07	9.15859e-06	yes	up	1.53	3.32	2.56	0.36	0.43	0.55	2.47	0.446667	GO:001602	CC:integral component of membrane;	------	------	------	------
gene_Zm00001d018786		-	0.169378	-2.56168	1.07536e-62	3.65e-60	yes	down	4.03	4.46	7.04	17.59	15.05	15.14	5.17667	15.9267	GO:0006952;GO:0005524;GO:004353	BP:defense response;MF:ATP binding;MF:ADP binding;	------	------	------	------
gene_Zm00001d018789		-	2.57203	1.36291	0.00142717	0.0093106	yes	up	2.35	1.34	1.64	0.44	0.54	0.92	1.77667	0.633333	GO:0046777;GO:0016021;GO:0009506;GO:0005886;GO:0004672;GO:0004674;GO:000552	BP:protein autophosphorylation;CC:integral component of membrane;CC:plasmodesma;CC:plasma membrane;MF:protein kinase activity;MF:protein serine/threonine kinase activity;MF:ATP binding;	------	------	------	------
gene_Zm00001d018790		-	0.17473	-2.5168	4.52638e-10	1.12687e-08	yes	down	0.92	1.26	0.72	5.46	5.65	5.09	0.966667	5.4	GO:0005829;GO:0016618;GO:0051287;GO:0016616;GO:003026	CC:cytosol;MF:hydroxypyruvate reductase activity;MF:NAD binding;MF:oxidoreductase activity, acting on the CH-OH group of donors, NAD or NADP as acceptor;MF:glyoxylate reductas;	K15919	HPR2_3	map00630;map00260	Glyoxylate and dicarboxylate metabolism;Glycine, serine and threonine metabolism
gene_Zm00001d018795		-	2.01266	1.00911	7.13882e-06	8.67567e-05	yes	up	86.05	49.49	89.39	38.15	27.23	43.52	74.9767	36.3	GO:0009506;GO:000588	CC:plasmodesma;CC:plasma membrane;	------	------	------	------
gene_Zm00001d018800		-	0.0276142	-5.17845	0.00369149	0.0205869	yes	down	0	0	0	0.23	0.08	0.12	0	0.143333	GO:0005874;GO:000801	CC:microtubule;MF:microtubule binding;	------	------	------	------
gene_Zm00001d018806		-	0.303571	-1.7199	2.36452e-05	0.000257026	yes	down	0.84	0.41	0.71	1.95	2.11	2.23	0.653333	2.09667	GO:2000032;GO:0005634;GO:0003700;GO:004356	BP:regulation of secondary shoot formation;CC:nucleus;MF:transcription factor activity, sequence-specific DNA binding;MF:sequence-specific DNA binding;	------	------	------	------
gene_Zm00001d018809		-	0.141234	-2.82384	0.000188766	0.00162525	yes	down	0.51	0.12	0.81	6.5	2.35	2.13	0.48	3.66	GO:0009635;GO:0006749;GO:0005737;GO:0032991;GO:0004364;GO:0016740;GO:0046982;GO:004280	BP:response to herbicide;BP:glutathione metabolic process;CC:cytoplasm;CC:macromolecular complex;MF:glutathione transferase activity;MF:transferase activity;MF:protein heterodimerization activity;MF:protein homodimerization activity;	K00799	GST, gst	map00480	Glutathione metabolism
gene_Zm00001d018822		-	0.326033	-1.61691	1.06144e-08	2.16226e-07	yes	down	4.88	6.69	3.46	12.92	16.85	15.73	5.01	15.1667	GO:0016020;GO:001675	CC:membrane;MF:transferase activity, transferring glycosyl groups;	------	------	------	------
gene_Zm00001d018882		-	0.476028	-1.07088	0.0294503	0.106854	yes	down	2.83	1.54	0.82	3.72	3.33	3.61	1.73	3.55333	GO:0000398;GO:0005737;GO:0046540;GO:0071013;GO:0005682;GO:0071004;GO:0005687;GO:0005686;GO:0005685;GO:0005634;GO:000372	BP:mRNA splicing, via spliceosome;CC:cytoplasm;CC:U4/U6 x U5 tri-snRNP complex;CC:catalytic step 2 spliceosome;CC:U5 snRNP;CC:U2-type prespliceosome;CC:U4 snRNP;CC:U2 snRNP;CC:U1 snRNP;CC:nucleus;MF:RNA binding;	K11086	SNRPB, SMB	map03040	Spliceosome
gene_Zm00001d018893		-	1707.68	10.7378	8.09273e-33	1.02646e-30	yes	up	34.26	83.17	37.6	0.02	0.12	0	51.6767	0.0466667	------	------	------	------	------	------
gene_Zm00001d018915		-	48.8522	5.61035	0.000612805	0.00449421	yes	up	1.79	1.13	2.21	0	0	0	1.71	0	GO:0006869;GO:0016021;GO:000828	BP:lipid transport;CC:integral component of membrane;MF:lipid binding;	------	------	------	------
gene_Zm00001d018917		-	0.337673	-1.5663	0.00478269	0.02563	yes	down	0.88	0.6	0.27	1.4	2.16	1.66	0.583333	1.74	------	------	------	------	------	------
gene_Zm00001d018924		-	0.290887	-1.78147	0.040509	0.135776	yes	down	2.17	1.32	0	3.41	3.58	4.78	1.16333	3.92333	GO:0016021;GO:000524	CC:integral component of membrane;MF:voltage-gated potassium channel activity;	K21867	AKT, KAT, GORK, SKOR	------	------
gene_Zm00001d018925		-	37.1838	5.2166	4.49117e-20	2.70582e-18	yes	up	5.05	5.28	15.54	0.52	0.18	0.28	8.62333	0.326667	GO:0006417;GO:0010608;GO:0005737;GO:0003723;GO:000372	BP:regulation of translation;BP:posttranscriptional regulation of gene expression;CC:cytoplasm;MF:RNA binding;MF:mRNA binding;	K17943	PUM	------	------
gene_Zm00001d018942		-	18.944	4.24367	0.0475438	0.152625	yes	up	0.37	0.28	0.26	0	0	0	0.303333	0	GO:0006355;GO:0019287;GO:0016021;GO:0005829;GO:0043565;GO:0004163;GO:0008270;GO:000552	BP:regulation of transcription, DNA-templated;BP:isopentenyl diphosphate biosynthetic process, mevalonate pathway;CC:integral component of membrane;CC:cytosol;MF:sequence-specific DNA binding;MF:diphosphomevalonate decarboxylase activity;MF:zinc ion binding;MF:ATP binding;	K17609	NXN	------	------
gene_Zm00001d018954		-	0.135792	-2.88053	6.28116e-07	9.4429e-06	yes	down	4.48	5.01	0.38	25.24	16.92	21.73	3.29	21.2967	GO:0010497;GO:2000280;GO:0005618;GO:0048046;GO:0009506;GO:003014	BP:plasmodesmata-mediated intercellular transport;BP:regulation of root development;CC:cell wall;CC:apoplast;CC:plasmodesma;MF:manganese ion binding;	------	------	------	------
gene_Zm00001d018966		-	4.3805	2.13109	0.0241452	0.0918219	yes	up	1.17	0.67	3.23	0.61	0.3	0.2	1.69	0.37	GO:0005975;GO:0045493;GO:0005576;GO:0004568;GO:001679	BP:carbohydrate metabolic process;BP:xylan catabolic process;CC:extracellular region;MF:chitinase activity;MF:hydrolase activity, acting on glycosyl bonds;	K01183	E3.2.1.14	map00520	Amino sugar and nucleotide sugar metabolism
gene_Zm00001d018973		-	0.381422	-1.39054	0.00296121	0.0172123	yes	down	22.25	8.46	6.19	17.73	38.62	38.99	12.3	31.78	GO:0006355;GO:0009734;GO:000563	BP:regulation of transcription, DNA-templated;BP:auxin-activated signaling pathway;CC:nucleus;	K14484	IAA	map04075	Plant hormone signal transduction
gene_Zm00001d018981		-	0.386235	-1.37245	3.32392e-10	8.43191e-09	yes	down	80.26	84.76	87.52	141.61	254.11	242.87	84.18	212.863	GO:0031936;GO:0016584;GO:0006334;GO:0030261;GO:0045910;GO:0000786;GO:0005634;GO:0003677;GO:0031492;GO:000369	BP:negative regulation of chromatin silencing;BP:nucleosome positioning;BP:nucleosome assembly;BP:chromosome condensation;BP:negative regulation of DNA recombination;CC:nucleosome;CC:nucleus;MF:DNA binding;MF:nucleosomal DNA binding;MF:double-stranded DNA binding;	K11275	H1_5	------	------
gene_Zm00001d018994		-	0.242623	-2.04321	0.0172259	0.0709256	yes	down	0	1.52	1	3.64	4.3	2.23	0.84	3.39	GO:001630	MF:kinase activity;	------	------	------	------
gene_Zm00001d019001		-	3.06607	1.61639	0.0491071	0.156169	yes	up	2.22	1.01	2.32	0.64	0.07	1.07	1.85	0.593333	GO:001630	MF:kinase activity;	------	------	------	------
gene_Zm00001d019020		-	215.368	7.75066	4.23972e-09	9.15529e-08	yes	up	1.78	2.29	3.62	0	0	0	2.56333	0	GO:0016192;GO:0007034;GO:0006886;GO:0034058;GO:0030897;GO:000577	BP:vesicle-mediated transport;BP:vacuolar transport;BP:intracellular protein transport;BP:endosomal vesicle fusion;CC:HOPS complex;CC:late endosome;	K20184	VPS41	------	------
gene_Zm00001d019036		-	0.406121	-1.30002	6.6944e-08	1.20125e-06	yes	down	43.69	59.1	29.06	102.44	121.12	115.31	43.95	112.957	GO:0032259;GO:0016021;GO:000816	BP:methylation;CC:integral component of membrane;MF:methyltransferase activity;	K06127	COQ5	map00130;map01240	Ubiquinone and other terpenoid-quinone biosynthesis;Biosynthesis of cofactors
gene_Zm00001d019045		-	0.410261	-1.28539	0.00171971	0.010909	yes	down	11.62	9.98	15.81	16.11	38.15	32.88	12.47	29.0467	GO:0006342;GO:0005634;GO:0000786;GO:0046982;GO:000367	BP:chromatin silencing;CC:nucleus;CC:nucleosome;MF:protein heterodimerization activity;MF:DNA binding;	K11251	H2A	------	------
gene_Zm00001d019060		-	3.67593	1.87811	0.0172032	0.0708564	yes	up	0.77	0.79	0.38	0.33	0.14	0.06	0.646667	0.176667	GO:0052865;GO:0009228;GO:0016114;GO:0046872;GO:0008661;GO:001674	BP:1-deoxy-D-xylulose 5-phosphate biosynthetic process;BP:thiamine biosynthetic process;BP:terpenoid biosynthetic process;MF:metal ion binding;MF:1-deoxy-D-xylulose-5-phosphate synthase activity;MF:transferase activity, transferring aldehyde or ketonic groups;	K01662	dxs	map00730;map00900	Thiamine metabolism;Terpenoid backbone biosynthesis
gene_Zm00001d019069		-	0.170753	-2.55001	0.00032708	0.00260917	yes	down	0.98	6.37	0.8	21.59	19.78	12.01	2.71667	17.7933	GO:0016021;GO:000588	CC:integral component of membrane;CC:plasma membrane;	------	------	------	------
gene_Zm00001d019076		-	160.738	7.32857	7.67108e-08	1.36231e-06	yes	up	1.02	0.59	1.41	0	0	0	1.00667	0	GO:0006406;GO:0005737;GO:0070390;GO:000563	BP:mRNA export from nucleus;CC:cytoplasm;CC:transcription export complex 2;CC:nucleus;	K23719	SAC3	------	------
gene_Zm00001d019087		-	0.437737	-1.19186	9.19152e-05	0.000864247	yes	down	7.65	8.94	14.73	10.39	10.97	12.81	10.44	11.39	GO:0048573;GO:0045292;GO:0006396;GO:0016021;GO:000568	BP:photoperiodism, flowering;BP:mRNA cis splicing, via spliceosome;BP:RNA processing;CC:integral component of membrane;CC:spliceosomal complex;	------	------	------	------
gene_Zm00001d019094		-	63.0108	5.97753	0.000445503	0.00340954	yes	up	0.77	2.71	0.55	0	0	0	1.34333	0	GO:0006486;GO:0016021;GO:0000139;GO:0016758;GO:003024	BP:protein glycosylation;CC:integral component of membrane;CC:Golgi membrane;MF:transferase activity, transferring hexosyl groups;MF:carbohydrate binding;	K20843	GALT2S	------	------
gene_Zm00001d019110		-	26.6968	4.73859	0.0147752	0.062876	yes	up	0.72	0.76	0.35	0	0	0	0.61	0	GO:0000470;GO:0006412;GO:0015934;GO:0022625;GO:0003735;GO:000372	BP:maturation of LSU-rRNA;BP:translation;CC:large ribosomal subunit;CC:cytosolic large ribosomal subunit;MF:structural constituent of ribosome;MF:RNA binding;	K02865	RP-L10Ae, RPL10A	map03010	Ribosome
gene_Zm00001d019161		-	17.7194	4.14726	7.84155e-11	2.15232e-09	yes	up	10.92	11.42	8.55	0.95	1.1	0.98	10.2967	1.01	GO:0009448;GO:0009102;GO:0004015;GO:0008483;GO:0030170;GO:000386	BP:gamma-aminobutyric acid metabolic process;BP:biotin biosynthetic process;MF:adenosylmethionine-8-amino-7-oxononanoate transaminase activity;MF:transaminase activity;MF:pyridoxal phosphate binding;MF:4-aminobutyrate transaminase activity;	K16871	POP2	map00250;map00650	Alanine, aspartate and glutamate metabolism;Butanoate metabolism
gene_Zm00001d019212		-	3.55083	1.82815	0.0420592	0.139666	yes	up	2.37	1.33	3.39	1.36	0.22	0.32	2.36333	0.633333	------	------	------	------	------	------
gene_Zm00001d019223		-	0.0560794	-4.15638	0.0139084	0.0601539	yes	down	0	0.13	0	0.47	1.16	0.71	0.0433333	0.78	------	------	------	------	------	------
gene_Zm00001d019228		-	0.462776	-1.11161	0.0388406	0.13176	yes	down	0.95	0.7	0.83	1.27	1.54	2.49	0.826667	1.76667	GO:0071577;GO:0016021;GO:0016020;GO:0005886;GO:000538	BP:zinc II ion transmembrane transport;CC:integral component of membrane;CC:membrane;CC:plasma membrane;MF:zinc ion transmembrane transporter activity;	K14709	SLC39A1_2_3, ZIP1_2_3	------	------
gene_Zm00001d019246		-	39.3592	5.29863	0.00729763	0.0361343	yes	up	0.06	0.34	0.97	0	0	0	0.456667	0	------	------	------	------	------	------
gene_Zm00001d019254		-	0.310933	-1.68533	0.0152664	0.0645675	yes	down	0.8	0.45	0.25	2.12	0.81	1.84	0.5	1.59	GO:0080043;GO:0008194;GO:008004	MF:quercetin 3-O-glucosyltransferase activity;MF:UDP-glycosyltransferase activity;MF:quercetin 7-O-glucosyltransferase activity;	------	------	------	------
gene_Zm00001d019256		-	2.42098	1.27559	0.0390215	0.132131	yes	up	1.1	1.15	1.77	0.82	0.57	0.24	1.34	0.543333	GO:0080043;GO:0008194;GO:008004	MF:quercetin 3-O-glucosyltransferase activity;MF:UDP-glycosyltransferase activity;MF:quercetin 7-O-glucosyltransferase activity;	------	------	------	------
gene_Zm00001d019268		-	0.487948	-1.0352	7.97787e-09	1.65883e-07	yes	down	10.38	8.65	10.52	18.13	23.46	22.18	9.85	21.2567	GO:001602	CC:integral component of membrane;	------	------	------	------
gene_Zm00001d019280		-	6.30771	2.65712	0.0346614	0.120831	yes	up	0.69	0.79	1.03	0.1	0	0.32	0.836667	0.14	GO:0006152;GO:0016787;GO:0008270;GO:004797	BP:purine nucleoside catabolic process;MF:hydrolase activity;MF:zinc ion binding;MF:guanosine deaminase activity;	------	------	------	------
gene_Zm00001d019287		-	0.414163	-1.27173	1.33178e-31	1.58102e-29	yes	down	41.18	33.27	38.64	70.42	68.46	70.57	37.6967	69.8167	GO:0090114;GO:0006606;GO:0015031;GO:0031080;GO:0030127;GO:000519	BP:COPII-coated vesicle budding;BP:protein import into nucleus;BP:protein transport;CC:nuclear pore outer ring;CC:COPII vesicle coat;MF:structural molecule activity;	K14004	SEC13	map03013;map04141	Nucleocytoplasmic transport;Protein processing in endoplasmic reticulum
gene_Zm00001d019293		-	16.2474	4.02213	0.0295992	0.107345	yes	up	8.5	1.53	2.18	0.66	0	0	4.07	0.22	------	------	------	------	------	------
gene_Zm00001d019302		-	0.0523891	-4.25459	0.0464387	0.149985	yes	down	0	0	0	0.5	1.26	1.02	0	0.926667	GO:0006414;GO:0002182;GO:0005840;GO:0022625;GO:000373	BP:translational elongation;BP:cytoplasmic translational elongation;CC:ribosome;CC:cytosolic large ribosomal subunit;MF:structural constituent of ribosome;	K02943	RP-LP2, RPLP2	map03010	Ribosome
gene_Zm00001d019306		-	10.4971	3.39192	6.68508e-18	3.48709e-16	yes	up	5.27	5.06	5.72	0.45	0.41	0.65	5.35	0.503333	GO:0009850;GO:0005783;GO:0016787;GO:001017	BP:auxin metabolic process;CC:endoplasmic reticulum;MF:hydrolase activity;MF:IAA-Ala conjugate hydrolase activity;	K14664	ILR1	------	------
gene_Zm00001d019307		-	38.2903	5.25891	0.00259455	0.015374	yes	up	2.21	2.54	1.57	0	0	0	2.10667	0	GO:1902600;GO:0120029;GO:0051453;GO:0016021;GO:0005886;GO:0016787;GO:0016887;GO:0008553;GO:000552	BP:hydrogen ion transmembrane transport;BP:proton export across plasma membrane;BP:regulation of intracellular pH;CC:integral component of membrane;CC:plasma membrane;MF:hydrolase activity;MF:ATPase activity;MF:hydrogen-exporting ATPase activity, phosphorylative mechanism;MF:ATP binding;	K01535	PMA1, PMA2	map00190	Oxidative phosphorylation
gene_Zm00001d019327		-	10.2969	3.36413	0.0360429	0.124576	yes	up	0.1	0.62	0.25	0.05	0	0.05	0.323333	0.0333333	GO:0016021;GO:0015086;GO:0046873;GO:000538	CC:integral component of membrane;MF:cadmium ion transmembrane transporter activity;MF:metal ion transmembrane transporter activity;MF:manganese ion transmembrane transporter activity;	------	------	------	------
gene_Zm00001d019333		-	277.43	8.11598	9.39466e-11	2.56691e-09	yes	up	5.24	3.57	2.64	0.04	0	0	3.81667	0.0133333	GO:0002229;GO:0042742;GO:0016021;GO:0005886;GO:0004672;GO:0030246;GO:0004675;GO:000552	BP:defense response to oomycetes;BP:defense response to bacterium;CC:integral component of membrane;CC:plasma membrane;MF:protein kinase activity;MF:carbohydrate binding;MF:transmembrane receptor protein serine/threonine kinase activity;MF:ATP binding;	------	------	------	------
gene_Zm00001d019334		-	13.6821	3.77422	0.000127113	0.00114551	yes	up	1.62	0.93	0.95	0	0.2	0.05	1.16667	0.0833333	GO:0002229;GO:0042742;GO:0016021;GO:0005886;GO:0004672;GO:0030246;GO:0004675;GO:000552	BP:defense response to oomycetes;BP:defense response to bacterium;CC:integral component of membrane;CC:plasma membrane;MF:protein kinase activity;MF:carbohydrate binding;MF:transmembrane receptor protein serine/threonine kinase activity;MF:ATP binding;	------	------	------	------
gene_Zm00001d019335		-	4.11833	2.04206	1.49901e-59	4.69152e-57	yes	up	74.75	85.64	77.16	20.81	21.98	20.03	79.1833	20.94	GO:0006606;GO:0005829;GO:0005635;GO:000584	BP:protein import into nucleus;CC:cytosol;CC:nuclear envelope;CC:ribosome;	------	------	------	------
gene_Zm00001d019344		-	0.318721	-1.64963	2.98505e-09	6.58078e-08	yes	down	8.52	6.15	8.61	22.67	23.57	24.62	7.76	23.62	------	------	------	------	------	------
gene_Zm00001d019354		-	0.347323	-1.52565	1.00632e-29	1.06834e-27	yes	down	4.03	4.37	4.88	13	11.55	12.83	4.42667	12.46	GO:0005634;GO:0003700;GO:0043565;GO:004353	CC:nucleus;MF:transcription factor activity, sequence-specific DNA binding;MF:sequence-specific DNA binding;MF:ADP binding;	------	------	------	------
gene_Zm00001d019358		-	2.46867	1.30373	1.52725e-22	1.11194e-20	yes	up	114.62	109.85	121.01	43.05	41.94	51.06	115.16	45.35	GO:001602	CC:integral component of membrane;	------	------	------	------
gene_Zm00001d019372		-	10.2327	3.35511	2.43107e-24	1.96103e-22	yes	up	15.81	19.42	18.56	0.97	2.07	2.11	17.93	1.71667	GO:0016567;GO:0016021;GO:006163	BP:protein ubiquitination;CC:integral component of membrane;MF:ubiquitin protein ligase activity;	------	------	------	------
gene_Zm00001d019374		-	0.263947	-1.92168	4.02703e-06	5.15662e-05	yes	down	0.51	0.58	0.82	2.28	2.52	2.25	0.636667	2.35	GO:001682	MF:lyase activity;	------	------	------	------
gene_Zm00001d019376		-	2.04457	1.0318	1.68648e-10	4.42728e-09	yes	up	9.25	7.26	10.46	4.3	4.13	4.03	8.99	4.15333	GO:0016021;GO:0051537;GO:0005506;GO:0009055;GO:0071949;GO:001649	CC:integral component of membrane;MF:2 iron, 2 sulfur cluster binding;MF:iron ion binding;MF:electron carrier activity;MF:FAD binding;MF:oxidoreductase activity;	K09842	AAO3	map00906	Carotenoid biosynthesis
gene_Zm00001d019390		-	2.69084	1.42806	0.0268671	0.0996874	yes	up	1.25	1.03	0.81	0.66	0.37	0.09	1.03	0.373333	------	------	------	------	------	------
gene_Zm00001d019398		-	0.447901	-1.15875	0.000894727	0.00625893	yes	down	6.36	3.69	11.75	12.44	11.17	17.19	7.26667	13.6	GO:0016021;GO:0042626;GO:000552	CC:integral component of membrane;MF:ATPase activity, coupled to transmembrane movement of substances;MF:ATP binding;	------	------	------	------
gene_Zm00001d019409		-	772.067	9.59258	3.66424e-15	1.52512e-13	yes	up	7.34	5.01	7.19	0	0	0	6.51333	0	------	------	------	------	------	------
gene_Zm00001d019411		-	2.89911	1.53561	8.66312e-06	0.000103404	yes	up	5.86	7.93	6.03	3.26	1.39	2.12	6.60667	2.25667	GO:0002229;GO:0042742;GO:0016021;GO:0005886;GO:0004672;GO:0030246;GO:0004675;GO:000552	BP:defense response to oomycetes;BP:defense response to bacterium;CC:integral component of membrane;CC:plasma membrane;MF:protein kinase activity;MF:carbohydrate binding;MF:transmembrane receptor protein serine/threonine kinase activity;MF:ATP binding;	------	------	------	------
gene_Zm00001d019430		-	2.03676	1.02628	0.0454083	0.147519	yes	up	1.73	1.44	2.13	1.1	0.58	0.98	1.76667	0.886667	GO:0055085;GO:0009941;GO:0016021;GO:0005743;GO:000009	BP:transmembrane transport;CC:chloroplast envelope;CC:integral component of membrane;CC:mitochondrial inner membrane;MF:S-adenosyl-L-methionine transmembrane transporter activity;	K15111	SLC25A26	------	------
gene_Zm00001d019450		-	22.4699	4.48992	5.27226e-05	0.000526985	yes	up	0.38	0.49	0.94	0.03	0.05	0	0.603333	0.0266667	GO:000425	MF:serine-type endopeptidase activity;	------	------	------	------
gene_Zm00001d019469		-	61.2197	5.93592	0.000427818	0.00329408	yes	up	2.04	1.49	0.31	0	0	0	1.28	0	GO:0000079;GO:0044772;GO:0007049;GO:0051301;GO:0005737;GO:0005634;GO:0000307;GO:001653	BP:regulation of cyclin-dependent protein serine/threonine kinase activity;BP:mitotic cell cycle phase transition;BP:cell cycle;BP:cell division;CC:cytoplasm;CC:nucleus;CC:cyclin-dependent protein kinase holoenzyme complex;MF:cyclin-dependent protein serine/threonine kinase regulator activity;	K21777	CCNB	------	------
gene_Zm00001d019479		-	4.99221	2.31968	7.7682e-19	4.32346e-17	yes	up	20.38	37.62	28.71	7.23	5	5.2	28.9033	5.81	GO:0019252;GO:0009501;GO:0009507;GO:000437	BP:starch biosynthetic process;CC:amyloplast;CC:chloroplast;MF:glycoge;	K13679	WAXY	map00500	Starch and sucrose metabolism
gene_Zm00001d019481		-	2.03913	1.02795	1.29489e-05	0.000149167	yes	up	26.32	28.11	21.95	12.44	10.99	14.39	25.46	12.6067	GO:0009826;GO:0046939;GO:0080186;GO:0005737;GO:0005634;GO:0004017;GO:0016887;GO:000552	BP:unidimensional cell growth;BP:nucleotide phosphorylation;BP:developmental vegetative growth;CC:cytoplasm;CC:nucleus;MF:adenylate kinase activity;MF:ATPase activity;MF:ATP binding;	K18532	AK6, FAP7	map03008;map00230;map01240	Ribosome biogenesis in eukaryotes;Purine metabolism;Biosynthesis of cofactors
gene_Zm00001d019483		-	0.125526	-2.99394	8.90037e-35	1.26171e-32	yes	down	2.21	2.44	2.01	13.77	17.72	16.47	2.22	15.9867	GO:0032259;GO:000816	BP:methylation;MF:methyltransferase activity;	K00599	METTL6	------	------
gene_Zm00001d019525		-	0.251119	-1.99356	1.3608e-15	5.82484e-14	yes	down	1.09	1.21	1.39	4.83	4.19	4.07	1.23	4.36333	GO:0009451;GO:0043231;GO:000372	BP:RNA modification;CC:intracellular membrane-bounded organelle;MF:RNA binding;	------	------	------	------
gene_Zm00001d019534		-	0.390892	-1.35516	6.28687e-28	6.20931e-26	yes	down	31.94	27.85	26.6	69.95	71.83	74.37	28.7967	72.05	GO:0019748;GO:0016747;GO:000418	BP:secondary metabolic process;MF:transferase activity, transferring acyl groups other than amino-acyl groups;MF:serine-type carboxypeptidase activity;	K16296	SCPL-I	------	------
gene_Zm00001d019545		-	0.0264324	-5.24155	0.00625679	0.0318577	yes	down	0	0	0	5.85	0.6	1.42	0	2.62333	GO:0120009;GO:0035627;GO:0005737;GO:0016020;GO:0005829;GO:1902388;GO:1902387;GO:012001	BP:intermembrane lipid transfer;BP:ceramide transport;CC:cytoplasm;CC:membrane;CC:cytosol;MF:ceramide 1-phosphate transporter activity;MF:ceramide 1-phosphate binding;MF:lipid transfer activity;	------	------	------	------
gene_Zm00001d019552		-	0.0214662	-5.54179	2.72862e-23	2.07435e-21	yes	down	0.6	0.08	0.22	8.21	7.68	8.63	0.3	8.17333	GO:0005975;GO:0009505;GO:005269	BP:carbohydrate metabolic process;CC:plant-type cell wall;MF:raffinose alpha-galactosidase activity;	K07407	E3.2.1.22B, galA, rafA	map00600;map00603;map00561;map00052	Sphingolipid metabolism;Glycosphingolipid biosynthesis - globo and isoglobo series;Glycerolipid metabolism;Galactose metabolism
gene_Zm00001d019555		-	0.101299	-3.30331	0.00885537	0.0421833	yes	down	0	0.07	0.14	0.96	0.57	0.45	0.07	0.66	GO:000016	BP:phosphorelay signal transduction system;	K14492	ARR-A	map04075	Plant hormone signal transduction
gene_Zm00001d019560		-	2.53665	1.34292	3.47289e-05	0.000362622	yes	up	28.41	12.73	33.11	10.94	7.04	10.42	24.75	9.46667	GO:0019953;GO:000557	BP:sexual reproduction;CC:extracellular region;	------	------	------	------
gene_Zm00001d019565	PIP2-6	-	0.0402728	-4.63405	0.00542001	0.0283826	yes	down	0	0	0.07	1.59	0.99	0.26	0.0233333	0.946667	GO:0016021;GO:0005886;GO:0015250;GO:001526	CC:integral component of membrane;CC:plasma membrane;MF:water channel activity;MF:channel activity;	K09872	PIP	------	------
gene_Zm00001d019593		-	0.47243	-1.08183	0.0347133	0.12096	yes	down	1.5	1.98	1.62	2.76	5.08	2.69	1.7	3.51	GO:0016021;GO:001678	CC:integral component of membrane;MF:hydrolase activity;	------	------	------	------
gene_Zm00001d019597		-	0.331614	-1.59243	9.86631e-06	0.000116667	yes	down	4.42	2.06	4.95	13.49	10.6	9.29	3.81	11.1267	GO:001602	CC:integral component of membrane;	------	------	------	------
gene_Zm00001d019613		-	0.0169242	-5.88477	2.93701e-42	5.66233e-40	yes	down	0.56	0.06	0.38	17.19	21.41	19.44	0.333333	19.3467	GO:0032259;GO:0019438;GO:0008757;GO:0046983;GO:000817	BP:methylation;BP:aromatic compound biosynthetic process;MF:S-adenosylmethionine-dependent methyltransferase activity;MF:protein dimerization activity;MF:O-methyltransferase activity;	------	------	------	------
gene_Zm00001d019624		-	2.59125	1.37365	2.45229e-16	1.11716e-14	yes	up	34.45	33.66	30.07	14.83	11.71	10.72	32.7267	12.42	GO:0080110;GO:0016021;GO:0004497;GO:0020037;GO:0016705;GO:0018685;GO:000550	BP:sporopollenin biosynthetic process;CC:integral component of membrane;MF:monooxygenase activity;MF:heme binding;MF:oxidoreductase activity, acting on paired donors, with incorporation or reduction of molecular oxygen;MF:alkane 1-monooxygenase activity;MF:iron ion binding;	K20495	CYP704B1	map00073;map00071	Cutin, suberine and wax biosynthesis;Fatty acid degradation
gene_Zm00001d019629		-	0.0230532	-5.43889	1.54946e-10	4.09882e-09	yes	down	0	0.23	0.19	5.15	3.86	3.53	0.14	4.18	GO:0016094;GO:0005783;GO:0016765;GO:0045547;GO:000209	BP:polyprenol biosynthetic process;CC:endoplasmic reticulum;MF:transferase activity, transferring alkyl or ary;MF:dehydrodolichyl diphosphate synthase activity;MF:polyprenyltransferase activity;	K11778	DHDDS, RER2, SRT1	map00900	Terpenoid backbone biosynthesis
gene_Zm00001d019642		-	0.0286571	-5.12496	8.05394e-39	1.35729e-36	yes	down	0.14	0.34	0.64	14.48	14.61	11.66	0.373333	13.5833	GO:0009058;GO:0046512;GO:0046513;GO:0005783;GO:0003824;GO:0004758;GO:003017	BP:biosynthetic process;BP:sphingosine biosynthetic process;BP:ceramide biosynthetic process;CC:endoplasmic reticulum;MF:catalytic activity;MF:serine C-palmitoyltransferase activity;MF:pyridoxal phosphate binding;	K00654	SPT	map00600	Sphingolipid metabolism
gene_Zm00001d019643		-	0.396599	-1.33425	0.000251753	0.00208846	yes	down	1.33	1.8	1.26	2.44	2.6	2.47	1.46333	2.50333	GO:0009245;GO:0016021;GO:001641	BP:lipid A biosynthetic process;CC:integral component of membrane;MF:N-acyltransferase activity;	------	------	------	------
gene_Zm00001d019645		-	0.0594338	-4.07257	0.0195862	0.0781859	yes	down	0	0.51	0	2.26	1.42	5.19	0.17	2.95667	GO:000639	BP:mRNA processing;	------	------	------	------
gene_Zm00001d019669		-	3.50058	1.8076	0.0395769	0.133412	yes	up	22.23	0.2	13.83	1.02	0.47	0.79	12.0867	0.76	GO:0003824;GO:0016621;GO:001661	MF:catalytic activity;MF:cinnamoyl-CoA reductase activity;MF:oxidoreductase activity, acting on the CH-OH group of donors, NAD or NADP as acceptor;	K09753	CCR	map00940	Phenylpropanoid biosynthesis
gene_Zm00001d019698		-	0.434085	-1.20395	0.000221096	0.00186562	yes	down	17.13	19.17	14.19	39.75	21.35	18.59	16.83	26.5633	GO:0019441;GO:0009414;GO:0009651;GO:0009409;GO:0071944;GO:000406	BP:tryptophan catabolic process to kynurenine;BP:response to water deprivation;BP:response to salt stress;BP:response to cold;CC:cell periphery;MF:arylformamidase activity;	------	------	------	------
gene_Zm00001d019701		-	5.05217	2.3369	0.0476321	0.152827	yes	up	0.18	0.22	0.24	0.08	0	0.05	0.213333	0.0433333	GO:0016021;GO:0005524;GO:000467	CC:integral component of membrane;MF:ATP binding;MF:protein kinase activity;	------	------	------	------
gene_Zm00001d019724		-	0.002311	-8.75727	1.72376e-39	3.03219e-37	yes	down	0.1	0	0.02	17.19	15.17	14.72	0.04	15.6933	GO:0016021;GO:001630	CC:integral component of membrane;MF:kinase activity;	------	------	------	------
gene_Zm00001d019733		-	0.0299261	-5.06245	6.87887e-11	1.89886e-09	yes	down	0	0.04	0.06	1.18	1.05	0.9	0.0333333	1.04333	------	------	------	------	------	------
gene_Zm00001d019756		-	2.26198	1.17758	1.94776e-05	0.000215514	yes	up	7.11	7.11	10.65	2.87	3.21	4.83	8.29	3.63667	GO:0000272;GO:0016161;GO:010222	BP:polysaccharide catabolic process;MF:beta-amylase activity;MF:amylopectin maltohydrolase activity;	K01177	E3.2.1.2	map00500	Starch and sucrose metabolism
gene_Zm00001d019757		-	2.51723	1.33183	1.91365e-06	2.62626e-05	yes	up	8.5	6.96	8.04	3.88	3.09	2.16	7.83333	3.04333	GO:0000272;GO:0016161;GO:010222	BP:polysaccharide catabolic process;MF:beta-amylase activity;MF:amylopectin maltohydrolase activity;	K01177	E3.2.1.2	map00500	Starch and sucrose metabolism
gene_Zm00001d019768		-	41.2698	5.36701	0.00211454	0.0129336	yes	up	0.28	0.29	0.68	0	0	0	0.416667	0	GO:0018230;GO:0006612;GO:0005794;GO:0005783;GO:0016021;GO:001970	BP:peptidyl-L-cysteine S-palmitoylation;BP:protein targeting to membrane;CC:Golgi apparatus;CC:endoplasmic reticulum;CC:integral component of membrane;MF:protein-cysteine S-palmitoyltransferase activity;	K20027	ZDHHC1_11	------	------
gene_Zm00001d019770		-	0.0230587	-5.43855	0.00126594	0.00841362	yes	down	0	0	0	0.23	0.5	0.42	0	0.383333	------	------	------	------	------	------
gene_Zm00001d019776		-	113.431	6.82567	1.38568e-06	1.95283e-05	yes	up	0.95	1.44	0.8	0	0	0	1.06333	0	------	------	------	------	------	------
gene_Zm00001d019814		-	47.5086	5.57012	0.0107671	0.0494273	yes	up	0	0.67	1.15	0	0	0	0.606667	0	GO:0015031;GO:0048193;GO:0016021;GO:001602	BP:protein transport;BP:Golgi vesicle transport;CC:integral component of membrane;CC:membrane;	------	------	------	------
gene_Zm00001d019817		-	151.117	7.23952	8.39072e-08	1.47813e-06	yes	up	5.9	6.8	4.45	0	0	0	5.71667	0	GO:0006570;GO:0006559;GO:0000398;GO:0016607;GO:0016021;GO:0004411;GO:0003723;GO:0003676;GO:004687	BP:tyrosine metabolic process;BP:L-phenylalanine catabolic process;BP:mRNA splicing, via spliceosome;CC:nuclear speck;CC:integral component of membrane;MF:homogentisate 1,2-dioxygenase activity;MF:RNA binding;MF:nucleic acid binding;MF:metal ion binding;	------	------	------	------
gene_Zm00001d019825		-	69.6568	6.12219	5.13908e-05	0.000515169	yes	up	4	2.39	3.47	0	0	0	3.28667	0	GO:0016192;GO:0006886;GO:0030663;GO:0000139;GO:0030117;GO:000519	BP:vesicle-mediated transport;BP:intracellular protein transport;CC:COPI-coated vesicle membrane;CC:Golgi membrane;CC:membrane coat;MF:structural molecule activity;	K17302	COPB2, SEC27	------	------
gene_Zm00001d019957		-	8.29717	3.05262	2.74076e-08	5.25872e-07	yes	up	2.63	3.08	2.3	0.37	0.48	0.25	2.67	0.366667	GO:0016405;GO:001687	MF:CoA-ligase activity;MF:ligase activity;	K01904	4CL	map00130;map00940	Ubiquinone and other terpenoid-quinone biosynthesis;Phenylpropanoid biosynthesis
gene_Zm00001d019960		-	0.0039015	-8.00175	3.53106e-10	8.91048e-09	yes	down	0	0	0	2.67	3.43	2.3	0	2.8	GO:0016021;GO:0042626;GO:000552	CC:integral component of membrane;MF:ATPase activity, coupled to transmembrane movement of substances;MF:ATP binding;	------	------	------	------
gene_Zm00001d019961		-	0.0214839	-5.5406	0.00111347	0.00755874	yes	down	0	0	0	0.21	0.09	0.33	0	0.21	GO:0016021;GO:0042626;GO:000552	CC:integral component of membrane;MF:ATPase activity, coupled to transmembrane movement of substances;MF:ATP binding;	------	------	------	------
gene_Zm00001d019962		-	0.00641871	-7.2835	3.86883e-08	7.21632e-07	yes	down	0	0	0	4.38	5.28	3.41	0	4.35667	------	------	------	------	------	------
gene_Zm00001d019988		-	2.14602	1.10166	1.30405e-06	1.85515e-05	yes	up	11.28	14.6	9.35	6.02	4.81	5.37	11.7433	5.4	GO:0009090;GO:0009089;GO:0009088;GO:0009067;GO:0009086;GO:0050661;GO:0004412;GO:0004072;GO:000552	BP:homoserine biosynthetic process;BP:lysine biosynthetic process via diaminopimelate;BP:threonine biosynthetic process;BP:aspartate family amino acid biosynthetic process;BP:methionine biosynthetic process;MF:NADP binding;MF:homoserine dehydrogenase activity;MF:aspartate kinase activity;MF:ATP binding;	K12524	thrA	map00270;map00300;map00260;map00261	Cysteine and methionine metabolism;Lysine biosynthesis;Glycine, serine and threonine metabolism;Monobactam biosynthesis
gene_Zm00001d019992		-	1022.11	9.99733	1.15647e-16	5.41161e-15	yes	up	13.17	11.27	13.62	0	0	0	12.6867	0	GO:0006508;GO:0006099;GO:0006106;GO:0006751;GO:0006108;GO:0045239;GO:0005739;GO:0004333;GO:0046872;GO:000383	BP:proteolysis;BP:tricarboxylic acid cycle;BP:fumarate metabolic process;BP:glutathione catabolic process;BP:malate metabolic process;CC:tricarboxylic acid cycle enzyme complex;CC:mitochondrion;MF:fumarate hydratase activity;MF:metal ion binding;MF:gamma-glutamylcyclotransferase activity;	K17732	PMPCB, MAS1	------	------
gene_Zm00001d020002		-	0.32979	-1.60038	6.17826e-12	1.92613e-10	yes	down	8.78	13.49	12.85	39.54	34.02	28.28	11.7067	33.9467	GO:0018298;GO:0009768;GO:0009416;GO:0009765;GO:0009535;GO:0009522;GO:0009523;GO:001616	BP:protein-chromophore linkage;BP:photosynthesis, light harvesting in photosystem I;BP:response to light stimulus;BP:photosynthesis, light harvesting;CC:chloroplast thylakoid membrane;CC:photosystem I;CC:photosystem II;MF:chlorophyll binding;	K14172	LHCB7	map00196	Photosynthesis - antenna proteins
gene_Zm00001d020006		-	4.95979	2.31028	0.0441559	0.14464	yes	up	0.36	1.09	0.26	0.25	0.05	0.05	0.57	0.116667	GO:0009749;GO:0015979;GO:0005737;GO:0005829;GO:0047334;GO:0004672;GO:0003872;GO:0046872;GO:0005524;GO:000844	BP:response to glucose;BP:photosynthesis;CC:cytoplasm;CC:cytosol;MF:diphosphate-fructose-6-phosphate 1-phosphotransferase activity;MF:protein kinase activity;MF:6-phosphofructokinase activity;MF:metal ion binding;MF:ATP binding;MF:phosphofructokinase activity;	K00895	pfp, PFP	map00010;map00030;map00051	Glycolysis / Gluconeogenesis;Pentose phosphate pathway;Fructose and mannose metabolism
gene_Zm00001d020017		-	4.10672	2.03799	0.0201121	0.0798223	yes	up	0.85	0.26	0.9	0.07	0.1	0.31	0.67	0.16	GO:000425	MF:serine-type endopeptidase activity;	------	------	------	------
gene_Zm00001d020018		-	2.05472	1.03894	1.6302e-13	5.99693e-12	yes	up	17.31	19.09	22.27	9.71	8.43	9.89	19.5567	9.34333	GO:0009941;GO:0009570;GO:0004386;GO:0003677;GO:0043139;GO:000372	CC:chloroplast envelope;CC:chloroplast stroma;MF:helicase activity;MF:DNA binding;MF:5'-3' DNA helicase activity;MF:mRNA binding;	------	------	------	------
gene_Zm00001d020031		-	213.34	7.73701	2.31606e-09	5.2212e-08	yes	up	7.57	8.91	8.01	0	0	0	8.16333	0	GO:0032436;GO:0006511;GO:0000209;GO:0005737;GO:0000151;GO:0031624;GO:0004842;GO:0061630;GO:0016740;GO:0046872;GO:001687	BP:positive regulation of proteasomal ubiquitin-dependent protein catabolic process;BP:ubiquitin-dependent protein catabolic process;BP:protein polyubiquitination;CC:cytoplasm;CC:ubiquitin ligase complex;MF:ubiquitin conjugating enzyme binding;MF:ubiquitin-protein transferase activity;MF:ubiquitin protein ligase activity;MF:transferase activity;MF:metal ion binding;MF:ligase activity;	K11968	ARIH1	------	------
gene_Zm00001d020034		-	0.003246	-8.26712	4.33469e-11	1.21467e-09	yes	down	0	0	0	4.82	5.14	5.12	0	5.02667	GO:0006297;GO:0006271;GO:0006260;GO:1904161;GO:0043625;GO:000388	BP:nucleotide-excision repair, DNA gap filling;BP:DNA strand elongation involved in DNA replication;BP:DNA replication;BP:DNA synthesis involved in UV-damage excision repair;CC:delta DNA polymerase complex;MF:DNA-directed DNA polymerase activity;	K03504	POLD3	map03430;map03440;map03410;map03420;map03030	Mismatch repair;Homologous recombination;Base excision repair;Nucleotide excision repair;DNA replication
gene_Zm00001d020046		-	0.479045	-1.06177	7.33822e-11	2.01646e-09	yes	down	14.69	13.36	14.34	18.68	24.6	23.99	14.13	22.4233	GO:0005634;GO:0003682;GO:000367	CC:nucleus;MF:chromatin binding;MF:DNA binding;	------	------	------	------
gene_Zm00001d020064		-	31.8442	4.99296	2.07975e-22	1.49611e-20	yes	up	12.59	11.14	18.4	0.5	0.3	0.5	14.0433	0.433333	GO:0046872;GO:001717	MF:metal ion binding;MF:cysteine dioxygenase activity;	K23953	PCO	------	------
gene_Zm00001d020068		-	0.0454558	-4.45939	3.32155e-62	1.11175e-59	yes	down	0.56	0.57	0.62	16.36	16.98	16.35	0.583333	16.5633	GO:0009755;GO:0006468;GO:0006412;GO:0005840;GO:0016021;GO:0005886;GO:0016301;GO:0019843;GO:0003735;GO:0004674;GO:0004713;GO:0004672;GO:000552	BP:hormone-mediated signaling pathway;BP:protein phosphorylation;BP:translation;CC:ribosome;CC:integral component of membrane;CC:plasma membrane;MF:kinase activity;MF:rRNA binding;MF:structural constituent of ribosome;MF:protein serine/threonine kinase activity;MF:protein tyrosine kinase activity;MF:protein kinase activity;MF:ATP binding;	K02987	RP-S4e, RPS4	map03010	Ribosome
gene_Zm00001d020071		-	39.2951	5.29628	0.00710389	0.0353566	yes	up	0.05	0.69	0.31	0	0	0	0.35	0	GO:0008643;GO:0016021;GO:001529	BP:carbohydrate transport;CC:integral component of membrane;MF:symporter activity;	K24193	STP	------	------
gene_Zm00001d020087		-	0.00472286	-7.72612	1.504e-08	3.0029e-07	yes	down	0	0	0	0.76	0.96	0.29	0	0.67	GO:0016787;GO:004471	MF:hydrolase activity;MF:8-oxo-dGDP phosphatase activity;	------	------	------	------
gene_Zm00001d020088		-	0.00699079	-7.16033	5.98192e-10	1.46205e-08	yes	down	0	0.27	0.06	27.3	22.96	24.95	0.11	25.07	------	------	------	------	------	------
gene_Zm00001d020093		-	2.07068	1.0501	0.0205394	0.0811042	yes	up	2.16	2.53	3.01	1.15	1.54	1.09	2.56667	1.26	GO:0006012;GO:0006364;GO:0005829;GO:0003978;GO:000372	BP:galactose metabolic process;BP:rRNA processing;CC:cytosol;MF:UDP-glucose 4-epimerase activity;MF:RNA binding;	K01784	galE, GALE	map00520;map00052	Amino sugar and nucleotide sugar metabolism;Galactose metabolism
gene_Zm00001d020108		-	0.497899	-1.00608	2.4402e-07	3.98687e-06	yes	down	372.91	519.86	330.22	790.44	868.63	781.69	407.663	813.587	GO:0005975;GO:0005737;GO:0009570;GO:0048046;GO:0030246;GO:004793	BP:carbohydrate metabolic process;CC:cytoplasm;CC:chloroplast stroma;CC:apoplast;MF:carbohydrate binding;MF:glucose-6-phosphate 1-epimerase activity;	K01792	E5.1.3.15	map00010	Glycolysis / Gluconeogenesis
gene_Zm00001d020110		-	0.0412458	-4.59961	0.0193963	0.0776335	yes	down	0	0	0	0.54	1.05	1.32	0	0.97	------	------	------	------	------	------
gene_Zm00001d020112		-	0.000265088	-11.8812	1.94328e-23	1.4962e-21	yes	down	0	0	0	12.92	14.98	15.52	0	14.4733	GO:0006952;GO:0005524;GO:004353	BP:defense response;MF:ATP binding;MF:ADP binding;	------	------	------	------
gene_Zm00001d020117		-	0.00015341	-12.6703	1.22841e-26	1.11292e-24	yes	down	0	0	0	27.79	32.37	36.34	0	32.1667	GO:0016021;GO:0005524;GO:0043531;GO:000467	CC:integral component of membrane;MF:ATP binding;MF:ADP binding;MF:protein kinase activity;	------	------	------	------
gene_Zm00001d020118		-	0.000762475	-10.357	6.80674e-18	3.54289e-16	yes	down	0	0	0	19.19	17.18	15.55	0	17.3067	GO:0046777;GO:0009506;GO:0005886;GO:0005524;GO:000467	BP:protein autophosphorylation;CC:plasmodesma;CC:plasma membrane;MF:ATP binding;MF:protein kinase activity;	------	------	------	------
gene_Zm00001d020124		-	3.52093	1.81596	0.0438346	0.143881	yes	up	8.66	3.31	7.57	2.52	2.19	0.44	6.51333	1.71667	------	------	------	------	------	------
gene_Zm00001d020136		-	0.371331	-1.42922	0.000239951	0.00200575	yes	down	3.17	1.2	2.73	5.31	6.13	5.16	2.36667	5.53333	GO:0005634;GO:0003700;GO:004356	CC:nucleus;MF:transcription factor activity, sequence-specific DNA binding;MF:sequence-specific DNA binding;	------	------	------	------
gene_Zm00001d020137		-	0.272322	-1.87661	0.000750088	0.00537348	yes	down	3.93	1.64	1.35	3.21	13.57	7.68	2.30667	8.15333	GO:0005634;GO:0003700;GO:004356	CC:nucleus;MF:transcription factor activity, sequence-specific DNA binding;MF:sequence-specific DNA binding;	------	------	------	------
gene_Zm00001d020140		-	0.000622813	-10.6489	9.91145e-25	8.15208e-23	yes	down	0	0.05	0	32.11	41.41	37.8	0.0166667	37.1067	GO:0019346;GO:0009086;GO:0016021;GO:0030170;GO:000396	BP:transsulfuration;BP:methionine biosynthetic process;CC:integral component of membrane;MF:pyridoxal phosphate binding;MF:cystathionine gamma-synthase activity;	------	------	------	------
gene_Zm00001d020141		-	65.1194	6.02501	0.00780601	0.0381112	yes	up	0.47	8.37	0	0	0	0	2.94667	0	GO:0019346;GO:0009086;GO:0009570;GO:0016021;GO:0004121;GO:0030170;GO:000396	BP:transsulfuration;BP:methionine biosynthetic process;CC:chloroplast stroma;CC:integral component of membrane;MF:cystathionine beta-lyase activity;MF:pyridoxal phosphate binding;MF:cystathionine gamma-synthase activity;	K01739	metB	map00450;map00920;map00270	Selenocompound metabolism;Sulfur metabolism;Cysteine and methionine metabolism
gene_Zm00001d020180		-	3.03847	1.60334	2.78621e-09	6.18277e-08	yes	up	19.02	16.11	12.47	4.61	4.61	6.53	15.8667	5.25	GO:0106307;GO:0016021;GO:0003682;GO:0106306;GO:000367	old GO;CC:integral component of membrane;MF:chromatin binding;MF:old GO;MF:DNA binding;	------	------	------	------
gene_Zm00001d020183		-	4.27866	2.09716	1.80815e-16	8.33167e-15	yes	up	7.67	6.85	6.01	1.5	1.4	1.63	6.84333	1.51	GO:0016021;GO:0005524;GO:000467	CC:integral component of membrane;MF:ATP binding;MF:protein kinase activity;	------	------	------	------
gene_Zm00001d020185		-	0.345055	-1.5351	9.16514e-14	3.45651e-12	yes	down	9.12	7.92	10.57	13.21	14.11	13.46	9.20333	13.5933	GO:0016021;GO:0005524;GO:000467	CC:integral component of membrane;MF:ATP binding;MF:protein kinase activity;	------	------	------	------
gene_Zm00001d020187		-	0.0529606	-4.23894	6.88661e-11	1.89886e-09	yes	down	0.07	0	0.27	1.6	1.95	2	0.113333	1.85	GO:0006906;GO:0048278;GO:0006886;GO:0016021;GO:0031201;GO:0012505;GO:0000149;GO:000548	BP:vesicle fusion;BP:vesicle docking;BP:intracellular protein transport;CC:integral component of membrane;CC:SNARE complex;CC:endomembrane system;MF:SNARE binding;MF:SNAP receptor activity;	K08506	SYP7	map04130	SNARE interactions in vesicular transport
gene_Zm00001d020190		-	38.5001	5.26679	0.0222924	0.0863567	yes	up	4.25	0	0.63	0	0	0	1.62667	0	GO:0006357;GO:0005634;GO:0003712;GO:0005516;GO:0003677;GO:000369	BP:regulation of transcription from RNA polymerase II promoter;CC:nucleus;MF:transcription cofactor activity;MF:calmodulin binding;MF:DNA binding;MF:double-stranded DNA binding;	K21596	CAMTA	------	------
gene_Zm00001d020202		-	6.5978	2.72198	4.34721e-24	3.46899e-22	yes	up	16.34	19.05	23.58	3.91	4.22	5.24	19.6567	4.45667	GO:001602	CC:integral component of membrane;	------	------	------	------
gene_Zm00001d020209		-	0.0231533	-5.43264	2.1019e-151	2.97963e-148	yes	down	2.03	2.7	1.15	61.49	59.75	54.22	1.96	58.4867	GO:0006412;GO:0005840;GO:0022627;GO:0016301;GO:0019843;GO:0003735;GO:000372	BP:translation;CC:ribosome;CC:cytosolic small ribosomal subunit;MF:kinase activity;MF:rRNA binding;MF:structural constituent of ribosome;MF:RNA binding;	K01620;K02987	ltaE;RP-S4e, RPS4	map03010;map00260	Ribosome;Glycine, serine and threonine metabolism
gene_Zm00001d020222		-	0.171657	-2.5424	0.00146833	0.00953265	yes	down	0.68	0.1	0.39	2.5	2.47	1.19	0.39	2.05333	GO:0051225;GO:0005737;GO:0005880;GO:000801	BP:spindle assembly;CC:cytoplasm;CC:nuclear microtubule;MF:microtubule binding;	------	------	------	------
gene_Zm00001d020234		-	0.411856	-1.27979	2.23184e-11	6.54321e-10	yes	down	7.65	8.52	11.13	22.95	21.51	20.8	9.1	21.7533	GO:0010267;GO:0016567;GO:0009788;GO:0080008;GO:0000347;GO:000372	BP:production of ta-siRNAs involved in RNA interference;BP:protein ubiquitination;BP:negative regulation of abscisic acid-activated signaling pathway;CC:Cul4-RING E3 ubiquitin ligase complex;CC:THO complex;MF:RNA binding;	K13175	THOC6	map03013	Nucleocytoplasmic transport
gene_Zm00001d020238		-	4.41283	2.1417	4.13271e-06	5.28912e-05	yes	up	3.27	1.4	2.69	0.51	0.53	0.45	2.45333	0.496667	GO:0050660;GO:001661	MF:flavin adenine dinucleotide binding;MF:oxidoreductase activity, acting on CH-OH group of donors;	K15403	ACE, HTH	map00073	Cutin, suberine and wax biosynthesis
gene_Zm00001d020267		-	0.279562	-1.83876	0.0188177	0.0757667	yes	down	0.56	0.59	0.34	2.56	1.27	1.4	0.496667	1.74333	GO:0005634;GO:0003700;GO:0043565;GO:000367	CC:nucleus;MF:transcription factor activity, sequence-specific DNA binding;MF:sequence-specific DNA binding;MF:DNA binding;	K09286	EREBP	------	------
gene_Zm00001d020275		-	0.112292	-3.15468	0.00651962	0.0329315	yes	down	0.18	0.56	0	1.43	2.66	1.7	0.246667	1.93	------	------	------	------	------	------
gene_Zm00001d020297		-	0.361889	-1.46638	2.72512e-26	2.41443e-24	yes	down	24.41	26.18	23.73	46.98	56.37	49.85	24.7733	51.0667	GO:0005737;GO:0004674;GO:0005524;GO:000467	CC:cytoplasm;MF:protein serine/threonine kinase activity;MF:ATP binding;MF:protein kinase activity;	K08856	STK16	------	------
gene_Zm00001d020298		-	0.0185734	-5.75062	1.75755e-06	2.43002e-05	yes	down	0	0.07	0.04	2.17	1.44	0.84	0.0366667	1.48333	GO:004698	MF:protein dimerization activity;	------	------	------	------
gene_Zm00001d020309		-	4.08801	2.0314	5.14863e-06	6.46314e-05	yes	up	3.3	2.83	5.7	1.3	0.77	0.75	3.94333	0.94	GO:0032889;GO:0006096;GO:0000015;GO:0000287;GO:000463	BP:regulation of vacuole fusion, non-autophagic;BP:glycolytic process;CC:phosphopyruvate hydratase complex;MF:magnesium ion binding;MF:phosphopyruvate hydratase activity;	K01689	ENO, eno	map03018;map00010	RNA degradation;Glycolysis / Gluconeogenesis
gene_Zm00001d020315		-	0.370294	-1.43326	1.84889e-20	1.16033e-18	yes	down	30.31	31.19	24.33	77.73	68.66	81.72	28.61	76.0367	------	------	------	------	------	------
gene_Zm00001d020329		-	0.00805392	-6.95609	1.77813e-61	5.87002e-59	yes	down	0.11	0.06	0.22	30.63	30.8	28.85	0.13	30.0933	GO:0005524;GO:0003676;GO:000467	MF:ATP binding;MF:nucleic acid binding;MF:protein kinase activity;	------	------	------	------
gene_Zm00001d020350		-	89.3056	6.48068	1.368e-06	1.93244e-05	yes	up	5.17	2.09	4.19	0.14	0	0	3.81667	0.0466667	GO:0005975;GO:0004556;GO:0103025;GO:000550	BP:carbohydrate metabolic process;MF:alpha-amylase activity;MF:alpha-amylase activit;MF:calcium ion binding;	K01176	AMY, amyA, malS	map00500	Starch and sucrose metabolism
gene_Zm00001d020351		-	8.26759	3.04747	5.69162e-08	1.03207e-06	yes	up	4.88	2.41	2.3	0.24	0.39	0.5	3.19667	0.376667	GO:0005975;GO:0004556;GO:0103025;GO:000550	BP:carbohydrate metabolic process;MF:alpha-amylase activity;MF:alpha-amylase activit;MF:calcium ion binding;	K01176	AMY, amyA, malS	map00500	Starch and sucrose metabolism
gene_Zm00001d020355		-	23.0592	4.52727	2.73484e-74	1.17691e-71	yes	up	13.18	11.68	13.78	0.58	0.48	0.61	12.88	0.556667	GO:0005524;GO:000467	MF:ATP binding;MF:protein kinase activity;	K20606	ANP1	map04016	MAPK signaling pathway - plant
gene_Zm00001d020362		-	0.0525911	-4.24904	0.0445592	0.145592	yes	down	0	0	0	0.22	0.22	0.37	0	0.27	GO:0006541;GO:001678	BP:glutamine metabolic process;MF:hydrolase activity;	------	------	------	------
gene_Zm00001d020371		-	0.291382	-1.77902	0.00118706	0.00797295	yes	down	0.35	0.62	0.88	2.81	4.44	2.78	0.616667	3.34333	GO:0030245;GO:000881	BP:cellulose catabolic process;MF:cellulase activity;	------	------	------	------
gene_Zm00001d020374		-	0.342673	-1.5451	2.47917e-25	2.11115e-23	yes	down	8.76	6.46	7.69	18.44	19.3	18.66	7.63667	18.8	GO:0008643;GO:0016021;GO:001529	BP:carbohydrate transport;CC:integral component of membrane;MF:symporter activity;	------	------	------	------
gene_Zm00001d020378		-	31.0633	4.95714	0.0364772	0.125527	yes	up	0.34	0	0.5	0	0	0	0.28	0	GO:0046856;GO:0034485;GO:0016787;GO:000443	BP:phosphatidylinositol dephosphorylation;MF:phosphatidylinositol-3,4,5-trisphosphate 5-phosphatase activity;MF:hydrolase activity;MF:phosphatidylinositol-4,5-bisphosphate 5-phosphatase activity;	------	------	------	------
gene_Zm00001d020401		-	68.5613	6.09932	2.30264e-17	1.12558e-15	yes	up	14.49	12.96	11.65	0.22	0.11	0.22	13.0333	0.183333	GO:0009809;GO:0045551;GO:0008270;GO:0016616;GO:001649	BP:lignin biosynthetic process;MF:cinnamyl-alcohol dehydrogenase activity;MF:zinc ion binding;MF:oxidoreductase activity, acting on the CH-OH group of donors, NAD or NADP as acceptor;MF:oxidoreductase activity;	------	------	------	------
gene_Zm00001d020412		-	7.34655	2.87707	0.0326109	0.115419	yes	up	0.33	0.55	0.53	0.06	0.12	0	0.47	0.06	GO:0031936;GO:0016584;GO:0006334;GO:0030261;GO:0006355;GO:0045910;GO:0005730;GO:0000786;GO:0005634;GO:0003677;GO:0031492;GO:000369	BP:negative regulation of chromatin silencing;BP:nucleosome positioning;BP:nucleosome assembly;BP:chromosome condensation;BP:regulation of transcription, DNA-templated;BP:negative regulation of DNA recombination;CC:nucleolus;CC:nucleosome;CC:nucleus;MF:DNA binding;MF:nucleosomal DNA binding;MF:double-stranded DNA binding;	------	------	------	------
gene_Zm00001d020416		-	0.455062	-1.13587	0.00402306	0.0221402	yes	down	0.69	0.57	1.21	1.42	1.76	1.99	0.823333	1.72333	GO:0004842;GO:0005524;GO:000467	MF:ubiquitin-protein transferase activity;MF:ATP binding;MF:protein kinase activity;	------	------	------	------
gene_Zm00001d020417		-	0.045167	-4.46859	0.00588016	0.0303115	yes	down	0	0.07	0	0.88	0.33	0.47	0.0233333	0.56	GO:000588	CC:plasma membrane;	------	------	------	------
gene_Zm00001d020420		-	3.29045	1.71828	0.0015388	0.00991006	yes	up	0.84	1.36	1.28	0.34	0.43	0.27	1.16	0.346667	GO:0006974;GO:0005634;GO:0004222;GO:0003697;GO:003159	BP:cellular response to DNA damage stimulus;CC:nucleus;MF:metalloendopeptidase activity;MF:single-stranded DNA binding;MF:polyubiquitin binding;	------	------	------	------
gene_Zm00001d020428		-	0.0760568	-3.71678	0.000275024	0.00225476	yes	down	0.07	0.07	0.14	1.79	0.77	1.06	0.0933333	1.20667	GO:0006099;GO:0006101;GO:0005829;GO:0005739;GO:0051539;GO:0003700;GO:0047780;GO:0003994;GO:0046872;GO:005153	BP:tricarboxylic acid cycle;BP:citrate metabolic process;CC:cytosol;CC:mitochondrion;MF:4 iron, 4 sulfur cluster binding;MF:transcription factor activity, sequence-specific DNA binding;MF:citrate dehydratase activity;MF:aconitate hydratase activity;MF:metal ion binding;MF:iron-sulfur cluster binding;	K01681	ACO, acnA	map00020;map00630	Citrate cycle (TCA cycle);Glyoxylate and dicarboxylate metabolism
gene_Zm00001d020442		-	0.0805636	-3.63373	2.08961e-08	4.08414e-07	yes	down	1.16	0.17	0.67	8.36	9.59	5.97	0.666667	7.97333	------	------	------	------	------	------
gene_Zm00001d020443		-	0.365897	-1.45049	0.000511542	0.00382629	yes	down	3.78	2.52	6.07	9.83	11.08	11.61	4.12333	10.84	------	------	------	------	------	------
gene_Zm00001d020448		-	4.41447	2.14224	4.78205e-26	4.20593e-24	yes	up	11.55	10.62	11.53	3.04	2.17	2.29	11.2333	2.5	GO:0009451;GO:0080156;GO:0043231;GO:0005739;GO:0009507;GO:000372	BP:RNA modification;BP:mitochondrial mRNA modification;CC:intracellular membrane-bounded organelle;CC:mitochondrion;CC:chloroplast;MF:RNA binding;	------	------	------	------
gene_Zm00001d020461		-	2.186	1.1283	1.62818e-06	2.26806e-05	yes	up	7.65	7.62	11.27	3.56	2.83	3.79	8.84667	3.39333	GO:0032259;GO:0005737;GO:0005802;GO:0016021;GO:0005768;GO:0016301;GO:000816	BP:methylation;CC:cytoplasm;CC:trans-Golgi network;CC:integral component of membrane;CC:endosome;MF:kinase activity;MF:methyltransferase activity;	------	------	------	------
gene_Zm00001d020463		-	0.278071	-1.84648	1.9792e-09	4.50663e-08	yes	down	1.36	1.19	1.7	3.98	6.55	7.61	1.41667	6.04667	GO:0008643;GO:0016021;GO:001529	BP:carbohydrate transport;CC:integral component of membrane;MF:symporter activity;	K24193	STP	------	------
gene_Zm00001d020471		-	0.00303528	-8.36395	2.87198e-78	1.30588e-75	yes	down	0.14	0	0.19	43.11	37.2	34.13	0.11	38.1467	GO:0005737;GO:001602	CC:cytoplasm;CC:integral component of membrane;	K14801	TSR4	------	------
gene_Zm00001d020491		-	10.9124	3.4479	7.08262e-07	1.05101e-05	yes	up	0.85	0.65	0.71	0.05	0.15	0.09	0.736667	0.0966667	------	------	------	------	------	------
gene_Zm00001d020492		-	0.164321	-2.60541	0.00867344	0.0415549	yes	down	3.56	0.3	0.74	4.26	11.97	10.63	1.53333	8.95333	GO:0009751;GO:0010200;GO:0009620;GO:0009617;GO:0005634;GO:0043565;GO:000370	BP:response to salicylic acid;BP:response to chitin;BP:response to fungus;BP:response to bacterium;CC:nucleus;MF:sequence-specific DNA binding;MF:transcription factor activity, sequence-specific DNA binding;	------	------	------	------
gene_Zm00001d020500		-	0.186814	-2.42033	5.96181e-49	1.40857e-46	yes	down	21.09	28.28	22.97	59.34	58.85	50.18	24.1133	56.1233	GO:001602	CC:integral component of membrane;	------	------	------	------
gene_Zm00001d020510		-	0.379898	-1.39632	7.68341e-20	4.57191e-18	yes	down	37.05	29.46	31.38	45.94	52.34	46.81	32.63	48.3633	GO:0005758;GO:0016531;GO:000550	CC:mitochondrial intermembrane space;MF:copper chaperone activity;MF:copper ion binding;	K02260	COX17	map00190	Oxidative phosphorylation
gene_Zm00001d020515		-	5.70369	2.5119	4.72994e-05	0.000478132	yes	up	1.64	1.13	1.63	0.34	0.38	0.09	1.46667	0.27	------	------	K11498	CENPE	------	------
gene_Zm00001d020516		-	9.06155	3.17976	2.67575e-06	3.56063e-05	yes	up	1.11	0.71	2.06	0.1	0.08	0.16	1.29333	0.113333	GO:0007018;GO:0005874;GO:0008017;GO:1990939;GO:000552	BP:microtubule-based movement;CC:microtubule;MF:microtubule binding;MF:ATP-dependent microtubule motor activity;MF:ATP binding;	K11498	CENPE	------	------
gene_Zm00001d020521		-	0.276722	-1.85349	0.00939218	0.0441729	yes	down	0.14	0.29	0.28	1.02	0.81	0.66	0.236667	0.83	GO:0009626;GO:0005886;GO:0008270;GO:000367	BP:plant-type hypersensitive response;CC:plasma membrane;MF:zinc ion binding;MF:nucleic acid binding;	------	------	------	------
gene_Zm00001d020524		-	0.304168	-1.71706	1.13224e-12	3.83767e-11	yes	down	5.47	6.43	3.73	16.04	16.26	14.24	5.21	15.5133	GO:0009626;GO:0005886;GO:0008270;GO:000367	BP:plant-type hypersensitive response;CC:plasma membrane;MF:zinc ion binding;MF:nucleic acid binding;	------	------	------	------
gene_Zm00001d020534		-	11.6051	3.53669	4.98635e-05	0.000501527	yes	up	5.59	1.44	0.38	0.36	0.15	0.12	2.47	0.21	GO:0005634;GO:0046872;GO:000367	CC:nucleus;MF:metal ion binding;MF:DNA binding;	------	------	------	------
gene_Zm00001d020535		-	2.97443	1.57261	0.047289	0.151969	yes	up	0.69	0.66	0.81	0.33	0.22	0.17	0.72	0.24	GO:001602	CC:integral component of membrane;	------	------	------	------
gene_Zm00001d020536		-	0.213149	-2.23006	1.73591e-06	2.40423e-05	yes	down	1.15	0.45	2.04	4.24	5.84	6.48	1.21333	5.52	GO:0016021;GO:000419	CC:integral component of membrane;MF:aspartic-type endopeptidase activity;	------	------	------	------
gene_Zm00001d020543		-	0.153413	-2.7045	0.0109198	0.0500014	yes	down	0.23	0.1	0.09	1.16	0.55	0.74	0.14	0.816667	GO:0006557;GO:0008295;GO:0006597;GO:0005829;GO:000401	BP:S-adenosylmethioninamine biosynthetic process;BP:spermidine biosynthetic process;BP:spermine biosynthetic process;CC:cytosol;MF:adenosylmethionine decarboxylase activity;	K01611	speD, AMD1	map00270;map00330	Cysteine and methionine metabolism;Arginine and proline metabolism
gene_Zm00001d020544		-	0.310108	-1.68916	4.49229e-05	0.00045583	yes	down	0.74	0.55	0.62	2.19	1.8	2.15	0.636667	2.04667	GO:0006557;GO:0008295;GO:0006597;GO:000401	BP:S-adenosylmethioninamine biosynthetic process;BP:spermidine biosynthetic process;BP:spermine biosynthetic process;MF:adenosylmethionine decarboxylase activity;	K01611	speD, AMD1	map00270;map00330	Cysteine and methionine metabolism;Arginine and proline metabolism
gene_Zm00001d020549		-	2.44651	1.29073	7.22805e-13	2.50631e-11	yes	up	19.42	15.67	17.8	7.64	4.85	6.08	17.63	6.19	GO:0016787;GO:0046872;GO:000825	MF:hydrolase activity;MF:metal ion binding;MF:5'-nucleotidase activity;	------	------	------	------
gene_Zm00001d020557		-	2.48214	1.31158	6.36293e-08	1.1469e-06	yes	up	98.53	51.34	76.6	35.78	21.23	31.17	75.49	29.3933	GO:0016126;GO:0009414;GO:0009409;GO:0009651;GO:0008610;GO:0016021;GO:0016020;GO:0005789;GO:0000254;GO:0009924;GO:0005506;GO:1990465;GO:001649	BP:sterol biosynthetic process;BP:response to water deprivation;BP:response to cold;BP:response to salt stress;BP:lipid biosynthetic process;CC:integral component of membrane;CC:membrane;CC:endoplasmic reticulum membrane;MF:C-4 methylsterol oxidase activity;MF:octadecanal decarbonylase activity;MF:iron ion binding;MF:aldehyde oxygenas;MF:oxidoreductase activity;	------	------	------	------
gene_Zm00001d020568		-	0.153218	-2.70635	3.32893e-10	8.43575e-09	yes	down	0.38	0.2	0.85	2.45	2.23	3.29	0.476667	2.65667	GO:0016021;GO:0005886;GO:0038023;GO:001527	CC:integral component of membrane;CC:plasma membrane;MF:signaling receptor activity;MF:ligand-gated ion channel activity;	------	------	------	------
gene_Zm00001d020584	H4C7	-	0.24177	-2.04829	0.000308192	0.00248387	yes	down	7.6	6.77	6.98	22.58	25.35	32.6	7.11667	26.8433	GO:0006334;GO:0005634;GO:0000786;GO:0046982;GO:000367	BP:nucleosome assembly;CC:nucleus;CC:nucleosome;MF:protein heterodimerization activity;MF:DNA binding;	K11254	H4	------	------
gene_Zm00001d020585	H4C7	-	0.398357	-1.32787	0.0231459	0.0888573	yes	down	14.38	18.38	13.96	15.05	55.23	40.75	15.5733	37.01	GO:0006334;GO:0005634;GO:0000786;GO:0046982;GO:000367	BP:nucleosome assembly;CC:nucleus;CC:nucleosome;MF:protein heterodimerization activity;MF:DNA binding;	K11254	H4	------	------
gene_Zm00001d020589		-	0.153921	-2.69973	3.49746e-07	5.51605e-06	yes	down	1.15	1.64	1.84	8.47	10.89	9.73	1.54333	9.69667	------	------	------	------	------	------
gene_Zm00001d020595		-	0.392086	-1.35076	3.25728e-08	6.147e-07	yes	down	18.56	33.44	19.74	49.51	46.01	44.29	23.9133	46.6033	GO:0005634;GO:0003700;GO:000367	CC:nucleus;MF:transcription factor activity, sequence-specific DNA binding;MF:DNA binding;	K09286	EREBP	------	------
gene_Zm00001d020607		-	0.260436	-1.941	1.1445e-10	3.09903e-09	yes	down	7.56	12.43	6.66	36.48	23.26	25.9	8.88333	28.5467	------	------	------	------	------	------
gene_Zm00001d020610		-	0.129732	-2.9464	0.000412486	0.00319425	yes	down	1.04	1.07	0.52	1.78	4.85	13.3	0.876667	6.64333	GO:001602	CC:integral component of membrane;	------	------	------	------
gene_Zm00001d020614		-	0.024966	-5.32389	2.61014e-154	4.19345e-151	yes	down	3.94	3.27	2.3	78.62	70.54	70.64	3.17	73.2667	GO:2000022;GO:0009611;GO:0031347;GO:000563	BP:regulation of jasmonic acid mediated signaling pathway;BP:response to wounding;BP:regulation of defense response;CC:nucleus;	K13464	JAZ	map04075	Plant hormone signal transduction
gene_Zm00001d020622		-	0.348155	-1.5222	4.29094e-13	1.52744e-11	yes	down	12.32	15.61	13.24	28.44	45.29	42.43	13.7233	38.72	------	------	------	------	------	------
gene_Zm00001d020623		-	0.360563	-1.47168	7.97909e-14	3.0234e-12	yes	down	51.04	55.91	47.96	110.21	134.08	175.01	51.6367	139.767	GO:0006878;GO:0016021;GO:0005886;GO:000537	BP:cellular copper ion homeostasis;CC:integral component of membrane;CC:plasma membrane;MF:copper ion transmembrane transporter activity;	K14686	SLC31A1, CTR1	------	------
gene_Zm00001d020638		-	19.8571	4.31159	0.000999145	0.00689332	yes	up	0.38	0.4	0.57	0.08	0	0.08	0.45	0.0533333	GO:001602	CC:integral component of membrane;	------	------	------	------
gene_Zm00001d020639		-	0.366833	-1.44681	5.72928e-08	1.03694e-06	yes	down	2.82	2.58	3.04	10.36	6.14	6.12	2.81333	7.54	GO:0015969;GO:0009507;GO:0008728;GO:0016301;GO:000552	BP:guanosine tetraphosphate metabolic process;CC:chloroplast;MF:GTP diphosphokinase activity;MF:kinase activity;MF:GTP binding;	K00951	relA	map00230	Purine metabolism
gene_Zm00001d020679		-	5.96531	2.5766	9.78524e-25	8.07584e-23	yes	up	11.43	12.57	10.85	3.14	2.86	2.16	11.6167	2.72	------	------	------	------	------	------
gene_Zm00001d020684		-	0.367965	-1.44236	4.77834e-10	1.18592e-08	yes	down	5.23	7.19	5.06	14.97	15.01	16.73	5.82667	15.57	GO:0071806;GO:0090351;GO:0006605;GO:0016021;GO:000952	BP:protein transmembrane transport;BP:seedling development;BP:protein targeting;CC:integral component of membrane;CC:plastid inner membrane;	------	------	------	------
gene_Zm00001d020703		-	3.50767	1.81051	0.0140351	0.0604635	yes	up	0.78	0.74	0.35	0.28	0.08	0.17	0.623333	0.176667	GO:0106311;GO:0016021;GO:0030246;GO:0005524;GO:010631	old GO;CC:integral component of membrane;MF:carbohydrate binding;MF:ATP binding;MF:old GO;	------	------	------	------
gene_Zm00001d020707		-	3.53809	1.82297	2.32477e-05	0.000253276	yes	up	7.82	5.16	9.56	1.45	2.44	2.26	7.51333	2.05	GO:001678	MF:hydrolase activity;	------	------	------	------
gene_Zm00001d020711		-	0.496426	-1.01035	1.32819e-11	3.97122e-10	yes	down	14.88	17.21	15.21	29.19	30.74	33.93	15.7667	31.2867	GO:0009738;GO:0045893;GO:0005634;GO:000370	BP:abscisic acid-activated signaling pathway;BP:positive regulation of transcription, DNA-templated;CC:nucleus;MF:transcription factor activity, sequence-specific DNA binding;	K14432	ABF	map04075	Plant hormone signal transduction
gene_Zm00001d020712		-	102.296	6.6766	3.34604e-06	4.35636e-05	yes	up	0.47	0.7	1	0	0	0	0.723333	0	GO:0008270;GO:000367	MF:zinc ion binding;MF:nucleic acid binding;	------	------	------	------
gene_Zm00001d020717		-	0.25178	-1.98976	5.5775e-29	5.81871e-27	yes	down	12.31	7.41	11.59	39.82	38.1	42.28	10.4367	40.0667	GO:0016125;GO:0004497;GO:0020037;GO:0016705;GO:0010295;GO:0005506;GO:001649	BP:sterol metabolic process;MF:monooxygenase activity;MF:heme binding;MF:oxidoreductase activity, acting on paired donors, with incorporation or reduction of molecular oxygen;MF:;MF:iron ion binding;MF:oxidoreductase activity;	K09843	CYP707A	map00906	Carotenoid biosynthesis
gene_Zm00001d020726		-	3.84398	1.9426	1.15421e-05	0.000134309	yes	up	3.46	2.18	4.64	1.2	0.61	0.8	3.42667	0.87	GO:0106306;GO:010630	old GO;old GO;	K17500	ILKAP	------	------
gene_Zm00001d020728		-	0.241687	-2.04879	5.88047e-14	2.24942e-12	yes	down	0.61	0.72	0.86	3.32	3.05	3.96	0.73	3.44333	GO:0008270;GO:001649	MF:zinc ion binding;MF:oxidoreductase activity;	------	------	------	------
gene_Zm00001d020738		-	3.39182	1.76206	5.54322e-05	0.000550417	yes	up	4.61	4.9	5.34	1.55	0.9	1.84	4.95	1.43	GO:001678	MF:hydrolase activity;	------	------	------	------
gene_Zm00001d020740		-	0.428924	-1.22121	0.000323282	0.00258314	yes	down	3.89	3.95	6.39	8.11	13.14	10.89	4.74333	10.7133	GO:001678	MF:hydrolase activity;	------	------	------	------
gene_Zm00001d020773		-	0.058274	-4.101	3.64927e-05	0.000378904	yes	down	0.1	0	0.24	2.29	1.73	1.39	0.113333	1.80333	GO:0009845;GO:0009793;GO:0010029;GO:009875	BP:seed germination;BP:embryo development ending in seed dormancy;BP:regulation of seed germination;BP:maintenance of seed dormancy by absisic acid;	------	------	------	------
gene_Zm00001d020781		-	0.131813	-2.92343	0.000962678	0.00667038	yes	down	0.28	0.06	0.18	1.31	1.57	0.96	0.173333	1.28	GO:0016021;GO:001521	CC:integral component of membrane;MF:purine nucleoside transmembrane transporter activity;	------	------	------	------
gene_Zm00001d020786		-	26.2102	4.71206	1.17889e-08	2.38339e-07	yes	up	6.13	8.21	9.05	0	0.27	0.46	7.79667	0.243333	GO:0000209;GO:0030433;GO:0000302;GO:0006979;GO:0042744;GO:0034599;GO:0005783;GO:0016021;GO:0005634;GO:0009507;GO:0061631;GO:0020037;GO:0016688;GO:0046872;GO:000460	BP:protein polyubiquitination;BP:ER-associated ubiquitin-dependent protein catabolic process;BP:response to reactive oxygen species;BP:response to oxidative stress;BP:hydrogen peroxide catabolic process;BP:cellular response to oxidative stress;CC:endoplasmic reticulum;CC:integral component of membrane;CC:nucleus;CC:chloroplast;MF:ubiquitin conjugating enzyme activity;MF:heme binding;MF:L-ascorbat…	K00434	E1.11.1.11	map00480;map00053	Glutathione metabolism;Ascorbate and aldarate metabolism
gene_Zm00001d020793		-	0.205879	-2.28013	0.000147733	0.00130794	yes	down	1.04	0.77	1.65	3.35	5.29	7.64	1.15333	5.42667	GO:0046658;GO:0016021;GO:000905	CC:anchored component of plasma membrane;CC:integral component of membrane;MF:electron carrier activity;	------	------	------	------
gene_Zm00001d020794		-	9.89847	3.3072	0.000844597	0.0059497	yes	up	3.75	1	2.32	0.11	0.45	0.12	2.35667	0.226667	GO:0046658;GO:000905	CC:anchored component of plasma membrane;MF:electron carrier activity;	------	------	------	------
gene_Zm00001d020852		-	0.342649	-1.5452	0.0267273	0.0993216	yes	down	43.08	7.85	15.89	57.19	57.04	75.27	22.2733	63.1667	GO:0009833;GO:0030244;GO:0016021;GO:0005802;GO:0005886;GO:0051753;GO:001676	BP:plant-type primary cell wall biogenesis;BP:cellulose biosynthetic process;CC:integral component of membrane;CC:trans-Golgi network;CC:plasma membrane;MF:mannan synthase activity;MF:cellulose synthas;	------	------	------	------
gene_Zm00001d020864		-	8.84311	3.14455	0.0077869	0.0380488	yes	up	0.34	0.59	1.03	0	0.11	0.11	0.653333	0.0733333	GO:0070475;GO:0005737;GO:007004	BP:rRNA base methylation;CC:cytoplasm;MF:rRN;	------	------	------	------
gene_Zm00001d020887		-	26.0977	4.70585	0.0192022	0.0770099	yes	up	0.42	0.11	0.21	0	0	0	0.246667	0	GO:000419	MF:aspartic-type endopeptidase activity;	------	------	------	------
gene_Zm00001d020891		-	0.27907	-1.8413	0.0126255	0.0558717	yes	down	0.03	0.07	0.09	0.2	0.14	0.34	0.0633333	0.226667	GO:0006310;GO:0000723;GO:0006281;GO:0016021;GO:0005840;GO:0015297;GO:0004252;GO:0016787;GO:0003735;GO:0004190;GO:0042910;GO:0003678;GO:0008234;GO:000552	BP:DNA recombination;BP:telomere maintenance;BP:DNA repair;CC:integral component of membrane;CC:ribosome;MF:antiporter activity;MF:serine-type endopeptidase activity;MF:hydrolase activity;MF:structural constituent of ribosome;MF:aspartic-type endopeptidase activity;MF:xenobiotic transporter activity;MF:DNA helicase activity;MF:cysteine-type peptidase activity;MF:ATP binding;	------	------	------	------
gene_Zm00001d020892		-	0.224715	-2.15383	1.41787e-09	3.2855e-08	yes	down	2.17	4.26	6.45	14.9	15.41	15.74	4.29333	15.35	GO:0098719;GO:0071805;GO:0006885;GO:0006814;GO:0051453;GO:0016021;GO:0005886;GO:0005768;GO:0015299;GO:0015386;GO:001538	BP:sodium ion import across plasma membrane;BP:potassium ion transmembrane transport;BP:regulation of pH;BP:sodium ion transport;BP:regulation of intracellular pH;CC:integral component of membrane;CC:plasma membrane;CC:endosome;MF:solut;MF:potassiu;MF:sodiu;	K14724	SLC9A8, NHE8	------	------
gene_Zm00001d020900		-	2.41745	1.27349	5.61942e-07	8.54939e-06	yes	up	21.29	15.73	19.95	10.34	5.6	6.85	18.99	7.59667	GO:004278	MF:3'-tRNA processing endoribonuclease activity;	K00784	rnz	------	------
gene_Zm00001d020903		-	2.52575	1.33671	0.00206381	0.0126909	yes	up	9.63	4.85	15.3	4.23	3.11	3.47	9.92667	3.60333	GO:0009834;GO:000588	BP:plant-type secondary cell wall biogenesis;CC:plasma membrane;	------	------	------	------
gene_Zm00001d020910		-	0.0998509	-3.32408	1.53162e-07	2.59568e-06	yes	down	0.38	0.24	2.38	9.39	8.76	10.62	1	9.59	GO:001602	CC:integral component of membrane;	------	------	------	------
gene_Zm00001d020929		-	5.96842	2.57735	9.93175e-18	5.07087e-16	yes	up	9.21	5.61	12.56	1.35	1.42	1.76	9.12667	1.51	GO:000564	CC:nuclear pore;	------	------	------	------
gene_Zm00001d020936		-	0.331663	-1.59221	0.00103481	0.00710883	yes	down	0.71	2.01	2.51	6.12	5.76	3.48	1.74333	5.12	GO:000588	CC:plasma membrane;	------	------	------	------
gene_Zm00001d020948		-	0.460751	-1.11794	0.00106088	0.00725346	yes	down	3.5	2.67	4.49	8.2	5.45	8.92	3.55333	7.52333	------	------	------	------	------	------
gene_Zm00001d020955		-	0.269951	-1.88923	0.00562166	0.0292038	yes	down	0.48	0.27	3.14	4.73	4.27	4.78	1.29667	4.59333	GO:0006468;GO:0007166;GO:0016021;GO:0005886;GO:0030247;GO:0004674;GO:0005509;GO:0004672;GO:000552	BP:protein phosphorylation;BP:cell surface receptor signaling pathway;CC:integral component of membrane;CC:plasma membrane;MF:polysaccharide binding;MF:protein serine/threonine kinase activity;MF:calcium ion binding;MF:protein kinase activity;MF:ATP binding;	------	------	------	------
gene_Zm00001d020962		-	67.7459	6.08206	0.00305909	0.0177257	yes	up	0.64	0	0.31	0	0	0	0.316667	0	------	------	------	------	------	------
gene_Zm00001d020970		-	0.303405	-1.72068	7.34312e-05	0.000710404	yes	down	0.74	0.29	1.14	2.25	2.65	2.19	0.723333	2.36333	GO:0080110;GO:0003824;GO:001661	BP:sporopollenin biosynthetic process;MF:catalytic activity;MF:oxidoreductase activity, acting on the CH-OH group of donors, NAD or NADP as acceptor;	------	------	------	------
gene_Zm00001d020985		-	106.595	6.736	2.07465e-06	2.82295e-05	yes	up	0.28	0.43	0.47	0	0	0	0.393333	0	GO:0043231;GO:0016021;GO:0005887;GO:0019829;GO:0005516;GO:0005388;GO:000552	CC:intracellular membrane-bounded organelle;CC:integral component of membrane;CC:integral component of plasma membrane;MF:cation-transporting ATPase activity;MF:calmodulin binding;MF:calcium-transporting ATPase activity;MF:ATP binding;	K01537	ATP2C	------	------
gene_Zm00001d020997		-	0.00628358	-7.3142	3.13076e-08	5.95487e-07	yes	down	0	0	0	3.76	3.7	4.46	0	3.97333	GO:0006297;GO:1904161;GO:0006260;GO:0006271;GO:0043625;GO:000388	BP:nucleotide-excision repair, DNA gap filling;BP:DNA synthesis involved in UV-damage excision repair;BP:DNA replication;BP:DNA strand elongation involved in DNA replication;CC:delta DNA polymerase complex;MF:DNA-directed DNA polymerase activity;	K03504	POLD3	map03430;map03440;map03410;map03420;map03030	Mismatch repair;Homologous recombination;Base excision repair;Nucleotide excision repair;DNA replication
gene_Zm00001d021014		-	0.32108	-1.639	0.00257357	0.0152873	yes	down	0.21	0.13	0.44	0.57	0.91	0.88	0.26	0.786667	GO:0006265;GO:0046856;GO:0046855;GO:0006412;GO:0005840;GO:0016787;GO:0004439;GO:0003735;GO:0003917;GO:000367	BP:DNA topological change;BP:phosphatidylinositol dephosphorylation;BP:inositol phosphate dephosphorylation;BP:translation;CC:ribosome;MF:hydrolase activity;MF:phosphatidylinositol-4,5-bisphosphate 5-phosphatase activity;MF:structural constituent of ribosome;MF:DNA topoisomerase type I activity;MF:DNA binding;	------	------	------	------
gene_Zm00001d021019		-	0.499166	-1.00241	0.000132791	0.0011923	yes	down	21.97	24.12	50.51	59.43	62.79	66.63	32.2	62.95	GO:0006355;GO:0005634;GO:0003700;GO:004698	BP:regulation of transcription, DNA-templated;CC:nucleus;MF:transcription factor activity, sequence-specific DNA binding;MF:protein dimerization activity;	------	------	------	------
gene_Zm00001d021054		-	0.382072	-1.38808	0.000540343	0.0040141	yes	down	1.6	1.64	3.61	5.44	4.22	7.41	2.28333	5.69	GO:0009793;GO:0009960;GO:000563	BP:embryo development ending in seed dormancy;BP:endosperm development;CC:nucleus;	K12778	HORMAD, HOP1	------	------
gene_Zm00001d021058		-	0.186267	-2.42455	0.00385616	0.0213337	yes	down	2.09	2.58	12.83	24.56	33.98	29.06	5.83333	29.2	GO:001602	CC:integral component of membrane;	------	------	------	------
gene_Zm00001d021063		-	50.9808	5.67188	8.06406e-08	1.42475e-06	yes	up	6.17	6.33	1.88	0.19	0.09	0	4.79333	0.0933333	GO:001602	CC:integral component of membrane;	------	------	------	------
gene_Zm00001d021109		-	159.735	7.31954	1.53647e-07	2.60206e-06	yes	up	0.64	1.38	0.99	0	0	0	1.00333	0	GO:0006412;GO:0005840;GO:0016021;GO:0015297;GO:0003735;GO:0003824;GO:004291	BP:translation;CC:ribosome;CC:integral component of membrane;MF:antiporter activity;MF:structural constituent of ribosome;MF:catalytic activity;MF:xenobiotic transporter activity;	------	------	------	------
gene_Zm00001d021119		-	0.412325	-1.27815	4.694e-11	1.31231e-09	yes	down	29.47	31.97	50.23	99.77	83.58	81.26	37.2233	88.2033	GO:0005975;GO:0008422;GO:000455	BP:carbohydrate metabolic process;MF:beta-glucosidase activity;MF:hydrolase activity, hydrolyzing O-glycosyl compounds;	K01188	E3.2.1.21	map00460;map00940;map00500	Cyanoamino acid metabolism;Phenylpropanoid biosynthesis;Starch and sucrose metabolism
gene_Zm00001d021135		-	2.79511	1.48291	9.20533e-22	6.26665e-20	yes	up	57.63	60.37	54.98	17.99	20.65	14.42	57.66	17.6867	------	------	K16223	FT	map04712	Circadian rhythm - plant
gene_Zm00001d021136		-	2.06707	1.04759	2.29651e-08	4.456e-07	yes	up	24.33	20.02	22.89	10.27	8.52	12.89	22.4133	10.56	GO:0004713;GO:000552	MF:protein tyrosine kinase activity;MF:ATP binding;	K13436	PTI1	map04626	Plant-pathogen interaction
gene_Zm00001d021139		-	0.214759	-2.21921	2.40568e-11	7.02722e-10	yes	down	1.03	1.82	1.57	5.88	7.05	6.46	1.47333	6.46333	GO:0018105;GO:0035556;GO:0046777;GO:0005737;GO:0005634;GO:0005886;GO:0004683;GO:0004672;GO:0009931;GO:0004674;GO:0005509;GO:0005524;GO:000551	BP:peptidyl-serine phosphorylation;BP:intracellular signal transduction;BP:protein autophosphorylation;CC:cytoplasm;CC:nucleus;CC:plasma membrane;MF:calmodulin-dependent protein kinase activity;MF:protein kinase activity;MF:calcium-dependent protein serine/threonine kinase activity;MF:protein serine/threonine kinase activity;MF:calcium ion binding;MF:ATP binding;MF:calmodulin binding;	K13412	CPK	map04626	Plant-pathogen interaction
gene_Zm00001d021153		-	75.7913	6.24396	0.000469881	0.00356426	yes	up	1.74	2	0.11	0	0	0	1.28333	0	GO:0016021;GO:0016787;GO:000552	CC:integral component of membrane;MF:hydrolase activity;MF:GTP binding;	------	------	------	------
gene_Zm00001d021176		-	30.6119	4.93602	0.00467321	0.0251664	yes	up	0.47	0.38	0.03	0	0	0.03	0.293333	0.01	GO:0006952;GO:0005524;GO:004353	BP:defense response;MF:ATP binding;MF:ADP binding;	------	------	------	------
gene_Zm00001d021215		-	0.152471	-2.71339	0.0259899	0.097256	yes	down	0.83	1.98	9.19	24.38	23.05	16.69	4	21.3733	GO:0010496;GO:000576	BP:intercellular transport;CC:endosome;	K13141	INTS4	------	------
gene_Zm00001d021216		-	0.142998	-2.80593	0.00085403	0.00600387	yes	down	0.48	0	1.22	2	5.87	7.55	0.566667	5.14	GO:0016020;GO:0016021;GO:0015297;GO:0022857;GO:004291	CC:membrane;CC:integral component of membrane;MF:antiporter activity;MF:transmembrane transporter activity;MF:xenobiotic transporter activity;	K03327	TC.MATE, SLC47A, norM, mdtK, dinF	------	------
gene_Zm00001d021218		-	12.8379	3.68234	3.1798e-10	8.09187e-09	yes	up	23.1	25.12	21.65	0.51	0.33	0.15	23.29	0.33	GO:0044237;GO:0006412;GO:0009536;GO:0005840;GO:0003735;GO:000382	BP:cellular metabolic process;BP:translation;CC:plastid;CC:ribosome;MF:structural constituent of ribosome;MF:catalytic activity;	------	------	------	------
gene_Zm00001d021221		-	0.380206	-1.39515	2.22009e-09	5.02837e-08	yes	down	8.51	5.33	8.48	19.13	13.28	16.9	7.44	16.4367	GO:0050821;GO:0005737;GO:0031072;GO:0051087;GO:000077	BP:protein stabilization;CC:cytoplasm;MF:heat shock protein binding;MF:chaperone binding;MF:adenyl-nucleotide exchange factor activity;	------	------	------	------
gene_Zm00001d021233		-	0.0231428	-5.4333	0.0010334	0.00710523	yes	down	0	0	0	0.85	0.71	0.86	0	0.806667	GO:001678	MF:hydrolase activity;	------	------	------	------
gene_Zm00001d021236		-	0.434427	-1.20282	2.04127e-08	4.00196e-07	yes	down	7.15	7.27	4.13	15.24	13.81	15.37	6.18333	14.8067	GO:0005634;GO:0008289;GO:0000981;GO:000367	CC:nucleus;MF:lipid binding;MF:RNA polymerase II transcription factor activity, sequence-specific DNA binding;MF:DNA binding;	K09338	HD-ZIP	------	------
gene_Zm00001d021246		-	0.354838	-1.49477	0.00703525	0.0350656	yes	down	8.22	11.67	1.01	19.96	20.38	20.44	6.96667	20.26	GO:0005768;GO:0005794;GO:0003924;GO:000552	CC:endosome;CC:Golgi apparatus;MF:GTPase activity;MF:GTP binding;	K07904	RAB11A	map04144	Endocytosis
gene_Zm00001d021288		-	0.33031	-1.59811	0.0114375	0.0517308	yes	down	0.6	0.38	0.43	1.71	0.83	1.17	0.47	1.23667	------	------	K22013	SGR, SGRL	map00860	Porphyrin and chlorophyll metabolism
gene_Zm00001d021336		-	2.60886	1.38342	5.54511e-08	1.00626e-06	yes	up	42.4	48.74	23.86	14.99	13.64	16.45	38.3333	15.0267	GO:0007165;GO:0005737;GO:0004674;GO:0005524;GO:000467	BP:signal transduction;CC:cytoplasm;MF:protein serine/threonine kinase activity;MF:ATP binding;MF:protein kinase activity;	------	------	------	------
gene_Zm00001d021340		-	0.439194	-1.18707	2.81554e-06	3.72607e-05	yes	down	18.89	21.78	12.39	38.72	42.94	36.83	17.6867	39.4967	------	------	------	------	------	------
gene_Zm00001d021346		-	0.44424	-1.17059	1.6428e-06	2.28578e-05	yes	down	4.03	4.37	3.06	8.12	8.25	8.76	3.82	8.37667	GO:0018026;GO:0032259;GO:0005634;GO:0008168;GO:001627	BP:peptidyl-lysine monomethylation;BP:methylation;CC:nucleus;MF:methyltransferase activity;MF:protein-lysine N-methyltransferase activity;	------	------	------	------
gene_Zm00001d021358		-	27.9017	4.80228	2.933e-35	4.33634e-33	yes	up	23.69	18.36	27.17	0.51	1.84	0.5	23.0733	0.95	GO:0016094;GO:0005783;GO:0016765;GO:0045547;GO:000209	BP:polyprenol biosynthetic process;CC:endoplasmic reticulum;MF:transferase activity, transferring alkyl or ary;MF:dehydrodolichyl diphosphate synthase activity;MF:polyprenyltransferase activity;	K11778	DHDDS, RER2, SRT1	map00900	Terpenoid backbone biosynthesis
gene_Zm00001d021382		-	10.7096	3.42083	0.0375426	0.128295	yes	up	0.12	0.3	0.11	0	0.04	0	0.176667	0.0133333	GO:0097428;GO:0016226;GO:0006281;GO:0005634;GO:009736	BP:protein maturation by iron-sulfur cluster transfer;BP:iron-sulfur cluster assembly;BP:DNA repair;CC:nucleus;CC:CIA complex;	K15075	MET18, MMS19	------	------
gene_Zm00001d021383		-	12.3171	3.62259	0.0145651	0.0621907	yes	up	0.6	1.86	1.06	0.14	0	0.14	1.17333	0.0933333	GO:0032259;GO:0032981;GO:0005739;GO:000816	BP:methylation;BP:mitochondrial respiratory chain complex I assembly;CC:mitochondrion;MF:methyltransferase activity;	K18162	NDUFAF5	------	------
gene_Zm00001d021395		-	0.330877	-1.59563	0.00031097	0.00250386	yes	down	1.39	3.68	3.15	5.48	10.71	8.04	2.74	8.07667	------	------	------	------	------	------
gene_Zm00001d021419		-	117.965	6.88221	1.07275e-06	1.54526e-05	yes	up	3.77	8.1	10.69	0	0	0	7.52	0	GO:0009435;GO:0034213;GO:0005737;GO:0009507;GO:000451	BP:NAD biosynthetic process;BP:quinolinate catabolic process;CC:cytoplasm;CC:chloroplast;MF:nicotinate-nucleotide diphosphorylas;	K00767	nadC, QPRT	map00760;map01240	Nicotinate and nicotinamide metabolism;Biosynthesis of cofactors
gene_Zm00001d021422		-	0.167738	-2.57572	4.30512e-11	1.20779e-09	yes	down	55.87	50.67	53.27	111.47	393.64	406.35	53.27	303.82	GO:0006334;GO:0005634;GO:0000786;GO:0046982;GO:000367	BP:nucleosome assembly;CC:nucleus;CC:nucleosome;MF:protein heterodimerization activity;MF:DNA binding;	K11254	H4	------	------
gene_Zm00001d021434		-	28.257	4.82054	0.0126455	0.0559369	yes	up	0.13	0.18	0.35	0	0	0	0.22	0	GO:0048544;GO:0016021;GO:0030246;GO:0106311;GO:0004672;GO:0005524;GO:010631	BP:recognition of pollen;CC:integral component of membrane;MF:carbohydrate binding;MF:old GO;MF:protein kinase activity;MF:ATP binding;MF:old GO;	------	------	------	------
gene_Zm00001d021453		-	6.18897	2.6297	3.40728e-06	4.42892e-05	yes	up	1.41	1.57	2.73	0.33	0.36	0.21	1.90333	0.3	GO:0015031;GO:0008104;GO:000573	BP:protein transport;BP:protein localization;CC:mitochondrion;	------	------	------	------
gene_Zm00001d021462		-	6.40905	2.68011	8.31234e-06	9.96117e-05	yes	up	2.33	2.01	4.47	0.51	0.39	0.87	2.93667	0.59	------	------	K19658	ECH2	------	------
gene_Zm00001d021469		-	3.30954	1.72663	0.0144432	0.061758	yes	up	0.82	0.25	1.15	0.27	0.06	0.44	0.74	0.256667	GO:0006749;GO:0005737;GO:0016740;GO:0004364;GO:004329	BP:glutathione metabolic process;CC:cytoplasm;MF:transferase activity;MF:glutathione transferase activity;MF:glutathione binding;	------	------	------	------
gene_Zm00001d021492		-	2.17687	1.12226	0.00600251	0.0307841	yes	up	2.36	0.72	1.2	0.44	1.37	0.53	1.42667	0.78	GO:0006952;GO:0016021;GO:0005524;GO:004353	BP:defense response;CC:integral component of membrane;MF:ATP binding;MF:ADP binding;	------	------	------	------
gene_Zm00001d021528		-	0.00804392	-6.95788	4.05007e-19	2.28569e-17	yes	down	0	0	0.22	9.27	10.83	8.6	0.0733333	9.56667	------	------	------	------	------	------
gene_Zm00001d021529		-	2.93947	1.55555	2.04272e-13	7.40262e-12	yes	up	37.46	36.54	57.95	11.13	10	11.75	43.9833	10.96	GO:0009738;GO:0005634;GO:000588	BP:abscisic acid-activated signaling pathway;CC:nucleus;CC:plasma membrane;	------	------	------	------
gene_Zm00001d021569		-	4.24199	2.08474	0.00080781	0.00573077	yes	up	1.3	1.08	1.09	0.22	0.22	0.36	1.15667	0.266667	GO:0016020;GO:0016021;GO:0022857;GO:0015297;GO:004291	CC:membrane;CC:integral component of membrane;MF:transmembrane transporter activity;MF:antiporter activity;MF:xenobiotic transporter activity;	K03327	TC.MATE, SLC47A, norM, mdtK, dinF	------	------
gene_Zm00001d021605		-	5.97671	2.57935	0.011512	0.0519526	yes	up	2.34	0.42	1.56	0.32	0	0.39	1.44	0.236667	------	------	------	------	------	------
gene_Zm00001d021608		-	0.00166913	-9.22669	4.28347e-14	1.66496e-12	yes	down	0	0	0	42.76	51.86	43.06	0	45.8933	GO:0007165;GO:0016021;GO:001630	BP:signal transduction;CC:integral component of membrane;MF:kinase activity;	------	------	------	------
gene_Zm00001d021629		-	0.397797	-1.32989	0.00949619	0.0445404	yes	down	0.84	0.38	1.42	1.77	2.65	2.19	0.88	2.20333	GO:0016020;GO:0016021;GO:0015297;GO:0022857;GO:004291	CC:membrane;CC:integral component of membrane;MF:antiporter activity;MF:transmembrane transporter activity;MF:xenobiotic transporter activity;	K03327	TC.MATE, SLC47A, norM, mdtK, dinF	------	------
gene_Zm00001d021636		-	3.28164	1.71442	7.51104e-08	1.33487e-06	yes	up	2.03	1.79	1.71	0.59	0.48	0.5	1.84333	0.523333	GO:0000278;GO:0051295;GO:0007051;GO:0005634;GO:0000922;GO:0005516;GO:000552	BP:mitotic cell cycle;BP:establishment of meiotic spindle localization;BP:spindle organization;CC:nucleus;CC:spindle pole;MF:calmodulin binding;MF:ATP binding;	K16743	ASPM, ASP	------	------
gene_Zm00001d021642		-	0.0868847	-3.52475	0.00107126	0.00731337	yes	down	0.14	0.37	0	1.46	2.34	1.7	0.17	1.83333	------	------	------	------	------	------
gene_Zm00001d021653		-	0.474345	-1.07599	2.87323e-07	4.62539e-06	yes	down	52.46	56.9	35.71	95.15	71.68	71.29	48.3567	79.3733	GO:0031969;GO:0005794;GO:0016021;GO:0015297;GO:0071917;GO:0015120;GO:002285	CC:chloroplast membrane;CC:Golgi apparatus;CC:integral component of membrane;MF:antiporter activity;MF:triose-phosphate transmembrane transporter activity;MF:phosphoglycerate transmembrane transporter activity;MF:transmembrane transporter activity;	K15283	SLC35E1	------	------
gene_Zm00001d021673		-	0.204396	-2.29056	0.00288451	0.0168314	yes	down	0.43	0.27	0.35	0.98	2.34	1.65	0.35	1.65667	GO:001602	CC:integral component of membrane;	------	------	------	------
gene_Zm00001d021680		-	0.452353	-1.14448	5.84718e-05	0.000577032	yes	down	9.74	6.02	12.96	6.37	3.36	5.24	9.57333	4.99	GO:0046777;GO:0016021;GO:0005886;GO:0004674;GO:0004672;GO:000552	BP:protein autophosphorylation;CC:integral component of membrane;CC:plasma membrane;MF:protein serine/threonine kinase activity;MF:protein kinase activity;MF:ATP binding;	------	------	------	------
gene_Zm00001d021681		-	0.404919	-1.30429	0.000921061	0.00641151	yes	down	2.32	3.04	3.56	8.19	8.1	6.54	2.97333	7.61	------	------	------	------	------	------
gene_Zm00001d021684		-	0.273675	-1.86946	2.9349e-05	0.000312128	yes	down	0.52	1.25	0.46	2.08	1.62	2.59	0.743333	2.09667	GO:0006468;GO:0016021;GO:0005886;GO:0004674;GO:0004672;GO:000552	BP:protein phosphorylation;CC:integral component of membrane;CC:plasma membrane;MF:protein serine/threonine kinase activity;MF:protein kinase activity;MF:ATP binding;	------	------	------	------
gene_Zm00001d021685		-	1319.77	10.3661	3.9364e-18	2.10807e-16	yes	up	11.91	9.78	13.36	0	0	0.03	11.6833	0.01	GO:0051693;GO:0007010;GO:0051014;GO:0005856;GO:005101	BP:actin filament capping;BP:cytoskeleton organization;BP:actin filament severing;CC:cytoskeleton;MF:actin filament binding;	------	------	------	------
gene_Zm00001d021686		-	0.410693	-1.28387	1.47311e-06	2.06879e-05	yes	down	1.56	1.85	2.64	5.18	4.55	4.67	2.01667	4.8	GO:0006468;GO:0016021;GO:0005886;GO:0004674;GO:0004672;GO:000552	BP:protein phosphorylation;CC:integral component of membrane;CC:plasma membrane;MF:protein serine/threonine kinase activity;MF:protein kinase activity;MF:ATP binding;	------	------	------	------
gene_Zm00001d021689		-	6.06513	2.60054	1.05532e-25	9.14823e-24	yes	up	10.56	8.3	8.48	2.63	1.66	1.34	9.11333	1.87667	GO:0006468;GO:0016020;GO:0016021;GO:0005886;GO:0004674;GO:0004672;GO:000552	BP:protein phosphorylation;CC:membrane;CC:integral component of membrane;CC:plasma membrane;MF:protein serine/threonine kinase activity;MF:protein kinase activity;MF:ATP binding;	------	------	------	------
gene_Zm00001d021690		-	62.293	5.961	1.21437e-30	1.33023e-28	yes	up	7.64	6.87	8.89	0.18	0.07	0.11	7.8	0.12	GO:0005975;GO:0046658;GO:004297	BP:carbohydrate metabolic process;CC:anchored component of plasma membrane;MF:glucan endo-1,3-beta-D-glucosidase activity;	------	------	------	------
gene_Zm00001d021701		-	0.28742	-1.79877	2.5084e-52	6.5e-50	yes	down	34.36	36.37	33.21	80.37	81.29	79.29	34.6467	80.3167	GO:004698	MF:protein dimerization activity;	------	------	------	------
gene_Zm00001d021706		-	0.158259	-2.65964	9.26056e-14	3.48704e-12	yes	down	4.98	3.62	6.51	18.49	37.03	36.8	5.03667	30.7733	GO:0006342;GO:0005634;GO:0000786;GO:0046982;GO:000367	BP:chromatin silencing;CC:nucleus;CC:nucleosome;MF:protein heterodimerization activity;MF:DNA binding;	K11251	H2A	------	------
gene_Zm00001d021711		-	0.0824709	-3.59997	0.000349846	0.00276176	yes	down	0.11	0.23	0.11	1.35	2.06	1.89	0.15	1.76667	------	------	------	------	------	------
gene_Zm00001d021714		-	0.347449	-1.52513	1.75094e-17	8.75434e-16	yes	down	3.52	3.31	3.82	8.71	8.62	7.94	3.55	8.42333	GO:001656	BP:protein ubiquitination;	------	------	------	------
gene_Zm00001d021726		-	0.180073	-2.47335	0.000909478	0.00634738	yes	down	0.03	0.12	0.34	1.32	1.14	0.94	0.163333	1.13333	GO:0006468;GO:0048544;GO:0106311;GO:0106310;GO:0016021;GO:0005886;GO:0030246;GO:0004674;GO:000552	BP:protein phosphorylation;BP:recognition of pollen;BP:old GO;BP:old GO;CC:integral component of membrane;CC:plasma membrane;MF:carbohydrate binding;MF:protein serine/threonine kinase activity;MF:ATP binding;	------	------	------	------
gene_Zm00001d021731		-	0.423556	-1.23938	2.1942e-05	0.000240355	yes	down	7.96	4.62	10.62	19.37	12.13	21.99	7.73333	17.83	GO:0009833;GO:0030244;GO:0016021;GO:0005802;GO:0005886;GO:0051753;GO:001676	BP:plant-type primary cell wall biogenesis;BP:cellulose biosynthetic process;CC:integral component of membrane;CC:trans-Golgi network;CC:plasma membrane;MF:mannan synthase activity;MF:cellulose synthas;	K20923	CSLF	------	------
gene_Zm00001d021732		-	0.0562415	-4.15222	0.013456	0.0586821	yes	down	0	0.03	0	0.11	0.19	0.26	0.01	0.186667	GO:0009833;GO:0030244;GO:0016021;GO:0005802;GO:0005886;GO:0051753;GO:001676	BP:plant-type primary cell wall biogenesis;BP:cellulose biosynthetic process;CC:integral component of membrane;CC:trans-Golgi network;CC:plasma membrane;MF:mannan synthase activity;MF:cellulose synthas;	K20923	CSLF	------	------
gene_Zm00001d021733		-	158.87	7.3117	3.95661e-08	7.36865e-07	yes	up	3.49	2.63	2.94	0	0	0	3.02	0	------	------	------	------	------	------
gene_Zm00001d021734		-	292.937	8.19444	1.16988e-10	3.15356e-09	yes	up	5.48	4.95	3.9	0	0	0	4.77667	0	------	------	------	------	------	------
gene_Zm00001d021736		-	55.6834	5.79918	9.93746e-10	2.37112e-08	yes	up	2.1	1.37	2	0	0.06	0.03	1.82333	0.03	GO:0009833;GO:0030244;GO:0016021;GO:0005802;GO:0005886;GO:0051753;GO:001676	BP:plant-type primary cell wall biogenesis;BP:cellulose biosynthetic process;CC:integral component of membrane;CC:trans-Golgi network;CC:plasma membrane;MF:mannan synthase activity;MF:cellulose synthas;	K20923	CSLF	------	------
gene_Zm00001d021737		-	2.15496	1.10766	2.98372e-12	9.67763e-11	yes	up	13.96	14.98	15.36	7.38	5.8	7.03	14.7667	6.73667	GO:0048544;GO:0016021;GO:0030246;GO:0005524;GO:0106310;GO:010631	BP:recognition of pollen;CC:integral component of membrane;MF:carbohydrate binding;MF:ATP binding;MF:old GO;MF:old GO;	------	------	------	------
gene_Zm00001d021739		-	0.491623	-1.02437	2.00942e-17	9.96399e-16	yes	down	57.71	51.12	53.04	104.18	117.86	108.33	53.9567	110.123	GO:0016021;GO:001674	CC:integral component of membrane;MF:transferase activity, transferring acyl groups other than amino-acyl groups;	------	------	------	------
gene_Zm00001d021740		-	0.489499	-1.03062	0.00272766	0.0160131	yes	down	1.68	2.79	2.52	5.54	4.03	4.46	2.33	4.67667	GO:000374	MF:translation initiation factor activity;	------	------	------	------
gene_Zm00001d021748		-	0.435884	-1.19798	5.54862e-12	1.7411e-10	yes	down	7.23	6.18	8.25	14.78	17.51	15.95	7.22	16.08	GO:0006357;GO:0016021;GO:0005634;GO:0005337;GO:0046983;GO:0000978;GO:000098	BP:regulation of transcription from RNA polymerase II promoter;CC:integral component of membrane;CC:nucleus;MF:nucleoside transmembrane transporter activity;MF:protein dimerization activity;MF:RNA polymerase II core promoter proximal region sequence-specific DNA binding;MF:RNA polymerase II transcription factor activity, sequence-specific DNA binding;	------	------	------	------
gene_Zm00001d021752		-	0.390003	-1.35844	3.3846e-10	8.5678e-09	yes	down	3.36	3.24	4.06	9.68	8.72	8.35	3.55333	8.91667	GO:0016021;GO:0005886;GO:000533	CC:integral component of membrane;CC:plasma membrane;MF:nucleoside transmembrane transporter activity;	K15014	SLC29A1_2_3, ENT1_2_3	------	------
gene_Zm00001d021753		-	239.836	7.9059	1.64769e-10	4.33964e-09	yes	up	2.68	2.77	2.59	0	0.04	0	2.68	0.0133333	GO:0016021;GO:0005886;GO:000533	CC:integral component of membrane;CC:plasma membrane;MF:nucleoside transmembrane transporter activity;	K15014	SLC29A1_2_3, ENT1_2_3	------	------
gene_Zm00001d021757		-	0.154171	-2.6974	0.017947	0.0730924	yes	down	0.06	0.06	0.11	0.37	0.57	0.48	0.0766667	0.473333	GO:0016740;GO:000819	MF:transferase activity;MF:UDP-glycosyltransferase activity;	------	------	------	------
gene_Zm00001d021758		-	28.1351	4.8143	0.0127649	0.0562792	yes	up	1.27	0.54	0.7	0	0	0	0.836667	0	GO:0005737;GO:0004174;GO:0050660;GO:001649	CC:cytoplasm;MF:electron-transferring-flavoprotein dehydrogenase activity;MF:flavin adenine dinucleotide binding;MF:oxidoreductase activity;	K22745	AIFM2	------	------
gene_Zm00001d021759		-	0.0018758	-9.05828	5.06916e-14	1.94835e-12	yes	down	0	0	0.07	18.93	18.21	17.69	0.0233333	18.2767	GO:1990904;GO:000372	CC:ribonucleoprotein complex;MF:RNA binding;	K12898	HNRNPF_H	------	------
gene_Zm00001d021770		-	0.0050827	-7.62019	1.55155e-192	3.73907e-189	yes	down	0.61	0.49	0.31	53.14	67.5	59.33	0.47	59.99	GO:0006102;GO:0016021;GO:0004450;GO:004687	BP:isocitrate metabolic process;CC:integral component of membrane;MF:isocitrate dehydrogenas;MF:metal ion binding;	K00031	IDH1, IDH2, icd	map00020;map04146;map00480	Citrate cycle (TCA cycle);Peroxisome;Glutathione metabolism
gene_Zm00001d021777		-	0.00346233	-8.17404	8.52064e-11	2.33075e-09	yes	down	0	0	0	2.18	1.87	2.02	0	2.02333	------	------	------	------	------	------
gene_Zm00001d021781		-	3.36012	1.74851	1.75319e-05	0.000196057	yes	up	4.36	2.49	3.52	1.21	0.79	1.01	3.45667	1.00333	GO:0016021;GO:002285	CC:integral component of membrane;MF:transmembrane transporter activity;	------	------	------	------
gene_Zm00001d021789		-	3.31783	1.73024	0.000237677	0.00199019	yes	up	7.23	7.91	7.38	7.17	7.5	6.48	7.50667	7.05	GO:0006629;GO:0006665;GO:0005764;GO:0005576;GO:000419	BP:lipid metabolic process;BP:sphingolipid metabolic process;CC:lysosome;CC:extracellular region;MF:aspartic-type endopeptidase activity;	K08245	E3.4.23.40	------	------
gene_Zm00001d021793		-	0.179618	-2.477	2.83165e-05	0.00030275	yes	down	0.75	0.96	0.62	2.41	2.81	1.44	0.776667	2.22	GO:0005975;GO:0045492;GO:0009834;GO:1990937;GO:0010411;GO:0005794;GO:0016021;GO:0004427;GO:0016740;GO:0009678;GO:001640	BP:carbohydrate metabolic process;BP:xylan biosynthetic process;BP:plant-type secondary cell wall biogenesis;BP:xylan acetylation;BP:xyloglucan metabolic process;CC:Golgi apparatus;CC:integral component of membrane;MF:inorganic diphosphatase activity;MF:transferase activity;MF:hydrogen-translocating pyrophosphatase activity;MF:acetyltransferase activity;	K03377	CASD1	------	------
gene_Zm00001d021805		-	0.398255	-1.32824	6.10473e-33	7.78402e-31	yes	down	29.9	29.57	29.05	68.76	71.1	71.87	29.5067	70.5767	GO:0015031;GO:0055038;GO:0016021;GO:0030658;GO:0032588;GO:0005886;GO:000576	BP:protein transport;CC:recycling endosome membrane;CC:integral component of membrane;CC:transport vesicle membrane;CC:trans-Golgi network membrane;CC:plasma membrane;CC:early endosome;	K19995	SCAMP	------	------
gene_Zm00001d021807		-	39.3175	5.2971	0.0201033	0.0798006	yes	up	0	0.37	0.2	0	0	0	0.19	0	GO:001649	MF:oxidoreductase activity;	------	------	------	------
gene_Zm00001d021812		-	0.101596	-3.29908	0.0132462	0.0580084	yes	down	0	0.09	0.17	1.56	0.4	0.58	0.0866667	0.846667	GO:001602	CC:integral component of membrane;	------	------	------	------
gene_Zm00001d021822		-	0.158923	-2.6536	1.54548e-12	5.16567e-11	yes	down	0.84	0.35	0.53	3.74	4.8	3.21	0.573333	3.91667	GO:0008270;GO:000367	MF:zinc ion binding;MF:nucleic acid binding;	------	------	------	------
gene_Zm00001d021824		-	0.137547	-2.86201	3.31803e-08	6.24698e-07	yes	down	0.12	0.26	0.16	1.22	1.36	1.46	0.18	1.34667	GO:0001714;GO:0006355;GO:0090610;GO:0048366;GO:0005634;GO:0043565;GO:0003700;GO:000097	BP:endodermal cell fate specification;BP:regulation of transcription, DNA-templated;BP:bundle sheath cell fate specification;BP:leaf development;CC:nucleus;MF:sequence-specific DNA binding;MF:transcription factor activity, sequence-specific DNA binding;MF:transcription regulatory region sequence-specific DNA binding;	------	------	------	------
gene_Zm00001d021829		-	0.42645	-1.22955	3.49524e-05	0.000364483	yes	down	2.46	1.24	2.11	4.31	4.51	4.48	1.93667	4.43333	GO:0016021;GO:0004674;GO:000552	CC:integral component of membrane;MF:protein serine/threonine kinase activity;MF:ATP binding;	------	------	------	------
gene_Zm00001d021844		-	0.00550658	-7.50463	1.32569e-256	6.38958e-253	yes	down	0.35	0.49	0.39	77.39	77.74	71.67	0.41	75.6	GO:0098719;GO:0071805;GO:0006814;GO:0051453;GO:0016021;GO:0005886;GO:0015299;GO:0016788;GO:0015386;GO:0016888;GO:001538	BP:sodium ion import across plasma membrane;BP:potassium ion transmembrane transport;BP:sodium ion transport;BP:regulation of intracellular pH;CC:integral component of membrane;CC:plasma membrane;MF:solut;MF:hydrolase activity, acting on ester bonds;MF:potassiu;MF:endodeoxyribonuclease activity, producing 5'-phosphomonoesters;MF:sodiu;	------	------	------	------
gene_Zm00001d021845		-	0.312603	-1.67759	1.48034e-33	1.94944e-31	yes	down	12.77	15.37	12.07	49.91	53.22	48.77	13.4033	50.6333	GO:001602	CC:integral component of membrane;	------	------	------	------
gene_Zm00001d021851		-	0.00132958	-9.55481	5.96539e-15	2.46587e-13	yes	down	0	0	0	6.56	4.71	4.24	0	5.17	------	------	------	------	------	------
gene_Zm00001d021873		-	0.321389	-1.63761	5.76035e-11	1.59745e-09	yes	down	4.64	7.1	5.91	12.33	13.51	16.75	5.88333	14.1967	------	------	------	------	------	------
gene_Zm00001d021903		-	2.89845	1.53528	2.17603e-07	3.58934e-06	yes	up	3.14	2.16	3.34	1.14	0.78	1.19	2.88	1.03667	GO:0005975;GO:0046658;GO:004297	BP:carbohydrate metabolic process;CC:anchored component of plasma membrane;MF:glucan endo-1,3-beta-D-glucosidase activity;	K19892	GN4	map00500	Starch and sucrose metabolism
gene_Zm00001d021905		-	0.0260278	-5.2638	8.27879e-17	3.91197e-15	yes	down	1.54	1.2	0.74	28.5	56.74	19.01	1.16	34.75	------	------	------	------	------	------
gene_Zm00001d021906		-	0.485638	-1.04205	3.18683e-07	5.08268e-06	yes	down	552.72	696.18	486.2	1143.39	1406.53	956.61	578.367	1168.84	GO:0018298;GO:0009768;GO:0009416;GO:0009409;GO:0009645;GO:0009644;GO:0009765;GO:0009535;GO:0009522;GO:0009523;GO:0016168;GO:001990	BP:protein-chromophore linkage;BP:photosynthesis, light harvesting in photosystem I;BP:response to light stimulus;BP:response to cold;BP:response to low light intensity stimulus;BP:response to high light intensity;BP:photosynthesis, light harvesting;CC:chloroplast thylakoid membrane;CC:photosystem I;CC:photosystem II;MF:chlorophyll binding;MF:protein domain specific binding;	K08908	LHCA2	map00196	Photosynthesis - antenna proteins
gene_Zm00001d021927		-	0.0672451	-3.89443	2.14814e-06	2.91487e-05	yes	down	0.34	0.19	0	2.13	2.22	2.14	0.176667	2.16333	GO:0009742;GO:0040008;GO:0006351;GO:0005737;GO:0005634;GO:000370	BP:brassinosteroid mediated signaling pathway;BP:regulation of growth;BP:transcription, DNA-templated;CC:cytoplasm;CC:nucleus;MF:transcription factor activity, sequence-specific DNA binding;	K14503	BZR1_2	map04075	Plant hormone signal transduction
gene_Zm00001d021929		-	5.4958	2.45833	0.00885888	0.0421846	yes	up	0.94	0.49	1.43	0.06	0.11	0.34	0.953333	0.17	GO:0008299;GO:0004311;GO:0016740;GO:000465	BP:isoprenoid biosynthetic process;MF:farnesyltranstransferase activity;MF:transferase activity;MF:prenyltransferase activity;	K13789	GGPS	map00900	Terpenoid backbone biosynthesis
gene_Zm00001d021961		-	3.31756	1.73012	3.38465e-15	1.41363e-13	yes	up	15.84	14.44	20.4	5.94	4.49	4.49	16.8933	4.97333	GO:0006581;GO:0016042;GO:0005576;GO:0016788;GO:005268	BP:acetylcholine catabolic process;BP:lipid catabolic process;CC:extracellular region;MF:hydrolase activity, acting on ester bonds;MF:carboxylic ester hydrolase activity;	------	------	------	------
gene_Zm00001d021971		-	0.298959	-1.74198	0.00484945	0.0259273	yes	down	0.66	1.85	0.45	2.39	3.88	3.54	0.986667	3.27	------	------	------	------	------	------
gene_Zm00001d021991		-	3.78299	1.91953	5.38053e-06	6.72149e-05	yes	up	23.5	20.93	42	3.74	1.97	6.88	28.81	4.19667	GO:0008643;GO:0005794;GO:0016021;GO:0015297;GO:0005338;GO:000545	BP:carbohydrate transport;CC:Golgi apparatus;CC:integral component of membrane;MF:antiporter activity;MF:nucleotide-sugar transmembrane transporter activity;MF:UDP-galactose transmembrane transporter activity;	------	------	------	------
gene_Zm00001d022005		-	0.400804	-1.31903	0.000188355	0.00162229	yes	down	3.95	1.97	4.96	8.59	9.27	8.41	3.62667	8.75667	------	------	------	------	------	------
gene_Zm00001d022006		-	17.8338	4.15654	5.75168e-10	1.41294e-08	yes	up	2.65	2.98	2.11	0.12	0.12	0.08	2.58	0.106667	------	------	------	------	------	------
gene_Zm00001d022022		-	4.30866	2.10724	0.0256929	0.0965546	yes	up	1.43	4.02	5.83	1.4	0.28	0.95	3.76	0.876667	------	------	------	------	------	------
gene_Zm00001d022028		-	2.39718	1.26134	3.5694e-06	4.61723e-05	yes	up	7.26	6.5	4.28	2.96	1.96	2.52	6.01333	2.48	GO:0006310;GO:0045910;GO:0006301;GO:0006298;GO:0043570;GO:0005634;GO:0032300;GO:0032301;GO:0032302;GO:0008094;GO:0000406;GO:0030983;GO:000552	BP:DNA recombination;BP:negative regulation of DNA recombination;BP:postreplication repair;BP:mismatch repair;BP:maintenance of DNA repeat elements;CC:nucleus;CC:mismatch repair complex;CC:MutSalpha complex;CC:MutSbeta complex;MF:DNA-dependent ATPase activity;MF:double-strand/single-strand DNA junction binding;MF:mismatched DNA binding;MF:ATP binding;	K08735	MSH2	map03430	Mismatch repair
gene_Zm00001d022032		-	2.17845	1.1233	1.05431e-07	1.82659e-06	yes	up	63.84	56.62	75.85	26.5	22.49	39.09	65.4367	29.36	GO:0006952;GO:0017148;GO:0090729;GO:003059	BP:defense response;BP:negative regulation of translation;MF:toxin activity;MF:rRNA N-glycosylase activity;	------	------	------	------
gene_Zm00001d022035		-	0.00494701	-7.65923	5.00094e-09	1.07032e-07	yes	down	0	0	0	3.11	1.88	1.98	0	2.32333	GO:0051603;GO:0005764;GO:0005615;GO:0004197;GO:000823	BP:proteolysis involved in cellular protein catabolic process;CC:lysosome;CC:extracellular space;MF:cysteine-type endopeptidase activity;MF:cysteine-type peptidase activity;	------	------	------	------
gene_Zm00001d022036		-	0.0103637	-6.59232	2.04179e-05	0.000225092	yes	down	0	0	0	2.81	0.75	0.69	0	1.41667	GO:0051603;GO:0005764;GO:0005615;GO:0004197;GO:000823	BP:proteolysis involved in cellular protein catabolic process;CC:lysosome;CC:extracellular space;MF:cysteine-type endopeptidase activity;MF:cysteine-type peptidase activity;	------	------	------	------
gene_Zm00001d022053		-	407.035	8.66901	0.0265364	0.098751	yes	up	18.02	0	16.07	0	0	0	11.3633	0	------	------	------	------	------	------
gene_Zm00001d022057		-	50.9217	5.67021	8.4561e-06	0.000101083	yes	up	20.08	5.15	23.67	0	0.78	0	16.3	0.26	------	------	------	------	------	------
gene_Zm00001d022060		-	0.359819	-1.47466	0.0474622	0.152384	yes	down	4.09	20.2	5.29	24.63	26.37	31.71	9.86	27.57	GO:0003824;GO:001661	MF:catalytic activity;MF:oxidoreductase activity, acting on the CH-OH group of donors, NAD or NADP as acceptor;	------	------	------	------
gene_Zm00001d022062		-	0.218755	-2.19261	0.00150668	0.00973706	yes	down	7.81	34.67	11.16	67.25	95.35	82.23	17.88	81.61	GO:001602	CC:integral component of membrane;	------	------	------	------
gene_Zm00001d022067		-	0.0206652	-5.59665	0.00054982	0.00407571	yes	down	0	0	0	0.71	0.47	0.48	0	0.553333	GO:0006071;GO:0006629;GO:000888	BP:glycerol metabolic process;BP:lipid metabolic process;MF:glycerophosphodiester phosphodiesterase activity;	K01126	E3.1.4.46, glpQ, ugpQ	map00564	Glycerophospholipid metabolism
gene_Zm00001d022069		-	0.170824	-2.54941	3.43039e-06	4.45415e-05	yes	down	0.42	2.32	0.7	6.47	6.26	7.37	1.14667	6.7	GO:0045892;GO:0007165;GO:000563	BP:negative regulation of transcription, DNA-templated;BP:signal transduction;CC:nucleus;	------	------	------	------
gene_Zm00001d022072		-	2.49467	1.31885	0.0102825	0.047626	yes	up	6.75	1.86	7.62	1.67	0.87	2.88	5.41	1.80667	GO:005151	BP:regulation of monopolar cell growth;	------	------	------	------
gene_Zm00001d022082		-	7.42636	2.89266	0.0322831	0.114528	yes	up	0.72	0.1	0.58	0.14	0	0.05	0.466667	0.0633333	GO:0052324;GO:0010215;GO:0046658;GO:0016021;GO:003122	BP:plant-type cell wall cellulose biosynthetic process;BP:cellulose microfibril organization;CC:anchored component of plasma membrane;CC:integral component of membrane;CC:anchored component of membrane;	------	------	------	------
gene_Zm00001d022083		-	0.377951	-1.40373	8.57085e-05	0.000812865	yes	down	3.78	7.72	3.25	12.99	12.98	12.71	4.91667	12.8933	GO:0030150;GO:0031305;GO:000574	BP:protein import into mitochondrial matrix;CC:integral component of mitochondrial inner membrane;CC:mitochondrial inner membrane presequence translocase complex;	K17795	TIM17	------	------
gene_Zm00001d022085		-	2.29472	1.19832	0.0213651	0.0835839	yes	up	3.2	1.31	2.7	0.94	0.67	1.47	2.40333	1.02667	GO:0009832;GO:0033356;GO:0071669;GO:0005794;GO:0005829;GO:0009506;GO:005269	BP:plant-type cell wall biogenesis;BP:UDP-L-arabinose metabolic process;BP:plant-type cell wall organization or biogenesis;CC:Golgi apparatus;CC:cytosol;CC:plasmodesma;MF:UDP-arabinopyranose mutase activity;	K13379	RGP, UTM	map00520	Amino sugar and nucleotide sugar metabolism
gene_Zm00001d022092		-	6.03505	2.59337	0.00903044	0.042831	yes	up	1.2	0.67	1.4	0.26	0.17	0.09	1.09	0.173333	GO:0051923;GO:0005737;GO:000814	BP:sulfation;CC:cytoplasm;MF:sulfotransferase activity;	K22312	ST2A, SOT15	------	------
gene_Zm00001d022101		-	0.457346	-1.12864	0.00919662	0.0434141	yes	down	2.02	2.98	2.68	3.72	6.68	6	2.56	5.46667	GO:001678	MF:hydrolase activity;	------	------	------	------
gene_Zm00001d022109		-	0.488373	-1.03394	0.0120058	0.0536887	yes	down	4.07	6.76	2.31	8.92	7.5	8.98	4.38	8.46667	GO:0006357;GO:0016602;GO:0003700;GO:0003677;GO:0000978;GO:000098	BP:regulation of transcription from RNA polymerase II promoter;CC:CCAAT-binding factor complex;MF:transcription factor activity, sequence-specific DNA binding;MF:DNA binding;MF:RNA polymerase II core promoter proximal region sequence-specific DNA binding;MF:RNA polymerase II transcription factor activity, sequence-specific DNA binding;	K08064	NFYA, HAP2	------	------
gene_Zm00001d022126		-	0.381801	-1.38911	9.35034e-07	1.36088e-05	yes	down	2.56	3.73	2.28	7.06	7.2	7.46	2.85667	7.24	GO:0005524;GO:000467	MF:ATP binding;MF:protein kinase activity;	------	------	------	------
gene_Zm00001d022144		-	9.06068	3.17962	1.22991e-40	2.26257e-38	yes	up	43.22	24.9	40.04	3.44	3.29	4.94	36.0533	3.89	GO:0006633;GO:000431	BP:fatty acid biosynthetic process;MF:3-oxoacyl-[acyl-carrier-protein] synthase activity;	K09458	fabF, OXSM, CEM1	map00780;map00061;map01240	Biotin metabolism;Fatty acid biosynthesis;Biosynthesis of cofactors
gene_Zm00001d022155		-	29.1113	4.86351	0.00135821	0.00892352	yes	up	18.44	0.17	11.22	0.34	0.06	0.59	9.94333	0.33	GO:0016021;GO:0005524;GO:000467	CC:integral component of membrane;MF:ATP binding;MF:protein kinase activity;	------	------	------	------
gene_Zm00001d022167		-	21.366	4.41724	0.0376896	0.128652	yes	up	0.23	0.71	0.34	0	0	0	0.426667	0	GO:0009904;GO:0009903;GO:000582	BP:chloroplast accumulation movement;BP:chloroplast avoidance movement;CC:cytosol;	------	------	------	------
gene_Zm00001d022182		-	0.249868	-2.00076	1.81667e-05	0.000202498	yes	down	1.26	3.88	1.13	8.16	9.03	7.82	2.09	8.33667	GO:0016787;GO:0003824;GO:0106306;GO:010630	MF:hydrolase activity;MF:catalytic activity;MF:old GO;MF:old GO;	------	------	------	------
gene_Zm00001d022190		-	0.409344	-1.28861	7.2028e-09	1.50677e-07	yes	down	17.71	21.76	17.38	34.14	32.84	41.32	18.95	36.1	------	------	------	------	------	------
gene_Zm00001d022192		-	0.0939913	-3.41133	0.00605805	0.0310425	yes	down	0.07	0.14	0	1.07	0.5	0.58	0.07	0.716667	GO:0005992;GO:000480	BP:trehalose biosynthetic process;MF:trehalose-phosphatase activity;	K01087	otsB	map00500	Starch and sucrose metabolism
gene_Zm00001d022204		-	0.130428	-2.93868	0.00081558	0.00577909	yes	down	0.07	0.91	0.07	3.46	2.4	2.19	0.35	2.68333	------	------	------	------	------	------
gene_Zm00001d022211		-	0.0749754	-3.73744	0.0405956	0.135956	yes	down	0	0.12	0	0.77	0.66	0.22	0.04	0.55	GO:001602	CC:integral component of membrane;	------	------	------	------
gene_Zm00001d022227		-	0.315056	-1.66632	0.0163978	0.0682506	yes	down	0.35	2.69	0.48	3.39	3.31	2.93	1.17333	3.21	GO:000973	BP:response to auxin;	K09422	MYBP	------	------
gene_Zm00001d022241		-	0.221854	-2.17232	5.9684e-06	7.3647e-05	yes	down	1.58	6.46	2.2	13.97	17.86	14.72	3.41333	15.5167	------	------	------	------	------	------
gene_Zm00001d022242		-	0.486417	-1.03974	5.20592e-06	6.52744e-05	yes	down	16.16	26.66	18.13	42.36	37.71	44.86	20.3167	41.6433	GO:001602	CC:integral component of membrane;	------	------	------	------
gene_Zm00001d022245		-	9.17166	3.19718	1.68457e-17	8.44e-16	yes	up	11.24	7.68	7.37	0.92	0.7	0.86	8.76333	0.826667	GO:000563	CC:nucleus;	------	------	------	------
gene_Zm00001d022254		-	32.2051	5.00922	0.00645915	0.0326877	yes	up	0.74	0.41	0.37	0	0	0	0.506667	0	GO:001678	MF:hydrolase activity;	K18551	SDT1	map00760	Nicotinate and nicotinamide metabolism
gene_Zm00001d022259		-	0.351716	-1.50752	0.00532555	0.0279853	yes	down	0.49	2.15	0.94	3.88	2.77	3.47	1.19333	3.37333	GO:001011	BP:regulation of stomatal movement;	K09422	MYBP	------	------
gene_Zm00001d022264		-	0.185992	-2.42669	0.00167637	0.0106565	yes	down	27.94	139.58	32.21	378.76	347.68	353.65	66.5767	360.03	GO:0009409;GO:0009651;GO:0009737;GO:0009414;GO:001602	BP:response to cold;BP:response to salt stress;BP:response to abscisic acid;BP:response to water deprivation;CC:integral component of membrane;	------	------	------	------
gene_Zm00001d022275		-	0.411828	-1.27988	5.46845e-09	1.1683e-07	yes	down	4.66	4.88	6.25	13.59	12.37	14.3	5.26333	13.42	GO:0006891;GO:0006890;GO:0006888;GO:0006896;GO:0006623;GO:0048280;GO:0015031;GO:0042147;GO:0005794;GO:0031902;GO:0012507;GO:0031201;GO:0005789;GO:0005829;GO:0016021;GO:0000149;GO:000548	BP:intra-Golgi vesicle-mediated transport;BP:retrograde vesicle-mediated transport, Golgi to ER;BP:ER to Golgi vesicle-mediated transport;BP:Golgi to vacuole transport;BP:protein targeting to vacuole;BP:vesicle fusion with Golgi apparatus;BP:protein transport;BP:retrograde transport, endosome to Golgi;CC:Golgi apparatus;CC:late endosome membrane;CC:ER to Golgi transport vesicle membrane;CC:SNARE …	K08494	NSPN	------	------
gene_Zm00001d022311		-	49.5371	5.63044	0.000707616	0.00510106	yes	up	6.57	4.77	2.89	0	0	0	4.74333	0	GO:0071586;GO:0009643;GO:0016021;GO:0009507;GO:0004222;GO:000823	BP:CAAX-box protein processing;BP:photosynthetic acclimation;CC:integral component of membrane;CC:chloroplast;MF:metalloendopeptidase activity;MF:peptidase activity;	K07052	K07052	------	------
gene_Zm00001d022314		-	0.472911	-1.08036	0.000653942	0.00475989	yes	down	2.29	3.5	2.19	4.73	6.44	5.42	2.66	5.53	GO:0005634;GO:001602	CC:nucleus;CC:integral component of membrane;	------	------	------	------
gene_Zm00001d022315		-	2.3909	1.25755	0.000151768	0.00133875	yes	up	11.42	6.92	15.79	3.2	4.96	5.68	11.3767	4.61333	GO:0007015;GO:0010119;GO:000377	BP:actin filament organization;BP:regulation of stomatal movement;MF:actin binding;	------	------	------	------
gene_Zm00001d022340		-	0.174629	-2.51764	0.0136847	0.0593845	yes	down	0.78	5.43	0.47	11.71	13.41	12.08	2.22667	12.4	GO:0009865;GO:0016021;GO:0004177;GO:000823	BP:pollen tube adhesion;CC:integral component of membrane;MF:aminopeptidase activity;MF:serine-type peptidase activity;	------	------	------	------
gene_Zm00001d022342		-	0.484059	-1.04674	0.00369213	0.0205869	yes	down	1.32	1.33	1.56	2.9	2.75	2.86	1.40333	2.83667	GO:0006506;GO:000578	BP:GPI anchor biosynthetic process;CC:endoplasmic reticulum;	------	------	------	------
gene_Zm00001d022344		-	89.2796	6.48026	1.72226e-05	0.000193135	yes	up	0.32	0.14	0.52	0	0	0	0.326667	0	GO:0006406;GO:0005737;GO:0070390;GO:000563	BP:mRNA export from nucleus;CC:cytoplasm;CC:transcription export complex 2;CC:nucleus;	K23719	SAC3	------	------
gene_Zm00001d022346		-	141.558	7.14525	9.9748e-14	3.74428e-12	yes	up	24.86	12.26	25.42	0.24	0.06	0	20.8467	0.1	GO:0006406;GO:0005737;GO:0070390;GO:000563	BP:mRNA export from nucleus;CC:cytoplasm;CC:transcription export complex 2;CC:nucleus;	K23719	SAC3	------	------
gene_Zm00001d022357		-	0.418682	-1.25607	5.89058e-07	8.90571e-06	yes	down	33.22	50.95	28.37	84.5	79.15	78.77	37.5133	80.8067	GO:0005794;GO:001641	CC:Golgi apparatus;MF:O-acetyltransferase activity;	------	------	------	------
gene_Zm00001d022374		-	2.91747	1.54472	0.000613528	0.00449557	yes	up	2.82	1.49	2.41	0.47	1.01	0.77	2.24	0.75	GO:0005773;GO:0016021;GO:000418	CC:vacuole;CC:integral component of membrane;MF:serine-type carboxypeptidase activity;	K16297	SCPL-II	------	------
gene_Zm00001d022384		-	0.329216	-1.60289	4.80713e-06	6.07165e-05	yes	down	39.35	34.03	15.05	60.54	56.51	56.87	29.4767	57.9733	GO:0016021;GO:001602	CC:integral component of membrane;CC:membrane;	------	------	------	------
gene_Zm00001d022403		-	0.319884	-1.64438	2.37686e-05	0.00025825	yes	down	1.09	2.91	1.17	5.87	4.81	5.45	1.72333	5.37667	GO:001503	MF:protein disulfide oxidoreductase activity;	K17479	GRXCR1	------	------
gene_Zm00001d022418		-	0.456987	-1.12977	1.01024e-05	0.00011905	yes	down	36.35	71.86	36.75	109.71	119.25	128.83	48.32	119.263	GO:001602	CC:integral component of membrane;	------	------	------	------
gene_Zm00001d022419		-	916.811	9.84048	0.0117863	0.0529516	yes	up	11.5	0	16.95	0	0	0	9.48333	0	GO:0006891;GO:0006890;GO:0006888;GO:0016192;GO:0006886;GO:0030663;GO:0000139;GO:0030117;GO:0030126;GO:000519	BP:intra-Golgi vesicle-mediated transport;BP:retrograde vesicle-mediated transport, Golgi to ER;BP:ER to Golgi vesicle-mediated transport;BP:vesicle-mediated transport;BP:intracellular protein transport;CC:COPI-coated vesicle membrane;CC:Golgi membrane;CC:membrane coat;CC:COPI vesicle coat;MF:structural molecule activity;	K17302	COPB2, SEC27	------	------
gene_Zm00001d022424		-	0.165064	-2.5989	0.000471554	0.00357358	yes	down	0.1	0.83	0.15	1.96	2.25	2.44	0.36	2.21667	GO:0006355;GO:000367	BP:regulation of transcription, DNA-templated;MF:DNA binding;	------	------	------	------
gene_Zm00001d022427		-	0.435077	-1.20066	3.13761e-08	5.96319e-07	yes	down	5.87	8.75	5.96	15.81	16.67	14.52	6.86	15.6667	GO:0046872;GO:0003723;GO:000367	MF:metal ion binding;MF:RNA binding;MF:DNA binding;	------	------	------	------
gene_Zm00001d022428		-	0.263578	-1.9237	2.15189e-08	4.19567e-07	yes	down	0.46	1.35	0.52	3.99	4.94	3.8	0.776667	4.24333	GO:0006310;GO:0006281;GO:0045489;GO:0071555;GO:0006260;GO:0016021;GO:0000139;GO:0003676;GO:0047262;GO:0043138;GO:000552	BP:DNA recombination;BP:DNA repair;BP:pectin biosynthetic process;BP:cell wall organization;BP:DNA replication;CC:integral component of membrane;CC:Golgi membrane;MF:nucleic acid binding;MF:polygalacturonate 4-alpha-galacturonosyltransferase activity;MF:3'-5' DNA helicase activity;MF:ATP binding;	K13648	GAUT	map00520	Amino sugar and nucleotide sugar metabolism
[truncated: 1,980 more rows]
