# Supplementary material for: Potyviruses recruit host eIF4A3 to block m6A-mediated RNA decay by steric hindrance of viral RNA methylation in plants
Source: Nucleic Acids Res. 2026 Jan 8;54(1):gkaf1432. doi: 10.1093/nar/gkaf1432 (PMC12781882; doi:10.1093/nar/gkaf1432)
Supplement: gkaf1432_Supplemental_Files [file gkaf1432_supplemental_files.zip › Supplementary Table S5.xlsx]

## Sheet: Supplementary Table S5
Supplementary Table S5 Detailed statistical analysis of m6A peaks differences between WT plants and ZmeIF4A3-KD plants
ID	log2（FC）	p-value
Zm00001d000060_T001	-0.471298	0.0317021
Zm00001d000072_T001	-0.906612	0.000638948
Zm00001d000300_T001	0.71317	5.96432e-33
Zm00001d000302_T001	-0.912308	1.87639e-28
Zm00001d000307_T001	1.48218	0.0310298
Zm00001d000240_T001	0.575488	0.000118532
Zm00001d000241_T001	0.89134	0.000503048
Zm00001d000358_T001	1.89681	3.40666e-07
Zm00001d000361_T001	1.87666	7.14222e-06
Zm00001d000247_T001	0.460791	0.045351
Zm00001d000205_T001	0.897216	0.000107399
Zm00001d000213_T004	1.00545	0.0011767
Zm00001d000120_T001	0.675714	1.99202e-13
Zm00001d000370_T001	-1.3451	3.83004e-07
Zm00001d000004_T001	0.587971	0.000314772
Zm00001d000011_T002	2.45545	0.00146639
Zm00001d000226_T007	1.37286	1.05677e-07
Zm00001d000396_T001	0.411701	0.0403894
Zm00001d000199_T002	0.492705	0.000132567
Zm00001d000178_T001	0.682851	5.59607e-17
Zm00001d000029_T002	0.432552	1.88439e-05
Zm00001d000041_T001	0.656157	0.00204912
Zm00001d000053_T001	0.973784	1.28394e-09
Zm00001d000027_T029	3.29385	1.43098e-12
Zm00001d000030_T001	0.791299	8.42534e-09
Zm00001d000035_T001	1.20896	1.62592e-05
Zm00001d000436_T001	0.624506	2.9903e-05
Zm00001d000435_T001	0.677016	0.00570949
Zm00001d000432_T002	0.767496	0.00582328
Zm00001d000379_T001	0.468766	0.000293768
Zm00001d000381_T001	1.11737	0.000310684
Zm00001d000329_T001	1.17542	8.75425e-20
Zm00001d000401_T001	0.655281	2.53998e-10
Zm00001d000222_T001	0.591001	6.8375e-24
Zm00001d000223_T001	0.915127	0.00358684
Zm00001d000224_T001	1.94883	0.0346284
Zm00001d000403_T001	0.872574	0.0118355
Zm00001d000085_T001	1.76849	1.11735e-08
Zm00001d000074_T001	1.67389	0.0114074
Zm00001d000080_T003	0.780046	1.8114e-05
Zm00001d000094_T001	-1.23782	0.00451026
Zm00001d000349_T001	0.830867	6.60015e-37
Zm00001d000399_T001	0.85718	1.978e-109
Zm00001d000391_T001	1.1033	1.19222e-06
Zm00001d000237_T001	-2.02322	0.0349216
Zm00001d000357_T007	-0.81746	0.000233123
Zm00001d000169_T002	1.51948	0.0240828
Zm00001d000169_T002	0.911226	4.39643e-18
Zm00001d000164_T001	0.448106	1.09304e-12
Zm00001d000166_T001	0.561124	0.0459832
Zm00001d000310_T001	-0.728663	0.00073213
Zm00001d000313_T001	1.28822	9.51653e-11
Zm00001d000311_T001	0.846331	0.000468057
Zm00001d000110_T005	0.71826	7.53778e-05
Zm00001d000116_T002	0.678163	1.99974e-13
Zm00001d000122_T012	-5.4028	0.0131674
Zm00001d000122_T001	1.07614	0.0017702
Zm00001d000123_T001	0.515207	1.04785e-12
Zm00001d000133_T003	0.380139	2.24653e-05
Zm00001d000124_T001	0.660273	1.39622e-06
Zm00001d000407_T001	0.462057	0.00875619
Zm00001d000345_T001	0.763549	0.0175694
Zm00001d000137_T001	1.03126	3.04059e-05
Zm00001d000430_T001	0.499141	7.81526e-08
Zm00001d000191_T006	0.60568	6.62444e-05
Zm00001d000328_T002	-1.26902	3.05015e-08
Zm00001d000152_T006	6.67492	0.00245663
Zm00001d000152_T001	1.51985	0.0221999
Zm00001d000153_T003	0.632487	0.0188269
Zm00001d000153_T003	0.800616	7.82625e-11
Zm00001d000257_T001	0.6256	8.87927e-08
Zm00001d000439_T001	0.910233	5.54584e-09
Zm00001d000443_T001	0.936524	0.000176131
Zm00001d000316_T001	-0.432801	3.11641e-18
Zm00001d000316_T001	0.562626	4.14706e-141
Zm00001d000346_T036	1.25528	0.0019985
Zm00001d000227_T001	0.734354	1.14346e-09
Zm00001d000230_T001	0.729791	1.44235e-19
Zm00001d027230_T001	0.452131	0.0255033
Zm00001d027265_T004	1.19425	1.62614e-09
Zm00001d027266_T001	0.430867	0.00126768
Zm00001d027267_T001	0.767862	1.08485e-20
Zm00001d027275_T001	0.837889	0.0351848
Zm00001d027278_T002	0.873552	1.89533e-09
Zm00001d027307_T026	1.03569	0.00942294
Zm00001d027307_T001	0.482029	3.69658e-05
Zm00001d027314_T002	0.52685	0.00504297
Zm00001d027317_T003	0.989016	1.10286e-06
Zm00001d027319_T005	1.0064	6.33206e-07
Zm00001d027321_T001	-0.397046	0.000161409
Zm00001d027321_T001	0.61349	1.18579e-09
Zm00001d027321_T001	0.749056	3.58282e-23
Zm00001d027322_T001	0.661541	1.4892e-05
Zm00001d027324_T001	0.959112	3.92196e-11
Zm00001d027325_T001	1.02126	7.16414e-05
Zm00001d027329_T001	0.742842	0.000138666
Zm00001d027333_T007	0.618028	6.45252e-06
Zm00001d027334_T002	2.81751	0.0295608
Zm00001d027334_T002	0.9276	5.00524e-07
Zm00001d027340_T011	0.813704	0.00120508
Zm00001d027340_T005	0.694892	4.66967e-08
Zm00001d027344_T001	2.74996	0.012989
Zm00001d027344_T002	1.51959	1.55969e-07
Zm00001d027351_T001	-0.872826	0.0163854
Zm00001d027351_T001	0.915527	6.54736e-11
Zm00001d027352_T002	0.52898	0.0433276
Zm00001d027354_T002	0.414739	0.0336503
Zm00001d027362_T001	0.620018	2.28726e-05
Zm00001d027369_T003	0.821244	6.89341e-63
Zm00001d027371_T001	1.18013	6.27185e-13
Zm00001d027373_T001	0.736579	0.00471335
Zm00001d027375_T001	-2.55866	0.0437356
Zm00001d027383_T001	0.949143	0.0436025
Zm00001d027392_T004	0.858249	0.0324904
Zm00001d027392_T002	0.783125	1.0142e-13
Zm00001d027399_T001	1.07155	5.50826e-07
Zm00001d027402_T004	1.13516	0.04017
Zm00001d027415_T001	0.73021	0.000126064
Zm00001d027419_T001	1.7844	0.000932906
Zm00001d027427_T001	0.797992	7.3131e-24
Zm00001d027430_T001	1.00816	0.00181772
Zm00001d027431_T001	0.744085	5.2922e-06
Zm00001d027435_T001	0.52675	8.82774e-06
Zm00001d027441_T001	0.858197	0.0430037
Zm00001d027444_T001	1.03285	1.40272e-13
Zm00001d027445_T001	0.492412	0.000705594
Zm00001d027446_T001	0.888173	9.17989e-33
Zm00001d027448_T005	1.70038	0.00100077
Zm00001d027448_T005	1.25738	3.59573e-05
Zm00001d027468_T001	0.670401	2.21971e-26
Zm00001d027469_T001	0.96297	0.00123831
Zm00001d027485_T001	1.18915	0.00158852
Zm00001d027488_T001	-0.487639	1.99494e-09
Zm00001d027488_T001	0.332569	2.15199e-40
Zm00001d027502_T001	0.659459	3.05089e-12
Zm00001d027508_T001	0.753553	0.0196866
Zm00001d027515_T002	0.775222	0.0211962
Zm00001d027517_T001	0.813462	1.86443e-22
Zm00001d027519_T001	0.496346	0.021998
Zm00001d027523_T002	0.444698	0.00330597
Zm00001d027532_T001	3.60479	0.0402099
Zm00001d027533_T001	-1.96383	0.0459815
Zm00001d027572_T002	1.25815	3.42135e-10
Zm00001d027576_T003	1.68499	0.0473941
Zm00001d027576_T003	0.986522	5.54266e-08
Zm00001d027580_T001	0.439823	0.00120794
Zm00001d027581_T001	0.421931	6.54062e-07
Zm00001d027585_T001	1.10815	0.000469569
Zm00001d027588_T001	0.663051	0.000402858
Zm00001d027595_T001	0.488498	1.31378e-07
Zm00001d027597_T001	0.838596	0.00182645
Zm00001d027618_T001	0.600482	9.7893e-05
Zm00001d027624_T001	0.249852	0.0212224
Zm00001d027646_T001	0.702004	0.00829938
Zm00001d027649_T009	0.827695	3.34118e-08
Zm00001d027655_T001	-2.37474	0.0414374
Zm00001d027659_T001	0.492284	2.78927e-06
Zm00001d027665_T001	0.671714	1.15083e-05
Zm00001d027694_T001	-1.02482	0.0244661
Zm00001d027694_T001	0.224513	0.00200958
Zm00001d027699_T002	1.54282	0.0382029
Zm00001d027699_T002	0.886014	1.93751e-06
Zm00001d027706_T003	0.975569	0.0016008
Zm00001d027709_T001	1.11406	9.82047e-07
Zm00001d027714_T001	0.793826	5.99695e-13
Zm00001d027726_T004	0.564694	7.64036e-06
Zm00001d027728_T001	0.441482	6.48644e-05
Zm00001d027734_T001	0.47345	0.0130005
Zm00001d027755_T001	-2.69403	2.21376e-08
Zm00001d027756_T001	0.361327	1.61859e-11
Zm00001d027768_T001	0.573349	0.0393326
Zm00001d027768_T004	0.299765	2.71342e-05
Zm00001d027769_T001	1.02172	2.73193e-17
Zm00001d027799_T001	0.448489	0.0028696
Zm00001d027801_T002	2.16046	0.0178949
Zm00001d027811_T002	0.689465	0.00280496
Zm00001d027813_T002	-0.609524	0.000297385
Zm00001d027839_T001	1.62707	2.83542e-15
Zm00001d027841_T001	0.468829	2.56172e-85
Zm00001d027845_T001	2.04805	0.00124909
Zm00001d027845_T001	1.23656	0.00161858
Zm00001d027846_T001	1.01264	0.0067433
Zm00001d027846_T001	-0.714502	0.0356915
Zm00001d027861_T001	0.931192	3.40068e-31
Zm00001d027868_T003	1.06075	0.0288525
Zm00001d027869_T001	1.1469	3.84117e-16
Zm00001d027872_T004	0.311332	0.00887362
Zm00001d027876_T005	-0.805064	1.61018e-08
Zm00001d027885_T001	0.78261	1.19389e-16
Zm00001d027895_T003	0.880339	9.79395e-21
Zm00001d027901_T001	0.72505	0.00516239
Zm00001d027904_T001	-0.622811	0.0276122
Zm00001d027907_T001	-2.18649	0.0283196
Zm00001d027916_T002	0.739945	1.20123e-06
Zm00001d027918_T001	2.65169	0.0145966
Zm00001d027921_T002	0.949351	3.43622e-08
Zm00001d027934_T003	-0.776238	3.3899e-07
Zm00001d027934_T001	1.10424	1.54941e-75
Zm00001d027936_T003	0.858743	0.000110692
Zm00001d027936_T006	1.48469	1.77733e-66
Zm00001d027938_T001	0.578849	5.35291e-08
Zm00001d027941_T001	0.768693	0.000980018
Zm00001d027943_T002	0.764705	0.000159251
Zm00001d027950_T003	-1.04943	0.000177903
Zm00001d027962_T001	0.806232	1.25089e-09
Zm00001d027969_T004	0.813162	0.0139069
Zm00001d027969_T002	0.904241	1.96769e-06
Zm00001d027971_T001	0.502634	0.000464978
Zm00001d027976_T001	1.18924	0.035858
Zm00001d027982_T003	0.658487	2.55176e-09
Zm00001d028020_T001	0.552964	1.44827e-06
Zm00001d028022_T001	0.960518	0.00987417
Zm00001d028022_T001	2.67996	0.00478634
Zm00001d028022_T001	3.85443	0.00163669
Zm00001d028024_T001	0.455084	5.11176e-06
Zm00001d028034_T004	1.02235	1.29943e-19
Zm00001d028038_T003	0.580537	2.47146e-11
Zm00001d028045_T004	1.77476	0.0201735
Zm00001d028050_T001	0.817778	1.46275e-07
Zm00001d028053_T001	0.649484	0.00451642
Zm00001d028054_T001	0.783114	7.49307e-08
Zm00001d028056_T001	0.572864	4.16588e-15
Zm00001d028064_T001	2.39387	0.0147886
Zm00001d028071_T001	-1.64193	0.0132685
Zm00001d028071_T003	0.711787	8.92755e-08
Zm00001d028073_T001	0.864011	0.0169615
Zm00001d028086_T001	1.12922	7.30826e-05
Zm00001d028088_T001	0.595126	1.80715e-07
Zm00001d028097_T003	0.846985	0.0104004
Zm00001d028097_T001	0.761158	8.48891e-08
Zm00001d028098_T002	1.02641	0.000153548
Zm00001d028105_T001	0.64622	0.000344452
Zm00001d028109_T001	0.753239	4.1178e-05
Zm00001d028112_T001	0.632053	9.07381e-10
Zm00001d028114_T001	1.15036	0.00121057
Zm00001d028128_T005	1.12469	0.0033268
Zm00001d028143_T001	0.522155	6.12093e-08
Zm00001d028153_T001	1.03076	1.0196e-170
Zm00001d028173_T001	0.797886	2.53852e-06
Zm00001d028180_T005	0.639713	0.000667217
Zm00001d028181_T001	0.770832	3.44625e-10
Zm00001d028186_T001	-1.51694	5.205e-09
Zm00001d028187_T001	-0.638777	0.000114333
Zm00001d028191_T004	0.568092	0.000285438
Zm00001d028201_T002	0.29338	7.01501e-05
Zm00001d028203_T004	1.22648	1.3538e-12
Zm00001d028207_T007	0.56687	5.12676e-22
Zm00001d028208_T001	1.17641	1.91126e-45
Zm00001d028219_T001	1.50764	6.9718e-05
Zm00001d028219_T001	1.35353	0.000258384
Zm00001d028229_T001	1.18207	0.0241244
Zm00001d028231_T001	-2.05867	0.0426177
Zm00001d028240_T001	1.13674	2.70907e-250
Zm00001d028245_T001	1.29977	0.00404767
Zm00001d028256_T001	0.616831	0.00386588
Zm00001d028262_T010	0.416903	0.028099
Zm00001d028264_T006	5.43599	0.0146586
Zm00001d028264_T001	1.01931	0.000130194
Zm00001d028265_T001	0.515149	0.00411447
Zm00001d028269_T002	-1.45709	0.000752263
Zm00001d028279_T001	0.817302	6.27684e-06
Zm00001d028280_T001	1.47979	0.000360172
Zm00001d028296_T001	1.16814	0.000159926
Zm00001d028298_T001	-1.20776	7.86885e-52
Zm00001d028299_T003	-1.00966	3.20136e-05
Zm00001d028309_T001	-2.3578	0.00264264
Zm00001d028319_T001	-4.69011	0.0376477
Zm00001d028331_T001	0.891982	9.812e-05
Zm00001d028338_T001	0.859801	7.79425e-24
Zm00001d028352_T001	0.823127	0.029565
Zm00001d028359_T002	0.864604	2.41899e-12
Zm00001d028360_T001	0.579469	4.56087e-05
Zm00001d028367_T004	2.64057	2.7561e-20
Zm00001d028368_T001	4.72655	0.0273197
Zm00001d028368_T001	-1.99812	7.14902e-06
Zm00001d028370_T001	0.714505	3.08211e-09
Zm00001d028380_T001	0.815589	0.041629
Zm00001d028380_T004	1.23678	2.37353e-19
Zm00001d028384_T006	0.950164	2.49131e-14
Zm00001d028384_T002	1.17804	1.27932e-09
Zm00001d028385_T001	0.979542	0.000122682
Zm00001d028394_T001	1.37163	0.0185343
Zm00001d028397_T001	0.348295	0.000597265
Zm00001d028397_T005	1.55504	5.82044e-07
Zm00001d028397_T003	0.493615	3.17684e-06
Zm00001d028412_T001	0.527182	5.77769e-09
Zm00001d028412_T001	0.286797	0.019702
Zm00001d028412_T003	0.895506	2.14369e-24
Zm00001d028424_T007	0.811181	3.45979e-15
Zm00001d028425_T006	0.814537	3.60203e-05
Zm00001d028426_T001	0.776577	0.000242113
Zm00001d028427_T001	1.81502	0.0353731
Zm00001d028436_T001	0.751816	8.0802e-24
Zm00001d028438_T001	0.381233	0.0311586
Zm00001d028439_T001	1.07651	4.23485e-08
Zm00001d028463_T001	0.815182	0.000556737
Zm00001d028464_T033	-1.05707	0.000971887
Zm00001d028471_T006	-0.205854	0.0388212
Zm00001d028471_T001	0.335624	9.86525e-38
Zm00001d028473_T001	-1.35662	0.0190587
Zm00001d028474_T006	1.77739	0.0120249
Zm00001d028475_T001	-3.11414	0.00547142
Zm00001d028477_T001	0.186174	0.00578281
Zm00001d028481_T001	0.87054	3.61632e-15
Zm00001d028490_T005	0.860759	9.15552e-07
Zm00001d028509_T001	0.73978	3.02813e-23
Zm00001d028513_T001	0.895567	9.46089e-07
Zm00001d028522_T001	2.35957	0.00913641
Zm00001d028528_T002	0.550657	0.011579
Zm00001d028532_T001	0.910903	5.69386e-12
Zm00001d028535_T001	0.725513	0.00010045
Zm00001d028539_T001	1.04494	1.26953e-07
Zm00001d028542_T005	0.465131	1.23322e-57
Zm00001d028543_T001	-0.847921	1.14899e-05
Zm00001d028549_T002	-0.637087	0.0129629
Zm00001d028549_T002	0.761037	6.87893e-09
Zm00001d028555_T001	1.13271	0.00184003
Zm00001d028557_T001	1.25169	0.0470976
Zm00001d028558_T004	0.844539	4.61649e-05
Zm00001d028560_T001	3.00433	7.61045e-09
Zm00001d028560_T002	0.85908	2.89328e-07
Zm00001d028568_T001	0.796894	7.52762e-23
Zm00001d028576_T001	2.03262	0.000550076
Zm00001d028585_T001	1.21956	5.82027e-65
Zm00001d028586_T006	0.421821	0.019665
Zm00001d028596_T001	0.896665	6.2097e-07
Zm00001d028597_T001	-0.377916	0.0261408
Zm00001d028601_T001	0.498595	0.000122263
Zm00001d028606_T004	0.419423	1.03706e-07
Zm00001d028608_T002	0.473767	0.00029894
Zm00001d028612_T001	0.676643	1.5605e-08
Zm00001d028619_T002	1.34885	2.2236e-10
Zm00001d028623_T001	0.854365	1.77218e-08
Zm00001d028653_T001	1.33156	2.51938e-12
Zm00001d028654_T001	2.21634	2.87951e-05
Zm00001d028660_T001	0.905003	6.1483e-06
Zm00001d028668_T001	0.50282	0.00514556
Zm00001d028670_T001	-0.297879	1.04793e-19
Zm00001d028676_T001	1.67006	0.0274784
Zm00001d028676_T001	0.62953	0.00573994
Zm00001d028695_T001	-0.620856	0.00183733
Zm00001d028699_T006	0.670495	0.00999983
Zm00001d028699_T056	2.8185	0.000197302
Zm00001d028699_T056	2.64845	0.000207922
Zm00001d028699_T001	0.929622	0.000740047
Zm00001d028704_T001	-0.300086	0.0048748
Zm00001d028709_T004	-2.32297	1.53395e-63
Zm00001d028712_T004	0.638676	0.00501317
Zm00001d028712_T004	0.840637	0.0064491
Zm00001d028712_T003	2.21302	3.72498e-09
Zm00001d028712_T003	1.57812	0.00275283
Zm00001d028712_T001	0.808199	8.88498e-19
Zm00001d028713_T001	0.903568	2.5885e-10
Zm00001d028727_T001	0.868278	1.98397e-13
Zm00001d028728_T004	0.84151	2.78898e-07
Zm00001d028730_T001	0.658025	0.000114544
Zm00001d028742_T001	-0.557392	6.72971e-46
Zm00001d028744_T001	-0.853108	7.36179e-05
Zm00001d028756_T001	0.267031	0.00271216
Zm00001d028757_T001	1.09604	0.000215366
Zm00001d028762_T006	0.719926	4.39165e-07
Zm00001d028773_T001	0.897932	1.12017e-09
Zm00001d028782_T005	0.933056	3.04533e-13
Zm00001d028786_T001	0.403104	1.59101e-12
Zm00001d028801_T003	0.658932	5.85818e-12
Zm00001d028810_T003	0.27728	0.0016154
Zm00001d028813_T001	0.712823	0.0306594
Zm00001d028818_T003	0.569288	0.000726931
Zm00001d028825_T001	-1.65217	5.56089e-11
Zm00001d028827_T001	1.01085	1.11603e-11
Zm00001d028880_T001	0.528984	0.00843674
Zm00001d028894_T001	0.637547	4.7992e-15
Zm00001d028905_T001	0.958007	0.0428033
Zm00001d028905_T001	0.820676	3.85193e-07
Zm00001d028906_T001	-2.60441	0.0130065
Zm00001d028909_T001	0.866419	2.81155e-12
Zm00001d028910_T001	0.65312	5.27018e-05
Zm00001d028915_T004	-0.969453	0.0240317
Zm00001d028915_T004	1.1526	5.23587e-25
Zm00001d028915_T004	0.57856	0.01362
Zm00001d028915_T001	2.10439	4.19403e-16
Zm00001d028915_T001	0.779103	2.96529e-06
Zm00001d028915_T014	1.56963	7.11692e-15
Zm00001d028915_T014	0.532902	0.0255033
Zm00001d028915_T010	0.461733	0.0337632
Zm00001d028915_T010	0.544692	0.00729598
Zm00001d028915_T010	0.774689	8.52169e-13
Zm00001d028918_T001	0.540462	6.32078e-19
Zm00001d028921_T002	-1.28603	1.16954e-06
Zm00001d028923_T001	0.760699	6.84588e-07
Zm00001d028924_T001	0.468154	3.11372e-06
Zm00001d028946_T001	0.661123	0.00252676
Zm00001d028950_T001	0.367573	0.00344004
Zm00001d028954_T001	0.636055	3.00219e-05
Zm00001d028954_T001	0.56118	3.98042e-06
Zm00001d028955_T001	1.10859	0.000247458
Zm00001d028963_T001	-1.9049	4.08572e-69
Zm00001d028964_T001	-1.49064	3.87378e-38
Zm00001d029004_T002	0.60333	0.0450774
Zm00001d029010_T003	1.2836	0.016471
Zm00001d029010_T003	1.97479	4.0054e-06
Zm00001d029012_T001	-0.702812	0.00391255
Zm00001d029020_T001	0.729303	8.15204e-15
Zm00001d029027_T001	0.608227	8.86742e-36
Zm00001d029034_T002	0.729337	1.39403e-10
Zm00001d029040_T001	0.79568	0.00255054
Zm00001d029044_T001	0.738645	7.64929e-16
Zm00001d029048_T001	0.502651	4.60552e-07
Zm00001d029049_T001	-0.311265	0.00386402
Zm00001d022738_T001	-3.55942	0.00950619
Zm00001d022738_T001	-2.85296	0.0227968
Zm00001d029056_T004	-1.61701	1.65574e-25
Zm00001d029064_T001	0.540366	0.00113892
Zm00001d029072_T001	-0.837822	0.00375679
Zm00001d029074_T001	-2.57515	0.0146998
Zm00001d029077_T001	0.500852	0.000657747
Zm00001d029084_T002	-2.0595	5.75718e-18
Zm00001d029093_T001	-0.937835	2.18049e-06
Zm00001d029095_T014	0.794097	0.000778204
Zm00001d029095_T017	0.412952	1.6846e-05
Zm00001d029105_T001	0.263957	0.0297046
Zm00001d029105_T001	0.155796	0.00413819
Zm00001d029124_T001	0.520722	0.00011373
Zm00001d029129_T001	0.867959	1.7242e-05
Zm00001d029133_T001	0.711979	1.8795e-08
Zm00001d029149_T001	0.500306	4.87059e-08
Zm00001d029151_T003	-1.01844	0.0483488
Zm00001d029151_T002	-0.277615	0.000134048
Zm00001d029173_T001	0.302756	0.00177683
Zm00001d029177_T001	0.784159	0.0194197
Zm00001d029177_T003	0.645808	2.92266e-09
Zm00001d029180_T012	0.850191	9.86823e-22
Zm00001d029188_T010	1.1282	0.026435
Zm00001d029188_T001	0.938626	1.14118e-05
Zm00001d029195_T001	-1.59622	7.36916e-06
Zm00001d029197_T001	1.11591	0.0237844
Zm00001d029197_T001	0.799888	9.22252e-05
Zm00001d029206_T004	0.904337	0.000151225
Zm00001d029208_T001	-0.64137	0.000364766
Zm00001d029209_T001	1.07901	0.000343217
Zm00001d029238_T001	0.140652	0.0402685
Zm00001d029248_T002	1.35792	0.000145065
Zm00001d029249_T001	0.937885	2.21692e-12
Zm00001d029256_T001	-1.94592	0.0181453
Zm00001d029256_T003	0.876568	0.000403465
Zm00001d029264_T003	0.892568	1.39003e-06
Zm00001d029272_T007	0.832347	2.01838e-10
Zm00001d029272_T005	-0.669506	0.000368049
Zm00001d029285_T001	0.504073	3.16901e-06
Zm00001d029290_T001	0.894588	1.11887e-07
Zm00001d029313_T001	-5.37792	0.0125846
Zm00001d029329_T001	0.874678	6.05217e-11
Zm00001d029331_T002	-0.99475	1.52328e-06
Zm00001d029333_T003	1.40694	0.00101402
Zm00001d029336_T002	1.04355	8.25005e-05
Zm00001d029339_T001	1.53889	1.19869e-11
Zm00001d029342_T001	0.717335	1.12987e-05
Zm00001d029343_T001	0.5835	6.57393e-05
Zm00001d029365_T001	0.71916	2.08328e-07
Zm00001d029375_T005	0.683934	1.62663e-10
Zm00001d029376_T001	0.409553	0.0239073
Zm00001d029378_T001	1.28654	2.28364e-07
Zm00001d029392_T004	0.409924	0.013783
Zm00001d029393_T001	0.783499	2.32758e-21
Zm00001d029394_T001	0.778079	4.30943e-109
Zm00001d029396_T001	0.762488	1.15654e-07
Zm00001d029408_T001	1.0277	0.000247272
Zm00001d029416_T001	0.562086	0.0142384
Zm00001d029419_T007	4.19598	0.0207147
Zm00001d029419_T001	-3.04343	0.000873262
Zm00001d029422_T017	0.507935	0.0133143
Zm00001d029422_T001	1.24352	2.65301e-05
Zm00001d029422_T021	0.89279	9.29634e-14
Zm00001d029426_T001	0.310041	0.00747512
Zm00001d029426_T001	0.578048	3.61797e-06
Zm00001d029429_T002	-0.621656	0.00242566
Zm00001d029454_T001	-1.62935	0.00188044
Zm00001d029454_T001	-0.942649	0.0194806
Zm00001d029455_T001	-1.17883	1.06139e-09
Zm00001d029473_T001	0.800447	0.000322334
Zm00001d029483_T001	0.631632	2.5301e-09
Zm00001d029487_T001	-2.54659	0.0216584
Zm00001d029487_T001	0.763243	1.2185e-08
Zm00001d029498_T001	0.530613	1.52649e-10
Zm00001d029499_T001	-0.550902	0.0361055
Zm00001d029502_T001	1.24	0.0228497
Zm00001d029502_T001	0.906544	6.77985e-06
Zm00001d029519_T001	0.33033	0.0394492
Zm00001d029520_T002	3.17903	1.82314e-05
Zm00001d029529_T001	1.5461	3.83424e-20
Zm00001d029540_T001	2.29939	3.23435e-07
Zm00001d029543_T001	0.677746	9.62483e-20
Zm00001d029550_T001	-3.81369	0.0168741
Zm00001d029550_T001	0.90743	0.00177751
Zm00001d029550_T001	0.742911	0.000296572
Zm00001d029550_T001	0.903273	6.98643e-06
Zm00001d029552_T001	1.13873	9.22274e-08
Zm00001d029555_T001	-0.542802	0.00346103
Zm00001d029557_T001	0.480078	0.000681784
Zm00001d029557_T001	0.760741	3.35083e-26
Zm00001d029563_T001	-3.50792	0.000205072
Zm00001d029572_T001	0.554123	0.00115967
Zm00001d029576_T001	0.601019	0.000666638
Zm00001d029595_T002	0.827705	2.46728e-23
Zm00001d029597_T001	0.878611	1.51627e-34
Zm00001d029645_T001	-5.03744	0.0160941
Zm00001d029657_T001	0.468068	0.0175497
Zm00001d029674_T001	0.423647	8.36479e-07
Zm00001d029697_T001	0.991312	0.00736366
Zm00001d029714_T001	1.44838	0.0271181
Zm00001d029714_T001	0.91242	0.00163134
Zm00001d029722_T001	0.563507	0.00157006
Zm00001d029725_T001	1.38344	0.0131477
Zm00001d029725_T001	0.697602	0.000121499
Zm00001d029745_T002	-0.195427	0.000285722
Zm00001d029756_T001	-3.62506	0.00214147
Zm00001d029758_T002	-1.81825	0.0171033
Zm00001d029758_T002	1.72144	0.0127032
Zm00001d029758_T003	3.12693	0.0159203
Zm00001d029762_T002	1.0038	9.59905e-19
Zm00001d029778_T001	4.31385	0.0462681
Zm00001d029783_T001	0.576352	0.0149154
Zm00001d029785_T001	0.636859	0.000246275
Zm00001d029809_T001	0.571231	2.06294e-12
Zm00001d029810_T001	1.00585	1.78009e-08
Zm00001d029818_T011	-2.44665	4.67279e-20
Zm00001d029826_T001	0.565206	0.00804525
Zm00001d029833_T001	0.605825	0.00174281
Zm00001d029839_T005	1.37201	0.0204328
Zm00001d029848_T001	0.904048	4.1682e-22
Zm00001d029849_T021	0.638044	0.00139238
Zm00001d029853_T001	0.644188	7.22476e-06
Zm00001d029856_T001	2.28474	1.14679e-08
Zm00001d029856_T002	1.09168	1.0141e-14
Zm00001d029868_T001	0.680124	0.00709067
Zm00001d029872_T001	0.965041	2.10857e-10
Zm00001d029875_T001	0.669509	0.000153339
Zm00001d029889_T033	0.655152	5.67851e-12
Zm00001d029918_T001	1.4964	0.000314427
Zm00001d029919_T005	0.310254	0.0332553
Zm00001d029919_T001	1.03225	0.0050439
Zm00001d029938_T001	1.09503	7.7163e-14
Zm00001d029963_T001	-0.258071	0.0448268
Zm00001d029965_T001	0.658268	3.17085e-50
Zm00001d029973_T001	1.45328	2.76879e-27
Zm00001d029976_T002	0.602372	0.000528547
Zm00001d029978_T001	0.779796	0.00204013
Zm00001d029978_T001	0.56483	1.25122e-06
Zm00001d029979_T001	0.450406	0.0433943
Zm00001d029979_T001	0.790433	2.12401e-11
Zm00001d029997_T001	-1.41913	2.62338e-30
Zm00001d030010_T001	0.578157	3.18633e-14
Zm00001d030012_T001	1.00604	0.000124577
Zm00001d030014_T005	-1.39013	0.013336
Zm00001d030014_T010	0.568664	2.20258e-13
Zm00001d030020_T002	0.701295	2.0327e-10
Zm00001d030021_T001	2.39071	0.0348216
Zm00001d030026_T034	0.671664	1.36686e-09
Zm00001d030031_T001	0.492949	5.42953e-06
Zm00001d030034_T001	0.804232	0.0165669
Zm00001d030053_T006	2.27154	0.0179119
Zm00001d030061_T001	-1.25089	0.00614747
Zm00001d030061_T010	0.570246	0.0195181
Zm00001d030074_T001	0.748785	2.01554e-37
Zm00001d030080_T001	0.476096	0.021889
Zm00001d030090_T001	-0.59676	0.00349091
Zm00001d030094_T001	0.936031	7.07728e-08
Zm00001d030096_T001	-5.32521	0.0132932
Zm00001d030106_T052	0.39017	0.0357043
Zm00001d030106_T001	0.620885	4.86688e-18
Zm00001d030108_T022	0.73718	0.00134122
Zm00001d030109_T001	1.09269	3.33632e-05
Zm00001d030109_T001	0.718412	8.45632e-51
Zm00001d030116_T001	0.52498	0.0391578
Zm00001d030143_T001	-4.8193	0.0377995
Zm00001d030148_T001	0.30524	0.049719
Zm00001d030152_T001	0.823416	0.00376977
Zm00001d030163_T001	-0.746168	0.0419844
Zm00001d030164_T001	1.04498	0.0296059
Zm00001d030164_T005	0.4955	3.86474e-05
Zm00001d030207_T001	0.739396	0.038536
Zm00001d030213_T001	5.4555	0.0116139
Zm00001d030217_T003	0.740182	1.13437e-07
Zm00001d030217_T001	0.517664	0.000453743
Zm00001d030223_T001	1.1781	2.34064e-05
Zm00001d030231_T001	1.51758	0.046104
Zm00001d030256_T001	0.659698	1.3881e-10
Zm00001d030266_T041	0.510907	0.044762
Zm00001d030266_T095	0.774199	0.00813642
Zm00001d030266_T011	0.684158	2.61629e-12
Zm00001d030299_T002	1.01275	0.031318
Zm00001d030301_T001	0.923651	1.69147e-08
Zm00001d030380_T001	-2.32753	0.0112285
Zm00001d030496_T001	0.97749	1.07841e-24
Zm00001d030508_T001	0.661061	0.00780503
Zm00001d030509_T001	0.734618	1.09874e-05
Zm00001d030523_T001	1.1625	0.00830886
Zm00001d030573_T001	0.862766	3.18878e-23
Zm00001d030579_T001	0.932174	1.30474e-18
Zm00001d030584_T001	0.657475	0.00116906
Zm00001d030598_T006	0.77118	2.77732e-21
Zm00001d030609_T004	0.734827	6.34803e-05
Zm00001d030617_T001	0.341201	0.00816631
Zm00001d030624_T001	-2.44279	0.0228617
Zm00001d030624_T001	0.969031	7.01611e-07
Zm00001d030626_T001	0.987301	2.26996e-11
Zm00001d030639_T002	1.37965	1.77506e-06
Zm00001d030640_T005	1.08507	2.98022e-05
Zm00001d030659_T001	0.542858	1.75318e-10
Zm00001d030665_T001	0.40984	0.0179556
Zm00001d030666_T001	1.08102	3.2653e-10
Zm00001d030677_T002	0.656549	3.38337e-28
Zm00001d030688_T003	0.587133	2.67211e-46
Zm00001d030690_T001	0.703619	2.18987e-09
Zm00001d030691_T001	0.693197	4.3797e-16
Zm00001d030694_T001	0.635741	1.18204e-05
Zm00001d030725_T002	0.718122	2.43087e-27
Zm00001d030766_T001	0.741745	0.000930727
Zm00001d030774_T001	1.04731	2.50604e-06
Zm00001d030774_T001	0.801438	5.10184e-35
Zm00001d030786_T001	1.46104	8e-305
Zm00001d030790_T004	0.444521	0.044898
Zm00001d030833_T001	-2.70842	0.0423235
Zm00001d030849_T001	0.693418	0.0131673
Zm00001d030859_T001	0.456827	2.77612e-11
Zm00001d030868_T001	0.939997	3.76095e-28
Zm00001d030888_T001	0.686179	0.027682
Zm00001d030892_T001	0.943317	2.27528e-10
Zm00001d030893_T002	-1.70667	1.40264e-28
Zm00001d030900_T001	-4.43208	0.0430126
Zm00001d030915_T001	-0.482067	0.012184
Zm00001d030934_T001	0.893382	8.28266e-07
Zm00001d030935_T015	2.1792	4.92996e-11
Zm00001d030935_T007	0.620773	9.66221e-10
Zm00001d030937_T001	0.890146	1.52829e-05
Zm00001d030953_T001	0.420921	2.14742e-05
Zm00001d030955_T001	0.734219	2.483e-06
Zm00001d030960_T008	1.00755	0.0127376
Zm00001d030960_T005	0.422933	0.0413496
Zm00001d030960_T005	1.03174	1.02172e-07
Zm00001d030968_T001	1.14007	7.44533e-22
Zm00001d030993_T001	-3.86736	0.00933117
Zm00001d030995_T001	1.01886	1.76048e-05
Zm00001d030998_T001	-5.98202	0.00447454
Zm00001d031013_T004	0.837653	2.12995e-27
Zm00001d031014_T001	0.874608	6.04692e-11
Zm00001d031019_T002	0.455829	0.00155166
Zm00001d031028_T001	0.336934	0.0242327
Zm00001d031041_T005	-0.523969	0.0260366
Zm00001d031058_T001	0.549157	0.000131987
Zm00001d031062_T001	1.20109	5.47233e-21
Zm00001d031065_T001	0.535943	0.0416338
Zm00001d031109_T013	0.938661	5.54542e-12
Zm00001d031178_T001	0.851207	1.78421e-09
Zm00001d031182_T001	0.423482	0.0313586
Zm00001d031182_T001	-1.21765	9.19397e-09
Zm00001d031210_T001	2.62796	1.51463e-07
Zm00001d031216_T003	0.595134	0.0282028
Zm00001d031223_T001	0.729185	0.000300775
Zm00001d031227_T001	0.882934	3.21194e-14
Zm00001d031229_T001	2.45699	5.2911e-05
Zm00001d031236_T001	-2.04596	2.25091e-06
Zm00001d031254_T001	-1.09317	0.0137211
Zm00001d031254_T001	0.773788	0.0273551
Zm00001d031256_T001	0.480709	0.00014341
Zm00001d031256_T001	1.32828	3.4494e-17
Zm00001d031256_T001	1.36592	7.24191e-19
Zm00001d031256_T001	0.638079	3.2754e-26
Zm00001d031267_T001	-0.444388	0.000396022
Zm00001d031268_T012	0.957296	0.000570171
Zm00001d031271_T001	1.70726	2.39219e-06
Zm00001d031279_T001	-0.712917	0.0442068
Zm00001d031289_T005	0.72409	0.00168033
Zm00001d031291_T001	0.564243	0.00608078
Zm00001d031309_T001	0.814595	0.000211787
Zm00001d031310_T001	0.880438	0.0163103
Zm00001d031318_T001	0.862322	8.31839e-10
Zm00001d031327_T001	0.885245	1.71584e-10
Zm00001d031338_T003	0.723496	0.0238123
Zm00001d031338_T001	1.17718	3.08708e-15
Zm00001d031349_T001	-0.647405	0.00104135
Zm00001d031412_T003	0.614967	0.0195943
Zm00001d031418_T001	0.653746	4.0512e-06
Zm00001d031420_T001	0.697126	0.00481705
Zm00001d031422_T010	0.621476	1.60543e-05
Zm00001d031429_T002	0.451229	9.05382e-05
Zm00001d031429_T001	0.795357	3.88177e-22
Zm00001d031445_T001	0.850703	0.0394998
Zm00001d031459_T001	1.41033	7.72426e-08
Zm00001d031480_T001	-2.01187	4.08026e-22
Zm00001d031484_T001	0.89648	1.42666e-51
Zm00001d031486_T002	0.415936	0.0209837
Zm00001d031487_T001	0.624146	1.31799e-09
Zm00001d031496_T001	-3.05449	1.188e-23
Zm00001d031520_T001	0.436571	0.00489802
Zm00001d031522_T002	0.413677	2.85421e-07
Zm00001d031525_T002	0.453947	0.000221098
Zm00001d031527_T001	-0.237689	0.0335738
Zm00001d031532_T001	1.14706	4.94947e-21
Zm00001d031532_T001	0.832537	5.60695e-21
Zm00001d031539_T001	0.713251	7.93458e-12
Zm00001d031540_T001	0.246275	0.0252444
Zm00001d031543_T015	1.85051	0.00381139
Zm00001d031554_T002	-0.566247	0.00488328
Zm00001d031560_T001	-1.98338	3.10771e-15
Zm00001d031569_T001	-1.17427	0.0119447
Zm00001d031569_T001	-0.722202	1.55514e-10
Zm00001d031581_T001	1.2948	7.61205e-07
Zm00001d031593_T005	-0.889224	0.000113169
Zm00001d031593_T001	-1.84636	2.44157e-06
Zm00001d031602_T001	0.338404	0.000851954
Zm00001d031617_T001	-1.24299	1.30771e-36
Zm00001d031619_T001	1.20059	0.0176585
Zm00001d031619_T002	1.35007	0.000223953
Zm00001d031621_T001	0.642296	1.12608e-17
Zm00001d031634_T001	-2.86765	0.00587504
Zm00001d031639_T001	-1.24981	9.17667e-22
Zm00001d031653_T003	-1.13417	0.0135789
Zm00001d031653_T002	0.357572	0.00207165
Zm00001d031655_T001	0.673133	0.000230929
Zm00001d031659_T001	-0.757422	0.00521621
Zm00001d031659_T001	0.193367	0.00127291
Zm00001d031660_T001	-1.20103	0.0143121
Zm00001d031660_T009	-5.7483	0.00885009
Zm00001d031660_T001	-1.14155	6.44409e-22
Zm00001d031660_T002	-2.92111	0.0158848
Zm00001d031670_T001	1.37143	3.56248e-05
Zm00001d031674_T001	0.544317	0.0123597
Zm00001d031676_T006	1.09419	9.86141e-06
Zm00001d031676_T003	0.922785	1.96777e-08
Zm00001d031684_T001	1.21886	5.03926e-28
Zm00001d031688_T001	1.36687	0.0262106
Zm00001d031688_T001	-2.18685	0.000113264
Zm00001d031691_T001	1.02443	9.16185e-23
Zm00001d031694_T005	-0.613802	2.19673e-05
Zm00001d031696_T001	0.419696	2.05286e-14
Zm00001d031703_T001	-1.47632	8.95491e-15
Zm00001d031705_T002	1.12958	7.49402e-12
Zm00001d031707_T001	1.0719	0.0455025
Zm00001d031707_T001	0.941601	1.60638e-14
Zm00001d031724_T018	-2.63758	2.09759e-11
Zm00001d031724_T007	3.14635	0.0406245
Zm00001d031724_T005	1.60541	8.22047e-05
Zm00001d031727_T001	0.274118	0.0159811
Zm00001d031729_T001	-2.18056	8.62541e-63
Zm00001d031738_T001	1.09767	4.15766e-85
Zm00001d031747_T001	0.786599	3.29669e-44
Zm00001d031784_T001	0.976679	7.76134e-26
Zm00001d031790_T001	0.780643	0.000987507
Zm00001d031807_T001	-1.73756	0.00028113
Zm00001d031817_T001	0.415651	1.00855e-06
Zm00001d031822_T001	4.99699	0.000934646
Zm00001d031847_T040	0.726042	0.00540755
Zm00001d031847_T042	0.565251	1.42403e-07
Zm00001d031847_T003	0.863951	7.12583e-06
Zm00001d031847_T003	0.470293	0.00010827
Zm00001d031847_T003	0.790596	3.443e-35
Zm00001d031854_T001	1.10319	4.45476e-08
Zm00001d031891_T005	0.813115	4.66584e-81
Zm00001d031894_T001	0.387837	0.0238117
Zm00001d031898_T003	0.503795	0.000166378
Zm00001d031902_T002	0.684714	0.00548189
Zm00001d031911_T001	-4.64556	0.0297937
Zm00001d031925_T001	2.09432	0.000221081
Zm00001d031933_T004	0.743329	8.67716e-07
Zm00001d031937_T001	1.17087	3.73126e-16
Zm00001d031941_T001	0.676733	1.53624e-12
Zm00001d031942_T001	0.450684	1.26828e-06
Zm00001d031949_T001	1.15471	2.87246e-06
Zm00001d031954_T001	-2.76216	8.32448e-09
Zm00001d031958_T001	-0.591647	0.014935
Zm00001d031969_T001	2.48069	0
Zm00001d031973_T001	0.544217	7.01061e-05
Zm00001d031981_T008	0.452193	0.0197392
Zm00001d031992_T002	0.870759	0.0329315
Zm00001d031992_T002	-1.63062	4.58008e-15
Zm00001d031995_T001	0.558279	0.0154042
Zm00001d031997_T001	-0.536759	0.0203967
Zm00001d031997_T001	0.261509	7.02596e-09
Zm00001d032010_T002	-4.63734	0.0373322
Zm00001d032010_T001	0.727706	7.97635e-08
Zm00001d032016_T003	3.83812	1.71578e-22
Zm00001d032019_T001	0.415323	1.67713e-06
Zm00001d032042_T001	2.84384	0.0248864
Zm00001d032042_T001	1.36991	0.00503464
Zm00001d032069_T001	1.26492	0.00690188
Zm00001d032078_T001	2.51558	0.0137759
Zm00001d032078_T001	0.755328	0.00937428
Zm00001d032096_T001	0.497939	0.0428911
Zm00001d032109_T001	0.872239	0.0363002
Zm00001d032109_T006	1.36739	2.98731e-06
Zm00001d032111_T002	0.539778	0.000491207
Zm00001d032114_T001	1.05123	0.025211
Zm00001d032127_T001	0.685763	1.33774e-27
Zm00001d032148_T001	0.410981	0.0491827
Zm00001d032152_T001	-1.37571	1.24582e-05
Zm00001d032156_T008	0.883369	1.06038e-38
Zm00001d032156_T004	0.655054	8.80211e-13
Zm00001d032157_T001	0.716931	0.000225517
Zm00001d032160_T001	0.929827	2.86881e-19
Zm00001d032172_T001	1.30947	2.68531e-05
Zm00001d032204_T001	-0.584546	0.00606281
Zm00001d032229_T003	0.303169	0.00231635
Zm00001d032239_T001	0.79737	0.000741734
Zm00001d032250_T001	0.6684	0.0181645
Zm00001d032261_T004	3.72306	0.0231428
Zm00001d032261_T004	2.79939	0.0221435
Zm00001d032264_T001	4.67686	0.0303072
Zm00001d032268_T001	0.476965	0.0422863
Zm00001d032270_T001	0.517846	0.000129356
Zm00001d032282_T002	0.518319	0.000234295
Zm00001d032293_T001	0.633528	3.87765e-15
Zm00001d032298_T001	0.51082	0.0411704
Zm00001d032300_T001	0.408686	0.0248831
Zm00001d032303_T002	-1.22723	0.049775
Zm00001d032308_T002	0.885971	0.000451286
Zm00001d032311_T001	0.5545	1.36123e-06
Zm00001d032313_T001	0.542517	1.64106e-14
Zm00001d032319_T002	0.682713	7.6991e-14
Zm00001d032319_T012	0.673335	1.24081e-05
Zm00001d032322_T001	1.49019	0.0179774
Zm00001d032324_T001	-2.54458	0.014743
Zm00001d032326_T004	0.841849	1.62121e-09
Zm00001d032332_T001	0.732511	5.11568e-07
Zm00001d032337_T001	0.805273	1.95896e-12
Zm00001d032338_T001	0.716363	7.0236e-07
Zm00001d032346_T001	0.938626	2.68592e-30
Zm00001d032361_T001	0.469927	1.51366e-07
Zm00001d032362_T001	0.874913	1.36477e-08
Zm00001d032371_T001	-1.82031	0.000863072
Zm00001d032375_T001	0.388887	0.0406865
Zm00001d032377_T001	0.56989	0.0199268
Zm00001d032379_T001	0.553184	1.98253e-21
Zm00001d032383_T001	0.200719	0.00160778
Zm00001d032383_T002	0.429826	3.63845e-79
Zm00001d032385_T001	0.639068	4.27695e-77
Zm00001d032404_T003	-4.99132	0.0215963
Zm00001d032404_T005	0.645071	0.0113509
Zm00001d032404_T002	0.659325	0.0455522
Zm00001d032418_T001	2.19752	0.000110453
Zm00001d032422_T004	0.214418	0.0383869
Zm00001d032438_T001	-3.48566	0.000253198
Zm00001d032438_T001	1.82511	0.0256695
Zm00001d032442_T001	0.740197	3.14584e-21
Zm00001d032453_T001	0.48532	0.00435753
Zm00001d032457_T001	-4.81832	0.0242253
Zm00001d032464_T019	1.98329	0.00044898
Zm00001d032464_T019	2.23346	0.00572601
Zm00001d032465_T001	0.753384	7.53284e-05
Zm00001d032481_T001	-1.43685	0.0312661
Zm00001d032516_T005	0.941905	2.3052e-07
Zm00001d032517_T001	0.484695	0.000664618
Zm00001d032526_T001	0.903654	2.57955e-05
Zm00001d032526_T003	1.54838	0.0261091
Zm00001d032529_T003	-0.857349	4.87936e-05
Zm00001d032530_T001	0.763347	0.000135554
Zm00001d032531_T001	0.671165	9.36253e-12
Zm00001d032531_T006	0.432753	1.64826e-05
Zm00001d032556_T001	0.919172	0.0120992
Zm00001d032587_T008	1.33925	7.20167e-06
Zm00001d032591_T007	0.418023	0.000598622
Zm00001d032598_T001	0.814393	1.81857e-08
Zm00001d032609_T004	2.08352	1.26112e-06
Zm00001d032609_T002	0.906091	3.34131e-10
Zm00001d032615_T002	0.360374	0.0353454
Zm00001d032615_T002	0.59553	1.83562e-07
Zm00001d032615_T008	0.766833	7.02471e-51
Zm00001d032617_T001	-0.516568	0.0102228
Zm00001d032661_T001	0.664344	0.00117385
Zm00001d032666_T001	1.72908	8.80104e-06
Zm00001d032668_T001	-1.34875	4.40517e-27
Zm00001d032670_T001	0.779373	0.00206869
Zm00001d032679_T001	0.789047	9.93918e-05
Zm00001d032692_T001	0.836285	1.23583e-06
Zm00001d032710_T003	0.29455	0.0395156
Zm00001d032725_T001	-0.506519	0.0223873
Zm00001d032732_T001	0.884688	0.000202055
Zm00001d032734_T003	1.0744	1.93566e-06
Zm00001d032735_T001	0.639894	9.79219e-07
Zm00001d032773_T002	0.6399	0.000114076
Zm00001d032775_T001	0.779329	3.29759e-11
Zm00001d032776_T001	1.04569	0.0417094
Zm00001d032804_T001	0.374153	0.00238838
Zm00001d032809_T001	1.18586	0.0361545
Zm00001d032810_T004	1.66073	0.00222284
Zm00001d032810_T002	-1.39345	4.89941e-12
Zm00001d032825_T001	-1.25788	0.00226818
Zm00001d032847_T001	4.94015	0.0036551
Zm00001d032849_T001	0.802583	0.00914635
Zm00001d032866_T001	1.01171	0.0435802
Zm00001d032866_T001	-1.61126	0.000389958
Zm00001d032867_T002	0.858736	1.40447e-07
Zm00001d032894_T001	0.76433	2.21743e-07
Zm00001d032896_T001	0.361162	3.20318e-06
Zm00001d032902_T001	2.53894	0.0135743
Zm00001d032916_T001	4.69373	1.81267e-16
Zm00001d032926_T001	-0.982313	1.85585e-06
Zm00001d032934_T001	1.3439	3.38852e-05
Zm00001d032944_T001	0.660133	0.0127516
Zm00001d032945_T001	0.936421	0.0123096
Zm00001d032950_T001	0.991944	1.82019e-133
Zm00001d032968_T001	1.25276	1.04574e-11
Zm00001d032968_T003	2.18481	0.000552335
Zm00001d032979_T006	0.87426	2.13996e-13
Zm00001d032980_T016	1.3924	0.00828312
Zm00001d032980_T009	0.463444	0.00473417
Zm00001d032989_T009	5.22641	0.00145925
Zm00001d032989_T006	0.886511	3.38841e-12
Zm00001d033012_T001	-0.962627	0.0290591
Zm00001d033023_T001	0.515949	0.00180019
Zm00001d033037_T034	1.24038	3.77771e-07
Zm00001d033037_T001	1.00803	1.60999e-06
Zm00001d033038_T001	0.530186	7.54825e-13
Zm00001d033040_T001	-4.96329	0.0186091
Zm00001d033040_T001	0.555122	3.01914e-06
Zm00001d033046_T001	1.05359	2.6467e-08
Zm00001d033060_T001	0.966511	0.0354065
Zm00001d022953_T001	0.785734	0.0323668
Zm00001d033088_T001	0.931175	0.0295257
Zm00001d033091_T001	-1.47367	0.025562
Zm00001d033091_T001	0.772872	1.14367e-12
Zm00001d033105_T001	0.795256	1.48462e-10
Zm00001d033109_T001	-0.790457	7.18121e-07
Zm00001d033110_T001	0.572155	4.08673e-12
Zm00001d033111_T001	0.541541	1.25962e-05
Zm00001d033128_T001	0.282622	2.1035e-09
Zm00001d033129_T001	1.18566	0.0275768
Zm00001d033138_T001	-0.831108	0.0366779
Zm00001d033147_T001	0.964018	8.18136e-34
Zm00001d033148_T001	1.05866	0.000278823
Zm00001d033150_T001	0.513248	1.05891e-17
Zm00001d033154_T001	0.631406	3.72978e-14
Zm00001d033167_T001	0.734299	0.0101121
Zm00001d033167_T001	0.427638	0.0014962
Zm00001d033170_T001	1.01922	0.00015497
Zm00001d033172_T003	0.672888	2.51291e-08
Zm00001d033181_T001	0.782282	2.32896e-06
Zm00001d033187_T001	1.2861	1.07293e-05
Zm00001d033204_T005	1.76411	0.0490742
Zm00001d033204_T001	0.593529	9.00842e-19
Zm00001d033211_T001	0.948606	0.0318784
Zm00001d033211_T001	0.786667	0.00146552
Zm00001d033214_T001	-1.09294	2.11133e-06
Zm00001d033215_T001	1.1916	0.00780572
Zm00001d033217_T006	0.639151	4.5409e-06
Zm00001d033240_T001	0.463518	0.0297354
Zm00001d033244_T009	1.44751	0.0236583
Zm00001d033244_T002	0.80972	0.0169852
Zm00001d033246_T001	4.91723	0.0242536
Zm00001d033246_T001	0.907356	1.49117e-05
Zm00001d033247_T001	-1.89903	0.0457915
Zm00001d033247_T002	1.1776	7.02401e-09
Zm00001d033262_T001	0.304959	0.000421793
Zm00001d033272_T007	0.822087	0.0483366
Zm00001d033273_T001	4.45944	0.040616
Zm00001d033273_T005	1.46761	0.00557174
Zm00001d033275_T001	0.639617	3.44275e-13
Zm00001d033278_T001	0.368691	0.049944
Zm00001d033278_T001	0.599657	3.40118e-08
Zm00001d033283_T001	3.54942	0.0294709
Zm00001d033291_T004	0.694237	4.93749e-07
Zm00001d033291_T003	2.12384	0.0393452
Zm00001d033303_T006	0.310541	0.0188274
Zm00001d033317_T001	0.962503	2.56194e-36
Zm00001d033322_T001	0.757683	0.000103769
Zm00001d033337_T001	-0.819564	2.42293e-08
Zm00001d033339_T001	-0.873884	0.00361028
Zm00001d033345_T001	0.579241	0.0139808
Zm00001d033370_T001	0.479854	0.000720448
Zm00001d033374_T001	1.10092	0.000405898
Zm00001d033378_T010	0.392834	4.18829e-09
Zm00001d033414_T001	1.74586	0.00577471
Zm00001d033419_T001	1.55626	0.00140976
Zm00001d033420_T001	0.583554	0.044328
Zm00001d033459_T001	-0.948284	0.00702669
Zm00001d033467_T005	0.85998	0.0332158
Zm00001d033467_T001	1.13883	0.00436607
Zm00001d033468_T001	0.535324	0.000152352
Zm00001d033477_T003	0.486359	2.28147e-05
Zm00001d033488_T001	-1.01404	7.28246e-10
Zm00001d033492_T002	0.807004	0.000235141
Zm00001d033494_T001	0.591572	7.2538e-07
Zm00001d033502_T001	-0.28184	0.0448924
Zm00001d033527_T001	-0.248369	0.000726577
Zm00001d033528_T002	-0.49675	0.029324
Zm00001d033528_T001	0.460371	0.0011753
Zm00001d033535_T008	1.07919	8.12141e-32
Zm00001d033537_T003	-1.07629	0.0417353
Zm00001d033537_T004	1.00887	2.24856e-20
Zm00001d033543_T001	-0.66723	0.00100044
Zm00001d033549_T001	1.17277	0.0171936
Zm00001d033549_T001	0.897832	2.40028e-07
Zm00001d033551_T014	0.692792	1.24031e-05
Zm00001d033551_T014	0.426565	0.00113448
Zm00001d033551_T047	2.98075	0.00347644
Zm00001d033551_T047	0.70075	0.0155909
Zm00001d033551_T013	0.549253	0.000256905
Zm00001d033551_T001	0.465677	1.30594e-12
Zm00001d033554_T001	0.734105	3.00682e-21
Zm00001d033556_T004	0.713985	0.000162764
Zm00001d033557_T003	0.491207	0.00114142
Zm00001d033559_T001	0.958809	4.42247e-15
Zm00001d033567_T003	-0.676615	0.0286677
Zm00001d033584_T001	0.662427	0.00199872
Zm00001d022977_T001	2.59201	0.0147865
Zm00001d033591_T001	0.665649	2.08055e-76
Zm00001d033594_T001	0.888616	0.00017763
Zm00001d033594_T001	0.793285	2.20641e-30
Zm00001d033602_T003	0.720971	0.0105668
Zm00001d033606_T001	0.822618	8.9704e-06
Zm00001d033616_T001	0.910153	0.00225573
Zm00001d033616_T004	2.20495	3.22286e-05
Zm00001d033616_T004	0.684066	4.30587e-05
Zm00001d033619_T001	0.785654	5.46326e-25
Zm00001d033621_T001	0.706185	0.0013343
Zm00001d033623_T002	4.52181	0.0442269
Zm00001d033632_T001	2.9598	0.00197836
Zm00001d033632_T002	0.660896	0.00302789
Zm00001d033634_T001	1.09299	5.41047e-36
Zm00001d033645_T001	0.716121	0.0499674
Zm00001d033645_T001	0.489577	0.00319347
Zm00001d033647_T001	0.877764	9.83808e-16
Zm00001d033664_T001	2.0611	0.00186967
Zm00001d033666_T001	0.684404	1.28463e-45
Zm00001d033668_T007	1.01858	3.07461e-06
Zm00001d033675_T001	-0.753136	0.0101963
Zm00001d033680_T001	-4.60057	0.0319029
Zm00001d033719_T001	0.601564	0.00381677
Zm00001d033726_T007	0.94954	2.88177e-10
Zm00001d033741_T001	1.64495	0.0358507
Zm00001d033742_T001	0.859128	0.00352268
Zm00001d033744_T001	0.718669	2.21686e-11
Zm00001d033746_T001	-0.194452	0.0149488
Zm00001d033750_T001	0.687493	1.0802e-06
Zm00001d033751_T001	0.744269	6.54648e-07
Zm00001d033764_T001	0.920955	0.0415333
Zm00001d033778_T001	2.56194	0.0296369
Zm00001d033780_T001	0.596736	1.35944e-05
Zm00001d033786_T001	-1.35766	0.0154401
Zm00001d033786_T001	-0.46192	0.00856086
Zm00001d033817_T001	1.06521	1.34265e-11
Zm00001d033825_T001	0.766724	0.000101958
Zm00001d033836_T001	0.609413	0.000136134
Zm00001d033837_T001	0.712302	0.00667472
Zm00001d033843_T001	0.376212	0.0325385
Zm00001d033843_T001	0.71202	1.17362e-05
Zm00001d033847_T001	0.663301	5.95751e-13
Zm00001d033850_T010	0.785187	1.76811e-16
Zm00001d033850_T001	0.311212	0.000687521
Zm00001d033853_T001	0.45823	0.000690138
Zm00001d033854_T001	0.704719	0.00769501
Zm00001d033854_T001	0.940522	0.00359738
Zm00001d033860_T001	1.23212	9.21953e-07
Zm00001d033890_T001	0.645041	0.00575114
Zm00001d033892_T001	0.659114	0.00377604
Zm00001d033893_T001	0.615756	1.07874e-10
Zm00001d033895_T008	0.906271	1.96525e-10
Zm00001d033912_T001	0.623461	0.0252837
Zm00001d033928_T003	0.745184	1.91502e-06
Zm00001d033933_T001	0.809504	0.000106792
Zm00001d033935_T001	0.843761	5.85458e-11
Zm00001d033954_T001	0.699084	0.00387091
Zm00001d033954_T001	0.642725	8.518e-09
Zm00001d033955_T001	1.0481	1.88591e-08
Zm00001d033979_T001	0.435381	0.00334961
Zm00001d033985_T001	0.362577	4.32404e-07
Zm00001d033994_T001	0.576386	0.0151004
Zm00001d034001_T002	0.510242	2.1617e-06
Zm00001d034004_T007	0.703468	0.000129726
Zm00001d034005_T001	0.462352	1.95853e-06
Zm00001d034006_T001	1.13104	7.78514e-20
Zm00001d034011_T001	1.14688	7.58607e-05
Zm00001d034017_T001	0.379636	0.0163582
Zm00001d034019_T001	0.763214	0.000541678
Zm00001d034020_T001	0.943971	6.19817e-18
Zm00001d034034_T003	0.771251	8.96782e-10
Zm00001d034034_T001	0.802638	0.004898
Zm00001d034036_T007	0.924993	5.14533e-11
Zm00001d034037_T001	0.951754	5.96964e-09
Zm00001d034044_T001	0.708351	2.67425e-05
Zm00001d034048_T001	0.597875	0.00412393
Zm00001d034050_T003	0.619534	0.0309678
Zm00001d034054_T001	1.54655	0.00112187
Zm00001d034054_T001	0.720448	0.0090682
Zm00001d034055_T002	0.728351	1.98916e-06
Zm00001d034059_T002	0.784643	1.17798e-27
Zm00001d034067_T001	4.06758	0.0118704
Zm00001d034080_T001	1.36217	0.0197349
Zm00001d034080_T001	0.764991	2.5522e-06
Zm00001d034082_T001	1.36755	2.53423e-06
Zm00001d034117_T007	0.871338	0.007249
Zm00001d034124_T003	0.855544	0.00523339
Zm00001d034137_T001	0.772062	2.80313e-12
Zm00001d034143_T001	1.33474	0.021082
Zm00001d034143_T001	7.15531	0.0011442
Zm00001d034157_T001	0.657983	1.34374e-13
Zm00001d034159_T001	0.744706	1.36678e-05
Zm00001d034161_T006	0.38198	0.000486456
Zm00001d034188_T001	0.49733	0.0240299
Zm00001d034189_T001	0.630317	0.0129003
Zm00001d034194_T001	0.715159	0.00177399
Zm00001d034218_T001	0.778916	1.15693e-26
Zm00001d034248_T001	1.03663	0.000128925
Zm00001d034248_T002	0.927189	0.01823
Zm00001d034248_T001	0.86959	0.000165008
Zm00001d034250_T001	0.579386	0.0221183
Zm00001d034252_T001	2.24172	0.034241
Zm00001d034252_T002	0.896246	0.000252595
Zm00001d034254_T002	0.561094	6.47787e-06
Zm00001d034255_T001	0.515899	1.54124e-05
Zm00001d034256_T001	0.394142	0.000112437
Zm00001d034256_T002	0.775066	1.25179e-87
Zm00001d034317_T003	0.718458	0.000195464
Zm00001d034336_T001	1.24774	0.00146575
Zm00001d034338_T001	0.709489	9.60383e-21
Zm00001d034351_T001	0.944025	7.03314e-15
Zm00001d034358_T001	0.794359	4.99503e-12
Zm00001d034361_T001	0.5845	4.92325e-08
Zm00001d034365_T001	-1.16341	0.0161656
Zm00001d034368_T001	0.22316	0.00586664
Zm00001d034370_T001	0.953165	6.93194e-05
Zm00001d034371_T001	0.479877	0.0179265
Zm00001d034383_T005	1.32816	0.000570288
Zm00001d034399_T001	1.0007	3.62349e-08
Zm00001d034404_T001	0.344701	0.00146408
Zm00001d034406_T004	2.3335	0.000304076
Zm00001d034406_T005	0.565504	2.49079e-05
Zm00001d034409_T001	1.05464	3.57145e-11
Zm00001d034428_T001	2.80878	0.00442394
Zm00001d034429_T002	0.787394	8.00309e-16
Zm00001d034433_T001	0.601504	3.73383e-08
Zm00001d034443_T001	1.2925	0.00023318
Zm00001d034444_T001	0.71633	0.00848358
Zm00001d034446_T001	1.38574	3.06356e-08
Zm00001d034479_T001	0.18207	0.0441922
Zm00001d034480_T001	1.33034	0.00135013
Zm00001d034480_T003	1.06382	2.89342e-15
Zm00001d034485_T001	0.909522	0.0102663
Zm00001d034486_T001	0.956156	6.41263e-58
Zm00001d034490_T001	0.720247	6.11986e-18
Zm00001d034492_T001	0.569125	3.24171e-07
Zm00001d034505_T007	0.71297	7.57679e-13
Zm00001d034516_T004	0.730021	9.37188e-06
Zm00001d034517_T001	1.05353	4.12944e-07
Zm00001d034523_T002	1.0117	9.1588e-33
Zm00001d034525_T002	0.556598	0.000284829
Zm00001d034528_T001	0.83454	4.00246e-33
Zm00001d034529_T001	1.31682	1.31975e-05
Zm00001d034531_T001	0.705697	7.34187e-11
Zm00001d034532_T001	0.682515	7.2421e-06
Zm00001d034532_T001	0.469985	0.000332436
Zm00001d034533_T003	0.783824	0.0397775
Zm00001d034533_T001	3.07568	0.0259671
Zm00001d034533_T001	2.70317	0.0483159
Zm00001d034538_T001	0.511125	4.61924e-07
Zm00001d034543_T001	0.17112	1.18812e-05
Zm00001d034550_T001	0.445355	0.0237522
Zm00001d034555_T064	1.66741	0.011704
Zm00001d034555_T063	1.21105	6.97319e-06
Zm00001d034561_T001	0.939203	5.90971e-15
Zm00001d034562_T001	0.383	0.0156046
Zm00001d034581_T002	0.744681	1.66651e-06
Zm00001d034600_T001	0.912134	0.00464056
Zm00001d034604_T001	0.789972	5.52881e-12
Zm00001d034606_T001	0.769241	3.8394e-08
Zm00001d034609_T001	0.631344	1.42072e-07
Zm00001d034620_T001	2.54518	2.35251e-26
Zm00001d034629_T004	0.411869	0.0134169
Zm00001d034630_T001	1.18317	1.02895e-14
Zm00001d034638_T001	1.1786	1.08771e-11
Zm00001d034640_T002	-2.67509	0.0201532
Zm00001d034640_T002	-1.99634	0.00530593
Zm00001d034640_T008	0.85613	2.38532e-10
Zm00001d034644_T003	0.372677	0.00117116
Zm00001d034644_T001	0.517593	1.38856e-31
Zm00001d034662_T001	0.957565	1.21587e-06
Zm00001d034664_T001	1.15998	0.0089837
Zm00001d034667_T001	0.39027	0.0166925
Zm00001d034668_T001	1.49878	4.59228e-19
Zm00001d034682_T002	0.646939	4.48071e-05
Zm00001d034699_T001	0.834625	0.0485022
Zm00001d034699_T001	1.05335	3.10014e-27
Zm00001d034701_T001	0.675559	8.75422e-07
Zm00001d034705_T001	-0.455533	3.95287e-05
Zm00001d034710_T001	0.553753	3.41004e-06
Zm00001d034711_T001	1.21826	0.00125951
Zm00001d034714_T001	0.642317	0.0447935
Zm00001d034714_T001	0.476788	0.000145229
Zm00001d034718_T001	0.555528	5.7834e-06
Zm00001d034721_T001	-0.553022	0.0224386
Zm00001d034721_T001	1.00763	1.85388e-74
Zm00001d034726_T001	0.672848	2.88862e-06
Zm00001d034730_T003	0.452636	0.00740169
Zm00001d034730_T007	0.583527	4.80604e-07
Zm00001d034735_T001	1.33441	0.00652399
Zm00001d034739_T001	0.678457	3.00589e-31
Zm00001d034752_T002	1.56243	2.30959e-06
Zm00001d034757_T010	1.12397	0.0443062
Zm00001d034757_T003	0.746676	3.10739e-08
Zm00001d034759_T002	0.830613	6.92508e-08
Zm00001d034760_T001	0.362991	0.00636136
Zm00001d034770_T001	-4.20843	0.048587
Zm00001d034770_T001	0.278559	0.0337108
Zm00001d034770_T001	0.491147	4.74033e-11
Zm00001d034772_T012	1.22394	0.0141735
Zm00001d034772_T012	0.904292	0.000198297
Zm00001d034772_T005	1.94444	1.23598e-06
Zm00001d034772_T005	1.83146	1.2066e-06
Zm00001d034772_T001	0.377148	0.0144996
Zm00001d034777_T001	0.850229	5.16727e-15
Zm00001d034779_T001	0.750254	5.14025e-09
Zm00001d034799_T007	1.40991	0.00660219
Zm00001d034799_T001	0.784852	1.74699e-07
Zm00001d034804_T004	0.570582	0.000212439
Zm00001d034807_T007	0.928068	0.0254588
Zm00001d034808_T001	0.603794	1.21801e-25
Zm00001d034810_T001	1.04002	1.45346e-20
Zm00001d034813_T001	0.804791	1.34605e-06
Zm00001d034817_T001	0.639573	5.36993e-09
Zm00001d034834_T001	0.708838	2.88629e-10
Zm00001d034835_T001	0.446055	0.0295631
Zm00001d034835_T001	0.678982	7.38162e-09
Zm00001d034855_T002	0.677411	8.47526e-07
Zm00001d034857_T001	0.898417	3.91671e-23
Zm00001d034858_T001	0.633206	9.26632e-09
Zm00001d034859_T001	0.394378	0.00589975
Zm00001d034862_T001	0.95285	1.47455e-06
Zm00001d034865_T001	0.322898	0.000780609
Zm00001d034866_T001	1.06486	7.33044e-09
Zm00001d034880_T001	0.721022	1.35015e-06
Zm00001d034883_T004	1.83779	0.000689307
Zm00001d034883_T002	0.570634	0.00187335
Zm00001d034886_T001	0.702175	0.000509718
Zm00001d034886_T001	0.655558	1.00391e-07
Zm00001d034890_T001	0.776161	3.13959e-23
Zm00001d034892_T001	0.540931	0.0218446
Zm00001d034894_T001	0.833233	0.0034532
Zm00001d034896_T005	0.72373	8.21859e-08
Zm00001d034897_T001	0.190612	0.0246603
Zm00001d034915_T001	0.953992	4.53898e-14
Zm00001d034929_T002	0.878226	9.20743e-11
Zm00001d034931_T002	-5.11134	0.0199068
Zm00001d034931_T006	0.732227	0.000334445
Zm00001d034931_T006	0.895724	8.49741e-15
Zm00001d034935_T011	0.268852	0.00260348
Zm00001d034935_T006	0.729335	2.88896e-193
Zm00001d034941_T002	0.593362	3.3237e-08
Zm00001d034944_T002	0.751661	8.30833e-05
Zm00001d034954_T001	0.637144	2.15819e-07
Zm00001d023033_T001	0.909592	6.57014e-07
Zm00001d027236_T001	2.57238	0.0308904
Zm00001d027240_T013	5.13885	1.59764e-06
Zm00001d027242_T008	0.830485	3.78779e-12
Zm00001d027257_T003	0.730943	7.50327e-06
Zm00001d027257_T001	0.817919	1.74886e-05
Zm00001d027257_T001	1.63674	4.43297e-21
Zm00001d027259_T002	0.671715	0.000923402
Zm00001d027271_T001	0.274547	0.0359788
Zm00001d027276_T001	1.21946	0.000377102
Zm00001d027288_T001	0.358334	3.58809e-06
Zm00001d027291_T001	0.158062	0.00753598
Zm00001d027293_T001	0.306209	1.31209e-07
Zm00001d027293_T001	0.190885	0.0111802
Zm00001d027296_T001	2.02396	0.000111951
Zm00001d027298_T001	0.527076	1.23534e-12
Zm00001d027302_T001	0.630444	4.89252e-08
Zm00001d027309_T001	0.666068	1.26943e-78
Zm00001d027318_T001	0.685143	3.37475e-15
Zm00001d027320_T001	0.552154	0.0252244
Zm00001d027320_T002	-0.321444	0.000913662
Zm00001d027326_T001	0.666927	1.66078e-08
Zm00001d027335_T001	0.759107	0.0260227
Zm00001d027339_T001	0.856726	0.000578575
Zm00001d027342_T001	0.844366	3.04368e-07
Zm00001d027345_T001	2.39943	0.0091228
Zm00001d027347_T002	1.12914	2.50295e-11
Zm00001d027347_T002	-4.96869	0.0182337
Zm00001d027349_T001	0.661638	5.35493e-05
Zm00001d027359_T001	0.792726	5.00904e-11
Zm00001d027363_T001	0.676793	9.62209e-43
Zm00001d027366_T001	0.755003	1.90143e-26
Zm00001d027376_T004	0.709728	4.16266e-07
Zm00001d027385_T001	1.26697	1.09894e-05
Zm00001d027386_T001	1.75193	0.00981513
Zm00001d027386_T001	1.92508	0.0475493
Zm00001d027401_T001	1.25477	1.19104e-05
Zm00001d027403_T002	-5.65819	0.00825003
Zm00001d027412_T014	0.651931	6.00697e-10
Zm00001d027416_T001	0.622607	0.000255818
Zm00001d027421_T001	0.937729	2.04198e-75
Zm00001d027422_T001	0.831117	3.93067e-137
Zm00001d027425_T001	1.16308	1.30576e-05
Zm00001d027442_T001	0.444362	2.63877e-32
Zm00001d027443_T001	-4.67023	0.0355763
Zm00001d027451_T001	1.14554	2.7462e-17
Zm00001d027455_T001	-0.463211	6.44452e-10
Zm00001d027456_T001	0.587442	4.22158e-73
Zm00001d027457_T001	-4.11551	0.0154951
Zm00001d027458_T001	1.01395	0.000576027
Zm00001d027462_T001	0.851999	0.00818654
Zm00001d027466_T001	0.815044	6.39213e-05
Zm00001d027472_T001	0.938299	1.46074e-12
Zm00001d027472_T003	0.93955	0.000103994
Zm00001d027472_T002	-5.36303	0.0185042
Zm00001d027478_T001	1.06002	9.15328e-15
Zm00001d027481_T001	0.620358	1.19006e-05
Zm00001d027484_T004	0.814728	8.47542e-07
Zm00001d027487_T002	0.569799	6.1827e-09
Zm00001d027493_T001	0.58943	0.0177607
Zm00001d027503_T004	0.743519	7.18036e-07
Zm00001d027505_T002	0.704606	2.2549e-05
Zm00001d027511_T001	0.266806	0.000737823
Zm00001d027527_T001	0.70512	0.000246251
Zm00001d027535_T001	0.902168	0.00817537
Zm00001d027539_T001	5.2191	0.0286583
Zm00001d027544_T001	0.520695	0.000652677
Zm00001d027556_T001	0.397181	0.0421195
Zm00001d027557_T001	-1.61674	0.0103122
Zm00001d027558_T016	0.618094	2.38246e-20
Zm00001d027558_T016	2.14947	9.85404e-08
Zm00001d027558_T016	2.73018	0.0269417
Zm00001d027571_T004	0.723654	2.10406e-10
Zm00001d027573_T001	0.573136	8.7907e-14
Zm00001d027582_T001	2.19691	0.000725073
Zm00001d027610_T001	2.17813	0.0233928
Zm00001d027612_T005	0.696305	1.55295e-10
Zm00001d027625_T002	0.417773	0.000359507
Zm00001d027625_T001	0.685581	0.0057542
Zm00001d027626_T003	0.84558	8.80739e-06
Zm00001d027648_T001	0.740979	5.39646e-08
Zm00001d027652_T001	0.372409	2.42144e-06
Zm00001d027671_T001	0.586666	0.000300176
Zm00001d027675_T001	0.813674	2.23038e-15
Zm00001d027677_T001	1.25968	0.0129942
Zm00001d027688_T006	1.31016	6.92409e-22
Zm00001d027701_T005	0.672664	1.39586e-07
Zm00001d027703_T001	0.807648	0.00925403
Zm00001d027707_T004	0.741918	3.07615e-09
Zm00001d027708_T001	-2.21176	0.0182982
Zm00001d027711_T004	0.367628	0.000234065
Zm00001d027721_T001	0.859745	3.99812e-07
Zm00001d027721_T001	2.81609	3.61933e-05
Zm00001d027723_T001	0.290193	0.0183604
Zm00001d027729_T001	0.374092	2.45166e-11
Zm00001d027731_T001	-0.573712	1.79031e-16
Zm00001d027742_T001	-0.880134	0.00332566
Zm00001d027748_T001	-3.80804	0.00010895
Zm00001d027749_T001	-0.602247	2.39056e-06
Zm00001d027749_T002	0.777653	0.00401871
Zm00001d027752_T002	0.398926	0.0272725
Zm00001d027752_T002	2.08491	0.0233882
Zm00001d027752_T024	1.41162	4.14451e-05
Zm00001d027802_T004	0.694878	0.00781843
Zm00001d027803_T008	-2.78592	0.0417993
Zm00001d027807_T002	0.830078	1.65087e-10
Zm00001d027809_T001	1.13775	0.0082061
Zm00001d027810_T001	1.07832	0.0499008
Zm00001d027826_T004	0.93959	8.7906e-10
Zm00001d027842_T004	1.23359	8.47637e-13
Zm00001d027844_T001	-2.25168	8.47415e-07
Zm00001d027847_T001	0.714103	4.24786e-06
Zm00001d027847_T001	0.778492	0.0406211
Zm00001d027848_T005	-2.39345	7.59703e-23
Zm00001d027850_T001	0.614449	2.14141e-06
Zm00001d027850_T001	1.42942	5.70488e-68
Zm00001d027850_T001	-1.47306	0.000225702
Zm00001d027851_T001	0.510677	0.0105195
Zm00001d027854_T001	0.384761	4.06711e-06
Zm00001d027871_T001	0.59848	6.92291e-08
Zm00001d027874_T005	-2.1055	4.84395e-10
Zm00001d027879_T001	-0.783658	0.000344143
Zm00001d027880_T001	1.0936	0.00131477
Zm00001d027884_T001	0.685611	3.30943e-18
Zm00001d027896_T001	0.736739	4.49161e-22
Zm00001d027898_T001	-5.59354	0.00860822
Zm00001d027922_T003	0.705069	0.00436701
Zm00001d027955_T001	-2.05897	0.000494171
Zm00001d027966_T001	0.522441	4.5049e-08
Zm00001d027999_T001	0.6422	2.86955e-29
Zm00001d028005_T001	1.02175	4.95748e-07
Zm00001d028009_T001	1.78759	2.18697e-11
Zm00001d028010_T002	-1.33603	6.8066e-05
Zm00001d028018_T001	0.576115	0.005538
Zm00001d028040_T001	0.766937	0.000266845
Zm00001d028062_T001	0.960286	0.000704351
Zm00001d028084_T002	0.743001	4.9158e-07
Zm00001d028084_T007	1.60916	0.00321665
Zm00001d028093_T003	-0.967065	5.13174e-05
Zm00001d028094_T001	-0.738927	0.0103921
Zm00001d028094_T001	-0.495564	0.0353836
Zm00001d028096_T001	-1.50245	0.000348894
Zm00001d028100_T001	-1.08532	0.0402657
Zm00001d028104_T001	0.970122	9.26667e-07
Zm00001d028111_T001	0.931469	0.000419687
Zm00001d028117_T001	0.909078	2.01426e-78
Zm00001d028130_T002	0.812842	0.0162357
Zm00001d028151_T001	-4.92719	0.0200227
Zm00001d028177_T001	0.604599	8.32014e-06
Zm00001d028185_T001	2.75475	0.0109499
Zm00001d028188_T002	0.595583	0.000150008
Zm00001d028194_T001	-1.17691	0.00080628
Zm00001d028199_T001	-2.63842	0.00498441
Zm00001d028205_T001	1.23842	0.000413258
Zm00001d028211_T001	1.18445	9.24339e-12
Zm00001d028214_T001	0.695632	0.0081541
Zm00001d028218_T013	0.746769	2.56779e-20
Zm00001d028232_T001	-2.81674	9.44269e-47
Zm00001d028232_T001	0.599159	0.0252896
Zm00001d028235_T001	0.996139	8.42306e-05
Zm00001d028238_T006	0.738934	4.80081e-07
Zm00001d028238_T008	-5.01837	0.0208185
Zm00001d028241_T001	0.64552	0.00706845
Zm00001d028244_T001	1.70242	0.00101467
Zm00001d028258_T001	-2.0646	0.00967311
Zm00001d028260_T001	0.47342	0.000106208
Zm00001d028261_T001	0.933114	1.88275e-06
Zm00001d028285_T001	0.920084	2.49537e-08
Zm00001d028285_T005	-2.23624	0.0180142
Zm00001d028303_T001	1.10943	0.00108047
Zm00001d028307_T001	-4.39341	0.0414669
Zm00001d028325_T001	0.954084	0.00105096
Zm00001d028328_T001	0.873136	0.00511389
Zm00001d028330_T206	5.64374	0.000194986
Zm00001d028330_T207	3.31659	0.0204611
Zm00001d028330_T001	4.09406	5.1924e-07
Zm00001d028330_T001	4.87303	2.60532e-12
Zm00001d028330_T001	4.28403	1.221e-06
Zm00001d028330_T001	6.49231	8.8959e-09
Zm00001d028332_T010	0.766784	1.66169e-05
Zm00001d028332_T001	1.81556	0.0260437
Zm00001d028339_T001	0.733193	1.13988e-06
Zm00001d028339_T001	0.408381	0.0142032
Zm00001d028354_T001	0.844815	7.36395e-06
Zm00001d028355_T001	1.26365	0.00640044
Zm00001d028355_T008	2.18514	0.0105093
Zm00001d028366_T001	1.14943	0.0152551
Zm00001d028372_T001	1.06092	1.43245e-08
Zm00001d028372_T015	1.3734	0.0215204
Zm00001d028373_T003	0.8636	1.49064e-15
Zm00001d028375_T004	1.31876	0.0066189
Zm00001d028386_T001	0.661261	0.00290019
Zm00001d028396_T004	1.01825	2.81235e-29
Zm00001d028399_T001	-1.92303	0.000327793
Zm00001d028409_T001	0.581552	6.06078e-57
Zm00001d028417_T003	0.907757	1.67438e-12
Zm00001d028417_T003	-2.3077	0.0157873
Zm00001d028429_T001	1.48895	0.00563974
Zm00001d028450_T001	0.589261	2.15579e-06
Zm00001d028472_T001	0.372185	0.0197676
Zm00001d028493_T001	0.753363	0.0310362
Zm00001d028493_T001	5.80297	0.00944879
Zm00001d028493_T001	5.02321	0.0353614
Zm00001d028510_T001	-1.45371	0.0191292
Zm00001d028511_T001	-1.21702	5.74239e-10
Zm00001d028514_T001	0.585628	0.0225827
Zm00001d028515_T001	-1.81354	2.01255e-52
Zm00001d028529_T001	0.545559	4.90621e-05
Zm00001d028534_T003	1.36042	2.24206e-05
Zm00001d028534_T004	1.12881	0.00218473
Zm00001d028536_T004	0.190421	0.00385701
Zm00001d028554_T001	1.10696	0.032579
Zm00001d028554_T001	0.834491	0.0253713
Zm00001d028562_T001	0.606901	8.95241e-55
Zm00001d028566_T001	0.598858	0.00512286
Zm00001d028569_T010	0.807427	1.44048e-07
Zm00001d028570_T004	0.788502	8.48393e-14
Zm00001d028570_T001	2.74972	0.0276369
Zm00001d028571_T001	0.88481	3.22047e-07
Zm00001d028572_T001	0.666669	0.00838306
Zm00001d028574_T001	2.39337	0.00199994
Zm00001d028575_T001	0.598254	3.21063e-13
Zm00001d028579_T008	0.764623	1.84158e-16
Zm00001d028588_T001	-2.88086	1.86354e-05
Zm00001d028613_T001	-2.46674	4.3116e-17
Zm00001d028625_T001	0.963226	7.08992e-14
Zm00001d028631_T001	0.369236	0.00263838
Zm00001d028642_T001	1.75005	0.000287548
Zm00001d028655_T001	0.503488	1.9084e-08
Zm00001d028656_T001	0.912191	2.28618e-22
Zm00001d028661_T001	1.10326	9.13633e-18
Zm00001d028662_T004	1.15434	7.75613e-18
Zm00001d028662_T001	0.725696	0.0282766
Zm00001d028671_T007	0.719259	1.50321e-05
Zm00001d028672_T001	1.04142	4.72504e-31
Zm00001d028687_T001	0.541979	0.000169967
Zm00001d028690_T001	0.93763	2.04176e-28
Zm00001d028691_T002	0.827485	4.47596e-05
Zm00001d028692_T001	0.71309	1.42245e-15
Zm00001d028711_T001	-1.16952	0.0351396
Zm00001d028726_T001	0.735203	6.50966e-14
Zm00001d028745_T001	0.2261	0.0158464
Zm00001d028755_T003	0.401137	9.18485e-06
Zm00001d028770_T002	0.338665	0.00387995
Zm00001d028770_T001	1.3553	0.00493394
Zm00001d028780_T001	-5.31509	0.0102601
Zm00001d028785_T001	1.4933	0.0135562
Zm00001d028787_T002	0.788056	3.07077e-16
Zm00001d028804_T001	1.22351	3.22518e-27
Zm00001d028807_T001	-1.2695	3.52782e-23
Zm00001d028820_T001	-0.606652	1.75657e-05
Zm00001d028823_T001	6.57772	0.000129582
Zm00001d028867_T001	0.417005	1.08832e-05
Zm00001d028868_T001	0.808576	4.69828e-11
Zm00001d028890_T008	1.04341	1.6274e-05
Zm00001d028895_T001	0.753463	2.44184e-13
Zm00001d028896_T015	0.624004	1.04555e-06
Zm00001d028901_T001	0.651563	6.60675e-07
Zm00001d028903_T001	0.793556	0.000370623
Zm00001d028907_T013	0.671006	4.60501e-08
Zm00001d028907_T048	0.761121	0.0319799
Zm00001d028926_T001	0.697112	0.000443145
Zm00001d028936_T006	0.771095	3.62574e-05
Zm00001d028951_T001	0.519286	0.0296106
Zm00001d028952_T005	0.954792	3.73448e-08
Zm00001d028958_T001	0.354674	0.0028318
Zm00001d028958_T001	-1.01909	0.0321922
Zm00001d028960_T002	0.815674	1.7711e-07
Zm00001d028981_T001	0.381092	0.00153605
Zm00001d028989_T001	0.678187	1.03612e-05
Zm00001d028992_T001	-0.595897	0.0339126
Zm00001d028994_T006	2.81971	0.000719606
Zm00001d028994_T006	2.4869	0.00242133
Zm00001d029009_T001	-2.58451	0.00145598
Zm00001d029023_T001	0.847284	0.000554048
Zm00001d029031_T004	0.422028	0.0114721
Zm00001d029036_T001	0.805622	1.64976e-35
Zm00001d029039_T001	0.525943	1.51477e-10
Zm00001d029041_T001	0.820558	4.06105e-06
Zm00001d029041_T001	1.23328	0.00690219
Zm00001d029053_T001	0.939709	0.00254375
Zm00001d029055_T002	1.00081	2.14093e-14
Zm00001d029087_T005	2.15025	0.0229463
Zm00001d029091_T015	-2.29054	0.00149974
Zm00001d029099_T001	0.377054	0.0497733
Zm00001d029102_T001	-1.73891	4.39686e-13
Zm00001d029118_T003	0.461217	0.0435594
Zm00001d029120_T001	0.762978	6.55287e-27
Zm00001d029121_T002	0.702958	1.21395e-25
Zm00001d029121_T003	4.12115	0.000429284
Zm00001d029126_T001	1.05968	4.45205e-27
Zm00001d029134_T001	-2.7689	0.0229452
Zm00001d029139_T001	0.937025	0.00289545
Zm00001d029140_T001	-1.46178	0.00569069
Zm00001d029141_T005	1.25846	3.42214e-08
Zm00001d029141_T006	3.06417	0.00845656
Zm00001d029143_T001	1.65683	0.00285498
Zm00001d029144_T005	0.732772	0.00013582
Zm00001d029150_T001	0.885281	0.00820015
Zm00001d029165_T001	0.26043	0.0307629
Zm00001d029165_T001	-4.32203	0.0393044
Zm00001d029174_T001	0.437758	0.00286816
Zm00001d029191_T001	0.662953	0.0138968
Zm00001d029196_T001	-1.47085	7.64555e-14
Zm00001d029198_T001	1.21025	9.37725e-09
Zm00001d029200_T001	1.29213	9.03616e-11
Zm00001d029201_T001	0.83806	1.32987e-94
Zm00001d029212_T001	-0.424776	0.000231501
Zm00001d029214_T005	1.75216	2.44772e-12
Zm00001d029214_T006	5.16623	0.00395805
Zm00001d029214_T006	4.84699	0.00428313
Zm00001d029217_T001	-2.12236	0.00186787
Zm00001d029223_T002	0.448699	0.045152
Zm00001d029227_T001	0.798059	1.43561e-11
Zm00001d029254_T001	1.08511	5.17104e-08
Zm00001d029281_T004	1.06613	6.36219e-07
Zm00001d029303_T001	0.560042	0.00555007
Zm00001d029314_T001	1.6163	8.8269e-05
Zm00001d029321_T001	2.46864	0.00650986
Zm00001d029321_T001	-4.75827	0.0291076
Zm00001d029324_T005	-0.588087	7.90793e-10
Zm00001d029328_T001	-1.11483	0.0146062
Zm00001d029328_T001	0.726928	4.80394e-09
Zm00001d029352_T003	0.994602	5.54188e-21
Zm00001d029361_T001	1.11218	1.15725e-08
Zm00001d029388_T001	-1.19254	3.16511e-08
Zm00001d029388_T001	-0.424416	0.000265819
Zm00001d029410_T001	-1.13983	0.0287884
Zm00001d029418_T003	0.664769	1.60637e-07
Zm00001d029420_T001	0.217824	0.0267293
Zm00001d029424_T001	0.373188	0.000910739
Zm00001d029443_T008	0.732865	0.00103856
Zm00001d029448_T001	0.420168	5.67244e-05
Zm00001d029462_T001	0.832503	7.95312e-12
Zm00001d029482_T001	0.697467	1.14247e-37
Zm00001d029490_T007	0.69837	1.56832e-10
Zm00001d029497_T001	-0.419513	0.0363909
Zm00001d029525_T001	-5.12567	0.0165171
Zm00001d029527_T001	0.703187	9.38618e-06
Zm00001d029530_T002	0.750765	0.000363495
Zm00001d029534_T001	0.942256	1.93137e-15
Zm00001d029539_T001	0.803442	0.00109636
Zm00001d029548_T006	-3.43822	0.0320914
Zm00001d029551_T001	0.637924	0.000767694
Zm00001d029560_T001	-1.10141	1.73972e-05
Zm00001d029560_T001	-4.81022	0.037418
Zm00001d029561_T003	1.13002	7.29449e-23
Zm00001d029567_T002	0.507683	0.0119582
Zm00001d029598_T001	0.856238	0.0071281
Zm00001d029601_T001	-1.24659	0.0295897
Zm00001d029603_T007	-1.6106	6.61187e-12
Zm00001d029603_T001	-1.99778	0.000201889
Zm00001d029608_T004	0.679069	1.79114e-27
Zm00001d029608_T002	1.73128	0.00945922
Zm00001d029611_T001	2.4072	0.0276968
Zm00001d029625_T001	0.779987	1.10202e-09
Zm00001d029626_T001	0.846084	5.39027e-11
Zm00001d029626_T001	1.47765	1.44262e-05
Zm00001d029626_T001	2.85205	1.88586e-13
Zm00001d029632_T003	0.486412	0.000129464
Zm00001d029649_T001	0.643543	2.45777e-07
Zm00001d029650_T001	-1.97267	2.3496e-05
Zm00001d029652_T001	2.00772	0.0355714
Zm00001d029653_T001	0.754674	2.27479e-09
Zm00001d029656_T001	1.10607	0.0141691
Zm00001d029663_T003	0.639558	0.00133704
Zm00001d029664_T009	0.804224	0.000685368
Zm00001d029684_T002	0.498514	0.0185364
Zm00001d029688_T001	5.49878	0.0356573
Zm00001d029726_T006	1.17559	3.1998e-07
Zm00001d029733_T001	0.61613	0.0126961
Zm00001d029736_T001	-2.62475	0.020913
Zm00001d029740_T001	0.258153	0.0179104
Zm00001d029750_T001	0.95849	1.1415e-19
Zm00001d029754_T001	-1.71741	0.0198618
Zm00001d029754_T001	-3.59474	0.0248551
Zm00001d029755_T001	4.06791	2.21625e-06
Zm00001d029768_T008	0.598687	0.00662158
Zm00001d029782_T001	0.897198	9.6014e-12
Zm00001d029808_T003	0.90997	5.24707e-07
Zm00001d029808_T001	1.45303	0.0225567
Zm00001d029846_T001	1.78693	0.0484333
Zm00001d029855_T001	-1.17689	0.0125177
Zm00001d029860_T001	0.393453	0.00208451
Zm00001d029865_T001	0.527031	1.95447e-05
Zm00001d029922_T001	1.07701	0.0466074
Zm00001d029968_T001	0.482988	1.33176e-09
Zm00001d029972_T002	3.50376	0.000625413
Zm00001d029975_T001	1.55612	4.36528e-05
Zm00001d029983_T001	-0.223561	0.00100931
Zm00001d030005_T002	0.949545	2.23575e-07
Zm00001d030009_T001	-2.11794	2.53211e-11
Zm00001d030011_T001	0.511962	3.96903e-11
Zm00001d030018_T001	0.850762	3.77804e-05
Zm00001d030048_T001	-0.677467	2.72826e-10
Zm00001d030062_T001	3.01776	9.40854e-14
Zm00001d030079_T001	1.1733	0.00188254
Zm00001d030086_T001	3.51575	0.0350896
Zm00001d030087_T001	0.623089	0.0316041
Zm00001d030103_T001	1.76393	1.6175e-26
Zm00001d030110_T003	0.219455	0.00754504
Zm00001d030110_T018	0.286324	0.0498062
Zm00001d030110_T001	1.0184	0.0471761
Zm00001d030117_T001	0.683318	1.02758e-05
Zm00001d030126_T001	0.552528	2.76724e-05
Zm00001d030127_T001	0.141149	0.00029725
Zm00001d030130_T001	0.764768	1.21208e-18
Zm00001d030131_T002	1.05236	3.23e-05
Zm00001d030132_T004	1.12609	0.0360031
Zm00001d030133_T003	1.09475	0.000395706
Zm00001d030138_T001	0.750256	9.93139e-05
Zm00001d030149_T001	0.763438	3.68142e-51
Zm00001d030153_T001	1.46576	2.69199e-07
Zm00001d030157_T001	0.850091	4.72418e-09
Zm00001d030159_T001	0.731585	1.76126e-21
Zm00001d030167_T001	-0.758112	0.00885634
Zm00001d030172_T001	-3.24875	1.69151e-07
Zm00001d030173_T003	0.672117	7.95307e-16
Zm00001d030194_T001	1.40495	1.34656e-13
Zm00001d030220_T001	0.65635	4.53157e-13
Zm00001d030235_T001	-4.16512	0.045572
Zm00001d030239_T005	1.05078	1.62166e-08
Zm00001d030282_T006	0.642607	2.9442e-32
Zm00001d030285_T004	0.934221	2.18397e-10
Zm00001d030300_T001	1.29632	0.0219402
Zm00001d030348_T001	0.764774	3.0706e-06
Zm00001d030357_T005	0.614486	8.9431e-09
Zm00001d030357_T005	1.68602	0.00202557
Zm00001d030357_T007	0.71401	0.027035
Zm00001d030366_T003	0.621492	2.92297e-08
Zm00001d030366_T012	0.861444	1.11515e-05
Zm00001d030373_T001	0.584873	1.59133e-26
Zm00001d030379_T001	0.834803	1.31908e-09
Zm00001d030385_T001	0.571359	0.00152817
Zm00001d030398_T002	0.64396	3.19109e-07
Zm00001d030409_T001	0.673649	2.58882e-06
Zm00001d030421_T001	0.887224	2.59799e-05
Zm00001d030470_T001	1.32826	1.67213e-05
Zm00001d030518_T017	0.881157	7.52385e-11
Zm00001d030533_T001	0.644456	1.97031e-10
Zm00001d030549_T001	0.485062	2.1733e-08
Zm00001d030554_T001	0.871072	1.66731e-08
Zm00001d030561_T009	0.667153	1.49361e-21
Zm00001d030581_T001	0.636784	4.74144e-11
Zm00001d030587_T001	1.19908	4.53673e-06
Zm00001d030593_T002	0.70766	6.3032e-26
Zm00001d030593_T001	0.397052	2.33467e-05
Zm00001d030601_T002	0.84553	3.77747e-08
Zm00001d030612_T001	0.522958	8.04716e-05
Zm00001d030618_T001	0.702964	4.91213e-18
Zm00001d030620_T001	0.868395	1.39504e-17
Zm00001d030623_T001	0.664209	1.40934e-15
Zm00001d030638_T001	0.778415	2.03866e-23
Zm00001d030652_T001	0.792133	0.00065783
Zm00001d030652_T001	1.12281	0.00429041
Zm00001d030657_T003	1.30122	2.21612e-11
Zm00001d030697_T001	1.33611	1.83791e-16
Zm00001d030732_T001	0.273877	0.0467232
Zm00001d030739_T001	-0.800489	3.50704e-09
Zm00001d030760_T001	1.23481	0.000852307
Zm00001d030760_T008	0.941749	4.65649e-09
Zm00001d030796_T001	1.01653	0.00050525
Zm00001d030796_T001	4.51512	0.00763416
Zm00001d030846_T001	0.93389	9.40878e-05
Zm00001d030863_T003	1.1971	1.99183e-08
Zm00001d030916_T002	0.480873	0.0209858
Zm00001d030939_T007	0.498574	0.0196881
Zm00001d030962_T001	0.573101	4.86789e-05
Zm00001d030967_T001	0.834763	2.38693e-16
Zm00001d030967_T001	2.49087	0.0151523
Zm00001d030969_T001	-5.15993	4.27022e-06
Zm00001d030989_T001	-1.08999	6.79007e-10
Zm00001d030996_T001	0.759853	5.38502e-14
Zm00001d030999_T001	-3.66249	0.030076
Zm00001d031008_T003	0.886563	6.05817e-08
Zm00001d022860_T001	1.621	0.000154007
Zm00001d031024_T001	1.09371	8.25148e-22
Zm00001d031040_T001	0.863637	0.0127098
Zm00001d031040_T003	1.58228	0.0282299
Zm00001d031049_T001	1.00125	0.00135183
Zm00001d031050_T001	-0.471611	0.00378074
Zm00001d031050_T003	1.59872	0.0398357
Zm00001d031059_T007	0.526917	1.53297e-06
Zm00001d031063_T001	1.83049	0.01777
Zm00001d031071_T001	0.237496	3.06404e-09
Zm00001d031072_T001	1.37092	0.000961248
Zm00001d031072_T005	1.67186	0.0325614
Zm00001d031081_T001	-0.825883	0.00955517
Zm00001d031088_T001	1.09625	6.40754e-14
Zm00001d031088_T001	-2.91198	0.0277619
Zm00001d031092_T003	0.987327	0.0011248
Zm00001d031098_T003	-4.37614	0.0440812
Zm00001d031101_T002	0.849303	3.51054e-23
Zm00001d031120_T001	0.634653	1.04077e-14
Zm00001d031127_T001	-1.94172	0.000364605
Zm00001d031132_T001	0.399185	6.2929e-12
Zm00001d031136_T001	0.335086	7.1638e-09
Zm00001d031163_T001	0.297557	0.00297171
Zm00001d031168_T001	-0.849366	0
Zm00001d031179_T001	-3.9263	3.87412e-17
Zm00001d031203_T001	1.71572	1.88593e-24
Zm00001d031213_T001	0.607651	0.0135813
Zm00001d031217_T002	-2.10626	1.51865e-09
Zm00001d031231_T003	1.19509	0.0080406
Zm00001d031231_T003	2.97239	4.28617e-05
Zm00001d031231_T006	0.864215	0.000964152
Zm00001d031231_T001	0.712106	1.00547e-12
Zm00001d031232_T011	0.655875	0.00203511
Zm00001d031239_T012	-2.72894	0.00750068
Zm00001d031253_T001	0.21033	1.01279e-08
Zm00001d031253_T001	0.298745	0.00257142
Zm00001d031258_T001	-0.626339	3.16347e-21
Zm00001d031259_T001	-0.628414	3.31522e-14
Zm00001d031265_T004	0.84541	2.72444e-08
Zm00001d031269_T001	0.704016	1.31715e-05
Zm00001d031316_T016	1.77019	0.0184763
Zm00001d031323_T003	0.539158	0.00317828
Zm00001d031326_T001	0.975555	1.59375e-09
Zm00001d031326_T001	0.784694	0.00339812
Zm00001d031328_T001	0.648603	1.41626e-15
Zm00001d031430_T006	1.04135	0.00572945
Zm00001d031430_T006	1.15041	0.00256886
Zm00001d031439_T001	0.874492	2.07277e-14
Zm00001d031447_T008	0.795677	2.13143e-26
Zm00001d031473_T001	0.785074	1.4727e-33
Zm00001d031481_T001	1.13946	6.81457e-13
Zm00001d031488_T005	1.39044	0.0115085
Zm00001d031489_T001	0.566306	0.0362494
Zm00001d031489_T003	0.636359	0.035697
Zm00001d031490_T004	0.86032	2.3541e-14
Zm00001d031514_T001	0.382004	0.0024192
Zm00001d031529_T005	0.767403	0.019965
Zm00001d031529_T002	2.18179	0.00142641
Zm00001d031534_T001	0.885054	5.78838e-17
Zm00001d031545_T001	1.26628	8.74585e-09
Zm00001d031555_T001	-1.43107	0.0258441
Zm00001d031570_T001	0.687424	7.51384e-13
Zm00001d031572_T001	0.833196	0.00261406
Zm00001d031589_T001	-1.44545	0.00100686
Zm00001d031611_T001	0.679191	3.96402e-17
Zm00001d031627_T002	0.717114	2.16905e-07
Zm00001d031627_T002	0.957704	1.3709e-05
Zm00001d031635_T001	-1.01029	0.00197366
Zm00001d031637_T002	-0.615575	3.13125e-06
Zm00001d031640_T001	0.467721	0.00124504
Zm00001d031651_T001	1.47814	6.70191e-05
Zm00001d031657_T002	1.48833	8.61289e-05
Zm00001d031662_T001	0.427969	0.0204015
Zm00001d031666_T001	-1.26706	2.92443e-08
Zm00001d031667_T012	0.971696	0.00179267
Zm00001d031697_T001	-1.17536	0.0405483
Zm00001d031700_T001	-1.33183	0.00963218
Zm00001d031700_T002	-3.4066	0.00188508
Zm00001d031701_T001	-0.830383	0.000498005
Zm00001d031712_T001	0.852011	1.42934e-08
Zm00001d031712_T001	0.97443	7.40475e-05
Zm00001d031740_T001	0.510294	0.00179388
Zm00001d031749_T001	0.771117	0.000620017
Zm00001d031764_T005	0.74484	8.574e-06
Zm00001d031799_T001	0.382293	0.00121027
Zm00001d031809_T003	0.50457	3.33016e-07
Zm00001d031816_T001	1.32567	0.0159452
Zm00001d031823_T001	4.1353	0.00883019
Zm00001d031824_T001	-1.78652	6.9233e-32
Zm00001d031825_T001	0.521403	6.77827e-47
Zm00001d031832_T004	4.6566	0.0325866
Zm00001d031844_T001	1.1612	0.000494183
Zm00001d031849_T004	0.455147	2.78547e-11
Zm00001d031849_T002	1.32406	0.00120516
Zm00001d031850_T001	0.611734	7.46593e-15
Zm00001d031856_T001	0.400351	7.04105e-06
Zm00001d031863_T006	0.753026	0.00103638
Zm00001d031871_T001	-1.52741	0.000416206
Zm00001d031871_T001	4.92852	0.0270602
Zm00001d031872_T001	0.82174	1.14363e-08
Zm00001d031899_T001	0.341988	5.79666e-78
Zm00001d031899_T001	-0.418332	9.07289e-07
Zm00001d031908_T001	0.476646	1.23369e-23
Zm00001d031923_T001	7.00181	0.00254046
Zm00001d031923_T001	3.65958	0.000299407
Zm00001d031927_T003	-5.01197	0.0232454
Zm00001d031928_T001	0.67447	0.000788709
Zm00001d031929_T003	6.1152	0.0209503
Zm00001d031938_T001	1.12575	8.13416e-12
Zm00001d031939_T001	-0.571757	8.70558e-05
Zm00001d031945_T001	-4.46647	0.0308754
Zm00001d031951_T001	-3.16495	0.036995
Zm00001d031956_T001	0.410922	1.67854e-25
Zm00001d031961_T001	0.638569	0.0165788
Zm00001d031963_T003	0.90092	3.77054e-50
Zm00001d031967_T005	0.418745	3.1967e-05
Zm00001d031975_T001	0.886773	2.40792e-17
Zm00001d031986_T001	-1.17142	4.48735e-14
Zm00001d031986_T001	0.795993	0.00158398
Zm00001d031988_T001	1.96339	4.28254e-34
Zm00001d031993_T001	-1.51416	0.0235955
Zm00001d032031_T002	1.05967	9.96149e-06
Zm00001d032044_T001	0.83718	8.83871e-05
Zm00001d032049_T001	-2.06914	2.48417e-11
Zm00001d032058_T001	1.2388	0.000276978
Zm00001d032060_T001	1.05007	5.71203e-33
Zm00001d032073_T001	-1.72209	0.048266
Zm00001d032079_T001	2.03242	0.00115504
Zm00001d032094_T001	-4.71311	0.023437
Zm00001d032099_T005	0.565931	0.00332204
Zm00001d032101_T001	1.01961	3.32273e-07
Zm00001d032101_T001	1.6326	1.16889e-06
Zm00001d032123_T001	0.523583	0.00110866
Zm00001d032162_T001	0.432372	0.000167595
Zm00001d032165_T001	1.38543	2.66628e-14
Zm00001d032166_T004	0.990393	8.99535e-10
Zm00001d032166_T001	-2.78011	0.000527215
Zm00001d032166_T011	-3.33676	1.57909e-30
Zm00001d032183_T001	0.916432	2.70989e-05
Zm00001d032197_T001	0.490983	5.34289e-70
Zm00001d032197_T001	0.428635	1.80039e-22
Zm00001d032198_T001	1.3478	5.22597e-23
Zm00001d032198_T016	-5.71153	0.00953743
Zm00001d032222_T001	-0.65765	3.11327e-06
Zm00001d032226_T007	1.30052	1.1144e-13
Zm00001d032231_T001	0.382554	0.000634755
Zm00001d032232_T011	1.37818	3.24903e-05
Zm00001d032245_T001	1.73435	3.99906e-07
Zm00001d032245_T002	2.15977	0.0349153
Zm00001d032249_T001	-1.08503	0.0439723
Zm00001d032257_T001	0.432857	1.93903e-09
Zm00001d032257_T001	-2.23626	0.0050351
Zm00001d032266_T004	1.15849	0.00566191
Zm00001d032266_T004	2.73182	0.00327014
Zm00001d032272_T001	-1.09211	1.91046e-32
Zm00001d032274_T001	1.1422	0.0471552
Zm00001d032301_T001	0.462252	0.0005273
Zm00001d032310_T001	0.668032	0.000764097
Zm00001d032310_T001	1.19123	0.0100081
Zm00001d032316_T001	0.737844	2.58105e-07
Zm00001d032327_T001	1.27091	1.60844e-05
Zm00001d032328_T001	0.424991	0.0229421
Zm00001d032331_T001	1.2196	3.55575e-90
Zm00001d032331_T001	0.126515	0.0362127
Zm00001d032333_T002	0.666762	2.58049e-17
Zm00001d032333_T002	1.99815	0.0193535
Zm00001d032334_T003	0.524406	0.0365279
Zm00001d032350_T001	0.760011	6.41416e-22
Zm00001d032350_T001	0.663312	0.00105779
Zm00001d032350_T001	0.582122	0.0351172
Zm00001d032353_T002	0.881731	4.36268e-46
Zm00001d032359_T001	0.512288	2.17685e-51
Zm00001d032359_T001	0.525094	1.006e-13
Zm00001d032366_T001	1.00719	6.22714e-17
Zm00001d032370_T002	0.482232	8.04434e-05
Zm00001d032373_T006	0.965341	1.90643e-40
Zm00001d032376_T001	0.853671	1.22307e-06
Zm00001d032380_T001	1.10333	1.10341e-173
Zm00001d032384_T001	0.782195	8.60067e-08
Zm00001d032386_T004	0.682504	0.0072904
Zm00001d032386_T005	1.97579	0.0297853
Zm00001d032402_T001	0.587776	0.000332881
Zm00001d032420_T001	1.27547	0
Zm00001d032427_T002	0.787619	0.00036745
Zm00001d032428_T006	0.708272	6.81712e-11
Zm00001d032430_T001	0.816557	0.00354007
Zm00001d032433_T001	-4.38584	0.0472776
Zm00001d032440_T002	0.889447	9.39512e-07
Zm00001d032441_T001	0.59404	1.14817e-05
Zm00001d032449_T001	0.550969	4.7228e-08
Zm00001d032455_T001	0.952646	2.17436e-15
Zm00001d032455_T003	0.919733	0.0135239
Zm00001d032458_T001	1.3263	0.0283087
Zm00001d032459_T001	-2.45242	0.0236401
Zm00001d032470_T001	1.01619	0.0208819
Zm00001d032472_T001	1.26735	2.78721e-17
Zm00001d032476_T001	0.812114	4.33249e-05
Zm00001d032480_T001	1.29475	0.000153642
Zm00001d032496_T001	0.926355	3.79363e-09
Zm00001d032496_T001	2.68181	0.0192727
Zm00001d032497_T001	1.45167	0.00549745
Zm00001d032508_T001	0.647537	0.000714293
Zm00001d032543_T001	1.22611	7.55556e-05
Zm00001d032546_T001	0.459466	0.0117572
Zm00001d032547_T001	0.634821	9.86431e-05
Zm00001d032547_T001	-1.57162	0.0263777
Zm00001d032550_T002	0.996876	2.47683e-12
Zm00001d032552_T004	0.514518	0.00176302
Zm00001d032554_T001	2.85633	0.0140123
Zm00001d032555_T009	1.79184	6.02699e-20
Zm00001d032557_T001	0.853971	2.05853e-07
Zm00001d032560_T001	0.602642	0.000237047
Zm00001d032562_T002	0.853791	0.0236476
Zm00001d032562_T002	-1.77744	7.51054e-06
Zm00001d032566_T003	0.629686	0.000180454
Zm00001d032567_T011	0.512049	0.000277739
Zm00001d032570_T001	4.45709	0.00965202
Zm00001d032572_T001	0.577613	0.0131258
Zm00001d032575_T007	0.669348	9.31362e-05
Zm00001d032576_T001	-1.45187	1.598e-21
Zm00001d032582_T007	2.22311	1.71777e-05
Zm00001d032588_T001	0.415908	0.00056548
Zm00001d032597_T008	0.404435	0.0138281
Zm00001d032600_T001	0.571802	0.00438359
Zm00001d032604_T001	1.1656	6.29296e-07
Zm00001d032605_T001	0.758089	4.70226e-20
Zm00001d032608_T001	-1.24985	6.8207e-05
Zm00001d032633_T001	0.649208	0.000196263
Zm00001d032633_T005	2.14939	0.00772315
Zm00001d032659_T002	0.983173	1.9311e-20
Zm00001d032659_T003	0.392442	0.000381934
Zm00001d032667_T001	0.659517	3.82213e-06
Zm00001d032681_T003	1.24912	2.39384e-09
Zm00001d032683_T001	-1.20982	0.000277761
Zm00001d032685_T001	0.756273	0.000117325
Zm00001d032687_T001	0.868792	4.80079e-09
Zm00001d032688_T001	0.515439	7.72551e-07
Zm00001d032689_T019	5.79283	0.00895386
Zm00001d032689_T019	9.45438	1.24658e-05
Zm00001d032689_T021	6.4747	6.32866e-10
Zm00001d032689_T003	2.27758	1.71701e-18
Zm00001d032695_T001	0.561489	1.12846e-65
Zm00001d032699_T004	0.357552	0.0369335
Zm00001d032703_T008	1.23758	6.90667e-14
Zm00001d032704_T001	1.09339	1.65024e-25
Zm00001d032708_T001	0.491439	0.000127089
Zm00001d032708_T005	2.7239	0.0407108
Zm00001d032715_T001	1.05786	1.04537e-05
Zm00001d032733_T001	-2.86547	0.000473822
Zm00001d032733_T002	3.63406	0.0301609
Zm00001d032736_T001	0.630983	1.23726e-32
Zm00001d032739_T001	0.63076	0.0141931
Zm00001d032748_T003	0.420386	0.0428715
Zm00001d032754_T001	0.595199	0.000314844
Zm00001d032760_T001	0.69529	2.07985e-11
Zm00001d032763_T006	0.283093	0.0317327
Zm00001d032789_T001	1.62081	1.50738e-14
Zm00001d032790_T003	0.674516	3.26843e-30
Zm00001d032801_T001	1.13494	2.21304e-13
Zm00001d032801_T002	1.25806	0.001948
Zm00001d032815_T001	0.923459	2.16784e-09
Zm00001d032828_T003	0.621361	3.429e-07
Zm00001d032830_T007	1.30059	3.74136e-30
Zm00001d032831_T001	-2.70123	2.34237e-22
Zm00001d032852_T002	0.683913	0.00108667
Zm00001d032855_T001	0.922339	0.00169036
Zm00001d032873_T001	0.844349	3.46368e-10
Zm00001d032875_T010	0.577029	2.97688e-07
Zm00001d032905_T002	0.868655	1.10128e-05
Zm00001d032922_T001	3.49316	0.00179328
Zm00001d032923_T001	0.779316	6.71884e-05
Zm00001d032923_T001	0.543766	0.00432078
Zm00001d032925_T001	-2.10047	0.0229345
Zm00001d032931_T003	1.30676	5.91517e-06
[truncated: 12,241 more rows]
