# Supplementary material for: Potyviruses recruit host eIF4A3 to block m6A-mediated RNA decay by steric hindrance of viral RNA methylation in plants
Source: Nucleic Acids Res. 2026 Jan 8;54(1):gkaf1432. doi: 10.1093/nar/gkaf1432 (PMC12781882; doi:10.1093/nar/gkaf1432)
Supplement: gkaf1432_Supplemental_Files [file gkaf1432_supplemental_files.zip › Supplementary Table S6.xlsx]

## Sheet: Common m6A
Supplementary Table S6 FPKM values for common m6A, KD_only, and WT_only genes analyzed in this study
geneName	FPKM.Common
Zm00001d000070	2.51996
Zm00001d000072	1.75522
Zm00001d000071	6.37884
Zm00001d000424	1.73616
Zm00001d000424	1.73616
Zm00001d000300	123.772
Zm00001d000302	44.0634
Zm00001d000302	44.0634
Zm00001d000305	8.53775
Zm00001d000240	3.27437
Zm00001d000241	2.27299
Zm00001d000360	4.39765
Zm00001d000358	3.7001
Zm00001d000361	0.687107
Zm00001d000361	0.687107
Zm00001d000247	2.8461
Zm00001d000205	3.01183
Zm00001d000419	16.1664
Zm00001d000117	0.231937
Zm00001d000120	34.2538
Zm00001d000370	2.76837
Zm00001d000004	12.393
Zm00001d000005	0.968527
Zm00001d000005	0.968527
Zm00001d000021	7.18919
Zm00001d000021	7.18919
Zm00001d000023	1.74347
Zm00001d000226	1.30976
Zm00001d000226	1.30976
Zm00001d000199	4.75187
Zm00001d000197	9.80056
Zm00001d000175	0.607836
Zm00001d000183	23.5169
Zm00001d000183	23.5169
Zm00001d000178	28.6767
Zm00001d000184	16.9236
Zm00001d000028	2.57619
Zm00001d000029	13.3809
Zm00001d000029	13.3809
Zm00001d000046	9.95131
Zm00001d000052	0.322078
Zm00001d000053	5.56723
Zm00001d000027	1.29204
Zm00001d000027	1.29204
Zm00001d000030	18.0019
Zm00001d000035	3.98819
Zm00001d000042	2.79857
Zm00001d000435	3.75708
Zm00001d000435	3.75708
Zm00001d000432	7.15884
Zm00001d000432	7.15884
Zm00001d000255	6.72697
Zm00001d000381	2.95532
Zm00001d000329	11.4164
Zm00001d000401	17.3161
Zm00001d000401	17.3161
Zm00001d000222	345.976
Zm00001d000223	4.78108
Zm00001d000223	4.78108
Zm00001d000220	2.57869
Zm00001d000224	0.320135
Zm00001d000224	0.320135
Zm00001d000403	6.65386
Zm00001d000403	6.65386
Zm00001d000077	1.96378
Zm00001d000085	2.13033
Zm00001d000074	7.98848
Zm00001d000080	2.97965
Zm00001d000087	0.71333
Zm00001d000094	12.8173
Zm00001d000349	67.4641
Zm00001d000350	59.5666
Zm00001d000399	258.711
Zm00001d000293	1.80644
Zm00001d000391	6.66557
Zm00001d000237	0.654496
Zm00001d000357	2.36642
Zm00001d000169	12.802
Zm00001d000169	12.802
Zm00001d000164	118.557
Zm00001d000164	118.557
Zm00001d000166	2.44595
Zm00001d000166	2.44595
Zm00001d000170	0.430073
Zm00001d000310	7.62718
Zm00001d000314	1.60366
Zm00001d000110	9.52644
Zm00001d000116	22.6467
Zm00001d000116	22.6467
Zm00001d000112	5.54755
Zm00001d000113	5.45074
Zm00001d000122	1.46205
Zm00001d000122	1.46205
Zm00001d000123	18.4452
Zm00001d000123	18.4452
Zm00001d000133	25.057
Zm00001d000133	25.057
Zm00001d000124	8.62767
Zm00001d000126	5.9188
Zm00001d000407	7.69623
Zm00001d000407	7.69623
Zm00001d000408	7.88691
Zm00001d000345	11.5134
Zm00001d000137	2.85364
Zm00001d000135	4.63837
Zm00001d000428	1.33714
Zm00001d000430	19.6157
Zm00001d000430	19.6157
Zm00001d000191	3.91434
Zm00001d000294	7.35321
Zm00001d000295	13.2188
Zm00001d000328	4.12514
Zm00001d000153	4.76868
Zm00001d000153	4.76868
Zm00001d000153	4.76868
Zm00001d000150	15.6035
Zm00001d000257	8.95558
Zm00001d000257	8.95558
Zm00001d000439	19.3979
Zm00001d000439	19.3979
Zm00001d000443	2.70456
Zm00001d000316	4464.21
Zm00001d000316	4464.21
Zm00001d000098	1.46353
Zm00001d000098	1.46353
Zm00001d000099	0.929555
Zm00001d000346	0.80395
Zm00001d000227	66.0986
Zm00001d000230	33.3137
Zm00001d027230	12.0993
Zm00001d027230	12.0993
Zm00001d027258	0.41593
Zm00001d027265	3.99633
Zm00001d027265	3.99633
Zm00001d027265	3.99633
Zm00001d027265	3.99633
Zm00001d027266	17.0689
Zm00001d022650	0.754114
Zm00001d027267	15.956
Zm00001d027275	0.003894
Zm00001d027275	0.003894
Zm00001d027275	0.003894
Zm00001d027278	9.93687
Zm00001d027292	1.62645
Zm00001d027307	5.15985
Zm00001d027311	0.825294
Zm00001d027312	0.184651
Zm00001d027314	6.32112
Zm00001d027314	6.32112
Zm00001d027317	3.94684
Zm00001d027319	2.05012
Zm00001d027321	31.0943
Zm00001d027321	31.0943
Zm00001d027321	31.0943
Zm00001d027321	31.0943
Zm00001d027322	6.8458
Zm00001d027323	21.9564
Zm00001d027325	1.78113
Zm00001d027329	6.17685
Zm00001d027329	6.17685
Zm00001d027330	6.81731
Zm00001d027333	4.77707
Zm00001d027333	4.77707
Zm00001d027334	5.04676
Zm00001d027340	6.30728
Zm00001d027340	6.30728
Zm00001d027344	6.82119
Zm00001d027351	12.4444
Zm00001d027352	4.64132
Zm00001d027354	2.61544
Zm00001d027361	16.3597
Zm00001d027362	12.3289
Zm00001d027362	12.3289
Zm00001d027367	19.4406
Zm00001d027367	19.4406
Zm00001d027367	19.4406
Zm00001d027369	39.6203
Zm00001d027369	39.6203
Zm00001d027371	6.0411
Zm00001d027383	1.22686
Zm00001d027384	2.33488
Zm00001d027392	4.40407
Zm00001d027399	7.45083
Zm00001d027402	0.299785
Zm00001d027402	0.299785
Zm00001d027402	0.299785
Zm00001d027402	0.299785
Zm00001d027415	6.23804
Zm00001d027415	6.23804
Zm00001d027419	1.34057
Zm00001d027427	34.3378
Zm00001d027429	2.61686
Zm00001d027431	7.98404
Zm00001d027434	1.09447
Zm00001d027435	9.06249
Zm00001d027436	1.35179
Zm00001d027439	7.20609
Zm00001d027439	7.20609
Zm00001d027441	#N/A
Zm00001d027444	10.6584
Zm00001d027444	10.6584
Zm00001d027445	7.36458
Zm00001d027445	7.36458
Zm00001d027446	61.7989
Zm00001d027448	3.86654
Zm00001d027454	4.58916
Zm00001d027460	7.85907
Zm00001d027461	0.898841
Zm00001d027468	56.3703
Zm00001d027469	4.13009
Zm00001d027471	15.7981
Zm00001d027471	15.7981
Zm00001d027480	17.6796
Zm00001d027480	17.6796
Zm00001d027485	4.44046
Zm00001d027488	685.592
Zm00001d027502	28.5574
Zm00001d027506	2.9366
Zm00001d027508	2.36439
Zm00001d027509	0.916766
Zm00001d027515	0.441107
Zm00001d027517	33.7078
Zm00001d027520	13.7386
Zm00001d027523	10.1486
Zm00001d027532	1.2616
Zm00001d027532	1.2616
Zm00001d027548	4.66128
Zm00001d027570	2.67804
Zm00001d027572	3.9876
Zm00001d027576	5.70078
Zm00001d027576	5.70078
Zm00001d027580	12.6793
Zm00001d027581	65.1763
Zm00001d027585	2.75903
Zm00001d027588	6.02377
Zm00001d027588	6.02377
Zm00001d027595	40.548
Zm00001d027597	7.25893
Zm00001d027618	11.5367
Zm00001d027619	8.84504
Zm00001d027619	8.84504
Zm00001d027619	8.84504
Zm00001d027622	0.677604
Zm00001d027624	22.326
Zm00001d027624	22.326
Zm00001d027630	13.6688
Zm00001d027630	13.6688
Zm00001d027646	2.50655
Zm00001d027649	8.06167
Zm00001d027656	4.28902
Zm00001d027659	41.4063
Zm00001d027665	2.85086
Zm00001d027665	2.85086
Zm00001d027665	2.85086
Zm00001d027672	1.95108
Zm00001d027672	1.95108
Zm00001d027672	1.95108
Zm00001d027683	1.27204
Zm00001d027694	85.3783
Zm00001d027699	1.96623
Zm00001d027699	1.96623
Zm00001d027699	1.96623
Zm00001d027706	1.33835
Zm00001d027709	2.80925
Zm00001d027714	14.4706
Zm00001d027715	0.42424
Zm00001d027722	13.7091
Zm00001d027722	13.7091
Zm00001d027726	5.80304
Zm00001d027726	5.80304
Zm00001d027726	5.80304
Zm00001d027728	14.9223
Zm00001d027734	6.06323
Zm00001d027734	6.06323
Zm00001d027743	8.75663
Zm00001d027756	73.5904
Zm00001d027768	23.0939
Zm00001d027768	23.0939
Zm00001d027769	26.747
Zm00001d027769	26.747
Zm00001d027799	7.4605
Zm00001d027801	0.160339
Zm00001d027805	1.56442
Zm00001d027811	3.27201
Zm00001d027811	3.27201
Zm00001d027813	12.7585
Zm00001d027827	2.67106
Zm00001d027839	8.34677
Zm00001d027841	515.701
Zm00001d027846	4.58083
Zm00001d027856	15.6005
Zm00001d027856	15.6005
Zm00001d027861	37.3759
Zm00001d027868	1.13024
Zm00001d027869	4.59572
Zm00001d027872	5.92471
Zm00001d027875	0.563425
Zm00001d027876	7.26071
Zm00001d027876	7.26071
Zm00001d027885	53.7168
Zm00001d027893	2.54867
Zm00001d027895	11.7891
Zm00001d027895	11.7891
Zm00001d027901	6.54175
Zm00001d027904	40.8873
Zm00001d027904	40.8873
Zm00001d027907	3.42691
Zm00001d027916	4.64962
Zm00001d027916	4.64962
Zm00001d027918	0.195076
Zm00001d027918	0.195076
Zm00001d027921	3.94514
Zm00001d027934	57.5148
Zm00001d027934	57.5148
Zm00001d027936	46.3119
Zm00001d027938	27.6885
Zm00001d027941	5.24415
Zm00001d027943	4.50318
Zm00001d027943	4.50318
Zm00001d027944	12.8094
Zm00001d027950	6.18114
Zm00001d027962	8.25737
Zm00001d027967	3.50002
Zm00001d027969	5.60211
Zm00001d027969	5.60211
Zm00001d027969	5.60211
Zm00001d027969	5.60211
Zm00001d027971	8.46086
Zm00001d027976	8.7975
Zm00001d027976	8.7975
Zm00001d027982	6.23279
Zm00001d027991	3.45379
Zm00001d027992	1.51892
Zm00001d027998	2.88343
Zm00001d028020	10.276
Zm00001d028024	15.4123
Zm00001d028034	15.5361
Zm00001d028034	15.5361
Zm00001d028038	13.5359
Zm00001d028038	13.5359
Zm00001d028039	0.574332
Zm00001d028045	5.25963
Zm00001d028045	5.25963
Zm00001d028045	5.25963
Zm00001d028047	0.403724
Zm00001d028047	0.403724
Zm00001d028050	6.9227
Zm00001d028053	3.54197
Zm00001d028054	14.3879
Zm00001d028054	14.3879
Zm00001d028056	36.2034
Zm00001d028056	36.2034
Zm00001d028071	8.97471
Zm00001d028073	0.882055
Zm00001d028086	1.20061
Zm00001d028086	1.20061
Zm00001d028088	5.26896
Zm00001d028097	8.75442
Zm00001d028097	8.75442
Zm00001d028098	3.03348
Zm00001d028102	4.03872
Zm00001d028105	8.38291
Zm00001d028109	6.94347
Zm00001d028109	6.94347
Zm00001d028112	18.2612
Zm00001d028113	1.8424
Zm00001d028114	4.38724
Zm00001d028119	2.47571
Zm00001d028128	0.459093
Zm00001d028143	18.7106
Zm00001d028143	18.7106
Zm00001d028153	241.385
Zm00001d028164	21.9091
Zm00001d028173	5.0677
Zm00001d028174	5.38012
Zm00001d028180	10.2213
Zm00001d028180	10.2213
Zm00001d028180	10.2213
Zm00001d028181	19.8117
Zm00001d028186	21.7615
Zm00001d028187	16.4857
Zm00001d028191	4.57613
Zm00001d028193	20.3312
Zm00001d028201	33.6868
Zm00001d028203	7.73495
Zm00001d028203	7.73495
Zm00001d028207	52.0016
Zm00001d028208	15.6213
Zm00001d028219	3.80237
Zm00001d028227	3.61125
Zm00001d028229	0.533563
Zm00001d028231	0.861541
Zm00001d028237	0.369081
Zm00001d028240	292.261
Zm00001d028245	10.7998
Zm00001d028257	5.3806
Zm00001d028262	3.372
Zm00001d028264	1.62309
Zm00001d028264	1.62309
Zm00001d028265	10.1574
Zm00001d028265	10.1574
Zm00001d028269	0.638048
Zm00001d028272	40.7068
Zm00001d028279	6.62741
Zm00001d028280	0.694427
Zm00001d028282	4.94884
Zm00001d028293	2.67556
Zm00001d028293	2.67556
Zm00001d028296	10.2944
Zm00001d028297	0.729271
Zm00001d028298	71.7569
Zm00001d028299	10.7229
Zm00001d028308	4.30117
Zm00001d028309	12.4125
Zm00001d028309	12.4125
Zm00001d028311	0.697162
Zm00001d028338	44.0076
Zm00001d028352	4.91242
Zm00001d028352	4.91242
Zm00001d028352	4.91242
Zm00001d028358	0.722051
Zm00001d028359	14.5306
Zm00001d028359	14.5306
Zm00001d028369	3.27486
Zm00001d028370	11.4347
Zm00001d028377	8.90876
Zm00001d028380	7.92867
Zm00001d028380	7.92867
Zm00001d028384	13.5125
Zm00001d028385	7.0809
Zm00001d028385	7.0809
Zm00001d028394	2.6279
Zm00001d028397	18.5597
Zm00001d028397	18.5597
Zm00001d028412	24.0239
Zm00001d028412	24.0239
Zm00001d028412	24.0239
Zm00001d028415	2.9518
Zm00001d028423	0.74839
Zm00001d028424	8.21609
Zm00001d028424	8.21609
Zm00001d028425	2.97488
Zm00001d028426	6.42849
Zm00001d028427	3.94719
Zm00001d028427	3.94719
Zm00001d028436	50.7032
Zm00001d028438	6.73518
Zm00001d028438	6.73518
Zm00001d028439	5.25846
Zm00001d028463	1.85827
Zm00001d028464	2.06993
Zm00001d028464	2.06993
Zm00001d028465	2.83693
Zm00001d028471	674.142
Zm00001d028471	674.142
Zm00001d028473	0.435272
Zm00001d028474	20.5458
Zm00001d028474	20.5458
Zm00001d028477	42.7514
Zm00001d028481	19.8262
Zm00001d028485	1.39076
Zm00001d028490	3.35971
Zm00001d028490	3.35971
Zm00001d028505	25.535
Zm00001d028509	31.3113
Zm00001d028512	0.24216
Zm00001d028513	5.07277
Zm00001d028522	3.34583
Zm00001d028528	1.73743
Zm00001d028528	1.73743
Zm00001d028531	6.2935
Zm00001d028532	11.0879
Zm00001d028533	9.718
Zm00001d028535	5.53585
Zm00001d028539	5.37558
Zm00001d028542	112.974
Zm00001d028543	9.0928
Zm00001d028546	6.62757
Zm00001d028549	14.1158
Zm00001d028549	14.1158
Zm00001d028555	24.1809
Zm00001d028555	24.1809
Zm00001d028557	25.7311
Zm00001d028558	3.12892
Zm00001d028560	6.155
Zm00001d028560	6.155
Zm00001d028568	24.766
Zm00001d028576	0.629253
Zm00001d028577	0.745021
Zm00001d028580	#N/A
Zm00001d028585	68.2293
Zm00001d028585	68.2293
Zm00001d028586	16.1537
Zm00001d028593	5.93652
Zm00001d028596	8.2959
Zm00001d028597	5.57757
Zm00001d028606	21.1411
Zm00001d028608	25.1545
Zm00001d028608	25.1545
Zm00001d028608	25.1545
Zm00001d028612	9.78052
Zm00001d028619	3.49446
Zm00001d028623	8.69494
Zm00001d028630	5.9758
Zm00001d028643	64.4747
Zm00001d028643	64.4747
Zm00001d028649	4.45005
Zm00001d028649	4.45005
Zm00001d028653	7.42196
Zm00001d028654	2.68766
Zm00001d028660	9.54756
Zm00001d028660	9.54756
Zm00001d028668	10.9021
Zm00001d028670	615.471
Zm00001d028675	3.39826
Zm00001d028676	6.37204
Zm00001d028695	3.93151
Zm00001d028699	1.93956
Zm00001d028699	1.93956
Zm00001d028699	1.93956
Zm00001d028699	1.93956
Zm00001d028699	1.93956
Zm00001d028704	99.9228
Zm00001d028707	3.99264
Zm00001d028708	8.6093
Zm00001d028709	16.7055
Zm00001d028709	16.7055
Zm00001d028712	12.3305
Zm00001d028712	12.3305
Zm00001d028712	12.3305
Zm00001d028713	11.1428
Zm00001d028715	1.74673
Zm00001d028727	14.044
Zm00001d028727	14.044
Zm00001d028728	7.23186
Zm00001d028733	7.3023
Zm00001d028733	7.3023
Zm00001d028736	1.32755
Zm00001d028742	396.963
Zm00001d028742	396.963
Zm00001d028744	3.82597
Zm00001d028749	0.641787
Zm00001d028752	3.08947
Zm00001d028753	8.75386
Zm00001d028756	67.0923
Zm00001d028757	1.69647
Zm00001d028757	1.69647
Zm00001d028762	3.79874
Zm00001d028773	10.9356
Zm00001d028782	11.6924
Zm00001d028784	3.94622
Zm00001d028801	23.2175
Zm00001d028801	23.2175
Zm00001d028810	40.7888
Zm00001d028810	40.7888
Zm00001d028813	1.64327
Zm00001d028818	6.05047
Zm00001d028818	6.05047
Zm00001d028825	5.63176
Zm00001d028834	2.13209
Zm00001d028837	2.97048
Zm00001d028840	0.57134
Zm00001d028880	33.5469
Zm00001d028885	9.6255
Zm00001d028894	19.3497
Zm00001d028898	2.99605
Zm00001d028905	9.94124
Zm00001d028906	0
Zm00001d028909	13.8941
Zm00001d028910	5.46806
Zm00001d028910	5.46806
Zm00001d028915	27.176
Zm00001d028915	27.176
Zm00001d028915	27.176
Zm00001d028915	27.176
Zm00001d028915	27.176
Zm00001d028915	27.176
Zm00001d028915	27.176
Zm00001d028915	27.176
Zm00001d028918	75.7883
Zm00001d028921	2.74742
Zm00001d028923	14.1485
Zm00001d028924	31.5104
Zm00001d028946	4.62958
Zm00001d028948	27.1013
Zm00001d028950	51.8402
Zm00001d028954	29.4788
Zm00001d028955	2.51317
Zm00001d028962	5.22928
Zm00001d028964	9.74653
Zm00001d028966	7.57633
Zm00001d028971	1.91881
Zm00001d028974	83.8589
Zm00001d029004	1.02774
Zm00001d029012	1.5622
Zm00001d029012	1.5622
Zm00001d029020	20.5108
Zm00001d029027	149.56
Zm00001d029030	1.62619
Zm00001d029034	15.8072
Zm00001d029040	11.3757
Zm00001d029040	11.3757
Zm00001d029044	14.7039
Zm00001d029046	4.35162
Zm00001d029046	4.35162
Zm00001d029046	4.35162
Zm00001d029047	29.9593
Zm00001d029047	29.9593
Zm00001d029048	19.4812
Zm00001d029049	191.494
Zm00001d029056	6.62071
Zm00001d029056	6.62071
Zm00001d029061	11.4791
Zm00001d029061	11.4791
Zm00001d029064	12.2534
Zm00001d029065	16.1302
Zm00001d029066	3.6028
Zm00001d029072	4.72414
Zm00001d029074	87.3019
Zm00001d029084	6.93887
Zm00001d029093	4.27738
Zm00001d029093	4.27738
Zm00001d029095	14.9415
Zm00001d029100	18.8747
Zm00001d029104	6.14656
Zm00001d029104	6.14656
Zm00001d029104	6.14656
Zm00001d029104	6.14656
Zm00001d029105	83.8447
Zm00001d029105	83.8447
Zm00001d029106	14.8418
Zm00001d029129	3.04604
Zm00001d029133	3.54797
Zm00001d029149	22.1774
Zm00001d029149	22.1774
Zm00001d029151	43.7624
Zm00001d029151	43.7624
Zm00001d029170	17.5564
Zm00001d029173	29.4356
Zm00001d029177	14.4044
Zm00001d029180	11.0905
Zm00001d029180	11.0905
Zm00001d029180	11.0905
Zm00001d029188	4.52937
Zm00001d029188	4.52937
Zm00001d029195	3.76588
Zm00001d029195	3.76588
Zm00001d029197	6.24111
Zm00001d029202	0.87889
Zm00001d029209	2.18176
Zm00001d029238	43.952
Zm00001d029242	2.23065
Zm00001d029246	1.72981
Zm00001d029248	1.74803
Zm00001d029249	15.478
Zm00001d029256	2.76299
Zm00001d029257	#N/A
Zm00001d029264	2.30869
Zm00001d029264	2.30869
Zm00001d029266	2.30456
Zm00001d029266	2.30456
Zm00001d029272	4.32316
Zm00001d029272	4.32316
Zm00001d029285	15.2785
Zm00001d029285	15.2785
Zm00001d029286	0.799682
Zm00001d029297	1.21307
Zm00001d029329	7.57441
Zm00001d029331	4.79476
Zm00001d029336	3.91048
Zm00001d029342	3.95273
Zm00001d029343	8.5972
Zm00001d029365	13.6145
Zm00001d029365	13.6145
Zm00001d029372	3.12083
Zm00001d029374	0.306782
Zm00001d029375	8.30564
Zm00001d029375	8.30564
Zm00001d029376	38.2375
Zm00001d029378	2.83047
Zm00001d029392	7.21942
Zm00001d029393	35.5814
Zm00001d029394	106.031
Zm00001d029396	11.4177
Zm00001d029396	11.4177
Zm00001d029408	4.33558
Zm00001d029416	7.24504
Zm00001d029422	11.1225
Zm00001d029422	11.1225
Zm00001d029422	11.1225
Zm00001d029426	11.0998
Zm00001d029426	11.0998
Zm00001d029429	7.85139
Zm00001d029429	7.85139
Zm00001d029438	1.17403
Zm00001d029457	12.1943
Zm00001d029457	12.1943
Zm00001d029461	0.814873
Zm00001d029473	5.53288
Zm00001d029483	49.1178
Zm00001d029487	9.58303
Zm00001d029498	47.9208
Zm00001d029502	16.4683
Zm00001d029504	4.89473
Zm00001d029505	29.5607
Zm00001d029519	62.798
Zm00001d029529	12.4778
Zm00001d029543	66.0218
Zm00001d029550	3.44021
Zm00001d029550	3.44021
Zm00001d029550	3.44021
Zm00001d029552	12.4073
Zm00001d029557	38.1357
Zm00001d029557	38.1357
Zm00001d029557	38.1357
Zm00001d029571	7.1036
Zm00001d029572	8.37612
Zm00001d029576	2.72346
Zm00001d029583	12.8969
Zm00001d029595	15.8853
Zm00001d029597	30.9147
Zm00001d029607	0.75015
Zm00001d029620	26.2441
Zm00001d029651	0.472206
Zm00001d029657	2.67382
Zm00001d029673	6.58889
Zm00001d029674	27.5749
Zm00001d029697	0.680203
Zm00001d029707	21.4388
Zm00001d029714	3.0084
Zm00001d029719	1.56539
Zm00001d029722	8.3586
Zm00001d029723	3.77779
Zm00001d029745	220.407
Zm00001d029753	5.9148
Zm00001d029762	27.3314
Zm00001d029762	27.3314
Zm00001d029772	6.97517
Zm00001d029777	5.35455
Zm00001d029783	17.0727
Zm00001d029783	17.0727
Zm00001d029785	4.44596
Zm00001d029809	49.8428
Zm00001d029810	6.54249
Zm00001d029810	6.54249
Zm00001d029818	3.89082
Zm00001d029818	3.89082
Zm00001d029822	50.3457
Zm00001d029826	5.19119
Zm00001d029832	1.99122
Zm00001d029833	5.30938
Zm00001d029839	1.94029
Zm00001d029840	9.80468
Zm00001d029848	16.574
Zm00001d029849	4.30673
Zm00001d029849	4.30673
Zm00001d029849	4.30673
Zm00001d029853	21.7274
Zm00001d029853	21.7274
Zm00001d029856	8.15238
Zm00001d029856	8.15238
Zm00001d029862	0.968335
Zm00001d029868	3.65066
Zm00001d029872	5.80192
Zm00001d029875	10.219
Zm00001d029878	0.95296
Zm00001d029889	10.5924
Zm00001d029897	0.001219
Zm00001d029910	2.92306
Zm00001d029918	2.41453
Zm00001d029919	3.93965
Zm00001d029924	0.733345
Zm00001d029932	7.50974
Zm00001d029932	7.50974
Zm00001d029937	1.9724
Zm00001d029938	5.77538
Zm00001d029938	5.77538
Zm00001d029963	46.1173
Zm00001d029965	107.38
Zm00001d029973	12.2624
Zm00001d029976	3.03444
Zm00001d029976	3.03444
Zm00001d029976	3.03444
Zm00001d029979	14.8559
Zm00001d029980	1.22849
Zm00001d029997	142.337
Zm00001d030010	48.727
Zm00001d030012	2.95137
Zm00001d030012	2.95137
Zm00001d030014	15.1005
Zm00001d030014	15.1005
Zm00001d030019	1.24634
Zm00001d030020	24.176
Zm00001d030021	0.118815
Zm00001d030026	10.0311
Zm00001d030031	12.4932
Zm00001d030034	3.68919
Zm00001d030040	3.20872
Zm00001d030040	3.20872
Zm00001d030051	11.5037
Zm00001d030051	11.5037
Zm00001d030051	11.5037
Zm00001d030061	3.75472
Zm00001d030061	3.75472
Zm00001d030061	3.75472
Zm00001d030063	1.56448
Zm00001d030074	58.8907
Zm00001d030074	58.8907
Zm00001d030080	7.40595
Zm00001d030090	12.169
Zm00001d030094	4.06633
Zm00001d030106	38.0465
Zm00001d030106	38.0465
Zm00001d030106	38.0465
Zm00001d030108	2.23111
Zm00001d030109	172.149
Zm00001d030148	9.89654
Zm00001d030148	9.89654
Zm00001d030152	8.28572
Zm00001d030164	8.57429
Zm00001d030184	6.2539
Zm00001d030207	4.35769
Zm00001d030217	16.3388
Zm00001d030217	16.3388
Zm00001d030217	16.3388
Zm00001d030223	1.9787
Zm00001d022791	#N/A
Zm00001d030231	3.32232
Zm00001d030250	0.162952
Zm00001d030256	11.3336
Zm00001d022794	#N/A
Zm00001d030266	7.86923
Zm00001d030266	7.86923
Zm00001d030266	7.86923
Zm00001d030299	0.756598
Zm00001d030299	0.756598
Zm00001d030299	0.756598
Zm00001d030301	7.06775
Zm00001d030372	0.673354
Zm00001d030479	1.00943
Zm00001d030496	37.2337
Zm00001d030498	9.71555
Zm00001d030508	3.04218
Zm00001d030509	12.3007
Zm00001d030526	10.795
Zm00001d030527	1.92568
Zm00001d030527	1.92568
Zm00001d030557	7.36858
Zm00001d030572	13.4155
Zm00001d030573	15.2427
Zm00001d030579	20.0041
Zm00001d030584	6.52181
Zm00001d030598	26.0837
Zm00001d030609	2.58152
Zm00001d030617	61.1008
Zm00001d030624	38.262
Zm00001d030624	38.262
Zm00001d030626	10.6754
Zm00001d030627	1.298
Zm00001d030627	1.298
Zm00001d030639	3.63071
Zm00001d030640	4.9232
Zm00001d030640	4.9232
Zm00001d030659	21.0818
Zm00001d030659	21.0818
Zm00001d030665	8.73872
Zm00001d030666	6.24301
Zm00001d030666	6.24301
Zm00001d030677	54.2736
Zm00001d030688	205.387
Zm00001d030688	205.387
Zm00001d030690	14.6526
Zm00001d030691	41.4648
Zm00001d030694	9.95201
Zm00001d030694	9.95201
Zm00001d030701	1.70943
Zm00001d030725	83.1763
Zm00001d030727	3.41558
Zm00001d030744	8.45411
Zm00001d030765	2.10275
Zm00001d030766	5.08301
Zm00001d030766	5.08301
Zm00001d030774	21.4215
Zm00001d030774	21.4215
Zm00001d030774	21.4215
Zm00001d030786	263.374
Zm00001d030790	3.103
Zm00001d030790	3.103
Zm00001d030832	4.03448
Zm00001d030837	4.98791
Zm00001d030849	2.63647
Zm00001d022845	3.86715
Zm00001d030859	48.9542
Zm00001d030859	48.9542
Zm00001d030860	0.949761
Zm00001d030868	24.3245
Zm00001d030888	23.6279
Zm00001d030888	23.6279
Zm00001d030892	12.0136
Zm00001d030908	#N/A
Zm00001d030915	53.8559
Zm00001d030934	7.2185
Zm00001d030934	7.2185
Zm00001d030935	9.79983
Zm00001d030935	9.79983
Zm00001d030935	9.79983
Zm00001d030937	5.40446
Zm00001d030937	5.40446
Zm00001d030953	19.862
Zm00001d030954	2.96468
Zm00001d030960	9.49186
Zm00001d030960	9.49186
Zm00001d030960	9.49186
Zm00001d030968	8.41188
Zm00001d030968	8.41188
Zm00001d030968	8.41188
Zm00001d030995	14.3373
Zm00001d031013	56.2078
Zm00001d031013	56.2078
Zm00001d031014	8.46923
Zm00001d031014	8.46923
Zm00001d031019	14.5297
Zm00001d031028	6.5303
Zm00001d031041	2.10525
Zm00001d031058	9.83207
Zm00001d031062	10.6212
Zm00001d031065	3.62999
Zm00001d031109	3.42239
Zm00001d031109	3.42239
Zm00001d031128	42.5979
Zm00001d031135	0.676801
Zm00001d031182	9.71968
Zm00001d031209	48.2742
Zm00001d031210	3.31515
Zm00001d031210	3.31515
Zm00001d031212	2.61313
Zm00001d031216	17.1464
Zm00001d031223	4.63528
Zm00001d031223	4.63528
Zm00001d031223	4.63528
Zm00001d031227	27.5343
Zm00001d031254	1.89308
Zm00001d031256	23.0461
Zm00001d031256	23.0461
Zm00001d031256	23.0461
Zm00001d031266	2.82253
Zm00001d031267	12.7339
Zm00001d031267	12.7339
Zm00001d031268	2.55815
Zm00001d031268	2.55815
Zm00001d031278	4.06558
Zm00001d031279	2.35045
Zm00001d031289	1.20772
Zm00001d031291	4.6837
Zm00001d031300	50.8224
Zm00001d031300	50.8224
Zm00001d031300	50.8224
Zm00001d031303	33.6541
Zm00001d031310	5.63045
Zm00001d031318	9.45104
Zm00001d031321	0.56724
Zm00001d031327	3.97769
Zm00001d031327	3.97769
Zm00001d031338	7.35846
Zm00001d031349	199.628
Zm00001d031412	4.2939
Zm00001d031412	4.2939
Zm00001d031415	0.484777
Zm00001d031418	11.0322
Zm00001d031418	11.0322
Zm00001d031420	5.88176
Zm00001d031422	7.6013
Zm00001d031422	7.6013
Zm00001d031423	18.7377
Zm00001d031429	25.2444
Zm00001d031429	25.2444
Zm00001d031429	25.2444
Zm00001d031437	0.28786
Zm00001d031441	10.1902
Zm00001d031445	4.45998
Zm00001d031450	1.12294
Zm00001d031450	1.12294
Zm00001d031459	6.00777
Zm00001d031480	4.95423
Zm00001d031484	103.927
Zm00001d031487	21.513
Zm00001d031494	87.9657
Zm00001d031496	66.3936
Zm00001d031520	13.058
Zm00001d031522	38.0855
Zm00001d031525	26.9696
Zm00001d031526	3.112
Zm00001d031527	18.067
Zm00001d031532	30.648
Zm00001d031539	18.7953
Zm00001d031540	26.0281
Zm00001d031540	26.0281
Zm00001d031542	6.52685
Zm00001d031542	6.52685
Zm00001d031543	10.6277
Zm00001d031543	10.6277
Zm00001d031543	10.6277
Zm00001d031554	16.3497
Zm00001d031554	16.3497
Zm00001d031560	8.0638
Zm00001d031561	8.1956
Zm00001d031581	6.63049
Zm00001d031581	6.63049
Zm00001d031581	6.63049
Zm00001d031581	6.63049
Zm00001d031593	6.32013
Zm00001d031593	6.32013
Zm00001d031602	9.34172
Zm00001d031617	60.583
Zm00001d031619	3.27442
Zm00001d031621	5.05738
Zm00001d031625	6.52206
Zm00001d031634	3.5468
Zm00001d031638	2.14313
Zm00001d031639	32.7334
Zm00001d031641	4.7957
Zm00001d031643	0.393721
Zm00001d031653	13.2005
Zm00001d031655	46.6258
Zm00001d031655	46.6258
Zm00001d031655	46.6258
Zm00001d031659	36.6782
Zm00001d031659	36.6782
Zm00001d031660	10.2496
Zm00001d031660	10.2496
Zm00001d031660	10.2496
Zm00001d031669	1.53541
Zm00001d031670	1.28344
Zm00001d031674	3.05543
Zm00001d031676	3.47136
Zm00001d031676	3.47136
Zm00001d031677	7.80218
Zm00001d031688	6.50751
Zm00001d031689	0.102103
Zm00001d031691	15.4894
Zm00001d031694	6.52233
Zm00001d031703	11.6523
Zm00001d031705	5.29891
Zm00001d031706	0.93319
Zm00001d031707	11.982
Zm00001d031723	3.44524
Zm00001d031727	17.7517
Zm00001d031729	35.14
Zm00001d031738	160.289
Zm00001d031741	3.11945
Zm00001d031747	42.9798
Zm00001d031777	8.08022
Zm00001d031783	0.991476
Zm00001d031784	19.0702
Zm00001d031784	19.0702
Zm00001d031790	2.09426
Zm00001d031793	0.602654
Zm00001d031802	1.85029
Zm00001d031817	16.4141
Zm00001d031847	18.6735
Zm00001d031847	18.6735
Zm00001d031847	18.6735
Zm00001d031847	18.6735
Zm00001d031854	4.68309
Zm00001d031854	4.68309
Zm00001d031860	35.7079
Zm00001d031870	12.9879
Zm00001d031883	3.84333
Zm00001d031891	85.6703
Zm00001d031892	6.33116
Zm00001d031893	2.28455
Zm00001d031894	7.67355
Zm00001d031898	6.6306
Zm00001d031898	6.6306
Zm00001d031902	5.47524
Zm00001d031902	5.47524
Zm00001d031911	6.1669
Zm00001d031911	6.1669
Zm00001d031925	1.28093
Zm00001d031933	8.56301
Zm00001d031937	9.37282
Zm00001d031941	21.4656
Zm00001d031942	22.4727
Zm00001d031942	22.4727
Zm00001d031946	21.2573
Zm00001d031954	9.14407
Zm00001d031958	14.5007
Zm00001d031969	107.098
Zm00001d031973	5.15309
Zm00001d031981	4.93014
Zm00001d031992	10.0358
Zm00001d031995	3.5975
Zm00001d031997	208.762
Zm00001d032010	8.81065
Zm00001d032016	7.95412
Zm00001d032016	7.95412
Zm00001d032019	25.3801
Zm00001d032024	7.9143
Zm00001d032035	11.7606
Zm00001d032042	3.02944
Zm00001d032046	0.441898
Zm00001d032056	0.753989
Zm00001d032078	2.30376
Zm00001d032096	3.49886
Zm00001d032109	4.85151
Zm00001d032109	4.85151
Zm00001d032111	7.88383
Zm00001d032112	3.07921
Zm00001d032112	3.07921
Zm00001d032127	54.5775
Zm00001d032142	1.90777
Zm00001d032148	7.49855
Zm00001d032148	7.49855
Zm00001d032152	5.11672
Zm00001d032156	31.1583
Zm00001d032156	31.1583
Zm00001d032160	13.5821
Zm00001d032172	1.91305
Zm00001d032175	9.9162
Zm00001d032181	3.10595
Zm00001d032185	9.6235
Zm00001d032188	2.31216
Zm00001d032199	5.68932
Zm00001d032204	8.71526
Zm00001d032212	1.92631
Zm00001d032215	23.1643
Zm00001d032224	0.667238
Zm00001d032229	33.0708
Zm00001d032239	29.0412
Zm00001d032250	3.30768
Zm00001d032267	1.23726
Zm00001d032268	2.88291
Zm00001d032270	10.7346
Zm00001d032282	5.28537
Zm00001d032283	19.2391
Zm00001d032293	10.3007
Zm00001d032298	6.21805
Zm00001d032300	7.71061
Zm00001d032303	8.36023
Zm00001d032306	0.330878
Zm00001d032308	4.56932
Zm00001d032311	18.9844
Zm00001d032313	75.9384
Zm00001d032319	9.51602
Zm00001d032319	9.51602
Zm00001d032319	9.51602
Zm00001d032326	2.26279
Zm00001d032332	40.0069
Zm00001d032336	6.45215
Zm00001d032337	29.306
Zm00001d032346	40.3995
Zm00001d032346	40.3995
Zm00001d032361	33.3942
Zm00001d032362	5.77005
Zm00001d032375	6.38411
Zm00001d032377	4.46592
Zm00001d032379	33.4597
Zm00001d032383	1009.9
Zm00001d032385	226.889
Zm00001d032385	226.889
Zm00001d032399	19.8948
Zm00001d032400	4.96517
Zm00001d032404	1.49545
Zm00001d032404	1.49545
Zm00001d032404	1.49545
Zm00001d032424	0.277029
Zm00001d032438	1.69384
Zm00001d032439	1.75504
Zm00001d032442	40.6775
Zm00001d032447	1.27714
Zm00001d032453	8.02694
Zm00001d032457	2.19806
Zm00001d032464	0.753773
Zm00001d032464	0.753773
Zm00001d032465	4.3515
Zm00001d032465	4.3515
Zm00001d032481	1.57545
Zm00001d032505	3.07541
Zm00001d032505	3.07541
Zm00001d032507	4.80749
Zm00001d032516	5.6622
Zm00001d032517	23.6345
Zm00001d032526	2.67277
Zm00001d032526	2.67277
Zm00001d032526	2.67277
Zm00001d032529	4.16327
Zm00001d032530	3.72465
Zm00001d032531	17.6897
Zm00001d032531	17.6897
Zm00001d032532	30.3311
Zm00001d032532	30.3311
Zm00001d032548	1.7178
Zm00001d032556	2.8547
Zm00001d032587	1.85729
Zm00001d032591	11.5897
Zm00001d032598	5.83014
Zm00001d032598	5.83014
Zm00001d032603	7.93788
Zm00001d032603	7.93788
Zm00001d032609	6.85414
Zm00001d032609	6.85414
Zm00001d032615	76.125
Zm00001d032615	76.125
Zm00001d032615	76.125
Zm00001d032617	5.80561
Zm00001d032632	2.12325
Zm00001d032649	8.94947
Zm00001d032651	0.046232
Zm00001d032654	0.136458
Zm00001d032666	6.67824
Zm00001d032666	6.67824
Zm00001d032668	34.5661
Zm00001d032669	1.33517
Zm00001d032670	1.35829
Zm00001d032671	12.8249
Zm00001d032692	4.50606
Zm00001d032710	11.8472
Zm00001d032710	11.8472
Zm00001d032719	3.9675
Zm00001d032725	6.85897
Zm00001d032732	3.39707
Zm00001d032732	3.39707
Zm00001d032734	3.83037
Zm00001d032734	3.83037
Zm00001d032735	8.34303
Zm00001d032735	8.34303
Zm00001d032773	2.22462
Zm00001d032775	7.96821
Zm00001d032776	2.66362
Zm00001d032776	2.66362
Zm00001d032781	0.668577
Zm00001d032804	25.2825
Zm00001d032806	0.552136
Zm00001d032809	#N/A
Zm00001d032810	26.7805
Zm00001d032811	1.68911
Zm00001d032825	4.57848
Zm00001d032837	0.857512
Zm00001d032849	2.34964
Zm00001d032866	8.87278
Zm00001d032867	3.67494
Zm00001d032867	3.67494
Zm00001d032894	5.76719
Zm00001d032894	5.76719
Zm00001d032896	227.112
Zm00001d032902	2.55753
Zm00001d032926	13.6535
Zm00001d032934	1.77876
Zm00001d032944	2.71333
Zm00001d032945	2.06429
Zm00001d032950	194.43
Zm00001d032968	2.7473
Zm00001d032970	0.842864
Zm00001d032979	14.3696
Zm00001d032979	14.3696
Zm00001d032980	2.53399
Zm00001d032980	2.53399
Zm00001d032989	2.21164
Zm00001d032989	2.21164
Zm00001d032989	2.21164
Zm00001d032991	10.6649
Zm00001d032992	1.78669
Zm00001d033002	10.5415
Zm00001d033002	10.5415
Zm00001d033012	6.19535
Zm00001d033023	9.74385
Zm00001d033037	7.1222
Zm00001d033037	7.1222
Zm00001d033038	133.662
Zm00001d033046	4.78985
Zm00001d033055	2.94179
Zm00001d033084	7.01868
Zm00001d033088	1.07987
Zm00001d033091	19.3484
Zm00001d033105	19.0335
Zm00001d033109	8.3553
Zm00001d033110	42.7477
Zm00001d033111	10.7036
Zm00001d033128	170.918
Zm00001d033129	1.55686
Zm00001d033129	1.55686
Zm00001d033136	688.248
Zm00001d033138	2.6366
Zm00001d033147	48.0297
Zm00001d033148	0.607819
Zm00001d033149	2.78126
Zm00001d033150	184.931
Zm00001d033152	2.2096
Zm00001d033154	1.18229
Zm00001d033167	21.8917
Zm00001d033167	21.8917
Zm00001d033170	5.04026
Zm00001d033170	5.04026
Zm00001d033170	5.04026
Zm00001d033172	10.0351
Zm00001d033180	7.47048
Zm00001d033180	7.47048
Zm00001d033181	10.5645
Zm00001d033186	7.9133
Zm00001d033194	5.33015
Zm00001d033194	5.33015
Zm00001d033204	12.2807
Zm00001d033211	4.44173
Zm00001d033214	8.80532
Zm00001d033215	1.16431
Zm00001d033217	4.94902
Zm00001d033223	1.22213
Zm00001d033240	9.93583
Zm00001d033244	0.752842
Zm00001d033244	0.752842
Zm00001d033246	3.84284
Zm00001d033247	3.92641
Zm00001d033248	3.55046
Zm00001d033248	3.55046
Zm00001d033248	3.55046
Zm00001d033248	3.55046
Zm00001d033262	30.2435
Zm00001d033272	1.07473
Zm00001d033272	1.07473
Zm00001d033273	1.14342
Zm00001d033275	33.526
Zm00001d033278	14.5483
Zm00001d033278	14.5483
Zm00001d033283	4.07692
Zm00001d033287	0.350507
Zm00001d033291	4.03049
Zm00001d033303	4.04432
Zm00001d033307	3.89309
Zm00001d033312	1.08899
Zm00001d033317	71.1464
Zm00001d033318	0.707058
Zm00001d033328	8.18772
Zm00001d033333	0.073604
Zm00001d033337	5.85834
Zm00001d033339	8.49926
Zm00001d033344	41.3143
Zm00001d033345	4.21348
Zm00001d033347	7.01503
Zm00001d033347	7.01503
Zm00001d033368	6.18183
Zm00001d033368	6.18183
Zm00001d033370	6.93665
Zm00001d033370	6.93665
Zm00001d033374	4.76667
Zm00001d033378	27.7493
Zm00001d033378	27.7493
Zm00001d033391	0.848121
Zm00001d033405	2.42345
Zm00001d033414	2.95409
Zm00001d033415	5.0792
Zm00001d033419	3.71337
Zm00001d033420	1.71573
Zm00001d033428	0.692648
Zm00001d033454	2.03904
Zm00001d033459	3.05683
Zm00001d033467	3.17817
Zm00001d033467	3.17817
Zm00001d033468	11.6392
Zm00001d033477	6.29761
Zm00001d033479	6.81091
Zm00001d033488	11.9315
Zm00001d033488	11.9315
Zm00001d033492	1.90105
Zm00001d033493	1.18367
Zm00001d033494	15.4162
Zm00001d033494	15.4162
Zm00001d033497	8.84036
Zm00001d033497	8.84036
Zm00001d033502	9.94577
Zm00001d033502	9.94577
Zm00001d033503	0.179141
Zm00001d033510	1.58384
Zm00001d033510	1.58384
Zm00001d033526	3.57988
Zm00001d033527	16.5902
Zm00001d033527	16.5902
Zm00001d033528	5.03518
Zm00001d033535	13.8306
Zm00001d033535	13.8306
Zm00001d033535	13.8306
Zm00001d033537	10.0366
Zm00001d033543	45.204
Zm00001d033543	45.204
Zm00001d033543	45.204
Zm00001d033549	5.26907
Zm00001d033549	5.26907
Zm00001d033551	12.5581
Zm00001d033551	12.5581
Zm00001d033551	12.5581
Zm00001d033551	12.5581
Zm00001d033551	12.5581
Zm00001d033551	12.5581
Zm00001d033551	12.5581
Zm00001d033551	12.5581
Zm00001d033554	21.7547
Zm00001d033556	4.4746
Zm00001d033556	4.4746
Zm00001d033557	5.01763
Zm00001d033559	23.347
Zm00001d033567	5.38236
Zm00001d033568	0.507333
Zm00001d033578	3.28501
Zm00001d033584	4.59426
Zm00001d033585	0.159759
Zm00001d033590	9.44183
Zm00001d033591	263.078
Zm00001d033591	263.078
Zm00001d033594	53.7745
Zm00001d033594	53.7745
Zm00001d033602	1.03723
Zm00001d033606	12.4596
Zm00001d033607	1.15155
Zm00001d033616	9.74543
Zm00001d033616	9.74543
Zm00001d033616	9.74543
Zm00001d033616	9.74543
Zm00001d033619	72.6071
Zm00001d033619	72.6071
Zm00001d033621	5.44704
Zm00001d033624	0.690811
Zm00001d033625	1.19371
Zm00001d033625	1.19371
Zm00001d033625	1.19371
Zm00001d033625	1.19371
Zm00001d033625	1.19371
Zm00001d033632	4.01949
Zm00001d033633	7.45531
Zm00001d033634	51.5899
Zm00001d033645	9.37497
Zm00001d033645	9.37497
Zm00001d033647	9.06577
Zm00001d033647	9.06577
Zm00001d033648	0.870255
Zm00001d033664	1.39779
Zm00001d033666	84.3125
Zm00001d033666	84.3125
Zm00001d033668	2.43749
Zm00001d033668	2.43749
Zm00001d033669	1.35808
Zm00001d033669	1.35808
Zm00001d033675	3.53241
Zm00001d033714	0.700606
Zm00001d033719	11.0994
Zm00001d033726	8.48838
Zm00001d033726	8.48838
Zm00001d033730	1.32869
Zm00001d033742	2.67069
Zm00001d033744	21.5931
Zm00001d033746	40.9655
Zm00001d033746	40.9655
Zm00001d033749	3.53507
Zm00001d033749	3.53507
Zm00001d033750	20.7417
Zm00001d033750	20.7417
Zm00001d033751	8.49302
Zm00001d033764	2.26623
Zm00001d033780	9.36
Zm00001d033786	7.39707
Zm00001d033786	7.39707
Zm00001d033787	14.4161
Zm00001d033787	14.4161
Zm00001d033790	47.324
Zm00001d033790	47.324
Zm00001d033805	4.77383
Zm00001d033815	1.14916
Zm00001d033817	7.1831
Zm00001d033825	5.24141
Zm00001d033825	5.24141
Zm00001d033827	0.159002
Zm00001d033836	7.56468
Zm00001d033837	3.44138
Zm00001d033843	5.25082
Zm00001d033843	5.25082
Zm00001d033843	5.25082
Zm00001d033847	26.0683
Zm00001d033847	26.0683
Zm00001d033850	36.7062
Zm00001d033850	36.7062
Zm00001d033853	9.22773
Zm00001d033854	16.4815
Zm00001d033854	16.4815
Zm00001d033860	3.07877
Zm00001d033890	3.4386
Zm00001d033892	4.72468
Zm00001d033893	64.1746
Zm00001d033895	12.7823
Zm00001d033912	2.45624
Zm00001d033922	33.3722
Zm00001d033924	0.886342
Zm00001d033928	3.49036
Zm00001d033933	5.70277
Zm00001d033935	4.16302
Zm00001d033935	4.16302
Zm00001d033935	4.16302
Zm00001d033941	3.77877
Zm00001d033954	10.5476
Zm00001d033954	10.5476
Zm00001d033955	6.89873
Zm00001d033965	0.681235
Zm00001d033966	1.37781
Zm00001d033975	1.804
Zm00001d033975	1.804
Zm00001d033979	11.6807
Zm00001d033980	1.14342
Zm00001d033985	150.524
Zm00001d033985	150.524
Zm00001d033992	0.849462
Zm00001d033992	0.849462
Zm00001d033992	0.849462
Zm00001d033994	8.23333
Zm00001d034001	14.3531
Zm00001d034004	4.58553
Zm00001d034004	4.58553
Zm00001d034005	30.4001
Zm00001d034006	12.5176
Zm00001d034010	1.49007
Zm00001d034010	1.49007
Zm00001d034011	3.12281
Zm00001d034015	26.6638
Zm00001d034017	320.528
Zm00001d034017	320.528
Zm00001d034019	3.76325
Zm00001d034020	26.244
Zm00001d034031	2.02288
Zm00001d034034	4.00747
Zm00001d034034	4.00747
Zm00001d034036	7.89816
Zm00001d034037	22.9445
Zm00001d034040	16.5497
Zm00001d034044	5.57439
Zm00001d034048	5.15205
Zm00001d034050	2.38716
Zm00001d034054	1.21692
Zm00001d034054	1.21692
Zm00001d034055	3.0554
Zm00001d034055	3.0554
Zm00001d034059	62.756
Zm00001d034059	62.756
Zm00001d034064	1.37203
Zm00001d034066	0.760643
Zm00001d034072	8.5094
Zm00001d034076	1.43598
Zm00001d034080	5.88773
Zm00001d034080	5.88773
Zm00001d034107	8.16478
Zm00001d034117	2.42146
Zm00001d034117	2.42146
Zm00001d034124	0.984244
Zm00001d034129	0.072249
Zm00001d034137	19.1966
Zm00001d034157	11.1874
Zm00001d034157	11.1874
Zm00001d034157	11.1874
Zm00001d034157	11.1874
Zm00001d034159	5.60993
Zm00001d034160	21.2269
Zm00001d034160	21.2269
Zm00001d034161	5.80499
Zm00001d034166	0.0216089
Zm00001d034168	0.861706
Zm00001d034179	482.076
Zm00001d034181	0.155406
Zm00001d034183	1.0998
Zm00001d034183	1.0998
Zm00001d034188	7.65838
Zm00001d034188	7.65838
Zm00001d034189	4.22539
Zm00001d034194	5.52037
Zm00001d034197	0.922006
Zm00001d034218	47.5635
Zm00001d034240	2.7769
Zm00001d034250	3.97285
Zm00001d034250	3.97285
Zm00001d034251	3.60108
Zm00001d034251	3.60108
Zm00001d034254	7.784
Zm00001d034256	162.52
Zm00001d034256	162.52
Zm00001d034263	0.680435
Zm00001d034263	0.680435
Zm00001d034270	1.07122
Zm00001d034317	5.12137
Zm00001d034336	1.23286
Zm00001d034338	88.7352
Zm00001d034338	88.7352
Zm00001d023009	0.31401
Zm00001d034351	11.1574
Zm00001d034351	11.1574
Zm00001d034358	18.8913
Zm00001d034361	11.0245
Zm00001d034365	2.96261
Zm00001d034368	46.7986
Zm00001d034370	0.805275
Zm00001d034371	9.16423
Zm00001d034371	9.16423
Zm00001d034372	0.748654
Zm00001d034380	3.40028
Zm00001d034383	0.767561
Zm00001d034399	6.11043
Zm00001d034404	23.1543
Zm00001d034406	7.32922
Zm00001d034409	7.40702
Zm00001d034429	10.666
Zm00001d034433	5.85098
Zm00001d034433	5.85098
Zm00001d034443	3.65562
Zm00001d034444	3.41992
Zm00001d034446	2.09799
Zm00001d034446	2.09799
Zm00001d034468	0.887169
Zm00001d034479	135.451
Zm00001d034480	8.63095
Zm00001d034485	4.60049
Zm00001d034486	46.4305
Zm00001d034486	46.4305
Zm00001d034487	0.628857
Zm00001d034488	6.32174
Zm00001d034490	14.6296
Zm00001d034492	8.66788
Zm00001d034494	2.14806
Zm00001d034496	0.946799
Zm00001d034497	11.2378
Zm00001d034501	1.50128
Zm00001d034505	10.5078
Zm00001d034505	10.5078
Zm00001d034505	10.5078
Zm00001d034513	2.78437
Zm00001d034516	4.20789
Zm00001d034517	11.4865
Zm00001d034523	27.3059
Zm00001d034523	27.3059
Zm00001d034525	10.1428
Zm00001d034525	10.1428
Zm00001d034527	5.7392
Zm00001d034528	60.6628
Zm00001d034529	2.29811
Zm00001d034531	14.231
Zm00001d034532	12.1324
Zm00001d034532	12.1324
Zm00001d034533	4.59407
Zm00001d034533	4.59407
Zm00001d034538	203.823
Zm00001d034543	2213.53
Zm00001d034550	7.37418
Zm00001d034555	3.34971
Zm00001d034555	3.34971
Zm00001d034562	5.69473
Zm00001d034562	5.69473
Zm00001d034581	5.03757
Zm00001d034598	12.7416
Zm00001d034600	3.03677
Zm00001d034601	33.435
Zm00001d034604	22.6322
Zm00001d034606	18.3785
Zm00001d034609	18.0128
Zm00001d034616	10.405
Zm00001d034620	5.68779
Zm00001d034630	5.35641
Zm00001d034630	5.35641
Zm00001d034638	4.12551
Zm00001d034640	4.04139
Zm00001d034644	97.4644
Zm00001d034662	5.1903
Zm00001d034664	4.73142
Zm00001d034664	4.73142
Zm00001d034666	1.02172
Zm00001d034667	13.5365
Zm00001d034670	2.32865
Zm00001d034670	2.32865
Zm00001d034682	11.8124
Zm00001d034682	11.8124
Zm00001d034692	3.28881
Zm00001d034699	29.5044
Zm00001d034701	5.69999
Zm00001d034701	5.69999
Zm00001d034705	251.874
Zm00001d034710	8.96762
Zm00001d034711	0.817432
Zm00001d034711	0.817432
Zm00001d034714	18.3014
Zm00001d034714	18.3014
Zm00001d034715	33.7271
Zm00001d034717	4.75464
Zm00001d034718	14.5506
Zm00001d034721	132.939
Zm00001d034721	132.939
Zm00001d034726	12.3573
Zm00001d034730	17.2496
Zm00001d034730	17.2496
Zm00001d034735	0.700892
Zm00001d034739	42.0144
Zm00001d034751	2.57481
Zm00001d034751	2.57481
Zm00001d034752	1.0953
Zm00001d034754	1.22479
Zm00001d034757	8.35213
Zm00001d034757	8.35213
Zm00001d034759	2.68934
Zm00001d034760	48.1534
Zm00001d034765	#N/A
Zm00001d034767	0.257791
Zm00001d034768	18.8862
Zm00001d034770	62.6334
Zm00001d034770	62.6334
Zm00001d034770	62.6334
Zm00001d034772	5.9873
Zm00001d034772	5.9873
Zm00001d034776	32.783
Zm00001d034777	8.17887
Zm00001d034777	8.17887
Zm00001d034779	10.7818
Zm00001d034796	2.70871
Zm00001d034796	2.70871
Zm00001d034799	8.25333
Zm00001d034804	4.64368
Zm00001d034807	10.0426
Zm00001d034808	140.151
Zm00001d034810	7.21046
Zm00001d034813	8.7177
Zm00001d034817	16.36
Zm00001d034819	0.205112
Zm00001d034834	17.3341
Zm00001d034835	5.52894
Zm00001d034835	5.52894
Zm00001d034835	5.52894
Zm00001d034836	4.45865
Zm00001d034855	28.501
Zm00001d034857	29.0866
Zm00001d034858	7.61462
Zm00001d034862	3.05294
Zm00001d034865	37.5964
Zm00001d034866	5.80245
Zm00001d034877	1.69891
Zm00001d034880	9.74549
Zm00001d034880	9.74549
Zm00001d034883	2.9847
Zm00001d034886	17.9941
Zm00001d034886	17.9941
Zm00001d034890	61.1108
Zm00001d034892	21.4883
Zm00001d034894	3.59768
Zm00001d034894	3.59768
Zm00001d034896	9.88928
Zm00001d034896	9.88928
Zm00001d034897	168.831
Zm00001d034915	7.24422
Zm00001d034915	7.24422
Zm00001d034929	10.1529
Zm00001d034929	10.1529
Zm00001d034931	7.43456
Zm00001d034935	171.92
Zm00001d034935	171.92
Zm00001d034940	1.3447
Zm00001d034944	6.45444
Zm00001d034954	11.1321
Zm00001d023033	#N/A
Zm00001d027231	2.46457
Zm00001d027236	0.409739
Zm00001d027239	15.8801
Zm00001d027242	9.37869
Zm00001d027257	6.57009
Zm00001d027257	6.57009
Zm00001d027257	6.57009
Zm00001d027259	1.83783
Zm00001d027259	1.83783
Zm00001d027268	6.95019
Zm00001d027271	12.3058
Zm00001d027276	3.60304
Zm00001d027276	3.60304
Zm00001d027288	60.7078
Zm00001d027291	956.813
Zm00001d027293	33.1249
Zm00001d027293	33.1249
Zm00001d027293	33.1249
Zm00001d027296	1.50946
Zm00001d027298	48.7304
Zm00001d027298	48.7304
Zm00001d027299	3.11027
Zm00001d027302	9.88794
Zm00001d027309	74.6971
Zm00001d027309	74.6971
Zm00001d027318	49.919
Zm00001d027320	26.2037
Zm00001d027320	26.2037
Zm00001d027320	26.2037
Zm00001d027320	26.2037
Zm00001d027326	13.8877
Zm00001d027332	39.5606
Zm00001d027335	2.01585
Zm00001d027335	2.01585
Zm00001d027335	2.01585
Zm00001d027339	7.99084
Zm00001d027342	8.09259
Zm00001d027347	8.79184
Zm00001d027349	7.71361
Zm00001d027359	13.1
Zm00001d027363	158.951
Zm00001d027366	60.9267
Zm00001d027374	11.9068
Zm00001d027376	2.93812
Zm00001d027376	2.93812
Zm00001d027386	0.504497
Zm00001d027386	0.504497
Zm00001d027387	5.53336
Zm00001d027389	48.8536
Zm00001d027401	1.91675
Zm00001d027401	1.91675
Zm00001d027401	1.91675
Zm00001d027401	1.91675
Zm00001d027401	1.91675
Zm00001d027404	1.85397
Zm00001d027405	8.31929
Zm00001d027411	6.69861
Zm00001d027411	6.69861
Zm00001d027412	11.0073
Zm00001d027412	11.0073
Zm00001d027412	11.0073
Zm00001d027416	7.08601
Zm00001d027416	7.08601
Zm00001d027421	150.548
Zm00001d027422	243.681
Zm00001d027425	2.61215
Zm00001d027442	358.675
Zm00001d027447	0.702659
Zm00001d027450	1.47022
Zm00001d027451	27.2175
Zm00001d027455	36.469
Zm00001d027456	628.634
Zm00001d027457	0.483534
Zm00001d027458	4.18233
Zm00001d027462	2.90356
Zm00001d027462	2.90356
Zm00001d027466	4.88936
Zm00001d027472	8.27438
Zm00001d027472	8.27438
Zm00001d027472	8.27438
Zm00001d027472	8.27438
Zm00001d027478	23.0898
Zm00001d027479	2.31658
Zm00001d027481	8.16003
Zm00001d027481	8.16003
Zm00001d027484	5.74429
Zm00001d027486	26.9147
Zm00001d027487	11.1564
Zm00001d027493	24.791
Zm00001d027503	7.97314
Zm00001d027505	3.99005
Zm00001d027511	87.6735
Zm00001d027512	1.10737
Zm00001d027514	9.41461
Zm00001d027518	29.841
Zm00001d027527	8.19455
Zm00001d027535	2.84195
Zm00001d027536	1.28602
Zm00001d027544	9.79168
Zm00001d027544	9.79168
Zm00001d027555	9.38579
Zm00001d027556	5.29061
Zm00001d027558	18.6749
Zm00001d027571	11.1433
Zm00001d027571	11.1433
Zm00001d027573	32.6106
Zm00001d027582	0.17545
Zm00001d027593	0.638787
Zm00001d027596	2.13525
Zm00001d027612	15.2379
Zm00001d027612	15.2379
Zm00001d027613	14.6133
Zm00001d027625	14.4616
Zm00001d027625	14.4616
Zm00001d027625	14.4616
Zm00001d022667	3.36675
Zm00001d027626	4.28019
Zm00001d027648	9.67515
Zm00001d027652	151.125
Zm00001d027667	30.7242
Zm00001d027671	15.2991
Zm00001d027671	15.2991
Zm00001d027671	15.2991
Zm00001d027675	19.6881
Zm00001d027677	1.56799
Zm00001d027677	1.56799
Zm00001d027688	7.26495
Zm00001d027688	7.26495
Zm00001d027701	12.7498
Zm00001d027703	3.82464
Zm00001d027707	19.3577
Zm00001d027708	0.680937
Zm00001d027711	17.5701
Zm00001d027711	17.5701
Zm00001d027721	8.13456
Zm00001d027723	54.8339
Zm00001d027723	54.8339
Zm00001d027729	85.4715
Zm00001d027731	52.185
Zm00001d027731	52.185
Zm00001d027742	11.4159
Zm00001d027749	26.7119
Zm00001d027749	26.7119
Zm00001d027751	1.59258
Zm00001d027752	2.1646
Zm00001d027752	2.1646
Zm00001d027803	5.45868
Zm00001d027807	8.75935
Zm00001d027807	8.75935
Zm00001d027826	6.07058
Zm00001d027842	4.32184
Zm00001d027844	3.11442
Zm00001d027847	4.64319
Zm00001d027848	2.7221
Zm00001d027850	51.3524
Zm00001d027850	51.3524
Zm00001d027851	13.6726
Zm00001d027851	13.6726
Zm00001d027854	90.4814
Zm00001d027854	90.4814
Zm00001d027871	19.9103
Zm00001d027874	1.76692
Zm00001d027879	13.0155
Zm00001d027880	2.73236
Zm00001d027884	45.49
Zm00001d027886	1.8581
Zm00001d027886	1.8581
Zm00001d027887	4.15541
Zm00001d027896	43.7351
Zm00001d027922	3.40982
Zm00001d027929	16.4169
Zm00001d027955	6.33663
Zm00001d027966	21.312
Zm00001d027996	4.33563
Zm00001d027999	154.916
Zm00001d027999	154.916
Zm00001d028002	1.05336
Zm00001d028005	11.8402
Zm00001d028006	3.2262
Zm00001d028009	9.0712
Zm00001d028010	3.43692
Zm00001d028011	9.52291
Zm00001d028018	5.88806
Zm00001d028040	3.06904
Zm00001d028046	0.339192
Zm00001d028055	15.8003
Zm00001d028062	3.64346
Zm00001d028075	0.928215
Zm00001d028084	3.45472
Zm00001d028084	3.45472
Zm00001d028093	3.27809
Zm00001d028094	14.5362
Zm00001d028096	0.830089
Zm00001d028104	3.31627
Zm00001d028111	3.49045
Zm00001d028117	85.8632
Zm00001d028125	0.541759
Zm00001d028130	1.07677
Zm00001d028139	0.248415
Zm00001d028162	4.65698
Zm00001d028177	5.33416
Zm00001d028183	10.1781
Zm00001d028183	10.1781
Zm00001d028185	1.37771
Zm00001d028188	5.53489
Zm00001d028189	8.85584
Zm00001d028194	11.3422
Zm00001d028197	0.724711
Zm00001d028199	0.67943
Zm00001d028205	1.75557
Zm00001d028211	7.01431
Zm00001d028213	17.3858
Zm00001d028214	3.53183
Zm00001d028218	16.9199
Zm00001d028221	34.7741
Zm00001d028221	34.7741
Zm00001d028230	2.31863
Zm00001d028232	10.0683
Zm00001d028232	10.0683
Zm00001d028235	2.7439
Zm00001d028235	2.7439
Zm00001d028238	3.36225
Zm00001d028238	3.36225
Zm00001d028241	18.6728
Zm00001d028244	1.50473
Zm00001d028258	5.40935
Zm00001d028260	63.3797
Zm00001d028261	5.22607
Zm00001d028261	5.22607
Zm00001d028263	0.367516
Zm00001d028267	10.0453
Zm00001d028275	0.868906
Zm00001d028285	9.02238
Zm00001d028303	7.01834
Zm00001d028304	2.14907
Zm00001d028307	1.97955
Zm00001d028325	3.77345
Zm00001d028325	3.77345
Zm00001d028325	3.77345
Zm00001d028328	2.59707
Zm00001d028330	7.31191
Zm00001d028330	7.31191
[truncated: 18,953 more rows]

## Sheet: DK-only
chr	chromStart	chromEnd	peak_length	Annotation	geneName	FPKM.DK-only
B73V4_ctg10	292449	293046	598	exonic	Zm00001d000060	55.86
B73V4_ctg10	293071	293196	126	exonic	Zm00001d000060	55.86
B73V4_ctg10	293469	293569	101	exonic	Zm00001d000060	55.86
B73V4_ctg10	293619	293833	215	stop_codon	Zm00001d000060	55.86
B73V4_ctg10	922781	923591	811	exonic	Zm00001d000072	1.75522
B73V4_ctg107	36738	37697	960	5'UTR	Zm00001d000302	44.0634
B73V4_ctg107	61684	62484	801	exonic	Zm00001d000307	3.58927
B73V4_ctg11	22364	22819	456	start_codon	Zm00001d000240	3.27437
B73V4_ctg11	50328	50572	245	exonic	Zm00001d000241	2.27299
B73V4_ctg129	120507	121197	691	3'UTR	Zm00001d000213	1.12157
B73V4_ctg147	3839	4614	776	3'UTR	Zm00001d000370	2.76837
B73V4_ctg150	193575	193900	326	3'UTR	Zm00001d000002	0.101606
B73V4_ctg150	728867	729742	876	3'UTR	Zm00001d000011	0.197166
B73V4_ctg150	732092	733222	1131	3'UTR	Zm00001d000011	0.197166
B73V4_ctg150	1551572	1551747	176	3'UTR	Zm00001d000023	1.74347
B73V4_ctg170	44798	44898	101	3'UTR	Zm00001d000226	1.30976
B73V4_ctg170	45398	45698	301	exonic	Zm00001d000226	1.30976
B73V4_ctg170	45773	46148	376	5'UTR	Zm00001d000226	1.30976
B73V4_ctg173	7833	8696	864	stop_codon	Zm00001d000396	5.41272
B73V4_ctg173	10554	10954	401	exonic	Zm00001d000396	5.41272
B73V4_ctg178	204802	205192	391	stop_codon	Zm00001d000196	0.080231
B73V4_ctg181	311505	311905	401	exonic	Zm00001d000183	23.5169
B73V4_ctg181	316915	317290	376	start_codon	Zm00001d000184	16.9236
B73V4_ctg182	664089	674232	10144	stop_codon	Zm00001d000041	4.36564
B73V4_ctg182	953003	953203	201	exonic	Zm00001d000045	2.7234
B73V4_ctg182	953328	953953	626	exonic	Zm00001d000045	2.7234
B73V4_ctg182	1208663	1211465	2803	5'UTR	Zm00001d000052	0.322078
B73V4_ctg182	1230971	1231821	851	start_codon	Zm00001d000053	5.56723
B73V4_ctg182	54517	54857	341	3'UTR	Zm00001d000027	1.29204
B73V4_ctg182	58298	58473	176	5'UTR	Zm00001d000027	1.29204
B73V4_ctg182	516537	516762	226	3'UTR	Zm00001d000039	0.50435
B73V4_ctg182	755292	755442	151	exonic	Zm00001d000042	2.79857
B73V4_ctg190	40876	44877	4002	stop_codon	Zm00001d000436	11.0444
B73V4_ctg190	28500	29025	526	exonic	Zm00001d000435	3.75708
B73V4_ctg193	270590	271015	426	stop_codon	Zm00001d000143	1.15041
B73V4_ctg205	21095	21620	526	3'UTR	Zm00001d000452	0
B73V4_ctg23	49706	50131	426	exonic	Zm00001d000339	1.40307
B73V4_ctg24	14103	14645	543	stop_codon	Zm00001d000379	14.3902
B73V4_ctg26	178332	178794	463	exonic	Zm00001d000223	4.78108
B73V4_ctg31	263644	263744	101	3'UTR	Zm00001d000077	1.96378
B73V4_ctg31	602595	604134	1540	stop_codon	Zm00001d000086	0.686866
B73V4_ctg31	604745	605196	452	3'UTR	Zm00001d000087	0.71333
B73V4_ctg40	29735	30764	1030	5'UTR	Zm00001d000293	1.80644
B73V4_ctg41	6497	7431	935	start_codon	Zm00001d000391	6.66557
B73V4_ctg48	42143	42439	297	3'UTR	Zm00001d000357	2.36642
B73V4_ctg50	189298	189548	251	start_codon	Zm00001d000168	2.08058
B73V4_ctg50	190927	191498	572	stop_codon	Zm00001d000168	2.08058
B73V4_ctg50	207782	208146	365	5'UTR	Zm00001d000169	12.802
B73V4_ctg50	212008	212133	126	3'UTR	Zm00001d000169	12.802
B73V4_ctg50	88785	89049	265	5'UTR	Zm00001d000166	2.44595
B73V4_ctg51	28040	28340	301	start_codon	Zm00001d000312	2.713
B73V4_ctg51	28557	28832	276	exonic	Zm00001d000312	2.713
B73V4_ctg51	51127	55788	4662	stop_codon	Zm00001d000313	10.8189
B73V4_ctg51	18624	21625	3002	stop_codon	Zm00001d000311	5.27906
B73V4_ctg52	631655	631780	126	3'UTR	Zm00001d000116	22.6467
B73V4_ctg53	106168	106343	176	exonic	Zm00001d000158	0.319981
B73V4_ctg56	128434	128684	251	5'UTR	Zm00001d000124	8.62767
B73V4_ctg58	21870	22601	732	stop_codon	Zm00001d000407	7.69623
B73V4_ctg58	31314	31664	351	exonic	Zm00001d000408	7.88691
B73V4_ctg66	34039	35690	1652	stop_codon	Zm00001d000382	0.342385
B73V4_ctg74	61181	61381	201	3'UTR	Zm00001d000328	4.12514
B73V4_ctg75	178126	178451	326	5'UTR	Zm00001d000152	0.449595
B73V4_ctg75	180756	181900	1145	3'UTR	Zm00001d000152	0.449595
B73V4_ctg75	232159	232259	101	3'UTR	Zm00001d000153	4.76868
B73V4_ctg88	32749	33124	376	5'UTR	Zm00001d000443	2.70456
B73V4_ctg91	208662	208844	183	3'UTR	Zm00001d000099	0.929555
B73V4_ctg91	576634	576734	101	exonic	Zm00001d000102	8.03461
B73V4_ctg91	576784	577149	366	exonic	Zm00001d000102	8.03461
B73V4_ctg95	27917	28584	668	3'UTR	Zm00001d000346	0.80395
B73V4_ctg95	28659	28936	278	3'UTR	Zm00001d000346	0.80395
B73V4_ctg98	12547	12872	326	3'UTR	Zm00001d000228	11.2828
Chr1	48604	48729	126	3'UTR	Zm00001d027230	12.0993
Chr1	1027682	1028545	864	exonic	Zm00001d027266	17.0689
Chr1	1215026	1215176	151	exonic	Zm00001d027275	0.003894
Chr1	2526726	2527301	576	exonic	Zm00001d027307	5.15985
Chr1	2527501	2527651	151	exonic	Zm00001d027307	5.15985
Chr1	2747685	2748168	484	exonic	Zm00001d027311	0.825294
Chr1	2876438	2876663	226	3'UTR	Zm00001d027319	2.05012
Chr1	2876863	2876963	101	3'UTR	Zm00001d027319	2.05012
Chr1	2890283	2890858	576	3'UTR	Zm00001d027321	31.0943
Chr1	2969221	2972168	2948	stop_codon	Zm00001d027324	8.30157
Chr1	3035821	3035946	126	exonic	Zm00001d027329	6.17685
Chr1	3036096	3036196	101	exonic	Zm00001d027329	6.17685
Chr1	3119763	3120038	276	3'UTR	Zm00001d027333	4.77707
Chr1	3128900	3129075	176	3'UTR	Zm00001d027334	5.04676
Chr1	3129125	3129529	405	3'UTR	Zm00001d027334	5.04676
Chr1	3272454	3272579	126	exonic	Zm00001d027340	6.30728
Chr1	3369617	3369884	268	exonic	Zm00001d027343	0.941456
Chr1	3371724	3372236	513	exonic	Zm00001d027344	6.82119
Chr1	3442210	3442360	151	exonic	Zm00001d027348	1.28323
Chr1	3442385	3442885	501	exonic	Zm00001d027348	1.28323
Chr1	3483547	3484022	476	exonic	Zm00001d027351	12.4444
Chr1	3544645	3546845	2201	exonic	Zm00001d027354	2.61544
Chr1	3573653	3574910	1258	exonic	Zm00001d027355	0.863228
Chr1	3799514	3799714	201	exonic	Zm00001d027365	3.20259
Chr1	3800739	3801185	447	exonic	Zm00001d027365	3.20259
Chr1	3913330	3913755	426	exonic	Zm00001d027371	6.0411
Chr1	3964111	3964921	811	stop_codon	Zm00001d027373	2.43444
Chr1	4236191	4236483	293	5'UTR	Zm00001d027392	4.40407
Chr1	4236832	4238004	1173	5'UTR	Zm00001d027392	4.40407
Chr1	4238246	4242457	4212	5'UTR	Zm00001d027392	4.40407
Chr1	4256457	4256557	101	5'UTR	Zm00001d027392	4.40407
Chr1	4295020	4296236	1217	3'UTR	Zm00001d027392	4.40407
Chr1	4340184	4340659	476	stop_codon	Zm00001d027394	3.59946
Chr1	4420755	4421055	301	3'UTR	Zm00001d027402	0.299785
Chr1	4835198	4835423	226	3'UTR	Zm00001d027415	6.23804
Chr1	5106917	5107192	276	exonic	Zm00001d027429	2.61686
Chr1	5111744	5112189	446	exonic	Zm00001d027430	9.96361
Chr1	5115748	5116316	569	stop_codon	Zm00001d027430	9.96361
Chr1	5126591	5127784	1194	stop_codon	Zm00001d027431	7.98404
Chr1	5159352	5159752	401	start_codon	Zm00001d027434	1.09447
Chr1	5208027	5208577	551	3'UTR	Zm00001d027435	9.06249
Chr1	5491705	5492330	626	exonic	Zm00001d027446	61.7989
Chr1	5522012	5523341	1330	3'UTR	Zm00001d027448	3.86654
Chr1	5525973	5526840	868	stop_codon	Zm00001d027449	0.371262
Chr1	5799393	5799493	101	exonic	Zm00001d027460	7.85907
Chr1	6307981	6308439	459	exonic	Zm00001d027485	4.44046
Chr1	6308464	6308920	457	exonic	Zm00001d027485	4.44046
Chr1	6407252	6408519	1268	start_codon	Zm00001d027488	685.592
Chr1	6773020	6773295	276	exonic	Zm00001d027499	0.505552
Chr1	7028462	7028712	251	5'UTR	Zm00001d027506	2.9366
Chr1	7029555	7029859	305	5'UTR	Zm00001d027506	2.9366
Chr1	7073283	7073951	669	start_codon	Zm00001d027509	0.916766
Chr1	7252381	7252606	226	5'UTR	Zm00001d027515	0.441107
Chr1	7253159	7253259	101	5'UTR	Zm00001d027515	0.441107
Chr1	7293589	7296937	3349	stop_codon	Zm00001d027516	7.85741
Chr1	7345472	7346200	729	stop_codon	Zm00001d027519	2.7231
Chr1	7395108	7395483	376	5'UTR	Zm00001d027523	10.1486
Chr1	7397838	7397963	126	3'UTR	Zm00001d027523	10.1486
Chr1	7401782	7402808	1027	stop_codon	Zm00001d027524	0.326293
Chr1	7564983	7567037	2055	stop_codon	Zm00001d027533	5.36844
Chr1	8231078	8232733	1656	stop_codon	Zm00001d027566	0
Chr1	8281268	8281643	376	start_codon	Zm00001d027570	2.67804
Chr1	8283062	8283437	376	3'UTR	Zm00001d027570	2.67804
Chr1	8302996	8305899	2904	start_codon	Zm00001d027572	3.9876
Chr1	8333198	8334085	888	5'UTR	Zm00001d027576	5.70078
Chr1	8552562	8552662	101	5'UTR	Zm00001d027588	6.02377
Chr1	8676054	8676154	101	exonic	Zm00001d027597	7.25893
Chr1	9233039	9233305	267	3'UTR	Zm00001d027622	0.677604
Chr1	10261580	10262219	640	5'UTR	Zm00001d027656	4.28902
Chr1	10349162	10350989	1828	start_codon	Zm00001d027659	41.4063
Chr1	10501854	10505127	3274	5'UTR	Zm00001d027665	2.85086
Chr1	10505177	10505466	290	5'UTR	Zm00001d027665	2.85086
Chr1	10576110	10576535	426	ncRNA_exonic	Zm00001d022669	3.4731
Chr1	11584950	11585375	426	exonic	Zm00001d027706	1.33835
Chr1	11587778	11587878	101	3'UTR	Zm00001d027706	1.33835
Chr1	11587953	11588181	229	3'UTR	Zm00001d027706	1.33835
Chr1	11881551	11882954	1404	exonic	Zm00001d027714	14.4706
Chr1	11957874	11981218	23345	5'UTR	Zm00001d027715	0.42424
Chr1	12294952	12295527	576	3'UTR	Zm00001d027726	5.80304
Chr1	12295802	12296577	776	3'UTR	Zm00001d027726	5.80304
Chr1	12330733	12331233	501	exonic	Zm00001d027727	6.49981
Chr1	12676352	12681850	5499	stop_codon	Zm00001d027755	1.35459
Chr1	12714064	12716389	2326	stop_codon	Zm00001d027757	1.27881
Chr1	13144535	13144685	151	exonic	Zm00001d027767	2.97375
Chr1	13182230	13182655	426	3'UTR	Zm00001d027769	26.747
Chr1	13475777	13476277	501	5'UTR	Zm00001d027788	0.0412207
Chr1	13481377	13481602	226	3'UTR	Zm00001d027788	0.0412207
Chr1	13482825	13483250	426	3'UTR	Zm00001d027788	0.0412207
Chr1	13576537	13577853	1317	start_codon	Zm00001d027790	8.03599
Chr1	13759205	13759330	126	exonic	Zm00001d027799	7.4605
Chr1	13967664	13967764	101	exonic	Zm00001d027805	1.56442
Chr1	13967789	13968271	483	stop_codon	Zm00001d027805	1.56442
Chr1	14990319	14990869	551	stop_codon	Zm00001d027843	0.321259
Chr1	15015449	15018699	3251	stop_codon	Zm00001d027845	1.94173
Chr1	15062471	15062621	151	exonic	Zm00001d027846	4.58083
Chr1	15062646	15062871	226	stop_codon	Zm00001d027846	4.58083
Chr1	15582787	15583487	701	start_codon	Zm00001d027861	37.3759
Chr1	15968703	15969274	572	exonic	Zm00001d027869	4.59572
Chr1	15969374	15970971	1598	stop_codon	Zm00001d027869	4.59572
Chr1	15972236	15973162	927	exonic	Zm00001d027869	4.59572
Chr1	16848325	16848595	271	3'UTR	Zm00001d027892	0.172538
Chr1	16974028	16974153	126	3'UTR	Zm00001d027895	11.7891
Chr1	17147547	17148117	571	exonic	Zm00001d027900	1.41099
Chr1	17186675	17188739	2065	start_codon	Zm00001d027904	40.8873
Chr1	17189439	17189589	151	exonic	Zm00001d027904	40.8873
Chr1	17538188	17551006	12819	stop_codon	Zm00001d027916	4.64962
Chr1	17697700	17698075	376	start_codon	Zm00001d027921	3.94514
Chr1	17966081	17967393	1313	5'UTR	Zm00001d027936	46.3119
Chr1	17975369	17975469	101	3'UTR	Zm00001d027936	46.3119
Chr1	17982566	17982666	101	3'UTR	Zm00001d027937	0.926365
Chr1	17983366	17984178	813	3'UTR	Zm00001d027937	0.926365
Chr1	17984228	17984753	526	3'UTR	Zm00001d027937	0.926365
Chr1	17984878	17985353	476	3'UTR	Zm00001d027937	0.926365
Chr1	18279621	18279996	376	exonic	Zm00001d027954	1.98973
Chr1	18460370	18460770	401	exonic	Zm00001d027963	1.6981
Chr1	18766795	18767461	667	exonic	Zm00001d027971	8.46086
Chr1	19433258	19434020	763	start_codon	Zm00001d027987	0.171393
Chr1	19434749	19434874	126	3'UTR	Zm00001d027987	0.171393
Chr1	20533420	20534660	1241	5'UTR	Zm00001d028020	10.276
Chr1	20612951	20613326	376	exonic	Zm00001d028022	6.2162
Chr1	20613376	20613526	151	stop_codon	Zm00001d028022	6.2162
Chr1	20613551	20613776	226	3'UTR	Zm00001d028022	6.2162
Chr1	20614001	20614401	401	3'UTR	Zm00001d028022	6.2162
Chr1	21523379	21524304	926	3'UTR	Zm00001d028045	5.25963
Chr1	21684471	21684621	151	exonic	Zm00001d028050	6.9227
Chr1	21685096	21685196	101	exonic	Zm00001d028050	6.9227
Chr1	22221063	22221550	488	3'UTR	Zm00001d028083	0
Chr1	22599642	22600067	426	5'UTR	Zm00001d028088	5.26896
Chr1	23112678	23112928	251	exonic	Zm00001d028109	6.94347
Chr1	23112953	23113128	176	exonic	Zm00001d028109	6.94347
Chr1	23147802	23148092	291	5'UTR	Zm00001d028112	18.2612
Chr1	23268580	23268730	151	exonic	Zm00001d028114	4.38724
Chr1	24417027	24417177	151	exonic	Zm00001d028154	0.225696
Chr1	25306028	25306378	351	exonic	Zm00001d028173	5.0677
Chr1	25306453	25306678	226	exonic	Zm00001d028173	5.0677
Chr1	25796935	25802696	5762	5'UTR	Zm00001d028191	4.57613
Chr1	26044422	26044797	376	3'UTR	Zm00001d028201	33.6868
Chr1	26180627	26181115	489	3'UTR	Zm00001d028204	0.578555
Chr1	26334388	26334513	126	5'UTR	Zm00001d028207	52.0016
Chr1	27047649	27048149	501	stop_codon	Zm00001d028220	1.4185
Chr1	27280204	27281304	1101	exonic	Zm00001d028227	3.61125
Chr1	27284830	27285055	226	3'UTR	Zm00001d028227	3.61125
Chr1	27828717	27829642	926	exonic	Zm00001d028245	10.7998
Chr1	28054943	28055218	276	3'UTR	Zm00001d028252	0.0434868
Chr1	28075066	28075291	226	3'UTR	Zm00001d028255	0.07782
Chr1	28075316	28075416	101	3'UTR	Zm00001d028255	0.07782
Chr1	28076216	28076562	347	3'UTR	Zm00001d028255	0.07782
Chr1	28086407	28091654	5248	exonic	Zm00001d028256	4.43952
Chr1	28100734	28102920	2187	stop_codon	Zm00001d028256	4.43952
Chr1	28393125	28393300	176	5'UTR	Zm00001d028262	3.372
Chr1	28575273	28575448	176	3'UTR	Zm00001d028264	1.62309
Chr1	28611653	28611753	101	5'UTR	Zm00001d028265	10.1574
Chr1	31050223	31051714	1492	stop_codon	Zm00001d028331	2.04913
Chr1	31888351	31888451	101	5'UTR	Zm00001d028358	0.722051
Chr1	31907321	31908774	1454	3'UTR	Zm00001d028358	0.722051
Chr1	32049796	32052454	2659	stop_codon	Zm00001d028360	10.1347
Chr1	32296239	32297240	1002	3'UTR	Zm00001d028367	13.32
Chr1	32327083	32327258	176	exonic	Zm00001d028368	4.46341
Chr1	32354901	32355276	376	start_codon	Zm00001d028369	3.27486
Chr1	32355301	32355401	101	exonic	Zm00001d028369	3.27486
Chr1	32363787	32364162	376	start_codon	Zm00001d028370	11.4347
Chr1	33445439	33446240	802	3'UTR	Zm00001d028397	18.5597
Chr1	33446290	33446490	201	3'UTR	Zm00001d028397	18.5597
Chr1	33491418	33491688	271	ncRNA_exonic	Zm00001d022708	0
Chr1	33789650	33790175	526	stop_codon	Zm00001d028408	0.145241
Chr1	34144690	34145390	701	start_codon	Zm00001d028415	2.9518
Chr1	34145465	34145640	176	exonic	Zm00001d028415	2.9518
Chr1	34509663	34510313	651	exonic	Zm00001d028422	0.647904
Chr1	34540362	34540819	458	start_codon	Zm00001d028423	0.74839
Chr1	35502949	35503658	710	exonic	Zm00001d028456	2.23943
Chr1	35503683	35504895	1213	stop_codon	Zm00001d028456	2.23943
Chr1	35871817	35872167	351	exonic	Zm00001d028467	0.955076
Chr1	36143212	36143612	401	5'UTR	Zm00001d028474	20.5458
Chr1	36212410	36214641	2232	exonic	Zm00001d028475	12.8401
Chr1	36481821	36481946	126	exonic	Zm00001d028481	19.8262
Chr1	36681494	36682144	651	start_codon	Zm00001d028485	1.39076
Chr1	36838642	36838742	101	stop_codon	Zm00001d028490	3.35971
Chr1	36839731	36839881	151	exonic	Zm00001d028490	3.35971
Chr1	37477311	37478142	832	exonic	Zm00001d028509	31.3113
Chr1	38338678	38338778	101	5'UTR	Zm00001d028531	6.2935
Chr1	38393584	38394180	597	start_codon	Zm00001d028532	11.0879
Chr1	38405337	38405737	401	exonic	Zm00001d028533	9.718
Chr1	38405762	38405887	126	exonic	Zm00001d028533	9.718
Chr1	38407087	38407235	149	exonic	Zm00001d028533	9.718
Chr1	38734478	38735536	1059	exonic	Zm00001d028543	9.0928
Chr1	38903222	38903755	534	5'UTR	Zm00001d028546	6.62757
Chr1	38977794	38977894	101	3'UTR	Zm00001d028550	13.8512
Chr1	39155935	39156702	768	5'UTR	Zm00001d028560	6.155
Chr1	39157893	39157993	101	3'UTR	Zm00001d028560	6.155
Chr1	39162815	39162915	101	3'UTR	Zm00001d028560	6.155
Chr1	39393997	39397479	3483	start_codon	Zm00001d028568	24.766
Chr1	40092612	40092712	101	5'UTR	Zm00001d028586	16.1537
Chr1	40092912	40093262	351	5'UTR	Zm00001d028586	16.1537
Chr1	40256646	40256887	242	5'UTR	Zm00001d028597	5.57757
Chr1	40429888	40430692	805	stop_codon	Zm00001d028601	95.2238
Chr1	41794920	41795370	451	exonic	Zm00001d028649	4.45005
Chr1	42117255	42117630	376	5'UTR	Zm00001d028660	9.54756
Chr1	42120265	42120650	386	5'UTR	Zm00001d028660	9.54756
Chr1	42120675	42120775	101	5'UTR	Zm00001d028660	9.54756
Chr1	42757919	42759855	1937	start_codon	Zm00001d028676	6.37204
Chr1	42784551	42784851	301	exonic	Zm00001d028679	14.712
Chr1	42785268	42786287	1020	exonic	Zm00001d028679	14.712
Chr1	42786387	42786787	401	stop_codon	Zm00001d028679	14.712
Chr1	43082271	43083196	926	exonic	Zm00001d028686	0.668164
Chr1	43356126	43356376	251	5'UTR	Zm00001d028695	3.93151
Chr1	43574057	43574482	426	5'UTR	Zm00001d028699	1.93956
Chr1	43574632	43575457	826	5'UTR	Zm00001d028699	1.93956
Chr1	43578757	43578857	101	5'UTR	Zm00001d028699	1.93956
Chr1	43580578	43580678	101	3'UTR	Zm00001d028699	1.93956
Chr1	43725949	43726074	126	exonic	Zm00001d028705	1.4202
Chr1	43726099	43726910	812	exonic	Zm00001d028705	1.4202
Chr1	43832264	43832814	551	3'UTR	Zm00001d028707	3.99264
Chr1	44002489	44002914	426	3'UTR	Zm00001d028712	12.3305
Chr1	44003239	44004514	1276	3'UTR	Zm00001d028712	12.3305
Chr1	44005414	44005689	276	3'UTR	Zm00001d028712	12.3305
Chr1	44009653	44010253	601	start_codon	Zm00001d028713	11.1428
Chr1	44171059	44171234	176	exonic	Zm00001d028715	1.74673
Chr1	44533381	44536303	2923	stop_codon	Zm00001d028730	8.83706
Chr1	45885278	45888083	2806	exonic	Zm00001d028762	3.79874
Chr1	46332949	46333399	451	3'UTR	Zm00001d028783	0.185018
Chr1	46381447	46381900	454	start_codon	Zm00001d028786	100.537
Chr1	46383252	46384011	760	stop_codon	Zm00001d028786	100.537
Chr1	46956393	46956668	276	stop_codon	Zm00001d028806	1.17669
Chr1	47584676	47584826	151	3'UTR	Zm00001d028818	6.05047
Chr1	47730134	47730406	273	exonic	Zm00001d028824	4.94208
Chr1	47748891	47749383	493	5'UTR	Zm00001d028825	5.63176
Chr1	47788523	47788698	176	exonic	Zm00001d028826	1.84439
Chr1	47788798	47788898	101	exonic	Zm00001d028826	1.84439
Chr1	47792760	47793210	451	5'UTR	Zm00001d028827	2.90264
Chr1	47798283	47800501	2219	stop_codon	Zm00001d028827	2.90264
Chr1	48280630	48281395	766	exonic	Zm00001d028836	0.773867
Chr1	48334934	48335084	151	exonic	Zm00001d028840	0.57134
Chr1	50143086	50143261	176	exonic	Zm00001d028898	2.99605
Chr1	50451324	50455013	3690	stop_codon	Zm00001d028905	9.94124
Chr1	50781058	50781208	151	5'UTR	Zm00001d028910	5.46806
Chr1	51130593	51132947	2355	3'UTR	Zm00001d028915	27.176
Chr1	51133122	51134514	1393	3'UTR	Zm00001d028915	27.176
Chr1	51135089	51135214	126	3'UTR	Zm00001d028915	27.176
Chr1	51135388	51149234	13847	3'UTR	Zm00001d028915	27.176
Chr1	52163997	52164372	376	exonic	Zm00001d028935	1.02728
Chr1	53031327	53032126	800	stop_codon	Zm00001d028962	5.22928
Chr1	53142549	53143215	667	start_codon	Zm00001d028963	45.5913
Chr1	53144167	53144911	745	stop_codon	Zm00001d028963	45.5913
Chr1	53153765	53154681	917	stop_codon	Zm00001d028964	9.74653
Chr1	53309063	53309313	251	exonic	Zm00001d028973	0.174654
Chr1	53368737	53369237	501	exonic	Zm00001d028974	83.8589
Chr1	54478177	54478352	176	3'UTR	Zm00001d029004	1.02774
Chr1	54756080	54756798	719	3'UTR	Zm00001d029010	4.91831
Chr1	55459181	55459306	126	5'UTR	Zm00001d029034	15.8072
Chr1	55929532	55929657	126	5'UTR	Zm00001d029044	14.7039
Chr1	56746002	56746102	101	exonic	Zm00001d029059	0.492608
Chr1	56980825	56980925	101	exonic	Zm00001d029066	3.6028
Chr1	56980975	56981075	101	exonic	Zm00001d029066	3.6028
Chr1	56981100	56981200	101	exonic	Zm00001d029066	3.6028
Chr1	56981225	56981600	376	exonic	Zm00001d029066	3.6028
Chr1	57265743	57266206	464	stop_codon	Zm00001d029077	5.13331
Chr1	57480136	57481205	1070	3'UTR	Zm00001d029088	0.851987
Chr1	57660426	57675502	15077	5'UTR	Zm00001d029095	14.9415
Chr1	59028003	59030622	2620	stop_codon	Zm00001d029124	27.2801
Chr1	59759932	59763818	3887	5'UTR	Zm00001d029133	3.54797
Chr1	59773641	59777587	3947	5'UTR	Zm00001d029133	3.54797
Chr1	60932425	60933211	787	start_codon	Zm00001d029170	17.5564
Chr1	61041545	61043426	1882	start_codon	Zm00001d029177	14.4044
Chr1	61214785	61215184	400	5'UTR	Zm00001d029180	11.0905
Chr1	61494900	61495761	862	exonic	Zm00001d029184	0.416989
Chr1	61567423	61567598	176	3'UTR	Zm00001d029188	4.52937
Chr1	61641819	61642292	474	stop_codon	Zm00001d029190	1.24239
Chr1	61898635	61899229	595	start_codon	Zm00001d029197	6.24111
Chr1	62408809	62409836	1028	5'UTR	Zm00001d029206	1.63562
Chr1	62412761	62412911	151	3'UTR	Zm00001d029206	1.63562
Chr1	62416440	62417139	700	3'UTR	Zm00001d029206	1.63562
Chr1	62419851	62420357	507	exonic	Zm00001d029208	9.52849
Chr1	62425502	62427352	1851	stop_codon	Zm00001d029208	9.52849
Chr1	62737484	62739079	1596	3'UTR	Zm00001d029215	0.214564
Chr1	64438530	64438857	328	5'UTR	Zm00001d029272	4.32316
Chr1	64475075	64477937	2863	3'UTR	Zm00001d029272	4.32316
Chr1	64479558	64479758	201	3'UTR	Zm00001d029272	4.32316
Chr1	64918044	64918613	570	exonic	Zm00001d029289	0.381015
Chr1	64919204	64919569	366	stop_codon	Zm00001d029289	0.381015
Chr1	64987760	64988210	451	stop_codon	Zm00001d029290	24.547
Chr1	66336027	66336477	451	3'UTR	Zm00001d029333	1.44721
Chr1	66336552	66337002	451	3'UTR	Zm00001d029333	1.44721
Chr1	66572181	66572831	651	stop_codon	Zm00001d029339	11.0259
Chr1	66934946	66935271	326	exonic	Zm00001d029350	0.586582
Chr1	67605267	67605467	201	exonic	Zm00001d029366	0.676135
Chr1	67607024	67607802	779	3'UTR	Zm00001d029366	0.676135
Chr1	67608333	67608483	151	exonic	Zm00001d029366	0.676135
Chr1	67608933	67609133	201	3'UTR	Zm00001d029366	0.676135
Chr1	67927924	67929661	1738	stop_codon	Zm00001d029371	1.03981
Chr1	67961561	67961686	126	5'UTR	Zm00001d029372	3.12083
Chr1	67972473	67973213	741	stop_codon	Zm00001d029373	8.624
Chr1	68088484	68089009	526	5'UTR	Zm00001d029375	8.30564
Chr1	68218060	68220681	2622	exonic	Zm00001d029376	38.2375
Chr1	68246692	68247117	426	5'UTR	Zm00001d029378	2.83047
Chr1	68534431	68537475	3045	exonic	Zm00001d029385	0
Chr1	68936383	68938232	1850	stop_codon	Zm00001d029397	1.14882
Chr1	69622785	69623088	304	exonic	Zm00001d029416	7.24504
Chr1	69848666	69849397	732	exonic	Zm00001d029422	11.1225
Chr1	69850432	69850807	376	exonic	Zm00001d029422	11.1225
Chr1	70063440	70063790	351	5'UTR	Zm00001d029426	11.0998
Chr1	70297163	70297538	376	exonic	Zm00001d029435	2.42898
Chr1	70297588	70297988	401	exonic	Zm00001d029435	2.42898
Chr1	71436469	71437172	704	3'UTR	Zm00001d029454	2.67752
Chr1	71518960	71519524	565	start_codon	Zm00001d029455	6.85274
Chr1	71522736	71523901	1166	stop_codon	Zm00001d029455	6.85274
Chr1	72784574	72784949	376	5'UTR	Zm00001d029486	0
Chr1	72831403	72831603	201	5'UTR	Zm00001d029487	9.58303
Chr1	72872522	72872758	237	start_codon	Zm00001d029488	1.44061
Chr1	72886332	72887083	752	stop_codon	Zm00001d029489	4.40112
Chr1	73371978	73372403	426	exonic	Zm00001d029499	12.9249
Chr1	73372778	73373203	426	stop_codon	Zm00001d029499	12.9249
Chr1	73574272	73575651	1380	stop_codon	Zm00001d029504	4.89473
Chr1	74101257	74101657	401	stop_codon	Zm00001d029515	3.16697
Chr1	74249635	74250060	426	exonic	Zm00001d029519	62.798
Chr1	74273121	74273682	562	3'UTR	Zm00001d029520	7.66841
Chr1	75405712	75406487	776	exonic	Zm00001d029540	3.70882
Chr1	76050750	76051214	465	start_codon	Zm00001d029555	6.4079
Chr1	76054459	76055118	660	stop_codon	Zm00001d029555	6.4079
Chr1	76589322	76589597	276	exonic	Zm00001d029564	0.493634
Chr1	76858231	76858531	301	3'UTR	Zm00001d029571	7.1036
Chr1	77170260	77170360	101	5'UTR	Zm00001d029576	2.72346
Chr1	78349202	78349327	126	5'UTR	Zm00001d029595	15.8853
Chr1	79984742	79985613	872	5'UTR	Zm00001d029620	26.2441
Chr1	81680008	81687284	7277	3'UTR	Zm00001d029657	2.67382
Chr1	81703605	81704355	751	stop_codon	Zm00001d029657	2.67382
Chr1	82101345	82101845	501	start_codon	Zm00001d029673	6.58889
Chr1	83058579	83059448	870	stop_codon	Zm00001d029699	0.095121
Chr1	83198461	83199180	720	exonic	Zm00001d029704	0.247483
Chr1	83647850	83648450	601	exonic	Zm00001d029714	3.0084
Chr1	84032330	84035792	3463	stop_codon	Zm00001d029719	1.56539
Chr1	84139347	84139822	476	5'UTR	Zm00001d029722	8.3586
Chr1	84141772	84141922	151	3'UTR	Zm00001d029722	8.3586
Chr1	84224920	84227369	2450	stop_codon	Zm00001d029725	10.8815
Chr1	85071612	85071862	251	stop_codon	Zm00001d029744	1.4513
Chr1	85099366	85099591	226	3'UTR	Zm00001d029745	220.407
Chr1	85174123	85174273	151	3'UTR	Zm00001d029747	1.82386
Chr1	86005897	86006272	376	3'UTR	Zm00001d029758	0.227489
Chr1	86354894	86355119	226	exonic	Zm00001d029772	6.97517
Chr1	86529893	86530243	351	stop_codon	Zm00001d029778	1.14593
Chr1	88197598	88198631	1034	stop_codon	Zm00001d029814	1.90169
Chr1	88696655	88700228	3574	exonic	Zm00001d029822	50.3457
Chr1	89566750	89567025	276	exonic	Zm00001d029839	1.94029
Chr1	89930097	89930422	326	5'UTR	Zm00001d029848	16.574
Chr1	89950642	89950742	101	exonic	Zm00001d029849	4.30673
Chr1	91135782	91136310	529	5'UTR	Zm00001d029868	3.65066
Chr1	92217608	92217833	226	exonic	Zm00001d029885	0.155814
Chr1	92557053	92557178	126	3'UTR	Zm00001d029889	10.5924
Chr1	92561875	92562100	226	3'UTR	Zm00001d029889	10.5924
Chr1	92562200	92562300	101	3'UTR	Zm00001d029889	10.5924
Chr1	92562500	92563019	520	3'UTR	Zm00001d029889	10.5924
Chr1	92734517	92735042	526	exonic	Zm00001d029892	2.29858
Chr1	93748033	93748233	201	exonic	Zm00001d029910	2.92306
Chr1	93749333	93749483	151	3'UTR	Zm00001d029910	2.92306
Chr1	94348101	94348781	681	3'UTR	Zm00001d029919	3.93965
Chr1	95963294	95963669	376	5'UTR	Zm00001d029946	0.363611
Chr1	95966312	95966812	501	stop_codon	Zm00001d029946	0.363611
Chr1	97097436	97097761	326	5'UTR	Zm00001d029973	12.2624
Chr1	97098511	97098611	101	5'UTR	Zm00001d029973	12.2624
Chr1	97104525	97105441	917	exonic	Zm00001d029974	4.15905
Chr1	97313373	97313748	376	5'UTR	Zm00001d029978	7.21272
Chr1	97316323	97317291	969	stop_codon	Zm00001d029978	7.21272
Chr1	98231307	98231507	201	3'UTR	Zm00001d029994	0
Chr1	98968196	98969284	1089	stop_codon	Zm00001d030010	48.727
Chr1	99772823	99772948	126	exonic	Zm00001d030016	1.44599
Chr1	99774198	99774498	301	exonic	Zm00001d030016	1.44599
Chr1	99774848	99776479	1632	exonic	Zm00001d030016	1.44599
Chr1	99828876	99828976	101	exonic	Zm00001d030017	0
Chr1	99940405	99940872	468	exonic	Zm00001d030019	1.24634
Chr1	99946907	99947381	475	exonic	Zm00001d030020	24.176
Chr1	100635568	100635976	409	exonic	Zm00001d030026	10.0311
Chr1	102220213	102220513	301	exonic	Zm00001d030051	11.5037
Chr1	102362785	102363384	600	stop_codon	Zm00001d030053	0.169406
Chr1	102712518	102712668	151	exonic	Zm00001d030061	3.75472
Chr1	105183315	105183740	426	5'UTR	Zm00001d030094	4.06633
Chr1	106125940	106126090	151	3'UTR	Zm00001d030106	38.0465
Chr1	106184094	106184319	226	5'UTR	Zm00001d030108	2.23111
Chr1	106376177	106377213	1037	start_codon	Zm00001d030109	172.149
Chr1	107055300	107056687	1388	stop_codon	Zm00001d030116	2.3443
Chr1	108593383	108593633	251	exonic	Zm00001d030143	1.16182
Chr1	109742708	109743503	796	exonic	Zm00001d030163	11.3634
Chr1	109845041	109845960	920	5'UTR	Zm00001d030164	8.57429
Chr1	110297523	110298223	701	exonic	Zm00001d030171	0.528783
Chr1	111872756	111881875	9120	start_codon	Zm00001d030184	6.2539
Chr1	113122079	113122254	176	5'UTR	Zm00001d030207	4.35769
Chr1	113123429	113123804	376	exonic	Zm00001d030207	4.35769
Chr1	113701871	113702096	226	3'UTR	Zm00001d030217	16.3388
Chr1	113702421	113702721	301	3'UTR	Zm00001d030217	16.3388
Chr1	114871645	114872944	1300	start_codon	Zm00001d030231	3.32232
Chr1	114877175	114877975	801	exonic	Zm00001d030231	3.32232
Chr1	117620032	117621121	1090	5'UTR	Zm00001d030266	7.86923
Chr1	120683366	120683741	376	exonic	Zm00001d030299	0.756598
Chr1	121354584	121354834	251	exonic	Zm00001d030308	1.15077
Chr1	141152642	141161050	8409	stop_codon	Zm00001d030523	0.912315
Chr1	141707533	141707708	176	exonic	Zm00001d030526	10.795
Chr1	141708579	141709078	500	3'UTR	Zm00001d030526	10.795
Chr1	142193325	142194949	1625	stop_codon	Zm00001d030532	1.69024
Chr1	143163634	143163962	329	exonic	Zm00001d030548	0.405513
Chr1	143751717	143752321	605	stop_codon	Zm00001d030556	0.322542
Chr1	144856656	144858835	2180	exonic	Zm00001d030573	15.2427
Chr1	145543985	145545175	1191	start_codon	Zm00001d030577	1.99203
Chr1	146390088	146390713	626	start_codon	Zm00001d030584	6.52181
Chr1	148174553	148175881	1329	exonic	Zm00001d030609	2.58152
Chr1	149605531	149605956	426	5'UTR	Zm00001d030626	10.6754
Chr1	149612335	149613792	1458	exonic	Zm00001d030626	10.6754
Chr1	150131709	150132604	896	exonic	Zm00001d030639	3.63071
Chr1	151225578	151225678	101	3'UTR	Zm00001d030656	0.766648
Chr1	151469672	151469897	226	exonic	Zm00001d030659	21.0818
Chr1	152033286	152033861	576	5'UTR	Zm00001d030666	6.24301
Chr1	152034966	152035066	101	5'UTR	Zm00001d030666	6.24301
Chr1	152854318	152854605	288	3'UTR	Zm00001d030683	0.342258
Chr1	155959567	155959792	226	start_codon	Zm00001d030725	83.1763
Chr1	156210819	156211069	251	3'UTR	Zm00001d030727	3.41558
Chr1	157567182	157567357	176	exonic	Zm00001d030744	8.45411
Chr1	159121738	159122463	726	5'UTR	Zm00001d030774	21.4215
Chr1	159878574	159881281	2708	5'UTR	Zm00001d030790	3.103
Chr1	162232970	162233245	276	exonic	Zm00001d030832	4.03448
Chr1	162457805	162458155	351	3'UTR	Zm00001d030837	4.98791
Chr1	163154617	163154867	251	start_codon	Zm00001d030849	2.63647
Chr1	164365838	164366286	449	5'UTR	Zm00001d030870	1.46622
Chr1	165083115	165083665	551	stop_codon	Zm00001d030879	0
Chr1	166146671	166147171	501	3'UTR	Zm00001d030893	11.7874
Chr1	166147496	166148221	726	3'UTR	Zm00001d030893	11.7874
Chr1	166626310	166626685	376	exonic	Zm00001d030900	1.82976
Chr1	168024762	168030821	6060	5'UTR	Zm00001d030935	9.79983
Chr1	168079274	168079474	201	5'UTR	Zm00001d030935	9.79983
Chr1	168708347	168708704	358	exonic	Zm00001d030953	19.862
Chr1	168924229	168928383	4155	stop_codon	Zm00001d030955	8.65231
Chr1	169235837	169235937	101	3'UTR	Zm00001d030960	9.49186
Chr1	171822612	171822712	101	3'UTR	Zm00001d030982	0.0275553
Chr1	173707759	173708159	401	stop_codon	Zm00001d031018	0.0865513
Chr1	174749439	174749938	500	5'UTR	Zm00001d031041	2.10525
Chr1	177982320	177983073	754	3'UTR	Zm00001d031118	0.176856
Chr1	178918800	178919425	626	exonic	Zm00001d031130	0.912067
Chr1	181311026	181311526	501	start_codon	Zm00001d031178	19.8138
Chr1	181313030	181314251	1222	stop_codon	Zm00001d031178	19.8138
Chr1	181579110	181579510	401	stop_codon	Zm00001d031182	9.71968
Chr1	181952028	181954419	2392	exonic	Zm00001d031200	2.72748
Chr1	182332959	182333084	126	exonic	Zm00001d031210	3.31515
Chr1	182334909	182335434	526	stop_codon	Zm00001d031210	3.31515
Chr1	182383023	182383831	809	stop_codon	Zm00001d031212	2.61313
Chr1	182801961	182802450	490	start_codon	Zm00001d031229	4.81638
Chr1	183193148	183193273	126	3'UTR	Zm00001d031236	0.0430267
Chr1	183197295	183197395	101	3'UTR	Zm00001d031236	0.0430267
Chr1	183197520	183197995	476	3'UTR	Zm00001d031236	0.0430267
Chr1	183290526	183290901	376	5'UTR	Zm00001d031241	0
Chr1	183292756	183293145	390	3'UTR	Zm00001d031241	0
Chr1	183294892	183295242	351	3'UTR	Zm00001d031241	0
Chr1	183895857	183896207	351	5'UTR	Zm00001d031254	1.89308
Chr1	183896432	183896807	376	5'UTR	Zm00001d031254	1.89308
Chr1	184099341	184100141	801	3'UTR	Zm00001d031256	23.0461
Chr1	184100866	184101041	176	3'UTR	Zm00001d031256	23.0461
Chr1	184101166	184101516	351	3'UTR	Zm00001d031256	23.0461
Chr1	184103341	184103741	401	3'UTR	Zm00001d031256	23.0461
Chr1	184631586	184632435	850	stop_codon	Zm00001d031271	1.06562
Chr1	184817528	184819098	1571	stop_codon	Zm00001d031275	6.61408
Chr1	184897859	184899860	2002	start_codon	Zm00001d031279	2.35045
Chr1	185121181	185121556	376	exonic	Zm00001d031287	1.10153
Chr1	185329686	185330017	332	3'UTR	Zm00001d031289	1.20772
Chr1	185702199	185702474	276	5'UTR	Zm00001d031303	33.6541
Chr1	185842088	185842890	803	stop_codon	Zm00001d031309	8.54321
Chr1	185911769	185911919	151	exonic	Zm00001d031317	6.72484
Chr1	185917147	185917272	126	exonic	Zm00001d031318	9.45104
Chr1	186069095	186069220	126	3'UTR	Zm00001d031327	3.97769
Chr1	186730219	186731051	833	5'UTR	Zm00001d031338	7.35846
Chr1	187059912	187060312	401	exonic	Zm00001d031349	199.628
Chr1	187454422	187454822	401	exonic	Zm00001d031364	3.49796
Chr1	187454872	187455340	469	exonic	Zm00001d031364	3.49796
Chr1	189361163	189361563	401	exonic	Zm00001d031415	0.484777
Chr1	189580927	189581327	401	5'UTR	Zm00001d031422	7.6013
Chr1	189585857	189586882	1026	exonic	Zm00001d031422	7.6013
Chr1	190274858	190275358	501	exonic	Zm00001d031445	4.45998
Chr1	190910992	190913640	2649	5'UTR	Zm00001d031457	2.40935
Chr1	191587358	191588155	798	stop_codon	Zm00001d031485	0.857159
Chr1	191639934	191640109	176	exonic	Zm00001d031486	9.51376
Chr1	191641538	191644950	3413	3'UTR	Zm00001d031486	9.51376
Chr1	191767553	191767778	226	5'UTR	Zm00001d031487	21.513
Chr1	191768395	191768495	101	exonic	Zm00001d031487	21.513
Chr1	191908303	191908516	214	start_codon	Zm00001d031494	87.9657
Chr1	193255483	193256980	1498	stop_codon	Zm00001d031532	30.648
Chr1	193453710	193453835	126	exonic	Zm00001d031535	12.689
Chr1	193453860	193454085	226	exonic	Zm00001d031535	12.689
Chr1	193694043	193695688	1646	5'UTR	Zm00001d031539	18.7953
Chr1	194113043	194113268	226	exonic	Zm00001d031554	16.3497
Chr1	194688097	194688608	512	start_codon	Zm00001d031569	11.2829
Chr1	194689736	194690034	299	exonic	Zm00001d031569	11.2829
Chr1	194690966	194691805	840	stop_codon	Zm00001d031569	11.2829
Chr1	195875160	195875843	684	stop_codon	Zm00001d031599	0
Chr1	196379580	196380539	960	stop_codon	Zm00001d031620	0
Chr1	196576464	196576814	351	5'UTR	Zm00001d031621	5.05738
Chr1	196577714	196577989	276	5'UTR	Zm00001d031621	5.05738
Chr1	196580364	196581014	651	5'UTR	Zm00001d031621	5.05738
Chr1	197064328	197065238	911	exonic	Zm00001d031638	2.14313
Chr1	197066246	197066757	512	stop_codon	Zm00001d031638	2.14313
Chr1	197494531	197494906	376	5'UTR	Zm00001d031653	13.2005
Chr1	197547575	197548031	457	3'UTR	Zm00001d031655	46.6258
Chr1	197548631	197548731	101	3'UTR	Zm00001d031655	46.6258
Chr1	198160760	198161444	685	exonic	Zm00001d031670	1.28344
Chr1	198162019	198162823	805	3'UTR	Zm00001d031670	1.28344
Chr1	198270728	198271106	379	3'UTR	Zm00001d031674	3.05543
Chr1	198294286	198298386	4101	5'UTR	Zm00001d031676	3.47136
Chr1	198609601	198620170	10570	stop_codon	Zm00001d031684	10.9213
Chr1	198626540	198627245	706	stop_codon	Zm00001d031685	0.025928
Chr1	198649818	198651796	1979	start_codon	Zm00001d031688	6.50751
Chr1	198748389	198749198	810	stop_codon	Zm00001d031696	102.173
Chr1	198749223	198750105	883	3'UTR	Zm00001d031696	102.173
Chr1	199074776	199076299	1524	start_codon	Zm00001d031707	11.982
Chr1	199503401	199503526	126	exonic	Zm00001d031723	3.44524
Chr1	199519513	199520662	1150	5'UTR	Zm00001d031724	0.521167
Chr1	199523813	199524188	376	exonic	Zm00001d031724	0.521167
Chr1	199526054	199526569	516	3'UTR	Zm00001d031724	0.521167
Chr1	202457773	202458230	458	exonic	Zm00001d031807	0.982331
Chr1	202460959	202461334	376	3'UTR	Zm00001d031807	0.982331
Chr1	202467597	202467819	223	3'UTR	Zm00001d031808	1.20072
Chr1	202981538	202982307	770	stop_codon	Zm00001d031822	0.863008
Chr1	203973887	203974445	559	5'UTR	Zm00001d031847	18.6735
Chr1	203983386	203983861	476	3'UTR	Zm00001d031847	18.6735
Chr1	204236603	204238476	1874	5'UTR	Zm00001d031854	4.68309
Chr1	205429972	205430122	151	start_codon	Zm00001d031891	85.6703
Chr1	205443568	205443842	275	exonic	Zm00001d031892	6.33116
Chr1	206535349	206535499	151	exonic	Zm00001d031911	6.1669
Chr1	207799414	207799885	472	stop_codon	Zm00001d031949	4.29593
Chr1	208945506	208949363	3858	3'UTR	Zm00001d031992	10.0358
Chr1	209096368	209096543	176	exonic	Zm00001d031997	208.762
Chr1	209551840	209552040	201	3'UTR	Zm00001d032016	7.95412
Chr1	209552640	209553966	1327	3'UTR	Zm00001d032016	7.95412
Chr1	209721271	209721371	101	exonic	Zm00001d032024	7.9143
Chr1	210138614	210138853	240	stop_codon	Zm00001d032036	5.23727
Chr1	210915269	210915594	326	exonic	Zm00001d032055	0.202335
Chr1	210915769	210915969	201	3'UTR	Zm00001d032055	0.202335
Chr1	211231608	211232383	776	stop_codon	Zm00001d032069	1.16845
Chr1	211774426	211784407	9982	exonic	Zm00001d032078	2.30376
Chr1	212545322	212545558	237	5'UTR	Zm00001d032096	3.49886
Chr1	212550075	212558148	8074	3'UTR	Zm00001d032096	3.49886
Chr1	213128635	213129019	385	stop_codon	Zm00001d032103	0
Chr1	213313393	213314571	1179	5'UTR	Zm00001d032111	7.88383
Chr1	213509393	213511566	2174	exonic	Zm00001d032114	3.77241
Chr1	213511866	213513171	1306	stop_codon	Zm00001d032114	3.77241
Chr1	213779200	213779774	575	exonic	Zm00001d032120	0.158545
Chr1	214671567	214671823	257	5'UTR	Zm00001d032156	31.1583
Chr1	214721708	214725041	3334	stop_codon	Zm00001d032157	4.56522
Chr1	216163397	216163522	126	exonic	Zm00001d032185	9.6235
Chr1	216163622	216164122	501	exonic	Zm00001d032185	9.6235
Chr1	216284780	216285590	811	exonic	Zm00001d032188	2.31216
Chr1	217014651	217015151	501	exonic	Zm00001d032204	8.71526
Chr1	217254887	217255237	351	3'UTR	Zm00001d032212	1.92631
Chr1	218000715	218001338	624	5'UTR	Zm00001d032229	33.0708
Chr1	218157345	218157695	351	exonic	Zm00001d032233	1.94425
Chr1	218157720	218158201	482	stop_codon	Zm00001d032233	1.94425
Chr1	218364780	218366013	1234	3'UTR	Zm00001d032238	3.80221
Chr1	218500404	218500920	517	exonic	Zm00001d032239	29.0412
Chr1	219345225	219346185	961	3'UTR	Zm00001d032261	0.343731
Chr1	219484679	219484802	124	exonic	Zm00001d032262	2.15519
Chr1	219659819	219660144	326	exonic	Zm00001d032264	0.99288
Chr1	219661244	219661541	298	exonic	Zm00001d032264	0.99288
Chr1	219869870	219870282	413	exonic	Zm00001d032270	10.7346
Chr1	220776885	220777674	790	exonic	Zm00001d032295	4.433
Chr1	221568138	221568513	376	start_codon	Zm00001d032308	4.56932
Chr1	222267103	222267470	368	stop_codon	Zm00001d032322	1.2341
Chr1	222454738	222455353	616	stop_codon	Zm00001d032324	0.462001
Chr1	223001120	223001445	326	exonic	Zm00001d032336	6.45215
Chr1	223132135	223133262	1128	stop_codon	Zm00001d032338	6.78165
Chr1	224023704	224024179	476	5'UTR	Zm00001d032362	5.77005
Chr1	224206650	224207025	376	exonic	Zm00001d032372	0.945096
Chr1	224461081	224462017	937	5'UTR	Zm00001d032375	6.38411
Chr1	224769815	224770369	555	3'UTR	Zm00001d032383	1009.9
Chr1	225506226	225506497	272	exonic	Zm00001d032399	19.8948
Chr1	225511260	225511458	199	exonic	Zm00001d032400	4.96517
Chr1	225549163	225549641	479	3'UTR	Zm00001d032404	1.49545
Chr1	225917102	225917902	801	stop_codon	Zm00001d032418	0.854948
Chr1	225974869	225975552	684	start_codon	Zm00001d032422	451.856
Chr1	226425474	226425849	376	3'UTR	Zm00001d032439	1.75504
Chr1	227155945	227156195	251	start_codon	Zm00001d032453	8.02694
Chr1	227452806	227453031	226	3'UTR	Zm00001d032461	0
Chr1	228036404	228036929	526	exonic	Zm00001d032478	1.14697
Chr1	228333362	228334052	691	stop_codon	Zm00001d032492	0
Chr1	228405103	228405413	311	exonic	Zm00001d032495	1.45341
Chr1	229324099	229325669	1571	stop_codon	Zm00001d032521	0.952069
Chr1	229632743	229633170	428	5'UTR	Zm00001d032529	4.16327
Chr1	229722961	229724024	1064	exonic	Zm00001d032530	3.72465
Chr1	229724049	229724750	702	exonic	Zm00001d032530	3.72465
Chr1	231149245	231149871	627	start_codon	Zm00001d032578	0.996142
Chr1	231150346	231150571	226	stop_codon	Zm00001d032578	0.996142
Chr1	231354259	231357211	2953	5'UTR	Zm00001d032587	1.85729
Chr1	231626346	231626496	151	5'UTR	Zm00001d032598	5.83014
Chr1	232008768	232009043	276	exonic	Zm00001d032609	6.85414
Chr1	232010584	232012448	1865	5'UTR	Zm00001d032609	6.85414
Chr1	232176352	232176727	376	exonic	Zm00001d032615	76.125
Chr1	232352848	232353120	273	exonic	Zm00001d032621	1.44956
Chr1	232680652	232681302	651	exonic	Zm00001d032636	5.21593
Chr1	232681427	232681552	126	3'UTR	Zm00001d032636	5.21593
Chr1	233439279	233439529	251	exonic	Zm00001d032661	5.32301
Chr1	233439629	233439804	176	exonic	Zm00001d032661	5.32301
Chr1	233440079	233440804	726	stop_codon	Zm00001d032661	5.32301
Chr1	233658274	233658424	151	3'UTR	Zm00001d032666	6.67824
Chr1	233905428	233906903	1476	stop_codon	Zm00001d032679	6.87521
Chr1	234674016	234674363	348	stop_codon	Zm00001d032691	0.0620389
Chr1	234749787	234750035	249	exonic	Zm00001d032693	0.604544
Chr1	235773269	235774248	980	start_codon	Zm00001d032710	11.8472
Chr1	236112463	236113138	676	exonic	Zm00001d032721	0.805897
Chr1	236113238	236113613	376	exonic	Zm00001d032721	0.805897
Chr1	236113763	236114163	401	exonic	Zm00001d032721	0.805897
Chr1	237880637	237882489	1853	start_codon	Zm00001d032775	7.96821
Chr1	238937427	238937827	401	5'UTR	Zm00001d032810	26.7805
Chr1	239719301	239720184	884	exonic	Zm00001d032837	0.857512
Chr1	239937105	239937400	296	3'UTR	Zm00001d032847	1.8167
Chr1	240237091	240237316	226	exonic	Zm00001d032850	0.049563
Chr1	240407119	240407569	451	exonic	Zm00001d032857	0.544889
Chr1	240601359	240601734	376	stop_codon	Zm00001d032866	8.87278
Chr1	242331387	242331762	376	start_codon	Zm00001d032902	2.55753
Chr1	243004896	243024934	20039	stop_codon	Zm00001d032916	0
Chr1	243418929	243419054	126	exonic	Zm00001d032926	13.6535
Chr1	244867050	244867225	176	3'UTR	Zm00001d032961	0.497326
Chr1	245013703	245014853	1151	3'UTR	Zm00001d032968	2.7473
Chr1	245144170	245150161	5992	exonic	Zm00001d032973	6.16228
Chr1	245150261	245150461	201	exonic	Zm00001d032973	6.16228
Chr1	245150486	245150711	226	stop_codon	Zm00001d032973	6.16228
Chr1	245452411	245453257	847	3'UTR	Zm00001d032978	3.00511
Chr1	245688511	245691942	3432	5'UTR	Zm00001d032980	2.53399
Chr1	245700825	245700925	101	stop_codon	Zm00001d032980	2.53399
Chr1	245712348	245712723	376	3'UTR	Zm00001d032980	2.53399
Chr1	245851644	245851894	251	3'UTR	Zm00001d032989	2.21164
Chr1	246072967	246073718	752	exonic	Zm00001d032992	1.78669
Chr1	246356446	246356821	376	exonic	Zm00001d032999	1.1096
Chr1	246356871	246357046	176	3'UTR	Zm00001d032999	1.1096
Chr1	246565061	246565399	339	exonic	Zm00001d033002	10.5415
Chr1	248198160	248201721	3562	5'UTR	Zm00001d033037	7.1222
Chr1	248204501	248209890	5390	3'UTR	Zm00001d033037	7.1222
Chr1	248322443	248323251	809	3'UTR	Zm00001d033040	13.989
Chr1	248522875	248523250	376	exonic	Zm00001d033049	0.053277
Chr1	248794616	248794816	201	exonic	Zm00001d033055	2.94179
Chr1	248795466	248796619	1154	exonic	Zm00001d033055	2.94179
Chr1	248986848	248987073	226	exonic	Zm00001d033060	5.14855
Chr1	248987998	248988291	294	exonic	Zm00001d033060	5.14855
Chr1	250107822	250108435	614	stop_codon	Zm00001d033092	0.036501
Chr1	250179974	250181762	1789	stop_codon	Zm00001d033098	253.128
Chr1	250321307	250321632	326	stop_codon	Zm00001d033105	19.0335
Chr1	251842628	251843128	501	exonic	Zm00001d033138	2.6366
Chr1	252112712	252112987	276	exonic	Zm00001d033148	0.607819
Chr1	252113162	252113337	176	exonic	Zm00001d033148	0.607819
Chr1	252203566	252203691	126	3'UTR	Zm00001d033152	2.2096
Chr1	252443121	252443465	345	3'UTR	Zm00001d033158	0.191827
Chr1	252664405	252664555	151	exonic	Zm00001d033167	21.8917
Chr1	253171143	253171543	401	exonic	Zm00001d033181	10.5645
Chr1	253274905	253275838	934	stop_codon	Zm00001d033187	6.28857
Chr1	253390406	253390731	326	exonic	Zm00001d033194	5.33015
Chr1	254166069	254166569	501	5'UTR	Zm00001d033204	12.2807
Chr1	254287065	254290669	3605	start_codon	Zm00001d033211	4.44173
Chr1	254290769	254293374	2606	exonic	Zm00001d033211	4.44173
Chr1	254536240	254536365	126	5'UTR	Zm00001d033217	4.94902
Chr1	254541352	254541738	387	3'UTR	Zm00001d033217	4.94902
Chr1	254992325	254992550	226	exonic	Zm00001d033221	1.74919
Chr1	255864852	255866087	1236	exonic	Zm00001d033246	3.84284
Chr1	256101109	256103414	2306	5'UTR	Zm00001d033248	3.55046
Chr1	256420826	256420926	101	exonic	Zm00001d033262	30.2435
Chr1	257009189	257010005	817	5'UTR	Zm00001d033273	1.14342
Chr1	257012505	257012605	101	3'UTR	Zm00001d033273	1.14342
Chr1	257130223	257130920	698	5'UTR	Zm00001d033275	33.526
Chr1	257227663	257228513	851	exonic	Zm00001d033278	14.5483
Chr1	257228783	257229308	526	exonic	Zm00001d033278	14.5483
Chr1	257229383	257229533	151	exonic	Zm00001d033278	14.5483
Chr1	257229883	257230333	451	exonic	Zm00001d033278	14.5483
Chr1	257401692	257405113	3422	exonic	Zm00001d033283	4.07692
Chr1	257651480	257651755	276	exonic	Zm00001d033288	2.22171
Chr1	257651780	257651880	101	exonic	Zm00001d033288	2.22171
Chr1	257764400	257764775	376	3'UTR	Zm00001d033291	4.03049
Chr1	257765426	257766730	1305	3'UTR	Zm00001d033291	4.03049
Chr1	258170475	258171694	1220	exonic	Zm00001d033303	4.04432
Chr1	258334751	258335126	376	3'UTR	Zm00001d033307	3.89309
Chr1	258335176	258335651	476	3'UTR	Zm00001d033307	3.89309
Chr1	258335701	258335951	251	3'UTR	Zm00001d033307	3.89309
Chr1	258846262	258847552	1291	exonic	Zm00001d033316	1.06862
Chr1	258956213	258957224	1012	exonic	Zm00001d033322	5.08808
Chr1	258958136	258960982	2847	stop_codon	Zm00001d033322	5.08808
Chr1	259493136	259493411	276	5'UTR	Zm00001d033337	5.85834
Chr1	259580364	259580734	371	exonic	Zm00001d033339	8.49926
Chr1	259823702	259823963	262	exonic	Zm00001d033346	3.04774
Chr1	260631128	260631403	276	5'UTR	Zm00001d033368	6.18183
Chr1	260838191	260838541	351	5'UTR	Zm00001d033370	6.93665
Chr1	261540019	261540294	276	start_codon	Zm00001d033391	0.848121
Chr1	261929067	261930103	1037	3'UTR	Zm00001d033401	0.998652
Chr1	262541991	262543096	1106	start_codon	Zm00001d033415	5.0792
Chr1	262543596	262543821	226	exonic	Zm00001d033415	5.0792
Chr1	262565484	262566256	773	exonic	Zm00001d033419	3.71337
Chr1	263076418	263077061	644	exonic	Zm00001d033455	0.547867
Chr1	263296416	263296681	266	3'UTR	Zm00001d033459	3.05683
Chr1	263512860	263513185	326	5'UTR	Zm00001d033467	3.17817
Chr1	263516542	263516742	201	exonic	Zm00001d033467	3.17817
Chr1	263516792	263517192	401	exonic	Zm00001d033467	3.17817
Chr1	263854578	263854993	416	exonic	Zm00001d033478	4.66572
Chr1	265773600	265773700	101	5'UTR	Zm00001d033528	5.03518
Chr1	265775925	265776100	176	5'UTR	Zm00001d033528	5.03518
Chr1	265776125	265776400	276	5'UTR	Zm00001d033528	5.03518
Chr1	265776450	265789144	12695	exonic	Zm00001d033528	5.03518
Chr1	265789369	265790869	1501	stop_codon	Zm00001d033528	5.03518
Chr1	266951157	266951257	101	3'UTR	Zm00001d033551	12.5581
Chr1	266953580	266954455	876	5'UTR	Zm00001d033551	12.5581
Chr1	266954530	266955080	551	5'UTR	Zm00001d033551	12.5581
Chr1	266955430	266955655	226	5'UTR	Zm00001d033551	12.5581
Chr1	267286091	267286505	415	stop_codon	Zm00001d033566	0
Chr1	267980163	267980563	401	ncRNA_exonic	Zm00001d022977	0.652965
Chr1	268255517	268255642	126	exonic	Zm00001d033600	1.08313
Chr1	268258587	268259032	446	3'UTR	Zm00001d033600	1.08313
Chr1	268309136	268309236	101	5'UTR	Zm00001d033602	1.03723
Chr1	268577578	268577753	176	exonic	Zm00001d033610	1.92245
Chr1	268793818	268794404	587	5'UTR	Zm00001d033616	9.74543
Chr1	269056659	269057845	1187	5'UTR	Zm00001d033624	0.690811
Chr1	269069848	269070524	677	5'UTR	Zm00001d033624	0.690811
Chr1	269117733	269118008	276	3'UTR	Zm00001d033625	1.19371
Chr1	269308828	269309378	551	5'UTR	Zm00001d033632	4.01949
Chr1	269557990	269558315	326	5'UTR	Zm00001d033647	9.06577
Chr1	269987009	269987703	695	exonic	Zm00001d033665	508.229
Chr1	270222705	270231074	8370	3'UTR	Zm00001d033669	1.35808
Chr1	272190494	272190669	176	exonic	Zm00001d033719	11.0994
Chr1	272329705	272329880	176	5'UTR	Zm00001d033726	8.48838
Chr1	272606848	272615062	8215	exonic	Zm00001d033741	0.819851
Chr1	273002490	273002615	126	3'UTR	Zm00001d033764	2.26623
Chr1	273607930	273608105	176	5'UTR	Zm00001d033780	9.36
Chr1	273671637	273671737	101	start_codon	Zm00001d033786	7.39707
Chr1	274676804	274677307	504	3'UTR	Zm00001d033817	7.1831
Chr1	274887829	274887929	101	5'UTR	Zm00001d033825	5.24141
Chr1	274887979	274888104	126	5'UTR	Zm00001d033825	5.24141
Chr1	274889332	274889660	329	exonic	Zm00001d033825	5.24141
Chr1	275363138	275364797	1660	start_codon	Zm00001d033836	7.56468
Chr1	275593390	275595840	2451	3'UTR	Zm00001d033843	5.25082
Chr1	276803947	276804447	501	exonic	Zm00001d033869	1.3849
Chr1	276804772	276804885	114	exonic	Zm00001d033869	1.3849
Chr1	277134254	277134429	176	exonic	Zm00001d033876	0.672545
Chr1	277134454	277134654	201	stop_codon	Zm00001d033876	0.672545
Chr1	277134679	277134854	176	3'UTR	Zm00001d033876	0.672545
Chr1	278731563	278732369	807	start_codon	Zm00001d033928	3.49036
Chr1	278735451	278735551	101	3'UTR	Zm00001d033928	3.49036
Chr1	279078928	279079028	101	exonic	Zm00001d033935	4.16302
Chr1	279278669	279278883	215	3'UTR	Zm00001d033941	3.77877
Chr1	279579869	279579969	101	5'UTR	Zm00001d033954	10.5476
Chr1	279591688	279592639	952	stop_codon	Zm00001d033955	6.89873
Chr1	279603958	279604533	576	5'UTR	Zm00001d033957	0.23728
Chr1	279604658	279605633	976	5'UTR	Zm00001d033957	0.23728
Chr1	279607108	279607358	251	3'UTR	Zm00001d033957	0.23728
Chr1	279608593	279608910	318	3'UTR	Zm00001d033957	0.23728
Chr1	280590594	280590694	101	3'UTR	Zm00001d033992	0.849462
Chr1	280605576	280606159	584	start_codon	Zm00001d033994	8.23333
Chr1	280606342	280607046	705	exonic	Zm00001d033994	8.23333
Chr1	280902927	280903027	101	exonic	Zm00001d034004	4.58553
Chr1	281126567	281126917	351	exonic	Zm00001d034010	1.49007
Chr1	281756481	281756856	376	3'UTR	Zm00001d034034	4.00747
Chr1	282392116	282392740	625	start_codon	Zm00001d034048	5.15205
Chr1	282506159	282506462	304	exonic	Zm00001d034050	2.38716
Chr1	282506487	282506906	420	exonic	Zm00001d034050	2.38716
Chr1	282599275	282599874	600	5'UTR	Zm00001d034055	3.0554
Chr1	282602224	282602848	625	3'UTR	Zm00001d034055	3.0554
Chr1	283065637	283066212	576	exonic	Zm00001d034067	2.25876
Chr1	283081017	283082281	1265	stop_codon	Zm00001d034069	1.36314
Chr1	283605707	283606746	1040	stop_codon	Zm00001d034082	6.03211
Chr1	284541796	284541896	101	3'UTR	Zm00001d034124	0.984244
Chr1	284698392	284699216	825	stop_codon	Zm00001d034130	0
Chr1	284756519	284756712	194	3'UTR	Zm00001d034133	0.327834
Chr1	284855067	284855960	894	exonic	Zm00001d034137	19.1966
Chr1	285008282	285010135	1854	start_codon	Zm00001d034143	2.39173
Chr1	285010685	285010910	226	stop_codon	Zm00001d034143	2.39173
Chr1	286264344	286264603	260	5'UTR	Zm00001d034194	5.52037
Chr1	286266948	286267098	151	exonic	Zm00001d034194	5.52037
Chr1	286267398	286267822	425	stop_codon	Zm00001d034194	5.52037
Chr1	286411951	286412151	201	exonic	Zm00001d034198	1.36505
Chr1	286979163	286980038	876	exonic	Zm00001d034217	1.47243
Chr1	286980138	286980513	376	exonic	Zm00001d034217	1.47243
Chr1	287595834	287596576	743	exonic	Zm00001d034239	2.87691
Chr1	287871004	287872823	1820	stop_codon	Zm00001d034248	10.6359
Chr1	288000705	288001701	997	stop_codon	Zm00001d034252	3.04511
Chr1	288024724	288025574	851	exonic	Zm00001d034254	7.784
Chr1	288026805	288026905	101	3'UTR	Zm00001d034254	7.784
Chr1	288026930	288027105	176	3'UTR	Zm00001d034254	7.784
Chr1	288032015	288033776	1762	stop_codon	Zm00001d034255	30.5948
Chr1	290154905	290155687	783	start_codon	Zm00001d034336	1.23286
Chr1	290780825	290781400	576	5'UTR	Zm00001d034361	11.0245
Chr1	290781575	290781750	176	5'UTR	Zm00001d034361	11.0245
Chr1	290781775	290781925	151	5'UTR	Zm00001d034361	11.0245
Chr1	292037297	292039537	2241	exonic	Zm00001d034404	23.1543
Chr1	292049585	292050541	957	5'UTR	Zm00001d034406	7.32922
Chr1	292162688	292162813	126	exonic	Zm00001d034409	7.40702
Chr1	292390329	292390679	351	exonic	Zm00001d034417	0.760088
Chr1	292777700	292778175	476	exonic	Zm00001d034428	1.15092
Chr1	293099766	293100003	238	exonic	Zm00001d034443	3.65562
Chr1	293101420	293102502	1083	stop_codon	Zm00001d034443	3.65562
Chr1	293193169	293193641	473	3'UTR	Zm00001d034444	3.41992
Chr1	294123138	294125333	2196	exonic	Zm00001d034480	8.63095
Chr1	294633565	294633740	176	exonic	Zm00001d034494	2.14806
Chr1	294730050	294730425	376	exonic	Zm00001d034501	1.50128
Chr1	295309846	295310171	326	exonic	Zm00001d034514	2.24271
Chr1	295685607	295686107	501	exonic	Zm00001d034527	5.7392
Chr1	295750581	295751260	680	5'UTR	Zm00001d034531	14.231
Chr1	295778653	295780129	1477	start_codon	Zm00001d034533	4.59407
Chr1	296179049	296179631	583	3'UTR	Zm00001d034555	3.34971
Chr1	296179806	296180281	476	5'UTR	Zm00001d034555	3.34971
Chr1	296181743	296181868	126	5'UTR	Zm00001d034555	3.34971
Chr1	296181893	296182293	401	5'UTR	Zm00001d034555	3.34971
Chr1	296364117	296366195	2079	stop_codon	Zm00001d034561	21.1771
Chr1	296925313	296930870	5558	stop_codon	Zm00001d034578	0
Chr1	297039678	297040531	854	5'UTR	Zm00001d034581	5.03757
Chr1	297046404	297046529	126	3'UTR	Zm00001d034581	5.03757
Chr1	297412300	297414138	1839	3'UTR	Zm00001d034594	0.232415
Chr1	297614875	297616471	1597	start_codon	Zm00001d034604	22.6322
Chr1	297655208	297655608	401	exonic	Zm00001d034606	18.3785
Chr1	297874203	297874478	276	exonic	Zm00001d034616	10.405
Chr1	298061524	298061824	301	exonic	Zm00001d034621	0.744552
Chr1	298062224	298062686	463	3'UTR	Zm00001d034621	0.744552
Chr1	298424824	298424974	151	5'UTR	Zm00001d034629	6.17125
Chr1	298425701	298427044	1344	3'UTR	Zm00001d034629	6.17125
Chr1	298684423	298684548	126	3'UTR	Zm00001d034640	4.04139
Chr1	298685398	298685748	351	3'UTR	Zm00001d034640	4.04139
Chr1	298690772	298690972	201	3'UTR	Zm00001d034640	4.04139
Chr1	298696772	298697072	301	exonic	Zm00001d034641	0.225589
Chr1	298700431	298700731	301	exonic	Zm00001d034642	0
Chr1	299204251	299204551	301	exonic	Zm00001d034664	4.73142
Chr1	299308195	299308803	609	start_codon	Zm00001d034667	13.5365
Chr1	299311423	299313356	1934	stop_codon	Zm00001d034668	14.4755
Chr1	299439860	299440310	451	exonic	Zm00001d034670	2.32865
Chr1	300199348	300200210	863	exonic	Zm00001d034699	29.5044
Chr1	300239447	300240699	1253	5'UTR	Zm00001d034701	5.69999
Chr1	300436455	300436955	501	5'UTR	Zm00001d034711	0.817432
Chr1	300444100	300444200	101	exonic	Zm00001d034711	0.817432
Chr1	300444725	300445150	426	exonic	Zm00001d034711	0.817432
Chr1	300931356	300931506	151	3'UTR	Zm00001d034730	17.2496
Chr1	301473929	301474029	101	exonic	Zm00001d034755	3.42685
Chr1	301474154	301474379	226	exonic	Zm00001d034755	3.42685
Chr1	301474429	301474529	101	exonic	Zm00001d034755	3.42685
Chr1	301474604	301474954	351	exonic	Zm00001d034755	3.42685
Chr1	301476329	301476569	241	exonic	Zm00001d034755	3.42685
Chr1	301487921	301488557	637	5'UTR	Zm00001d034757	8.35213
Chr1	301489182	301489432	251	3'UTR	Zm00001d034757	8.35213
Chr1	301740003	301740403	401	3'UTR	Zm00001d034772	5.9873
Chr1	302132456	302136590	4135	exonic	Zm00001d034779	10.7818
Chr1	302426790	302430875	4086	5'UTR	Zm00001d034799	8.25333
Chr1	302473768	302474218	451	3'UTR	Zm00001d034804	4.64368
Chr1	302527388	302527813	426	5'UTR	Zm00001d034807	10.0426
Chr1	302528238	302528388	151	3'UTR	Zm00001d034807	10.0426
Chr1	302660431	302660724	294	5'UTR	Zm00001d034810	7.21046
Chr1	303927198	303928290	1093	5'UTR	Zm00001d034858	7.61462
Chr1	303989958	303999266	9309	stop_codon	Zm00001d034859	10.9284
Chr1	304066725	304067218	494	5'UTR	Zm00001d034862	3.05294
Chr1	304200744	304200844	101	exonic	Zm00001d034865	37.5964
Chr1	304246090	304246440	351	start_codon	Zm00001d034866	5.80245
Chr1	304659637	304659862	226	3'UTR	Zm00001d034883	2.9847
Chr1	304960911	304961036	126	exonic	Zm00001d034894	3.59768
Chr1	304962634	304962811	178	exonic	Zm00001d034894	3.59768
Chr1	304962836	304962936	101	exonic	Zm00001d034894	3.59768
Chr1	305907715	305907891	177	5'UTR	Zm00001d034929	10.1529
Chr1	306058773	306058873	101	5'UTR	Zm00001d034931	7.43456
Chr1	306167028	306167128	101	5'UTR	Zm00001d034940	1.3447
Chr1	306171894	306172094	201	3'UTR	Zm00001d034940	1.3447
Chr1	306278727	306279305	579	start_codon	Zm00001d034941	23.0155
Chr1	306287568	306290982	3415	stop_codon	Zm00001d034941	23.0155
Chr1	306360419	306360519	101	3'UTR	Zm00001d034944	6.45444
Chr1	306360594	306360794	201	3'UTR	Zm00001d034944	6.45444
Chr1	306361094	306361319	226	3'UTR	Zm00001d034944	6.45444
Chr1	306489306	306490347	1042	stop_codon	Zm00001d034948	0.28231
Chr1	306881118	306887291	6174	start_codon	Zm00001d034961	0.03208
Chr1	202646	203046	401	3'UTR	Zm00001d027240	8.67492
Chr1	696052	696527	476	5'UTR	Zm00001d027259	1.83783
Chr1	702623	702998	376	5'UTR	Zm00001d027259	1.83783
Chr1	1228048	1231410	3363	exonic	Zm00001d027276	3.60304
Chr1	2028989	2029689	701	3'UTR	Zm00001d027293	33.1249
Chr1	2111013	2111388	376	exonic	Zm00001d027296	1.50946
Chr1	2160894	2161444	551	3'UTR	Zm00001d027299	3.11027
Chr1	2287449	2287649	201	5'UTR	Zm00001d027302	9.88794
Chr1	2827034	2828371	1338	stop_codon	Zm00001d027318	49.919
Chr1	2829253	2829814	562	start_codon	Zm00001d027318	49.919
Chr1	3377801	3378376	576	start_codon	Zm00001d027345	1.97071
Chr1	3383641	3384362	722	exonic	Zm00001d027347	8.79184
Chr1	3445884	3446209	326	start_codon	Zm00001d027349	7.71361
Chr1	3776793	3777932	1140	exonic	Zm00001d027363	158.951
Chr1	3805136	3806058	923	stop_codon	Zm00001d027366	60.9267
Chr1	4118696	4119567	872	3'UTR	Zm00001d027385	8.51921
Chr1	4133372	4133597	226	exonic	Zm00001d027387	5.53336
Chr1	4419887	4420262	376	3'UTR	Zm00001d027401	1.91675
Chr1	4420512	4421012	501	3'UTR	Zm00001d027401	1.91675
Chr1	4495124	4496383	1260	3'UTR	Zm00001d027403	0.2168
Chr1	4909651	4910101	451	3'UTR	Zm00001d027423	0.207927
Chr1	5463951	5464723	773	stop_codon	Zm00001d027443	0.159029
Chr1	5531057	5531157	101	exonic	Zm00001d027450	1.47022
Chr1	5531727	5531827	101	exonic	Zm00001d027450	1.47022
Chr1	5820776	5821026	251	exonic	Zm00001d027462	2.90356
Chr1	6144260	6144548	289	exonic	Zm00001d027472	8.27438
Chr1	6324346	6324646	301	3'UTR	Zm00001d027487	11.1564
Chr1	6327431	6327531	101	3'UTR	Zm00001d027487	11.1564
Chr1	6830799	6832144	1346	3'UTR	Zm00001d027503	7.97314
Chr1	6833690	6834641	952	3'UTR	Zm00001d027503	7.97314
Chr1	6834969	6835069	101	exonic	Zm00001d027503	7.97314
Chr1	6916364	6916514	151	3'UTR	Zm00001d027505	3.99005
Chr1	7076236	7076436	201	exonic	Zm00001d027510	5.15381
Chr1	7144391	7145916	1526	stop_codon	Zm00001d027511	87.6735
Chr1	8116515	8116665	151	exonic	Zm00001d027555	9.38579
Chr1	8117440	8117590	151	exonic	Zm00001d027555	9.38579
Chr1	8129141	8129266	126	3'UTR	Zm00001d027557	2.66191
Chr1	8154364	8156139	1776	3'UTR	Zm00001d027558	18.6749
Chr1	8156539	8156789	251	3'UTR	Zm00001d027558	18.6749
Chr1	8163552	8164164	613	5'UTR	Zm00001d027558	18.6749
Chr1	8667545	8667645	101	exonic	Zm00001d027596	2.13525
Chr1	8979950	8980325	376	exonic	Zm00001d027610	0.720601
Chr1	9638240	9638490	251	3'UTR	Zm00001d027637	0.207223
Chr1	9639340	9639815	476	exonic	Zm00001d027637	0.207223
Chr1	9640640	9640740	101	exonic	Zm00001d027637	0.207223
Chr1	10618007	10618132	126	5'UTR	Zm00001d027667	30.7242
Chr1	11011272	11015769	4498	stop_codon	Zm00001d027680	4.01096
Chr1	11665332	11665457	126	stop_codon	Zm00001d027708	0.680937
Chr1	11666379	11666757	379	exonic	Zm00001d027708	0.680937
Chr1	12141722	12146615	4894	start_codon	Zm00001d027721	8.13456
Chr1	12180074	12180174	101	5'UTR	Zm00001d027723	54.8339
Chr1	12621184	12622463	1280	exonic	Zm00001d027751	1.59258
Chr1	12631552	12632227	676	3'UTR	Zm00001d027752	2.1646
Chr1	13863299	13864374	1076	3'UTR	Zm00001d027802	4.03245
Chr1	13914106	13914928	823	stop_codon	Zm00001d027804	0
Chr1	14029074	14029474	401	exonic	Zm00001d027807	8.75935
Chr1	14207662	14208387	726	stop_codon	Zm00001d027809	1.42834
Chr1	14247873	14248198	326	stop_codon	Zm00001d027810	4.5163
Chr1	15685193	15685468	276	exonic	Zm00001d027863	0.403328
Chr1	16714381	16714717	337	exonic	Zm00001d027884	45.49
Chr1	17807223	17807823	601	stop_codon	Zm00001d027925	0.185768
Chr1	18086288	18086438	151	stop_codon	Zm00001d027946	0.211883
Chr1	18300688	18305922	5235	3'UTR	Zm00001d027957	5.80213
Chr1	19437679	19437875	197	exonic	Zm00001d027988	15.31
Chr1	19655484	19656193	710	stop_codon	Zm00001d027995	0.446235
Chr1	20105975	20106561	587	3'UTR	Zm00001d028007	0.221537
Chr1	20133986	20134486	501	3'UTR	Zm00001d028008	2.18464
Chr1	20219976	20220326	351	3'UTR	Zm00001d028009	9.0712
Chr1	20265811	20266396	586	5'UTR	Zm00001d028010	3.43692
Chr1	20833987	20834112	126	stop_codon	Zm00001d028025	0.996002
Chr1	22268713	22268813	101	exonic	Zm00001d028084	3.45472
Chr1	22270147	22270466	320	exonic	Zm00001d028084	3.45472
Chr1	22271391	22272187	797	5'UTR	Zm00001d028084	3.45472
Chr1	22608979	22609654	676	stop_codon	Zm00001d028089	3.47111
Chr1	22609879	22611582	1704	exonic	Zm00001d028089	3.47111
Chr1	22611632	22611865	234	exonic	Zm00001d028089	3.47111
Chr1	22841792	22842167	376	stop_codon	Zm00001d028094	14.5362
Chr1	23004375	23004775	401	5'UTR	Zm00001d028100	4.13073
Chr1	23119319	23119419	101	exonic	Zm00001d028111	3.49045
Chr1	23122369	23122875	507	5'UTR	Zm00001d028111	3.49045
Chr1	24012378	24012478	101	exonic	Zm00001d028144	1.12834
Chr1	25549048	25549423	376	3'UTR	Zm00001d028177	5.33416
Chr1	25921624	25922024	401	stop_codon	Zm00001d028194	11.3422
Chr1	25935106	25935281	176	exonic	Zm00001d028197	0.724711
Chr1	26605798	26606021	224	exonic	Zm00001d028213	17.3858
Chr1	26607471	26608005	535	exonic	Zm00001d028213	17.3858
Chr1	26608657	26609107	451	exonic	Zm00001d028213	17.3858
Chr1	27284567	27284917	351	3'UTR	Zm00001d028228	0.2143
Chr1	27414330	27414430	101	3'UTR	Zm00001d028232	10.0683
Chr1	27416505	27416755	251	3'UTR	Zm00001d028232	10.0683
Chr1	27419409	27419534	126	exonic	Zm00001d028232	10.0683
Chr1	27700727	27701277	551	stop_codon	Zm00001d028241	18.6728
Chr1	27828582	27829932	1351	3'UTR	Zm00001d028244	1.50473
Chr1	28171585	28171917	333	start_codon	Zm00001d028260	63.3797
Chr1	28638544	28639524	981	stop_codon	Zm00001d028267	10.0453
Chr1	28640653	28641728	1076	exonic	Zm00001d028267	10.0453
Chr1	28802881	28803456	576	exonic	Zm00001d028273	4.86832
Chr1	28825554	28826280	727	stop_codon	Zm00001d028274	0
Chr1	29163499	29163774	276	3'UTR	Zm00001d028284	0.542779
Chr1	29163949	29164432	484	3'UTR	Zm00001d028284	0.542779
Chr1	29165669	29166193	525	exonic	Zm00001d028284	0.542779
Chr1	31042605	31042930	326	3'UTR	Zm00001d028330	7.31191
Chr1	31043479	31043604	126	3'UTR	Zm00001d028330	7.31191
Chr1	31044879	31045879	1001	3'UTR	Zm00001d028330	7.31191
Chr1	31046204	31046704	501	3'UTR	Zm00001d028330	7.31191
Chr1	31046779	31047344	566	3'UTR	Zm00001d028330	7.31191
Chr1	31047769	31048169	401	3'UTR	Zm00001d028330	7.31191
Chr1	31057642	31057742	101	5'UTR	Zm00001d028332	3.00719
Chr1	31218385	31218785	401	5'UTR	Zm00001d028339	5.89868
Chr1	31555840	31556215	376	stop_codon	Zm00001d028349	0.337143
Chr1	31556515	31556753	239	exonic	Zm00001d028349	0.337143
Chr1	31557044	31557169	126	exonic	Zm00001d028349	0.337143
Chr1	31748463	31749985	1523	exonic	Zm00001d028354	6.28992
Chr1	31796392	31796517	126	5'UTR	Zm00001d028355	1.29992
Chr1	31796542	31796917	376	5'UTR	Zm00001d028355	1.29992
Chr1	32270364	32270864	501	stop_codon	Zm00001d028366	1.63651
Chr1	32270939	32271039	101	exonic	Zm00001d028366	1.63651
Chr1	32435125	32435375	251	3'UTR	Zm00001d028372	4.74981
Chr1	32439834	32442388	2555	5'UTR	Zm00001d028372	4.74981
Chr1	33752978	33753578	601	exonic	Zm00001d028406	7.31942
Chr1	33803832	33804157	326	start_codon	Zm00001d028409	185.985
Chr1	34691836	34704685	12850	5'UTR	Zm00001d028428	1.88931
Chr1	36896427	36896602	176	3'UTR	Zm00001d028493	2.12791
Chr1	36897574	36897674	101	exonic	Zm00001d028493	2.12791
Chr1	36898949	36899074	126	exonic	Zm00001d028493	2.12791
Chr1	37594014	37594239	226	5'UTR	Zm00001d028511	4.61556
Chr1	37845546	37845671	126	exonic	Zm00001d028514	4.95622
Chr1	37846046	37846171	126	exonic	Zm00001d028514	4.95622
Chr1	38450356	38450456	101	3'UTR	Zm00001d028534	1.18104
Chr1	38586513	38586613	101	3'UTR	Zm00001d028538	0.0104423
Chr1	39216964	39217464	501	start_codon	Zm00001d028562	376.271
Chr1	39386879	39387004	126	exonic	Zm00001d028567	0.235934
Chr1	39406479	39406579	101	3'UTR	Zm00001d028569	5.66545
Chr1	39407794	39408398	605	5'UTR	Zm00001d028569	5.66545
Chr1	39415970	39416867	898	5'UTR	Zm00001d028570	20.6687
Chr1	39568781	39568931	151	exonic	Zm00001d028575	52.0741
Chr1	39746223	39748773	2551	3'UTR	Zm00001d028579	8.96481
Chr1	40513941	40514066	126	exonic	Zm00001d028603	3.8629
Chr1	40787501	40787751	251	stop_codon	Zm00001d028613	21.5731
Chr1	40944242	40945247	1006	start_codon	Zm00001d028616	1.62046
Chr1	42230573	42230937	365	exonic	Zm00001d028662	11.7047
Chr1	42230962	42231222	261	exonic	Zm00001d028662	11.7047
Chr1	42459021	42459121	101	3'UTR	Zm00001d028671	3.44007
Chr1	43290609	43291025	417	start_codon	Zm00001d028690	17.7675
Chr1	43313080	43316423	3344	start_codon	Zm00001d028691	9.67224
Chr1	43908552	43909692	1141	stop_codon	Zm00001d028711	1.24702
Chr1	43910892	43911192	301	5'UTR	Zm00001d028711	1.24702
Chr1	44244618	44245831	1214	stop_codon	Zm00001d028720	0
Chr1	45286330	45286930	601	stop_codon	Zm00001d028750	0.504644
Chr1	45287030	45288463	1434	exonic	Zm00001d028750	0.504644
Chr1	45288890	45290074	1185	exonic	Zm00001d028750	0.504644
Chr1	46013537	46014479	943	start_codon	Zm00001d028770	30.6304
Chr1	46171858	46172158	301	stop_codon	Zm00001d028774	0.329124
Chr1	46187280	46189414	2135	exonic	Zm00001d028776	1.19238
Chr1	47212775	47212925	151	3'UTR	Zm00001d028812	2.67077
Chr1	47982358	47982458	101	3'UTR	Zm00001d028830	0.730023
Chr1	47982508	47982683	176	3'UTR	Zm00001d028830	0.730023
Chr1	49814833	49816050	1218	3'UTR	Zm00001d028890	1.62852
Chr1	49821952	49822538	587	5'UTR	Zm00001d028890	1.62852
Chr1	49995714	49996375	662	start_codon	Zm00001d028895	23.1787
Chr1	50032438	50033130	693	5'UTR	Zm00001d028896	10.2192
Chr1	50196857	50197335	479	exonic	Zm00001d028901	35.1334
Chr1	50197360	50200138	2779	start_codon	Zm00001d028901	35.1334
Chr1	50201482	50202257	776	stop_codon	Zm00001d028902	1.0232
Chr1	50231398	50232378	981	stop_codon	Zm00001d028903	4.19748
Chr1	50517041	50517216	176	5'UTR	Zm00001d028907	4.52199
Chr1	50521741	50521941	201	3'UTR	Zm00001d028907	4.52199
Chr1	51760025	51760350	326	5'UTR	Zm00001d028926	2.97496
Chr1	52168549	52168949	401	3'UTR	Zm00001d028936	4.78147
Chr1	52169024	52169274	251	5'UTR	Zm00001d028936	4.78147
Chr1	52749484	52749659	176	exonic	Zm00001d028953	2.56455
Chr1	52879533	52879733	201	start_codon	Zm00001d028958	14.8037
Chr1	53190586	53190834	249	exonic	Zm00001d028968	0.167406
Chr1	53393906	53394031	126	exonic	Zm00001d028975	0.330123
Chr1	53953977	53954765	789	3'UTR	Zm00001d028994	2.92338
Chr1	54035185	54035976	792	exonic	Zm00001d028995	1.78931
Chr1	54634999	54636558	1560	5'UTR	Zm00001d029009	0.83052
Chr1	55372515	55372615	101	3'UTR	Zm00001d029031	9.15057
Chr1	55782638	55783703	1066	exonic	Zm00001d029041	8.65773
Chr1	56389522	56390930	1409	3'UTR	Zm00001d029055	6.39379
Chr1	56393101	56396691	3591	5'UTR	Zm00001d029055	6.39379
Chr1	57268404	57269202	799	exonic	Zm00001d029078	7.94157
Chr1	57457545	57457820	276	3'UTR	Zm00001d029087	1.29326
Chr1	57458445	57458916	472	3'UTR	Zm00001d029087	1.29326
Chr1	57823023	57823896	874	exonic	Zm00001d029096	0.0208189
Chr1	58011968	58012635	668	stop_codon	Zm00001d029099	100.124
Chr1	58534875	58535475	601	3'UTR	Zm00001d029118	3.54128
Chr1	58539380	58539530	151	exonic	Zm00001d029118	3.54128
Chr1	58753035	58753275	241	5'UTR	Zm00001d029120	20.348
Chr1	58944823	58946197	1375	3'UTR	Zm00001d029121	13.6733
Chr1	58949159	58949534	376	3'UTR	Zm00001d029121	13.6733
Chr1	58949809	58950409	601	3'UTR	Zm00001d029121	13.6733
Chr1	59848021	59855589	7569	stop_codon	Zm00001d029134	0.829469
Chr1	59856842	59856992	151	exonic	Zm00001d029134	0.829469
Chr1	59857767	59871396	13630	exonic	Zm00001d029134	0.829469
Chr1	60323574	60324245	672	exonic	Zm00001d029141	9.40517
Chr1	60324420	60325685	1266	5'UTR	Zm00001d029141	9.40517
Chr1	60338844	60339984	1141	3'UTR	Zm00001d029143	1.31741
Chr1	60427891	60428091	201	3'UTR	Zm00001d029144	3.34605
Chr1	60887174	60887654	481	start_codon	Zm00001d029165	18.1115
Chr1	61574250	61574725	476	5'UTR	Zm00001d029189	5.474
Chr1	61730699	61731457	759	exonic	Zm00001d029194	0.38735
Chr1	61905288	61906231	944	stop_codon	Zm00001d029198	4.38185
Chr1	62026472	62030797	4326	stop_codon	Zm00001d029200	6.38238
Chr1	62500343	62501266	924	exonic	Zm00001d029212	12.7977
Chr1	62505095	62507114	2020	5'UTR	Zm00001d029212	12.7977
Chr1	62513662	62513912	251	3'UTR	Zm00001d029214	1.99823
Chr1	63026714	63027197	484	exonic	Zm00001d029223	6.43292
Chr1	63233132	63234212	1081	5'UTR	Zm00001d029231	31.6728
Chr1	63834315	63835301	987	3'UTR	Zm00001d029251	8.46689
Chr1	63980338	63980667	330	3'UTR	Zm00001d029260	1.12433
Chr1	63981617	63982699	1083	exonic	Zm00001d029260	1.12433
Chr1	64854161	64854261	101	exonic	Zm00001d029287	1.18488
Chr1	64854311	64854836	526	exonic	Zm00001d029287	1.18488
Chr1	65621295	65621720	426	exonic	Zm00001d029314	1.51701
Chr1	65854875	65855075	201	stop_codon	Zm00001d029321	0.992448
Chr1	66120830	66121205	376	3'UTR	Zm00001d029328	13.5464
Chr1	67228837	67229187	351	3'UTR	Zm00001d029356	0.443754
Chr1	67230412	67231287	876	start_codon	Zm00001d029356	0.443754
Chr1	67312064	67312439	376	3'UTR	Zm00001d029359	0.0606769
Chr1	68566614	68567783	1170	exonic	Zm00001d029388	104.569
Chr1	69322745	69323600	856	exonic	Zm00001d029410	0.885145
Chr1	69752063	69752313	251	5'UTR	Zm00001d029420	11.3582
Chr1	70124338	70124563	226	exonic	Zm00001d029428	0.950182
Chr1	70826347	70827467	1121	5'UTR	Zm00001d029443	6.26148
Chr1	72904442	72907259	2818	start_codon	Zm00001d029490	6.08099
Chr1	72908787	72909390	604	5'UTR	Zm00001d029490	6.08099
Chr1	73243640	73246408	2769	stop_codon	Zm00001d029497	8.28469
Chr1	73400456	73400756	301	exonic	Zm00001d029501	0
Chr1	75045766	75046141	376	3'UTR	Zm00001d029530	2.70533
Chr1	75377979	75378454	476	3'UTR	Zm00001d029539	16.1626
Chr1	75378679	75379463	785	5'UTR	Zm00001d029539	16.1626
Chr1	75701209	75704549	3341	3'UTR	Zm00001d029548	1.71568
Chr1	76223458	76224208	751	5'UTR	Zm00001d029561	6.04073
Chr1	76608187	76608687	501	3'UTR	Zm00001d029566	0
Chr1	76609241	76610235	995	exonic	Zm00001d029566	0
Chr1	76610630	76611043	414	5'UTR	Zm00001d029566	0
Chr1	76615801	76615926	126	exonic	Zm00001d029567	6.06637
Chr1	77668565	77669665	1101	exonic	Zm00001d029580	1.02828
Chr1	78107027	78107802	776	stop_codon	Zm00001d029590	7.07013
Chr1	78394035	78394135	101	stop_codon	Zm00001d029598	1.5754
Chr1	78395103	78395253	151	3'UTR	Zm00001d029598	1.5754
Chr1	78761481	78763879	2399	start_codon	Zm00001d029603	4.14007
Chr1	78863289	78863714	426	stop_codon	Zm00001d029605	0
Chr1	79114763	79115838	1076	5'UTR	Zm00001d029608	14.7663
Chr1	80238489	80239213	725	3'UTR	Zm00001d029626	8.63791
Chr1	80240188	80242341	2154	stop_codon	Zm00001d029626	8.63791
Chr1	80967757	80968182	426	3'UTR	Zm00001d029646	1.46103
Chr1	80970555	80971005	451	3'UTR	Zm00001d029647	0.123607
Chr1	81322316	81322466	151	exonic	Zm00001d029650	0.697781
Chr1	81322541	81322691	151	exonic	Zm00001d029650	0.697781
Chr1	81327010	81336922	9913	5'UTR	Zm00001d029650	0.697781
Chr1	81360932	81361432	501	exonic	Zm00001d029652	9.99768
Chr1	81458461	81458861	401	exonic	Zm00001d029653	17.2597
Chr1	84230904	84231690	787	exonic	Zm00001d029726	5.24032
Chr1	84664817	84665042	226	stop_codon	Zm00001d029738	0.479392
Chr1	84849979	84851007	1029	exonic	Zm00001d029740	18.9602
Chr1	85557341	85557466	126	5'UTR	Zm00001d029754	2.28254
Chr1	85773605	85775290	1686	stop_codon	Zm00001d029755	0
Chr1	87837051	87837501	451	exonic	Zm00001d029808	6.20902
Chr1	87837746	87838046	301	5'UTR	Zm00001d029808	6.20902
Chr1	89860312	89860562	251	exonic	Zm00001d029846	2.72208
Chr1	89860837	89861112	276	exonic	Zm00001d029846	2.72208
Chr1	89862662	89863037	376	exonic	Zm00001d029846	2.72208
Chr1	90445453	90445866	414	exonic	Zm00001d029855	1.48957
Chr1	93679102	93679789	688	exonic	Zm00001d029908	0
Chr1	95770539	95771064	526	exonic	Zm00001d029940	0.462916
Chr1	97112729	97114495	1767	stop_codon	Zm00001d029975	3.23673
Chr1	98390613	98390763	151	exonic	Zm00001d029999	0.354576
Chr1	99937287	99938329	1043	stop_codon	Zm00001d030018	8.61223
Chr1	102953605	102953705	101	exonic	Zm00001d030062	0.365265
Chr1	104172782	104173132	351	exonic	Zm00001d030083	2.29502
Chr1	104173282	104173557	276	exonic	Zm00001d030083	2.29502
Chr1	104417514	104417889	376	exonic	Zm00001d030086	0.334848
Chr1	104673532	104673657	126	5'UTR	Zm00001d030087	0.858504
Chr1	105037605	105040901	3297	exonic	Zm00001d030091	4.30689
Chr1	105862946	105867248	4303	stop_codon	Zm00001d030103	11.7811
Chr1	106382098	106382223	126	start_codon	Zm00001d030110	44.0109
Chr1	107336968	107337168	201	exonic	Zm00001d030123	0.958865
Chr1	107865945	107866120	176	exonic	Zm00001d030129	2.24671
Chr1	108194846	108195490	645	3'UTR	Zm00001d030131	8.77538
Chr1	108201277	108204077	2801	3'UTR	Zm00001d030132	0.41819
Chr1	108425303	108427207	1905	stop_codon	Zm00001d030138	45.7855
Chr1	109410588	109413458	2871	stop_codon	Zm00001d030157	9.49232
Chr1	110010810	110011360	551	stop_codon	Zm00001d030167	4.00094
Chr1	110343903	110344276	374	exonic	Zm00001d030172	0.616422
Chr1	112126533	112127497	965	exonic	Zm00001d030191	5.42944
Chr1	112581432	112581690	259	exonic	Zm00001d030194	12.9334
Chr1	112585693	112585793	101	exonic	Zm00001d030194	12.9334
Chr1	115450176	115450476	301	exonic	Zm00001d030239	4.70038
Chr1	115454056	115454501	446	5'UTR	Zm00001d030239	4.70038
Chr1	115454526	115455150	625	5'UTR	Zm00001d030239	4.70038
Chr1	115456575	115461038	4464	5'UTR	Zm00001d030239	4.70038
Chr1	123359311	123359486	176	exonic	Zm00001d030339	0.205462
Chr1	124404176	124405366	1191	start_codon	Zm00001d030348	21.0768
Chr1	125671729	125671854	126	5'UTR	Zm00001d030357	6.46699
Chr1	125672079	125672738	660	5'UTR	Zm00001d030357	6.46699
Chr1	125672763	125678327	5565	5'UTR	Zm00001d030357	6.46699
Chr1	126628067	126628167	101	5'UTR	Zm00001d030366	5.70551
Chr1	127554672	127554897	226	3'UTR	Zm00001d030381	12.3366
Chr1	127760089	127760984	896	exonic	Zm00001d030382	0
Chr1	127964689	127964914	226	5'UTR	Zm00001d030385	2.07465
Chr1	127965589	127966189	601	5'UTR	Zm00001d030385	2.07465
Chr1	129228760	129228935	176	3'UTR	Zm00001d030398	16.9201
Chr1	129273058	129273329	272	stop_codon	Zm00001d030398	16.9201
Chr1	129316692	129317067	376	exonic	Zm00001d030399	0
Chr1	140167987	140168262	276	3'UTR	Zm00001d030507	1.34461
Chr1	140848954	140850198	1245	stop_codon	Zm00001d030516	0.814569
Chr1	140876682	140877107	426	exonic	Zm00001d030518	3.14051
Chr1	140879887	140880071	185	5'UTR	Zm00001d030518	3.14051
Chr1	143231374	143232496	1123	exonic	Zm00001d030549	32.4434
Chr1	143321384	143322502	1119	5'UTR	Zm00001d030551	6.0021
Chr1	144155779	144155954	176	5'UTR	Zm00001d030561	28.0412
Chr1	146069753	146075358	5606	stop_codon	Zm00001d030581	30.6198
Chr1	147208122	147208497	376	3'UTR	Zm00001d030593	25.7284
Chr1	148968957	148975635	6679	stop_codon	Zm00001d030620	25.0122
Chr1	148975660	148976883	1224	exonic	Zm00001d030620	25.0122
Chr1	149355221	149355321	101	3'UTR	Zm00001d030623	33.0904
Chr1	149358089	149359061	973	5'UTR	Zm00001d030623	33.0904
Chr1	151024693	151025851	1159	exonic	Zm00001d030652	2.10953
Chr1	151029325	151029650	326	5'UTR	Zm00001d030652	2.10953
Chr1	151766313	151767020	708	stop_codon	Zm00001d030663	0.015309
Chr1	152409705	152410205	501	start_codon	Zm00001d030676	5.50375
Chr1	152668500	152669017	518	exonic	Zm00001d030678	25.5587
Chr1	154090628	154092192	1565	exonic	Zm00001d030697	9.92334
Chr1	155201684	155202613	930	3'UTR	Zm00001d030713	0.146637
Chr1	155202638	155203300	663	stop_codon	Zm00001d030713	0.146637
Chr1	157121954	157122129	176	start_codon	Zm00001d030739	7.20333
Chr1	158242144	158244197	2054	3'UTR	Zm00001d030754	0
Chr1	158244247	158244672	426	stop_codon	Zm00001d030754	0
Chr1	158244722	158244822	101	5'UTR	Zm00001d030754	0
Chr1	160088339	160088714	376	exonic	Zm00001d030796	2.36014
Chr1	160090914	160091064	151	5'UTR	Zm00001d030796	2.36014
Chr1	161943349	161946856	3508	stop_codon	Zm00001d030821	0
Chr1	162014350	162015681	1332	start_codon	Zm00001d030824	0.061318
Chr1	162767652	162767802	151	3'UTR	Zm00001d030843	0.594078
Chr1	169641833	169642669	837	stop_codon	Zm00001d030969	0.213367
Chr1	172181797	172182597	801	3'UTR	Zm00001d030989	18.8689
Chr1	172182697	172183310	614	start_codon	Zm00001d030989	18.8689
Chr1	172721009	172721134	126	exonic	Zm00001d030999	4.34943
Chr1	172723051	172724080	1030	start_codon	Zm00001d030999	4.34943
Chr1	172833855	172833955	101	3'UTR	Zm00001d031002	2.16201
Chr1	173139089	173139364	276	3'UTR	Zm00001d031008	2.8834
Chr1	173139964	173140387	424	5'UTR	Zm00001d031008	2.8834
Chr1	174742517	174742892	376	3'UTR	Zm00001d031040	2.19301
Chr1	174745653	174745981	329	5'UTR	Zm00001d031040	2.19301
Chr1	174842338	174842592	255	exonic	Zm00001d031049	5.56933
Chr1	174875571	174876071	501	exonic	Zm00001d031050	15.9483
Chr1	175158312	175158681	370	3'UTR	Zm00001d031059	10.7524
Chr1	175165333	175165858	526	3'UTR	Zm00001d031060	1.3672
Chr1	175169050	175169250	201	exonic	Zm00001d031060	1.3672
Chr1	175169300	175169725	426	start_codon	Zm00001d031060	1.3672
Chr1	175170462	175170712	251	3'UTR	Zm00001d031061	0.901985
Chr1	175265138	175265784	647	exonic	Zm00001d031063	1.49568
Chr1	175973005	175973330	326	3'UTR	Zm00001d031072	1.53454
Chr1	175986333	175986458	126	3'UTR	Zm00001d031074	0
Chr1	177428040	177428615	576	3'UTR	Zm00001d031104	1.04014
Chr1	177823210	177823360	151	5'UTR	Zm00001d031115	3.42503
Chr1	178717219	178718221	1003	stop_codon	Zm00001d031127	5.13122
Chr1	179966642	179966867	226	exonic	Zm00001d031158	3.21959
Chr1	181316537	181317258	722	exonic	Zm00001d031179	11.9486
Chr1	181580506	181581841	1336	stop_codon	Zm00001d031183	0.187032
Chr1	181968292	181968567	276	stop_codon	Zm00001d031201	1.04587
Chr1	181978319	181979082	764	stop_codon	Zm00001d031203	10.56
Chr1	181979107	181979754	648	exonic	Zm00001d031203	10.56
Chr1	182006123	182006652	530	5'UTR	Zm00001d031205	5.5705
Chr1	182579404	182579904	501	exonic	Zm00001d031221	0.037467
Chr1	182597225	182597425	201	exonic	Zm00001d031222	0.967868
Chr1	182805846	182806146	301	3'UTR	Zm00001d031231	8.02388
Chr1	182807321	182807521	201	exonic	Zm00001d031230	0.404101
Chr1	182818310	182820551	2242	3'UTR	Zm00001d031231	8.02388
Chr1	182826817	182826967	151	start_codon	Zm00001d031231	8.02388
Chr1	183230108	183230957	850	3'UTR	Zm00001d031239	1.18882
Chr1	183231107	183231257	151	3'UTR	Zm00001d031239	1.18882
Chr1	183232726	183232826	101	5'UTR	Zm00001d031239	1.18882
Chr1	183232876	183233001	126	5'UTR	Zm00001d031239	1.18882
Chr1	183241433	183241583	151	3'UTR	Zm00001d031239	1.18882
Chr1	184110086	184111002	917	3'UTR	Zm00001d031258	50.0561
Chr1	184111477	184112379	903	5'UTR	Zm00001d031258	50.0561
Chr1	184113141	184113391	251	5'UTR	Zm00001d031258	50.0561
Chr1	184114704	184115563	860	exonic	Zm00001d031259	44.3637
Chr1	184286252	184287192	941	3'UTR	Zm00001d031265	5.93122
Chr1	184287717	184289130	1414	3'UTR	Zm00001d031265	5.93122
Chr1	184289155	184289305	151	3'UTR	Zm00001d031265	5.93122
Chr1	184289405	184289752	348	3'UTR	Zm00001d031265	5.93122
Chr1	184642016	184642216	201	exonic	Zm00001d031273	1.02812
Chr1	185478406	185478616	211	exonic	Zm00001d031292	9.06627
Chr1	185879495	185880110	616	5'UTR	Zm00001d031316	6.24052
Chr1	186194829	186195870	1042	stop_codon	Zm00001d031329	3.32456
Chr1	186376330	186379292	2963	stop_codon	Zm00001d031332	1.27576
Chr1	186380637	186380837	201	start_codon	Zm00001d031332	1.27576
Chr1	189808670	189809020	351	stop_codon	Zm00001d031428	0.0532626
Chr1	189863418	189863518	101	3'UTR	Zm00001d031430	11.1168
Chr1	189876138	189876338	201	exonic	Zm00001d031431	3.46314
Chr1	190081588	190081863	276	exonic	Zm00001d031434	6.50858
Chr1	190085947	190086475	529	stop_codon	Zm00001d031435	0.518781
Chr1	190086751	190087151	401	exonic	Zm00001d031435	0.518781
Chr1	190215776	190216642	867	stop_codon	Zm00001d031439	18.8351
Chr1	191777009	191778134	1126	5'UTR	Zm00001d031489	3.77299
Chr1	191778574	191778899	326	5'UTR	Zm00001d031489	3.77299
Chr1	191779723	191780273	551	5'UTR	Zm00001d031489	3.77299
Chr1	191820614	191820739	126	3'UTR	Zm00001d031490	7.3857
Chr1	192122362	192122962	601	3'UTR	Zm00001d031502	0.475061
Chr1	192123362	192123887	526	3'UTR	Zm00001d031502	0.475061
Chr1	192965155	192965610	456	exonic	Zm00001d031529	10.777
Chr1	192976558	192976883	326	3'UTR	Zm00001d031530	0.584847
Chr1	192977058	192977647	590	3'UTR	Zm00001d031530	0.584847
Chr1	192992192	192992467	276	stop_codon	Zm00001d031531	0.037468
Chr1	193347027	193347856	830	start_codon	Zm00001d031534	37.8918
Chr1	194121264	194121982	719	exonic	Zm00001d031555	7.12783
Chr1	195528405	195528805	401	3'UTR	Zm00001d031587	0.4003
Chr1	195608213	195608613	401	stop_codon	Zm00001d031589	0.850157
Chr1	197108701	197109625	925	stop_codon	Zm00001d031640	11.2912
Chr1	197693239	197693614	376	5'UTR	Zm00001d031657	52.0011
Chr1	198122585	198122685	101	5'UTR	Zm00001d031667	0.936402
Chr1	198775754	198776910	1157	exonic	Zm00001d031697	1.17571
Chr1	198833823	198834273	451	exonic	Zm00001d031700	1.18243
Chr1	199133407	199133980	574	stop_codon	Zm00001d031712	12.5819
Chr1	199135734	199137000	1267	5'UTR	Zm00001d031712	12.5819
Chr1	199137025	199137125	101	5'UTR	Zm00001d031712	12.5819
Chr1	199652550	199653025	476	exonic	Zm00001d031725	2.13418
Chr1	200053892	200054134	243	5'UTR	Zm00001d031732	16.9297
Chr1	200314858	200315483	626	start_codon	Zm00001d031740	5.83897
Chr1	200687945	200688070	126	exonic	Zm00001d031749	9.99118
Chr1	202179975	202181001	1027	exonic	Zm00001d031799	8.20162
Chr1	202472309	202472484	176	exonic	Zm00001d031809	22.991
Chr1	202632510	202632860	351	stop_codon	Zm00001d031813	0.09945
Chr1	202751685	202752319	635	exonic	Zm00001d031816	0.950183
Chr1	202981660	202981981	322	exonic	Zm00001d031823	0.288902
Chr1	203125641	203125816	176	start_codon	Zm00001d031832	3.42545
Chr1	203133494	203134194	701	exonic	Zm00001d031833	5.97534
Chr1	203134219	203134469	251	exonic	Zm00001d031833	5.97534
Chr1	203996012	203996524	513	start_codon	Zm00001d031849	53.273
Chr1	204245428	204245528	101	3'UTR	Zm00001d031856	8.17349
Chr1	204246053	204246153	101	3'UTR	Zm00001d031856	8.17349
Chr1	204246178	204246303	126	3'UTR	Zm00001d031856	8.17349
Chr1	204247603	204248117	515	stop_codon	Zm00001d031856	8.17349
Chr1	204521959	204522459	501	3'UTR	Zm00001d031863	3.57744
Chr1	204748435	204748810	376	stop_codon	Zm00001d031871	1.04509
Chr1	204749135	204749235	101	exonic	Zm00001d031871	1.04509
Chr1	204749260	204749760	501	exonic	Zm00001d031871	1.04509
Chr1	204750010	204750960	951	exonic	Zm00001d031871	1.04509
Chr1	204751010	204753735	2726	exonic	Zm00001d031871	1.04509
Chr1	204754887	204755237	351	exonic	Zm00001d031871	1.04509
Chr1	206917916	206918416	501	stop_codon	Zm00001d031923	1.37179
Chr1	206918441	206919192	752	exonic	Zm00001d031923	1.37179
Chr1	207528912	207529490	579	stop_codon	Zm00001d031940	0.700918
Chr1	207699395	207700013	619	3'UTR	Zm00001d031945	57.5455
Chr1	208253040	208253615	576	stop_codon	Zm00001d031971	2.26819
Chr1	208836238	208836588	351	exonic	Zm00001d031988	7.43638
Chr1	209851566	209851916	351	stop_codon	Zm00001d032027	3.89669
Chr1	209942745	209943468	724	3'UTR	Zm00001d032029	0.206781
Chr1	210458609	210458984	376	stop_codon	Zm00001d032045	1.97896
Chr1	210459009	210459763	755	exonic	Zm00001d032045	1.97896
Chr1	211115261	211115828	568	5'UTR	Zm00001d032060	20.5741
Chr1	211115878	211116228	351	5'UTR	Zm00001d032060	20.5741
Chr1	211497177	211497352	176	start_codon	Zm00001d032073	0.936476
Chr1	212111363	212112338	976	exonic	Zm00001d032084	5.73868
Chr1	212841032	212857609	16578	3'UTR	Zm00001d032101	5.95337
Chr1	212859207	212859357	151	exonic	Zm00001d032101	5.95337
Chr1	213640110	213640235	126	exonic	Zm00001d032116	0.0149979
Chr1	214578625	214579194	570	3'UTR	Zm00001d032153	0.410502
Chr1	214592015	214592387	373	exonic	Zm00001d032155	1.8708
Chr1	214729932	214730182	251	stop_codon	Zm00001d032158	2.91848
Chr1	214730682	214731007	326	start_codon	Zm00001d032158	2.91848
Chr1	215249412	215249670	259	exonic	Zm00001d032165	7.40425
Chr1	215421984	215425389	3406	exonic	Zm00001d032170	4.30426
Chr1	216170770	216171020	251	exonic	Zm00001d032187	1.92459
Chr1	216314471	216314771	301	stop_codon	Zm00001d032190	0.615983
Chr1	217006030	217006897	868	stop_codon	Zm00001d032201	0
Chr1	217821833	217822354	522	exonic	Zm00001d032222	41.9463
Chr1	217837493	217837938	446	exonic	Zm00001d032223	0.124946
Chr1	218621832	218622086	255	3'UTR	Zm00001d032245	3.35975
Chr1	218624192	218625169	978	5'UTR	Zm00001d032245	3.35975
Chr1	219878956	219879381	426	start_codon	Zm00001d032272	62.9352
Chr1	220041181	220043712	2532	start_codon	Zm00001d032279	7.48423
Chr1	221119325	221127569	8245	3'UTR	Zm00001d032301	3.75864
Chr1	221127594	221127694	101	3'UTR	Zm00001d032301	3.75864
Chr1	221131169	221131690	522	5'UTR	Zm00001d032301	3.75864
Chr1	221631753	221633281	1529	exonic	Zm00001d032310	5.4236
Chr1	222605412	222606162	751	5'UTR	Zm00001d032328	2.13939
Chr1	222704090	222704365	276	stop_codon	Zm00001d032331	289.126
Chr1	222706328	222708190	1863	start_codon	Zm00001d032331	289.126
Chr1	222802954	222803079	126	3'UTR	Zm00001d032333	19.7894
Chr1	223443019	223444581	1563	start_codon	Zm00001d032350	25.8994
Chr1	224114593	224114793	201	stop_codon	Zm00001d032368	0.065259
Chr1	224114868	224115204	337	exonic	Zm00001d032368	0.065259
Chr1	224159295	224159395	101	3'UTR	Zm00001d032370	5.71973
Chr1	224684315	224684415	101	5'UTR	Zm00001d032380	126.71
Chr1	224850671	224853209	2539	stop_codon	Zm00001d032384	7.07886
Chr1	225029800	225030025	226	3'UTR	Zm00001d032386	2.51742
Chr1	225530574	225531639	1066	stop_codon	Zm00001d032402	8.31318
Chr1	226007492	226007667	176	3'UTR	Zm00001d032427	1.78437
Chr1	226008748	226009161	414	exonic	Zm00001d032427	1.78437
Chr1	226102569	226102669	101	5'UTR	Zm00001d032428	10.0562
Chr1	226428930	226429030	101	3'UTR	Zm00001d032440	4.4763
Chr1	226429480	226429580	101	3'UTR	Zm00001d032440	4.4763
Chr1	226432263	226432842	580	3'UTR	Zm00001d032440	4.4763
Chr1	227221235	227221485	251	3'UTR	Zm00001d032454	0.229306
Chr1	227285137	227286794	1658	5'UTR	Zm00001d032455	12.593
Chr1	227387411	227387811	401	exonic	Zm00001d032458	3.1788
Chr1	227388586	227388956	371	exonic	Zm00001d032458	3.1788
Chr1	227432053	227432528	476	exonic	Zm00001d032460	30.0123
Chr1	227692675	227693422	748	exonic	Zm00001d032470	6.2196
Chr1	227704608	227704933	326	exonic	Zm00001d032471	5.06812
Chr1	227994677	227994827	151	exonic	Zm00001d032476	12.8725
Chr1	227995015	227996597	1583	exonic	Zm00001d032476	12.8725
Chr1	228143054	228143254	201	exonic	Zm00001d032485	6.65835
Chr1	229239765	229240265	501	exonic	Zm00001d032520	1.42257
Chr1	229240590	229240840	251	exonic	Zm00001d032520	1.42257
Chr1	229516233	229516708	476	stop_codon	Zm00001d032527	1.39879
Chr1	229867673	229868048	376	5'UTR	Zm00001d032536	4.32245
Chr1	229909460	229910174	715	exonic	Zm00001d032539	2.32908
Chr1	229910574	229910849	276	exonic	Zm00001d032539	2.32908
Chr1	230209666	230210186	521	3'UTR	Zm00001d032550	8.72002
Chr1	230242354	230242529	176	3'UTR	Zm00001d032552	7.307
Chr1	230368826	230369198	373	exonic	Zm00001d032553	0.027785
Chr1	230370554	230370654	101	exonic	Zm00001d032554	1.04998
Chr1	230370754	230380991	10238	exonic	Zm00001d032554	1.04998
Chr1	230529376	230529901	526	stop_codon	Zm00001d032560	17.88
Chr1	230531051	230531501	451	start_codon	Zm00001d032560	17.88
Chr1	230561929	230562079	151	3'UTR	Zm00001d032562	1.95276
Chr1	230671106	230672842	1737	5'UTR	Zm00001d032566	5.45981
Chr1	231197139	231197339	201	3'UTR	Zm00001d032582	0.2641
Chr1	232603588	232603963	376	3'UTR	Zm00001d032633	2.22465
Chr1	233707844	233707944	101	3'UTR	Zm00001d032667	4.08466
Chr1	234075745	234077279	1535	start_codon	Zm00001d032681	5.02919
Chr1	234270471	234270846	376	exonic	Zm00001d032683	2.29741
Chr1	234352669	234352769	101	exonic	Zm00001d032685	2.83675
Chr1	234506509	234506634	126	5'UTR	Zm00001d032689	2.61672
Chr1	234507509	234508034	526	3'UTR	Zm00001d032689	2.61672
Chr1	235327647	235327997	351	5'UTR	Zm00001d032704	5.41642
Chr1	235337214	235337314	101	5'UTR	Zm00001d032704	5.41642
Chr1	235473587	235473762	176	exonic	Zm00001d032707	1.52207
Chr1	235649843	235649943	101	3'UTR	Zm00001d032708	3.45369
Chr1	236527059	236527384	326	5'UTR	Zm00001d032733	0.739267
Chr1	236932483	236932683	201	3'UTR	Zm00001d032739	6.15256
Chr1	236934615	236934715	101	3'UTR	Zm00001d032739	6.15256
Chr1	236936190	236936640	451	3'UTR	Zm00001d032739	6.15256
Chr1	236936840	236937540	701	exonic	Zm00001d032739	6.15256
Chr1	236937665	236938244	580	exonic	Zm00001d032739	6.15256
Chr1	237003743	237004318	576	stop_codon	Zm00001d032740	3.64053
Chr1	237005343	237006929	1587	exonic	Zm00001d032740	3.64053
Chr1	237053909	237054184	276	stop_codon	Zm00001d032744	0.502032
Chr1	237054934	237055484	551	exonic	Zm00001d032744	0.502032
Chr1	238117548	238120531	2984	exonic	Zm00001d032785	0
Chr1	238199961	238200327	367	exonic	Zm00001d032789	5.04667
Chr1	238617216	238620850	3635	3'UTR	Zm00001d032801	5.44996
Chr1	238626247	238626703	457	5'UTR	Zm00001d032801	5.44996
Chr1	238628266	238628391	126	5'UTR	Zm00001d032801	5.44996
Chr1	238628441	238628566	126	5'UTR	Zm00001d032801	5.44996
Chr1	238897281	238897750	470	exonic	Zm00001d032807	6.22329
Chr1	238902509	238902806	298	stop_codon	Zm00001d032808	7.54242
Chr1	239123423	239123948	526	3'UTR	Zm00001d032815	5.01663
Chr1	239171154	239171304	151	exonic	Zm00001d032819	6.95359
Chr1	239171879	239172004	126	exonic	Zm00001d032819	6.95359
Chr1	239456572	239457672	1101	start_codon	Zm00001d032828	20.4648
Chr1	239723349	239724307	959	stop_codon	Zm00001d032838	1.52479
Chr1	240367695	240367795	101	exonic	Zm00001d032855	1.00141
Chr1	240513396	240513546	151	exonic	Zm00001d032859	24.6622
Chr1	241215521	241215621	101	3'UTR	Zm00001d032875	12.387
Chr1	241798283	241798383	101	stop_codon	Zm00001d032893	3.58334
Chr1	242039477	242039852	376	exonic	Zm00001d032897	16.2223
Chr1	242190691	242190791	101	stop_codon	Zm00001d032900	4.97147
Chr1	242192916	242193091	176	exonic	Zm00001d032900	4.97147
Chr1	242207952	242209537	1586	exonic	Zm00001d032901	0.050968
Chr1	242411452	242413111	1660	start_codon	Zm00001d032905	3.30386
Chr1	243021463	243022587	1125	exonic	Zm00001d032918	0
Chr1	243208697	243208797	101	3'UTR	Zm00001d032923	9.11623
Chr1	243737067	243737267	201	exonic	Zm00001d032933	6.29555
Chr1	243742244	243742669	426	5'UTR	Zm00001d032933	6.29555
Chr1	244122264	244122719	456	3'UTR	Zm00001d032939	24.5602
Chr1	244122819	244123310	492	3'UTR	Zm00001d032939	24.5602
Chr1	244123985	244124210	226	exonic	Zm00001d032939	24.5602
Chr1	245738810	245739435	626	5'UTR	Zm00001d032981	2.3854
Chr1	246216716	246217549	834	exonic	Zm00001d032994	4.72597
Chr1	247476831	247477281	451	exonic	Zm00001d033024	14.9168
Chr1	247753523	247757887	4365	5'UTR	Zm00001d033028	12.1607
Chr1	248801300	248803843	2544	5'UTR	Zm00001d033056	12.5426
Chr1	249095557	249095915	359	exonic	Zm00001d033061	39.008
Chr1	249337696	249338548	853	stop_codon	Zm00001d033066	0
Chr1	249508121	249508658	538	stop_codon	Zm00001d033072	0.185394
Chr1	250296737	250296962	226	3'UTR	Zm00001d033104	8.76399
Chr1	250340305	250341290	986	stop_codon	Zm00001d033108	20.3559
Chr1	250345763	250346705	943	start_codon	Zm00001d033108	20.3559
Chr1	250446688	250446988	301	3'UTR	Zm00001d033112	0.291906
Chr1	250448038	250448488	451	exonic	Zm00001d033112	0.291906
Chr1	252254239	252254414	176	5'UTR	Zm00001d033153	4.4953
Chr1	252546118	252546843	726	stop_codon	Zm00001d033160	0.67624
Chr1	252798837	252798962	126	stop_codon	Zm00001d033174	16.1307
Chr1	253290375	253294184	3810	stop_codon	Zm00001d033190	1.62473
Chr1	254670881	254671006	126	3'UTR	Zm00001d033218	6.3115
Chr1	254676649	254676749	101	5'UTR	Zm00001d033218	6.3115
Chr1	255170538	255170888	351	stop_codon	Zm00001d033225	8.29179
Chr1	255383157	255384534	1378	exonic	Zm00001d033237	0
Chr1	256315062	256317161	2100	stop_codon	Zm00001d033259	28.3413
Chr1	256317236	256317423	188	exonic	Zm00001d033259	28.3413
Chr1	256577463	256578043	581	start_codon	Zm00001d033267	2.42995
Chr1	257899023	257899423	401	stop_codon	Zm00001d033295	21.2621
Chr1	258043811	258044161	351	5'UTR	Zm00001d033297	6.10001
Chr1	258047786	258048214	429	5'UTR	Zm00001d033297	6.10001
Chr1	258948463	258948838	376	5'UTR	Zm00001d033321	11.4043
Chr1	259334482	259334857	376	exonic	Zm00001d033334	4.04386
Chr1	259334882	259334982	101	5'UTR	Zm00001d033334	4.04386
Chr1	260997417	260999019	1603	3'UTR	Zm00001d033375	3.38924
Chr1	261015487	261015587	101	5'UTR	Zm00001d033375	3.38924
Chr1	261234952	261235202	251	exonic	Zm00001d033386	10.3095
Chr1	261793032	261793676	645	exonic	Zm00001d033396	1.33988
Chr1	261793801	261793926	126	start_codon	Zm00001d033396	1.33988
Chr1	262653279	262653554	276	stop_codon	Zm00001d033423	0.45089
Chr1	262999689	262999789	101	3'UTR	Zm00001d033448	1.37912
Chr1	262999814	262999939	126	3'UTR	Zm00001d033448	1.37912
Chr1	263014425	263015218	794	exonic	Zm00001d033451	3.01781
Chr1	263677011	263679949	2939	stop_codon	Zm00001d033473	81.2206
Chr1	264701952	264702252	301	exonic	Zm00001d033505	3.05101
Chr1	264702677	264703027	351	exonic	Zm00001d033505	3.05101
Chr1	264703677	264704102	426	exonic	Zm00001d033505	3.05101
Chr1	265214589	265214739	151	5'UTR	Zm00001d033511	5.43638
Chr1	265550156	265551726	1571	exonic	Zm00001d033523	14.6789
Chr1	265806043	265806567	525	start_codon	Zm00001d033529	24.2037
Chr1	266018639	266018814	176	exonic	Zm00001d033532	12.0889
Chr1	266048664	266049314	651	exonic	Zm00001d033533	5.45202
Chr1	266049364	266050110	747	exonic	Zm00001d033533	5.45202
Chr1	266462760	266463135	376	3'UTR	Zm00001d033541	0.70098
Chr1	266467285	266467860	576	stop_codon	Zm00001d033541	0.70098
Chr1	268096658	268105561	8904	5'UTR	Zm00001d033597	4.72509
Chr1	269012383	269013063	681	stop_codon	Zm00001d033620	14.9154
Chr1	269339718	269340243	526	exonic	Zm00001d033637	6.77178
Chr1	269552944	269553044	101	5'UTR	Zm00001d033646	16.6449
Chr1	269683308	269685307	2000	stop_codon	Zm00001d033652	38.6559
Chr1	269832465	269832721	257	5'UTR	Zm00001d033657	9.00049
Chr1	269832846	269833040	195	5'UTR	Zm00001d033657	9.00049
Chr1	270256278	270257068	791	3'UTR	Zm00001d033670	3.46783
Chr1	270986022	270987341	1320	stop_codon	Zm00001d033682	9.08164
Chr1	271709784	271710234	451	5'UTR	Zm00001d033704	38.4096
Chr1	271744431	271744556	126	3'UTR	Zm00001d033705	2.81714
Chr1	271745181	271745631	451	exonic	Zm00001d033705	2.81714
Chr1	271746221	271746871	651	exonic	Zm00001d033705	2.81714
Chr1	272371037	272371162	126	exonic	Zm00001d033731	0.721656
Chr1	272416585	272417460	876	stop_codon	Zm00001d033734	5.00472
Chr1	273077944	273079547	1604	stop_codon	Zm00001d033766	3.01425
Chr1	273082085	273082635	551	5'UTR	Zm00001d033766	3.01425
Chr1	273299551	273300551	1001	5'UTR	Zm00001d033775	24.7614
Chr1	273746649	273746874	226	3'UTR	Zm00001d033788	3.26766
Chr1	273746899	273747024	126	3'UTR	Zm00001d033788	3.26766
Chr1	273749758	273749933	176	5'UTR	Zm00001d033788	3.26766
Chr1	273827661	273829151	1491	stop_codon	Zm00001d033792	3.61194
Chr1	274041198	274041398	201	3'UTR	Zm00001d033797	0
Chr1	274059086	274059261	176	exonic	Zm00001d033798	6.45367
Chr1	274059286	274059461	176	5'UTR	Zm00001d033798	6.45367
Chr1	274060407	274061257	851	exonic	Zm00001d033798	6.45367
Chr1	275426886	275427011	126	3'UTR	Zm00001d033839	0.626705
Chr1	276045737	276046087	351	3'UTR	Zm00001d033857	1.00695
Chr1	276743704	276748542	4839	exonic	Zm00001d033866	4.32142
Chr1	276754156	276754846	691	5'UTR	Zm00001d033866	4.32142
Chr1	276811931	276812281	351	3'UTR	Zm00001d033870	0.0676041
Chr1	276987105	276987355	251	3'UTR	Zm00001d033872	0.076081
Chr1	276988339	276988923	585	exonic	Zm00001d033872	0.076081
Chr1	276988973	276989248	276	exonic	Zm00001d033872	0.076081
Chr1	277024898	277025073	176	3'UTR	Zm00001d033873	27.5721
Chr1	277463507	277464798	1292	5'UTR	Zm00001d033886	1.26511
Chr1	277539471	277541046	1576	stop_codon	Zm00001d033887	0.500807
Chr1	278739184	278739284	101	3'UTR	Zm00001d033929	0.67139
Chr1	278899728	278900024	297	exonic	Zm00001d033932	4.19846
Chr1	278900049	278900353	305	exonic	Zm00001d033932	4.19846
Chr1	279350424	279350768	345	3'UTR	Zm00001d033945	0.740891
Chr1	279355979	279356378	400	5'UTR	Zm00001d033945	0.740891
Chr1	279370732	279372370	1639	5'UTR	Zm00001d033948	10.5974
Chr1	279878448	279878698	251	3'UTR	Zm00001d033969	11.3022
Chr1	279880973	279882165	1193	5'UTR	Zm00001d033969	11.3022
Chr1	280161413	280161866	454	exonic	Zm00001d033984	6.70883
Chr1	280163406	280163749	344	start_codon	Zm00001d033984	6.70883
Chr1	280286079	280286429	351	3'UTR	Zm00001d033986	8.50805
Chr1	280289547	280289772	226	start_codon	Zm00001d033986	8.50805
Chr1	280532408	280532858	451	exonic	Zm00001d033989	0.417402
Chr1	280611538	280611638	101	5'UTR	Zm00001d033995	5.1159
Chr1	280702054	280702304	251	5'UTR	Zm00001d034000	4.24128
Chr1	280705373	280705498	126	5'UTR	Zm00001d034000	4.24128
Chr1	280705648	280705798	151	5'UTR	Zm00001d034000	4.24128
Chr1	281133199	281136948	3750	stop_codon	Zm00001d034012	3.10996
Chr1	281138912	281139411	500	exonic	Zm00001d034012	3.10996
Chr1	281175488	281176188	701	5'UTR	Zm00001d034013	2.94545
Chr1	281258434	281258584	151	3'UTR	Zm00001d034018	3.61323
Chr1	281258634	281258784	151	3'UTR	Zm00001d034018	3.61323
Chr1	281463516	281464029	514	stop_codon	Zm00001d034028	4.77758
Chr1	281631721	281632684	964	3'UTR	Zm00001d034033	7.24492
Chr1	283193854	283194769	916	3'UTR	Zm00001d034073	0.154979
Chr1	283651337	283651687	351	stop_codon	Zm00001d034085	0.546455
Chr1	283713313	283713463	151	exonic	Zm00001d034090	7.49517
Chr1	284546269	284546549	281	3'UTR	Zm00001d034125	9.69238
Chr1	285024080	285024917	838	exonic	Zm00001d034145	2.21721
Chr1	285207653	285207753	101	3'UTR	Zm00001d034152	7.25966
Chr1	285211079	285213517	2439	exonic	Zm00001d034152	7.25966
Chr1	285664264	285665140	877	exonic	Zm00001d034172	1.2387
Chr1	285707830	285709024	1195	start_codon	Zm00001d034175	73.385
Chr1	285816812	285817944	1133	5'UTR	Zm00001d034180	9.58561
Chr1	286170551	286170651	101	stop_codon	Zm00001d034191	0.110564
Chr1	287066234	287066334	101	start_codon	Zm00001d034223	19.5625
Chr1	287535894	287536019	126	exonic	Zm00001d034237	10.176
Chr1	287536694	287536994	301	exonic	Zm00001d034237	10.176
Chr1	287537319	287537444	126	start_codon	Zm00001d034237	10.176
Chr1	287677634	287678806	1173	start_codon	Zm00001d034244	38.8161
Chr1	287808779	287809204	426	3'UTR	Zm00001d034245	20.5974
Chr1	288024578	288024917	340	exonic	Zm00001d034253	1.36269
Chr1	288178214	288178632	419	exonic	Zm00001d034257	8.79425
Chr1	289180446	289181496	1051	exonic	Zm00001d034320	9.37888
Chr1	290212250	290212450	201	exonic	Zm00001d034339	1.83422
Chr1	290244339	290244864	526	3'UTR	Zm00001d034341	3.74195
Chr1	290269079	290269354	276	exonic	Zm00001d034344	6.51553
Chr1	290279667	290280640	974	stop_codon	Zm00001d034346	7.69169
Chr1	290348714	290348914	201	exonic	Zm00001d034350	10.9138
Chr1	290349564	290349689	126	exonic	Zm00001d034350	10.9138
Chr1	290673601	290674912	1312	exonic	Zm00001d034360	0.473439
Chr1	290941601	290942610	1010	stop_codon	Zm00001d034366	0.359181
Chr1	291113530	291114955	1426	start_codon	Zm00001d034373	8.04754
Chr1	291512278	291512478	201	exonic	Zm00001d034385	0.772658
Chr1	291515695	291515895	201	exonic	Zm00001d034385	0.772658
Chr1	291515945	291517971	2027	exonic	Zm00001d034385	0.772658
Chr1	291610252	291610602	351	5'UTR	Zm00001d034387	3.88536
Chr1	292478007	292478332	326	3'UTR	Zm00001d034420	8.38852
Chr1	292628536	292628661	126	3'UTR	Zm00001d034424	13.2435
Chr1	292893096	292904866	11771	stop_codon	Zm00001d034432	15.6062
Chr1	292939269	292939369	101	3'UTR	Zm00001d034434	1.27022
Chr1	292941049	292941199	151	3'UTR	Zm00001d034434	1.27022
Chr1	292942099	292942399	301	exonic	Zm00001d034434	1.27022
Chr1	292993296	292993496	201	exonic	Zm00001d034439	0.752547
Chr1	293424705	293425487	783	exonic	Zm00001d034453	16.9497
Chr1	293620698	293621123	426	5'UTR	Zm00001d034460	9.18202
Chr1	293623660	293624010	351	exonic	Zm00001d034461	11.4733
Chr1	294683918	294684118	201	5'UTR	Zm00001d034498	2.36807
Chr1	294977405	294977705	301	stop_codon	Zm00001d034508	0.270638
Chr1	295000637	295000862	226	5'UTR	Zm00001d034510	8.32827
Chr1	295012321	295012771	451	5'UTR	Zm00001d034510	8.32827
Chr1	295314980	295315643	664	3'UTR	Zm00001d034515	1.67194
Chr1	295316093	295316343	251	exonic	Zm00001d034515	1.67194
Chr1	295316393	295316493	101	exonic	Zm00001d034515	1.67194
Chr1	295595607	295596241	635	stop_codon	Zm00001d034519	12.1528
Chr1	295601186	295601841	656	5'UTR	Zm00001d034519	12.1528
Chr1	296754915	296755115	201	5'UTR	Zm00001d034575	11.2341
Chr1	297059807	297059932	126	3'UTR	Zm00001d034582	0.637384
Chr1	297066060	297066260	201	5'UTR	Zm00001d034582	0.637384
Chr1	297243181	297243481	301	exonic	Zm00001d034588	1.34069
Chr1	297384529	297384829	301	exonic	Zm00001d034591	3.83332
Chr1	297445059	297446660	1602	stop_codon	Zm00001d034597	11.0302
Chr1	297446785	297448474	1690	exonic	Zm00001d034597	11.0302
Chr1	297448499	297448649	151	5'UTR	Zm00001d034597	11.0302
Chr1	297668103	297668278	176	3'UTR	Zm00001d034607	2.71944
Chr1	297670752	297671102	351	5'UTR	Zm00001d034607	2.71944
Chr1	297878652	297878992	341	exonic	Zm00001d034617	4.85909
Chr1	297881296	297881837	542	5'UTR	Zm00001d034617	4.85909
Chr1	298227749	298227994	246	5'UTR	Zm00001d034624	11.0387
Chr1	298237197	298237347	151	5'UTR	Zm00001d034624	11.0387
Chr1	298411141	298411416	276	exonic	Zm00001d034627	2.15564
Chr1	298549817	298550217	401	3'UTR	Zm00001d034633	3.01893
Chr1	298810295	298811020	726	3'UTR	Zm00001d034650	0.980926
Chr1	298994998	298996854	1857	stop_codon	Zm00001d034655	2.27524
Chr1	299112947	299113489	543	exonic	Zm00001d034659	5.78168
Chr1	299212035	299212160	126	exonic	Zm00001d034665	189.462
Chr1	299442285	299442960	676	exonic	Zm00001d034671	4.49636
Chr1	299619440	299619715	276	3'UTR	Zm00001d034678	0.0517878
Chr1	300502985	300503535	551	3'UTR	Zm00001d034713	1.80932
Chr1	300946908	300947233	326	stop_codon	Zm00001d034732	0.359827
Chr1	300960367	300960816	450	5'UTR	Zm00001d034733	8.35977
Chr1	300981815	300982190	376	3'UTR	Zm00001d034736	7.15848
Chr1	301042430	301043716	1287	stop_codon	Zm00001d034740	7.23401
Chr1	301298991	301299486	496	5'UTR	Zm00001d034750	3.83778
Chr1	301661572	301662097	526	5'UTR	Zm00001d034764	9.61039
Chr1	302143809	302144184	376	exonic	Zm00001d034781	3.21657
Chr1	302144209	302144384	176	exonic	Zm00001d034781	3.21657
Chr1	302377292	302377527	236	exonic	Zm00001d034795	5.60411
Chr1	302475600	302476800	1201	3'UTR	Zm00001d034805	7.03332
Chr1	302479393	302479493	101	exonic	Zm00001d034805	7.03332
Chr1	302538638	302540509	1872	5'UTR	Zm00001d034809	3.65227
Chr1	302962633	302967768	5136	3'UTR	Zm00001d034823	1.55026
Chr1	303243569	303244019	451	stop_codon	Zm00001d034829	3.12418
Chr1	303290869	303292236	1368	3'UTR	Zm00001d034833	4.51324
Chr1	303575195	303576025	831	exonic	Zm00001d034839	3.60573
Chr1	303635044	303635932	889	3'UTR	Zm00001d034842	0.212354
Chr1	304504965	304505090	126	exonic	Zm00001d034874	0.647024
Chr1	304528175	304529116	942	exonic	Zm00001d034878	0.330132
Chr1	304583079	304583279	201	exonic	Zm00001d034879	5.44098
Chr1	304724210	304724335	126	start_codon	Zm00001d034887	13.6004
Chr1	305196307	305212827	16521	stop_codon	Zm00001d034904	14.7529
Chr1	305347181	305347356	176	5'UTR	Zm00001d034914	10.4666
Chr1	306777068	306782317	5250	start_codon	Zm00001d034957	8.65993
Chr1	306911949	306912691	743	exonic	Zm00001d034962	15.5122
Chr10	603088	603263	176	5'UTR	Zm00001d023217	1.79644
Chr10	693379	693579	201	5'UTR	Zm00001d023218	3.29441
Chr10	1102126	1102997	872	5'UTR	Zm00001d023238	14.4861
Chr10	1505215	1506354	1140	stop_codon	Zm00001d023259	0.957697
Chr10	2044126	2044743	618	3'UTR	Zm00001d023281	1.47037
Chr10	2233805	2234055	251	exonic	Zm00001d023291	4.12645
Chr10	2234080	2236064	1985	exonic	Zm00001d023291	4.12645
Chr10	2370271	2370371	101	5'UTR	Zm00001d023301	1.47547
Chr10	2435193	2435693	501	3'UTR	Zm00001d023303	2.21407
Chr10	2436818	2437225	408	3'UTR	Zm00001d023303	2.21407
Chr10	2743365	2743815	451	exonic	Zm00001d023311	10.6609
Chr10	2776697	2777397	701	stop_codon	Zm00001d023314	4.76661
Chr10	2859115	2859696	582	3'UTR	Zm00001d023316	1.76814
Chr10	3657110	3657535	426	3'UTR	Zm00001d023337	0.640051
Chr10	3659985	3660777	793	3'UTR	Zm00001d023337	0.640051
Chr10	3996206	3996581	376	exonic	Zm00001d023353	3.67623
Chr10	3996781	3997196	416	exonic	Zm00001d023353	3.67623
Chr10	4071642	4071967	326	exonic	Zm00001d023360	0.203235
Chr10	5602809	5604512	1704	exonic	Zm00001d023437	78.4413
Chr10	5689964	5691989	2026	exonic	Zm00001d023445	7.25408
Chr10	6347775	6348249	475	stop_codon	Zm00001d023462	2.10265
Chr10	6712226	6712551	326	stop_codon	Zm00001d023470	0.779362
Chr10	7371016	7371641	626	exonic	Zm00001d023498	0.782431
Chr10	7378983	7379325	343	3'UTR	Zm00001d023499	0.920818
Chr10	8018221	8019301	1081	5'UTR	Zm00001d023510	39.6766
Chr10	9348688	9349088	401	exonic	Zm00001d023538	33.6245
Chr10	9350363	9350513	151	3'UTR	Zm00001d023538	33.6245
Chr10	9367366	9367778	413	exonic	Zm00001d023538	33.6245
Chr10	9373837	9374287	451	exonic	Zm00001d023539	1.11344
Chr10	10418896	10420346	1451	exonic	Zm00001d023566	4.94534
Chr10	10564331	10564806	476	start_codon	Zm00001d023573	0
Chr10	10639205	10640676	1472	exonic	Zm00001d023578	3.52706
Chr10	11125220	11125595	376	stop_codon	Zm00001d023592	2.41602
Chr10	13642098	13642573	476	stop_codon	Zm00001d023650	12.3585
Chr10	13647582	13651213	3632	stop_codon	Zm00001d023651	3.29963
Chr10	13756097	13756622	526	start_codon	Zm00001d023655	31.0255
Chr10	13794583	13794958	376	3'UTR	Zm00001d023658	10.5389
Chr10	14448608	14450648	2041	start_codon	Zm00001d023664	0.473007
Chr10	14450698	14451513	816	stop_codon	Zm00001d023664	0.473007
Chr10	14594729	14595261	533	exonic	Zm00001d023669	3.42147
Chr10	14595486	14596136	651	stop_codon	Zm00001d023669	3.42147
Chr10	14797620	14797770	151	exonic	Zm00001d023673	18.6261
Chr10	14797795	14797920	126	stop_codon	Zm00001d023673	18.6261
Chr10	15032123	15032623	501	stop_codon	Zm00001d023677	148.096
Chr10	15554536	15555036	501	3'UTR	Zm00001d023689	2.80638
Chr10	15723431	15723606	176	stop_codon	Zm00001d023692	0.522073
Chr10	16577448	16578394	947	stop_codon	Zm00001d023713	196.83
Chr10	16700566	16703714	3149	5'UTR	Zm00001d023715	2.78084
Chr10	16704220	16704370	151	5'UTR	Zm00001d023715	2.78084
Chr10	16704445	16704820	376	5'UTR	Zm00001d023715	2.78084
Chr10	17921423	17922752	1330	exonic	Zm00001d023735	43.2073
Chr10	21523295	21524258	964	3'UTR	Zm00001d023796	1.62394
Chr10	21530332	21532407	2076	3'UTR	Zm00001d023796	1.62394
Chr10	21532832	21534605	1774	3'UTR	Zm00001d023796	1.62394
Chr10	21897943	21898043	101	5'UTR	Zm00001d023797	5.29583
Chr10	24266516	24267549	1034	exonic	Zm00001d023841	0.430608
Chr10	26415500	26416496	997	stop_codon	Zm00001d023887	46.4619
Chr10	26544310	26544410	101	5'UTR	Zm00001d023892	20.4489
Chr10	26995665	26996040	376	exonic	Zm00001d023897	1.89378
Chr10	27985110	27985210	101	exonic	Zm00001d023914	5.02265
Chr10	28213095	28213866	772	start_codon	Zm00001d023918	4.71781
Chr10	28420349	28420724	376	exonic	Zm00001d023923	8.47865
Chr10	30082819	30083094	276	exonic	Zm00001d023936	1.82383
Chr10	30315793	30316343	551	exonic	Zm00001d023939	15.4742
Chr10	30316368	30316593	226	exonic	Zm00001d023939	15.4742
Chr10	30316668	30317068	401	stop_codon	Zm00001d023939	15.4742
Chr10	35175536	35176737	1202	exonic	Zm00001d023994	1.1365
Chr10	36876116	36876902	787	stop_codon	Zm00001d024012	0
Chr10	37081843	37082543	701	3'UTR	Zm00001d024016	3.2744
Chr10	37082693	37083244	552	3'UTR	Zm00001d024016	3.2744
Chr10	39713220	39716035	2816	start_codon	Zm00001d024048	33.1907
Chr10	54271061	54271286	226	exonic	Zm00001d024187	20.6714
Chr10	54271486	54271986	501	exonic	Zm00001d024187	20.6714
Chr10	56257176	56257518	343	exonic	Zm00001d024205	8.32789
Chr10	59242055	59242155	101	exonic	Zm00001d024243	0.601473
Chr10	60226228	60228837	2610	stop_codon	Zm00001d024268	2.35555
Chr10	60598960	60600595	1636	5'UTR	Zm00001d024270	9.85781
Chr10	60602778	60603119	342	3'UTR	Zm00001d024270	9.85781
Chr10	61186848	61187373	526	3'UTR	Zm00001d024275	0.471983
Chr10	61188061	61189017	957	3'UTR	Zm00001d024275	0.471983
Chr10	62301124	62303508	2385	5'UTR	Zm00001d024291	0.623225
Chr10	62303858	62304038	181	5'UTR	Zm00001d024291	0.623225
Chr10	62306704	62307224	521	exonic	Zm00001d024291	0.623225
Chr10	63092795	63093011	217	exonic	Zm00001d024307	1.20472
Chr10	63094951	63095235	285	3'UTR	Zm00001d024307	1.20472
Chr10	64620974	64621124	151	exonic	Zm00001d024324	0.138389
Chr10	65224779	65225489	711	3'UTR	Zm00001d024333	23.1966
Chr10	65522381	65524506	2126	3'UTR	Zm00001d024338	2.02776
Chr10	65524656	65526006	1351	3'UTR	Zm00001d024338	2.02776
Chr10	65985383	65985633	251	stop_codon	Zm00001d024348	0
Chr10	67657591	67659070	1480	stop_codon	Zm00001d024373	2.81777
Chr10	67963921	67964171	251	exonic	Zm00001d024376	1.33009
Chr10	67964246	67964471	226	exonic	Zm00001d024376	1.33009
Chr10	67964496	67964621	126	exonic	Zm00001d024376	1.33009
Chr10	69201752	69202102	351	start_codon	Zm00001d024406	0.646536
Chr10	71429662	71430128	467	exonic	Zm00001d024450	0.7826
Chr10	72602464	72602914	451	5'UTR	Zm00001d024475	0
Chr10	74401623	74401841	219	exonic	Zm00001d024500	0.067845
Chr10	75943804	75945461	1658	exonic	Zm00001d024522	3.15221
Chr10	76462160	76463283	1124	start_codon	Zm00001d024527	1.21631
Chr10	76545279	76545479	201	exonic	Zm00001d024530	0.403756
Chr10	76545554	76545947	394	stop_codon	Zm00001d024530	0.403756
Chr10	76628545	76629095	551	start_codon	Zm00001d024531	16.7896
Chr10	76634162	76634362	201	3'UTR	Zm00001d024531	16.7896
Chr10	76841540	76841915	376	5'UTR	Zm00001d024534	5.07252
Chr10	76867961	76868336	376	exonic	Zm00001d024535	0
Chr10	77084420	77087747	3328	stop_codon	Zm00001d024539	20.8879
Chr10	77532231	77532381	151	exonic	Zm00001d024543	2.12411
Chr10	78541787	78541977	191	5'UTR	Zm00001d024567	5.57222
Chr10	78546492	78546717	226	3'UTR	Zm00001d024567	5.57222
Chr10	79177478	79177578	101	5'UTR	Zm00001d024583	12.2336
Chr10	79729642	79729767	126	5'UTR	Zm00001d024594	8.24163
Chr10	80019900	80020145	246	exonic	Zm00001d024601	6.60558
Chr10	80324152	80324252	101	3'UTR	Zm00001d024612	5.4465
Chr10	80324277	80324402	126	3'UTR	Zm00001d024612	5.4465
Chr10	81019459	81019559	101	exonic	Zm00001d024627	3.38714
Chr10	81337591	81337901	311	3'UTR	Zm00001d024632	0.850394
Chr10	81461280	81464306	3027	exonic	Zm00001d024637	0.66016
Chr10	82039770	82041885	2116	exonic	Zm00001d024647	1.36741
Chr10	83125322	83125497	176	exonic	Zm00001d024672	0.778591
Chr10	83367228	83367896	669	5'UTR	Zm00001d024677	1.26635
Chr10	83367921	83368467	547	5'UTR	Zm00001d024677	1.26635
Chr10	83368492	83368592	101	5'UTR	Zm00001d024677	1.26635
Chr10	83369146	83369842	697	exonic	Zm00001d024677	1.26635
Chr10	83532494	83532644	151	exonic	Zm00001d024681	0.987807
Chr10	84128789	84129114	326	3'UTR	Zm00001d024701	0.0131507
Chr10	84543756	84543856	101	3'UTR	Zm00001d024709	1.91046
Chr10	85129177	85129302	126	3'UTR	Zm00001d024722	2.86007
Chr10	85624548	85624698	151	exonic	Zm00001d024734	16.6313
Chr10	86460631	86460931	301	exonic	Zm00001d024754	93.0009
Chr10	86464875	86465250	376	5'UTR	Zm00001d024755	7.59563
Chr10	86465950	86466075	126	3'UTR	Zm00001d024755	7.59563
Chr10	87104102	87104302	201	stop_codon	Zm00001d024763	0.610646
Chr10	87219259	87219548	290	exonic	Zm00001d024767	60.61
Chr10	89238017	89238738	722	exonic	Zm00001d024813	1.13474
Chr10	89565728	89565853	126	5'UTR	Zm00001d024819	1.56454
Chr10	89999730	90000355	626	stop_codon	Zm00001d024828	12.4317
Chr10	90188974	90189987	1014	3'UTR	Zm00001d024833	0.142618
Chr10	90664177	90664652	476	exonic	Zm00001d024853	43.0999
Chr10	90670374	90670874	501	exonic	Zm00001d024854	7.09947
Chr10	90670899	90671414	516	stop_codon	Zm00001d024854	7.09947
Chr10	90991628	90991753	126	exonic	Zm00001d024857	13.5599
Chr10	90998706	90999307	602	5'UTR	Zm00001d024858	2.3355
Chr10	91003575	91013374	9800	stop_codon	Zm00001d024858	2.3355
Chr10	95463601	95465547	1947	stop_codon	Zm00001d024930	0.285859
Chr10	95591775	95592300	526	5'UTR	Zm00001d024933	7.45127
Chr10	95592400	95592800	401	exonic	Zm00001d024933	7.45127
Chr10	95794271	95794696	426	start_codon	Zm00001d024936	4.32728
Chr10	95848677	95849313	637	5'UTR	Zm00001d024938	13.9393
Chr10	96014941	96015316	376	exonic	Zm00001d024940	1.28975
Chr10	96966576	96966701	126	exonic	Zm00001d024962	0.072191
Chr10	96967276	96967476	201	exonic	Zm00001d024962	0.072191
Chr10	97679359	97679484	126	exonic	Zm00001d024973	0.857794
Chr10	97679584	97679784	201	exonic	Zm00001d024973	0.857794
Chr10	97828175	97828529	355	stop_codon	Zm00001d024980	2.10623
Chr10	98545702	98546154	453	5'UTR	Zm00001d024998	4.14377
Chr10	98560678	98560803	126	3'UTR	Zm00001d024998	4.14377
Chr10	99126163	99134098	7936	stop_codon	Zm00001d025003	12.3589
Chr10	99821455	99823417	1963	5'UTR	Zm00001d025016	0.575457
Chr10	99824707	99824907	201	3'UTR	Zm00001d025016	0.575457
Chr10	101379278	101379528	251	5'UTR	Zm00001d025044	1.10021
Chr10	103781591	103783041	1451	5'UTR	Zm00001d025098	2.40953
Chr10	105443559	105448040	4482	3'UTR	Zm00001d025124	0.774966
Chr10	105473310	105473460	151	5'UTR	Zm00001d025125	1.74629
Chr10	105495388	105496243	856	stop_codon	Zm00001d025125	1.74629
Chr10	105948860	105952837	3978	start_codon	Zm00001d025134	9.08069
Chr10	107136569	107137460	892	start_codon	Zm00001d025165	6.53967
Chr10	107137485	107137671	187	exonic	Zm00001d025165	6.53967
Chr10	107183380	107183505	126	exonic	Zm00001d025167	1.27813
Chr10	107184030	107184180	151	exonic	Zm00001d025167	1.27813
Chr10	108464193	108464916	724	3'UTR	Zm00001d025192	0
Chr10	108516712	108517387	676	start_codon	Zm00001d025195	41.5282
Chr10	108938415	108941314	2900	start_codon	Zm00001d025203	21.2737
Chr10	109023076	109023451	376	stop_codon	Zm00001d025204	0.302741
Chr10	109136853	109137228	376	exonic	Zm00001d025206	5.55787
Chr10	110229415	110229750	336	start_codon	Zm00001d025232	4.46265
Chr10	110230145	110231644	1500	exonic	Zm00001d025232	4.46265
Chr10	110440582	110441344	763	3'UTR	Zm00001d025235	1.51318
Chr10	110564686	110564936	251	start_codon	Zm00001d025237	2.27961
Chr10	110566740	110567065	326	exonic	Zm00001d025237	2.27961
Chr10	110573917	110574517	601	exonic	Zm00001d025238	10.1109
Chr10	111401536	111402038	503	5'UTR	Zm00001d025253	0.586872
Chr10	111402088	111402288	201	5'UTR	Zm00001d025253	0.586872
Chr10	111403030	111403130	101	exonic	Zm00001d025253	0.586872
Chr10	111738429	111738554	126	exonic	Zm00001d025263	1.49612
Chr10	111738657	111738857	201	exonic	Zm00001d025263	1.49612
Chr10	111742896	111743521	626	exonic	Zm00001d025263	1.49612
Chr10	112167190	112167565	376	exonic	Zm00001d025274	3.88615
Chr10	112660093	112661837	1745	start_codon	Zm00001d025286	18.0825
Chr10	112919959	112922524	2566	exonic	Zm00001d025291	5.46818
Chr10	112983951	112984868	918	stop_codon	Zm00001d025294	14.3424
Chr10	113108243	113111595	3353	stop_codon	Zm00001d025296	0.175158
Chr10	113469705	113469880	176	stop_codon	Zm00001d025303	0.196118
Chr10	115505639	115505764	126	5'UTR	Zm00001d025359	16.1041
Chr10	115668706	115669017	312	exonic	Zm00001d025361	0.677158
Chr10	115709071	115710351	1281	start_codon	Zm00001d025362	4.7243
Chr10	116502766	116503536	771	3'UTR	Zm00001d025380	2.02813
Chr10	117864933	117866010	1078	start_codon	Zm00001d025412	11.7338
Chr10	117866363	117866896	534	exonic	Zm00001d025412	11.7338
Chr10	117928479	117929511	1033	5'UTR	Zm00001d025413	21.7387
Chr10	118107668	118107768	101	exonic	Zm00001d025419	2.90289
Chr10	118684675	118685000	326	stop_codon	Zm00001d025437	0.052479
Chr10	121061677	121062528	852	stop_codon	Zm00001d025519	0.834662
Chr10	121722122	121722297	176	5'UTR	Zm00001d025538	5.00407
Chr10	121725206	121726333	1128	3'UTR	Zm00001d025538	5.00407
Chr10	121844879	121845154	276	exonic	Zm00001d025544	3.27606
Chr10	122325115	122325515	401	stop_codon	Zm00001d025557	22.9173
Chr10	122640920	122641587	668	stop_codon	Zm00001d025571	1.47473
Chr10	122793671	122795379	1709	stop_codon	Zm00001d025574	10.5246
Chr10	123044307	123044532	226	exonic	Zm00001d025584	2.89452
Chr10	123044557	123044707	151	exonic	Zm00001d025584	2.89452
Chr10	124382643	124382924	282	exonic	Zm00001d025624	7.27392
Chr10	124513798	124515276	1479	exonic	Zm00001d025628	3.51684
Chr10	124755847	124756097	251	3'UTR	Zm00001d025639	3.94135
Chr10	125894171	125894396	226	5'UTR	Zm00001d025673	1.49679
Chr10	125894421	125894546	126	5'UTR	Zm00001d025673	1.49679
Chr10	126090310	126090726	417	exonic	Zm00001d025679	5.20607
Chr10	126095330	126095930	601	stop_codon	Zm00001d025679	5.20607
Chr10	126098500	126110392	11893	stop_codon	Zm00001d025680	7.16027
Chr10	127298208	127299500	1293	stop_codon	Zm00001d025715	3.96743
Chr10	127609792	127609942	151	exonic	Zm00001d025726	2.36873
Chr10	127934249	127934474	226	start_codon	Zm00001d025735	0.545494
Chr10	128089698	128089898	201	3'UTR	Zm00001d025740	0.687435
Chr10	128369565	128370115	551	5'UTR	Zm00001d025750	6.60303
Chr10	128608961	128610236	1276	stop_codon	Zm00001d025757	13.8218
Chr10	129115160	129115260	101	3'UTR	Zm00001d025773	47.9333
Chr10	129147221	129147346	126	3'UTR	Zm00001d025776	7.08746
Chr10	129148933	129149108	176	3'UTR	Zm00001d025776	7.08746
Chr10	129474704	129475045	342	stop_codon	Zm00001d025781	3.99231
Chr10	129878919	129879019	101	3'UTR	Zm00001d025798	6.5237
Chr10	130082584	130083359	776	start_codon	Zm00001d025803	3.83623
Chr10	130084009	130084109	101	exonic	Zm00001d025803	3.83623
Chr10	130084134	130084878	745	exonic	Zm00001d025803	3.83623
Chr10	131244770	131245467	698	exonic	Zm00001d025831	1.06867
Chr10	132084597	132086979	2383	stop_codon	Zm00001d025867	2.53922
Chr10	133212529	133213196	668	5'UTR	Zm00001d025892	19.138
Chr10	133216847	133216972	126	3'UTR	Zm00001d025892	19.138
Chr10	133418550	133419550	1001	exonic	Zm00001d025903	5.0663
Chr10	133612261	133612611	351	3'UTR	Zm00001d025911	1.02062
Chr10	133733453	133733847	395	5'UTR	Zm00001d025915	2.08899
Chr10	133760435	133760660	226	5'UTR	Zm00001d025919	6.4311
Chr10	134613528	134614198	671	exonic	Zm00001d025953	4.64006
Chr10	134614473	134615198	726	stop_codon	Zm00001d025953	4.64006
Chr10	134955526	134955626	101	5'UTR	Zm00001d025963	4.53249
Chr10	134959914	134960214	301	exonic	Zm00001d025963	4.53249
Chr10	134976977	134977707	731	start_codon	Zm00001d025964	1.7402
Chr10	135285348	135285448	101	3'UTR	Zm00001d025981	9.984
Chr10	135742033	135742308	276	exonic	Zm00001d026000	8.21217
Chr10	135902988	135903778	791	5'UTR	Zm00001d026010	2.07053
Chr10	136073045	136073170	126	3'UTR	Zm00001d026016	19.8679
Chr10	136178543	136178743	201	3'UTR	Zm00001d026018	42.3818
Chr10	136178918	136179293	376	3'UTR	Zm00001d026018	42.3818
Chr10	136264717	136264967	251	exonic	Zm00001d026023	0.0179
Chr10	136546178	136546353	176	exonic	Zm00001d026036	3.62376
Chr10	137007219	137007394	176	exonic	Zm00001d026050	2.61796
Chr10	137223368	137223618	251	start_codon	Zm00001d026055	1.45837
Chr10	137225391	137225816	426	stop_codon	Zm00001d026055	1.45837
Chr10	137926027	137926652	626	start_codon	Zm00001d026079	57.3231
Chr10	138077304	138078458	1155	start_codon	Zm00001d026084	8.99526
Chr10	138895188	138896501	1314	exonic	Zm00001d026121	4.14716
Chr10	139268232	139268557	326	exonic	Zm00001d026128	1.76196
Chr10	139269058	139272676	3619	stop_codon	Zm00001d026128	1.76196
Chr10	139982415	139983509	1095	stop_codon	Zm00001d026156	9.2954
Chr10	140169733	140170158	426	5'UTR	Zm00001d026165	4.18263
Chr10	140619675	140620300	626	exonic	Zm00001d026191	3.43436
Chr10	140678528	140679053	526	exonic	Zm00001d026193	3.78577
Chr10	140679203	140679303	101	exonic	Zm00001d026193	3.78577
Chr10	140835730	140835933	204	exonic	Zm00001d026200	23.5654
Chr10	140836108	140836343	236	stop_codon	Zm00001d026200	23.5654
Chr10	142052894	142053494	601	start_codon	Zm00001d026252	1.45676
Chr10	142134503	142136691	2189	stop_codon	Zm00001d026254	120.768
Chr10	142287729	142291449	3721	stop_codon	Zm00001d026260	1.84655
Chr10	142355907	142356007	101	5'UTR	Zm00001d026263	2.50316
Chr10	142611392	142611892	501	exonic	Zm00001d026271	0.077885
Chr10	142768253	142768553	301	stop_codon	Zm00001d026284	2.83629
Chr10	143131074	143131174	101	5'UTR	Zm00001d026295	0.682195
Chr10	143131849	143131974	126	5'UTR	Zm00001d026295	0.682195
Chr10	143132824	143133549	726	3'UTR	Zm00001d026295	0.682195
Chr10	143161061	143161161	101	3'UTR	Zm00001d026296	3.24057
Chr10	143368121	143368464	344	exonic	Zm00001d026311	1.25294
Chr10	143892208	143892358	151	exonic	Zm00001d026345	0.981414
Chr10	143893088	143893238	151	5'UTR	Zm00001d026345	0.981414
Chr10	144211844	144213277	1434	exonic	Zm00001d026360	1.24899
Chr10	144218535	144219165	631	3'UTR	Zm00001d026361	16.015
Chr10	144639752	144640152	401	stop_codon	Zm00001d026377	1.91993
Chr10	144825370	144825636	267	exonic	Zm00001d026383	8.00084
[truncated: 18,952 more rows]
[truncated: 12 more columns]

## Sheet: WT-only
chr	chromStart	chromEnd	peak_length	Annotation	geneName	FPKM.WT-only
B73V4_ctg10	292524	293833	1310	stop_codon	Zm00001d000060	33.3757
B73V4_ctg10	656224	657220	997	exonic	Zm00001d000066	0.871462
B73V4_ctg103	50734	50884	151	stop_codon	Zm00001d000299	6.96504
B73V4_ctg115	43638	43863	226	exonic	Zm00001d000360	1.72327
B73V4_ctg115	43888	44013	126	exonic	Zm00001d000360	1.72327
B73V4_ctg115	44390	44634	245	exonic	Zm00001d000360	1.72327
B73V4_ctg115	32081	32531	451	exonic	Zm00001d000358	1.87472
B73V4_ctg129	15035	16088	1054	stop_codon	Zm00001d000204	1.09941
B73V4_ctg129	120507	123067	2561	3'UTR	Zm00001d000213	1.47421
B73V4_ctg142	545032	545223	192	exonic	Zm00001d000120	31.2715
B73V4_ctg147	4039	4239	201	start_codon	Zm00001d000370	4.45092
B73V4_ctg147	4339	4614	276	3'UTR	Zm00001d000370	4.45092
B73V4_ctg170	45348	46148	801	start_codon	Zm00001d000226	1.20629
B73V4_ctg173	7833	10679	2847	stop_codon	Zm00001d000396	5.94056
B73V4_ctg173	10879	11254	376	exonic	Zm00001d000396	5.94056
B73V4_ctg178	309679	310125	447	5'UTR	Zm00001d000199	6.71426
B73V4_ctg178	311750	312075	326	3'UTR	Zm00001d000199	6.71426
B73V4_ctg181	214902	215548	647	exonic	Zm00001d000179	0.744918
B73V4_ctg181	315698	316965	1268	exonic	Zm00001d000184	23.4228
B73V4_ctg182	672867	674232	1366	stop_codon	Zm00001d000041	4.66564
B73V4_ctg182	953653	953953	301	exonic	Zm00001d000045	4.72312
B73V4_ctg182	51470	51670	201	3'UTR	Zm00001d000027	1.31799
B73V4_ctg182	53270	53620	351	3'UTR	Zm00001d000027	1.31799
B73V4_ctg182	58148	58248	101	5'UTR	Zm00001d000027	1.31799
B73V4_ctg182	120872	122051	1180	start_codon	Zm00001d000030	16.4757
B73V4_ctg182	386527	387043	517	exonic	Zm00001d000035	2.86068
B73V4_ctg182	519668	519843	176	5'UTR	Zm00001d000039	0.337808
B73V4_ctg182	729581	729984	404	3'UTR	Zm00001d000042	2.30092
B73V4_ctg182	755667	755842	176	exonic	Zm00001d000042	2.30092
B73V4_ctg182	756317	756542	226	start_codon	Zm00001d000042	2.30092
B73V4_ctg189	54062	54262	201	stop_codon	Zm00001d000366	1.07286
B73V4_ctg190	31412	39302	7891	5'UTR	Zm00001d000436	7.08428
B73V4_ctg190	44162	44877	716	stop_codon	Zm00001d000436	7.08428
B73V4_ctg190	30581	31131	551	5'UTR	Zm00001d000435	2.28204
B73V4_ctg193	269972	271015	1044	stop_codon	Zm00001d000143	0.523492
B73V4_ctg23	49431	49881	451	exonic	Zm00001d000339	3.33544
B73V4_ctg24	13423	14645	1223	stop_codon	Zm00001d000379	20.8468
B73V4_ctg24	21821	22321	501	stop_codon	Zm00001d000381	1.16539
B73V4_ctg24	23612	23867	256	exonic	Zm00001d000381	1.16539
B73V4_ctg26	146167	146317	151	exonic	Zm00001d000222	217.666
B73V4_ctg26	180203	180303	101	exonic	Zm00001d000223	5.687
B73V4_ctg26	115854	116354	501	exonic	Zm00001d000220	2.14094
B73V4_ctg28	4554	4654	101	exonic	Zm00001d000402	0.195951
B73V4_ctg31	264269	264669	401	3'UTR	Zm00001d000077	2.22287
B73V4_ctg31	431122	431247	126	3'UTR	Zm00001d000080	3.25454
B73V4_ctg31	431347	431722	376	5'UTR	Zm00001d000080	3.25454
B73V4_ctg31	602595	602820	226	stop_codon	Zm00001d000086	4.33162
B73V4_ctg31	603302	603402	101	exonic	Zm00001d000086	4.33162
B73V4_ctg31	722858	723133	276	exonic	Zm00001d000093	1.27212
B73V4_ctg50	190452	190852	401	exonic	Zm00001d000168	3.30668
B73V4_ctg50	191233	191458	226	stop_codon	Zm00001d000168	3.30668
B73V4_ctg50	212058	212308	251	3'UTR	Zm00001d000169	11.218
B73V4_ctg50	88735	89324	590	5'UTR	Zm00001d000166	2.81828
B73V4_ctg51	28165	29690	1526	start_codon	Zm00001d000312	2.31852
B73V4_ctg51	54946	55788	843	stop_codon	Zm00001d000313	7.56223
B73V4_ctg51	18624	19637	1014	stop_codon	Zm00001d000311	4.91175
B73V4_ctg51	22691	23510	820	start_codon	Zm00001d000311	4.91175
B73V4_ctg52	188088	188713	626	start_codon	Zm00001d000110	10.4285
B73V4_ctg52	192313	192638	326	3'UTR	Zm00001d000110	10.4285
B73V4_ctg52	348586	349561	976	5'UTR	Zm00001d000112	4.4243
B73V4_ctg56	127259	127559	301	exonic	Zm00001d000124	9.9244
B73V4_ctg66	34039	34314	276	3'UTR	Zm00001d000382	8.09004
B73V4_ctg72	100133	101045	913	3'UTR	Zm00001d000191	5.462
B73V4_ctg73	55273	56015	743	5'UTR	Zm00001d000294	3.02675
B73V4_ctg74	56376	56576	201	5'UTR	Zm00001d000328	6.02815
B73V4_ctg75	180756	181281	526	3'UTR	Zm00001d000152	0.379281
B73V4_ctg75	181356	182000	645	3'UTR	Zm00001d000152	0.379281
B73V4_ctg91	576109	576284	176	exonic	Zm00001d000102	7.50124
B73V4_ctg91	576784	576884	101	exonic	Zm00001d000102	7.50124
B73V4_ctg95	27717	27892	176	3'UTR	Zm00001d000346	1.65177
B73V4_ctg95	27917	28117	201	3'UTR	Zm00001d000346	1.65177
B73V4_ctg95	28429	29186	758	exonic	Zm00001d000346	1.65177
B73V4_ctg95	29211	29739	529	exonic	Zm00001d000346	1.65177
B73V4_ctg98	24446	24896	451	exonic	Zm00001d000229	0.512181
B73V4_ctg98	12547	13956	1410	3'UTR	Zm00001d000228	1.22248
B73V4_ctg98	17783	18998	1216	5'UTR	Zm00001d000228	1.22248
Chr1	1031885	1032437	553	start_codon	Zm00001d027267	19.6239
Chr1	2299767	2300067	301	stop_codon	Zm00001d027304	0.422657
Chr1	2526901	2527026	126	5'UTR	Zm00001d027307	6.00299
Chr1	2527326	2527826	501	exonic	Zm00001d027307	6.00299
Chr1	2527926	2528176	251	exonic	Zm00001d027307	6.00299
Chr1	2528676	2528801	126	exonic	Zm00001d027307	6.00299
Chr1	2869956	2871359	1404	5'UTR	Zm00001d027319	1.6516
Chr1	2889233	2889333	101	3'UTR	Zm00001d027321	37.1426
Chr1	2890508	2890658	151	3'UTR	Zm00001d027321	37.1426
Chr1	2891083	2891208	126	3'UTR	Zm00001d027321	37.1426
Chr1	2959726	2961130	1405	start_codon	Zm00001d027324	9.55187
Chr1	2970695	2972168	1474	stop_codon	Zm00001d027324	9.55187
Chr1	3034635	3036021	1387	exonic	Zm00001d027329	6.82901
Chr1	3104333	3106197	1865	5'UTR	Zm00001d027333	5.71006
Chr1	3126882	3127132	251	5'UTR	Zm00001d027334	5.91049
Chr1	3229950	3230175	226	3'UTR	Zm00001d027337	0.0159654
Chr1	3441885	3442935	1051	exonic	Zm00001d027348	1.11918
Chr1	3483122	3484172	1051	start_codon	Zm00001d027351	15.2135
Chr1	3544595	3545244	650	start_codon	Zm00001d027354	3.81877
Chr1	3573803	3574023	221	exonic	Zm00001d027355	3.87778
Chr1	3574910	3575207	298	stop_codon	Zm00001d027355	3.87778
Chr1	3854001	3854151	151	exonic	Zm00001d027370	0.418482
Chr1	3854176	3854376	201	exonic	Zm00001d027370	0.418482
Chr1	3961525	3964921	3397	3'UTR	Zm00001d027373	2.43725
Chr1	3971736	3971836	101	exonic	Zm00001d027375	1.00741
Chr1	3971861	3972133	273	3'UTR	Zm00001d027375	1.00741
Chr1	4113836	4114210	375	exonic	Zm00001d027383	1.50526
Chr1	4115112	4115462	351	exonic	Zm00001d027384	2.50868
Chr1	4223462	4224110	649	5'UTR	Zm00001d027392	6.37098
Chr1	4256064	4256904	841	5'UTR	Zm00001d027392	6.37098
Chr1	4257604	4257704	101	5'UTR	Zm00001d027392	6.37098
Chr1	4280870	4281863	994	3'UTR	Zm00001d027392	6.37098
Chr1	4293739	4296236	2498	3'UTR	Zm00001d027392	6.37098
Chr1	4318977	4319270	294	exonic	Zm00001d027393	0.508917
Chr1	4340634	4340784	151	3'UTR	Zm00001d027394	2.02165
Chr1	4350381	4350531	151	exonic	Zm00001d027395	0.113587
Chr1	4350674	4350898	225	exonic	Zm00001d027395	0.113587
Chr1	4350948	4351248	301	3'UTR	Zm00001d027395	0.113587
Chr1	4419093	4419243	151	3'UTR	Zm00001d027402	0.111969
Chr1	4661491	4661791	301	exonic	Zm00001d027409	1.13743
Chr1	5111494	5111619	126	exonic	Zm00001d027430	9.49308
Chr1	5111719	5111869	151	exonic	Zm00001d027430	9.49308
Chr1	5116078	5116316	239	stop_codon	Zm00001d027430	9.49308
Chr1	5124106	5127784	3679	stop_codon	Zm00001d027431	6.72716
Chr1	5481287	5481487	201	5'UTR	Zm00001d027445	8.79195
Chr1	5484744	5484894	151	3'UTR	Zm00001d027445	8.79195
Chr1	5491505	5492963	1459	start_codon	Zm00001d027446	37.4413
Chr1	5522012	5522618	607	3'UTR	Zm00001d027448	2.20626
Chr1	5522918	5523341	424	3'UTR	Zm00001d027448	2.20626
Chr1	5526541	5526840	300	stop_codon	Zm00001d027449	1.11386
Chr1	5804467	5804592	126	exonic	Zm00001d027460	5.90385
Chr1	6771670	6771795	126	exonic	Zm00001d027499	1.09993
Chr1	6771820	6771920	101	exonic	Zm00001d027499	1.09993
Chr1	7296234	7296937	704	stop_codon	Zm00001d027516	11.5485
Chr1	7298074	7298289	216	5'UTR	Zm00001d027517	37.7582
Chr1	7341189	7346200	5012	stop_codon	Zm00001d027519	4.24679
Chr1	7356433	7356916	484	start_codon	Zm00001d027520	11.74
Chr1	7405662	7406037	376	stop_codon	Zm00001d027525	6.57993
Chr1	7558834	7560010	1177	5'UTR	Zm00001d027532	0.412704
Chr1	7560710	7560885	176	3'UTR	Zm00001d027532	0.412704
Chr1	7560960	7561360	401	3'UTR	Zm00001d027532	0.412704
Chr1	7562290	7562715	426	3'UTR	Zm00001d027532	0.412704
Chr1	7564483	7564983	501	start_codon	Zm00001d027533	7.77407
Chr1	7566109	7567037	929	stop_codon	Zm00001d027533	7.77407
Chr1	8281268	8282762	1495	start_codon	Zm00001d027570	4.59832
Chr1	8302846	8303321	476	5'UTR	Zm00001d027572	4.24777
Chr1	8486115	8486215	101	start_codon	Zm00001d027585	3.09869
Chr1	8676279	8676479	201	exonic	Zm00001d027597	6.65882
Chr1	8702149	8702799	651	exonic	Zm00001d027599	0.034883
Chr1	8982056	8982306	251	exonic	Zm00001d027611	0.822166
Chr1	9490405	9490530	126	exonic	Zm00001d027630	12.86
Chr1	9601584	9602902	1319	exonic	Zm00001d027633	2.61424
Chr1	9986534	9986884	351	start_codon	Zm00001d027646	2.26365
Chr1	10107114	10107539	426	3'UTR	Zm00001d027649	4.87819
Chr1	10258066	10258752	687	stop_codon	Zm00001d027655	0.980619
Chr1	10349112	10349902	791	start_codon	Zm00001d027659	22.2771
Chr1	10524612	10526637	2026	5'UTR	Zm00001d027665	3.28009
Chr1	10565711	10566061	351	3'UTR	Zm00001d027665	3.28009
Chr1	10570668	10570980	313	3'UTR	Zm00001d027665	3.28009
Chr1	10571239	10571389	151	3'UTR	Zm00001d027665	3.28009
Chr1	10576335	10576673	339	ncRNA_exonic	Zm00001d022669	2.38746
Chr1	10688521	10688621	101	5'UTR	Zm00001d027672	3.12655
Chr1	11127430	11127905	476	exonic	Zm00001d027683	1.67823
Chr1	11299490	11299946	457	start_codon	Zm00001d027694	99.9084
Chr1	11587526	11587953	428	3'UTR	Zm00001d027706	1.69212
Chr1	11881351	11881826	476	start_codon	Zm00001d027714	11.4317
Chr1	11886884	11887009	126	3'UTR	Zm00001d027714	11.4317
Chr1	11957899	11966204	8306	exonic	Zm00001d027715	1.37887
Chr1	11966254	11969136	2883	exonic	Zm00001d027715	1.37887
Chr1	12103849	12105161	1313	start_codon	Zm00001d027719	4.53881
Chr1	12292993	12293327	335	5'UTR	Zm00001d027726	12.5361
Chr1	12294552	12294777	226	3'UTR	Zm00001d027726	12.5361
Chr1	12294977	12296577	1601	3'UTR	Zm00001d027726	12.5361
Chr1	12331058	12331558	501	exonic	Zm00001d027727	12.171
Chr1	12445304	12445454	151	exonic	Zm00001d027741	3.23542
Chr1	12502925	12503375	451	start_codon	Zm00001d027743	8.23528
Chr1	12530174	12531964	1791	exonic	Zm00001d027745	0
Chr1	12675860	12676327	468	start_codon	Zm00001d027755	2.21643
Chr1	12680821	12681850	1030	stop_codon	Zm00001d027755	2.21643
Chr1	12711384	12711649	266	exonic	Zm00001d027756	112.129
Chr1	12715324	12715799	476	exonic	Zm00001d027757	3.85173
Chr1	12715874	12716389	516	stop_codon	Zm00001d027757	3.85173
Chr1	12771043	12771997	955	3'UTR	Zm00001d027758	0
Chr1	13174312	13174517	206	3'UTR	Zm00001d027768	24.8997
Chr1	13179981	13182655	2675	3'UTR	Zm00001d027769	16.8974
Chr1	13577828	13577953	126	exonic	Zm00001d027790	7.77933
Chr1	13810205	13810330	126	exonic	Zm00001d027800	3.97587
Chr1	13810630	13810905	276	exonic	Zm00001d027800	3.97587
Chr1	14311961	14312935	975	start_codon	Zm00001d027811	4.13076
Chr1	14364912	14365136	225	3'UTR	Zm00001d027816	0.197479
Chr1	14614534	14614884	351	exonic	Zm00001d027827	2.38856
Chr1	14665892	14666292	401	5'UTR	Zm00001d027834	0
Chr1	14990669	14990894	226	stop_codon	Zm00001d027843	0.534358
Chr1	15015549	15015699	151	exonic	Zm00001d027845	1.807
Chr1	15018228	15018699	472	stop_codon	Zm00001d027845	1.807
Chr1	15500600	15500984	385	start_codon	Zm00001d027859	0.565274
Chr1	15582787	15583037	251	start_codon	Zm00001d027861	30.3939
Chr1	15763199	15763574	376	5'UTR	Zm00001d027868	0.206796
Chr1	15970192	15970996	805	stop_codon	Zm00001d027869	5.65401
Chr1	16234428	16234528	101	3'UTR	Zm00001d027876	9.98692
Chr1	16950002	16952461	2460	exonic	Zm00001d027893	2.73112
Chr1	17147222	17148442	1221	stop_codon	Zm00001d027900	2.21291
Chr1	17314987	17316616	1630	start_codon	Zm00001d027907	5.66158
Chr1	17954816	17955266	451	5'UTR	Zm00001d027934	23.2598
Chr1	17973663	17973763	101	3'UTR	Zm00001d027936	45.0508
Chr1	17974436	17974611	176	3'UTR	Zm00001d027936	45.0508
Chr1	17975494	17975644	151	3'UTR	Zm00001d027936	45.0508
Chr1	17983091	17983603	513	3'UTR	Zm00001d027937	1.04666
Chr1	17984453	17985594	1142	3'UTR	Zm00001d027937	1.04666
Chr1	18045832	18046107	276	3'UTR	Zm00001d027943	3.65567
Chr1	18046157	18046257	101	3'UTR	Zm00001d027943	3.65567
Chr1	18460445	18460570	126	exonic	Zm00001d027963	2.20441
Chr1	18461620	18461845	226	exonic	Zm00001d027963	2.20441
Chr1	18511900	18513196	1297	exonic	Zm00001d027965	0
Chr1	18601363	18601615	253	3'UTR	Zm00001d027969	5.34537
Chr1	19312946	19313421	476	5'UTR	Zm00001d027982	5.00515
Chr1	19315896	19316296	401	exonic	Zm00001d027982	5.00515
Chr1	19433458	19433608	151	exonic	Zm00001d027987	0.967175
Chr1	19434874	19435099	226	3'UTR	Zm00001d027987	0.967175
Chr1	19585153	19585528	376	exonic	Zm00001d027991	1.48051
Chr1	20301168	20303168	2001	stop_codon	Zm00001d028012	0.527746
Chr1	20535835	20536035	201	5'UTR	Zm00001d028020	9.90253
Chr1	20610357	20610657	301	exonic	Zm00001d028022	6.30348
Chr1	20613101	20613201	101	exonic	Zm00001d028022	6.30348
Chr1	21199127	21199277	151	3'UTR	Zm00001d028038	9.54783
Chr1	21521854	21521979	126	5'UTR	Zm00001d028045	6.04631
Chr1	21884258	21884683	426	stop_codon	Zm00001d028064	0.352973
Chr1	21979310	21980747	1438	start_codon	Zm00001d028071	7.69005
Chr1	22002709	22003323	615	3'UTR	Zm00001d028073	0.523322
Chr1	22016668	22017956	1289	start_codon	Zm00001d028074	0.791836
Chr1	22018281	22018581	301	stop_codon	Zm00001d028074	0.791836
Chr1	22372187	22372909	723	ncRNA_exonic	Zm00001d022692	0
Chr1	23022556	23022856	301	5'UTR	Zm00001d028105	9.80477
Chr1	23112653	23112778	126	exonic	Zm00001d028109	7.67119
Chr1	23243655	23246033	2379	exonic	Zm00001d028113	1.2834
Chr1	23498522	23498697	176	3'UTR	Zm00001d028122	0.120492
Chr1	23603976	23604101	126	3'UTR	Zm00001d028128	1.40826
Chr1	23976033	23977233	1201	5'UTR	Zm00001d028140	0.047901
Chr1	23981348	23981932	585	exonic	Zm00001d028140	0.047901
Chr1	24946983	24947408	426	start_codon	Zm00001d028164	34.3136
Chr1	25153862	25153987	126	exonic	Zm00001d028171	2.4777
Chr1	25736792	25737542	751	3'UTR	Zm00001d028184	0
Chr1	25742477	25742852	376	exonic	Zm00001d028186	7.25954
Chr1	26134120	26134245	126	5'UTR	Zm00001d028203	6.47524
Chr1	26179446	26179771	326	3'UTR	Zm00001d028204	0.61226
Chr1	26180046	26181115	1070	3'UTR	Zm00001d028204	0.61226
Chr1	27047029	27048149	1121	3'UTR	Zm00001d028220	2.39443
Chr1	27280179	27280554	376	5'UTR	Zm00001d028227	6.57631
Chr1	27280954	27281154	201	exonic	Zm00001d028227	6.57631
Chr1	27284630	27285255	626	3'UTR	Zm00001d028227	6.57631
Chr1	27285280	27285680	401	3'UTR	Zm00001d028227	6.57631
Chr1	27828717	27828817	101	exonic	Zm00001d028245	14.2074
Chr1	28059393	28059568	176	3'UTR	Zm00001d028252	0.0615305
Chr1	28093280	28102920	9641	stop_codon	Zm00001d028256	4.23455
Chr1	28392925	28393900	976	5'UTR	Zm00001d028262	3.91705
Chr1	28568799	28569410	612	5'UTR	Zm00001d028264	1.51662
Chr1	28611603	28612013	411	5'UTR	Zm00001d028265	9.81329
Chr1	28717971	28718346	376	5'UTR	Zm00001d028269	0.767522
Chr1	28718471	28719394	924	5'UTR	Zm00001d028269	0.767522
Chr1	28723007	28723307	301	3'UTR	Zm00001d028269	0.767522
Chr1	28726698	28727187	490	3'UTR	Zm00001d028269	0.767522
Chr1	28736871	28737071	201	exonic	Zm00001d028270	0.07822
Chr1	28789894	28796254	6361	start_codon	Zm00001d028272	36.1313
Chr1	28996773	28997231	459	5'UTR	Zm00001d028279	7.71335
Chr1	29450943	29451318	376	exonic	Zm00001d028294	1.48238
Chr1	29497866	29498016	151	5'UTR	Zm00001d028295	0
Chr1	29498066	29499375	1310	start_codon	Zm00001d028295	0
Chr1	29501035	29502841	1807	exonic	Zm00001d028295	0
Chr1	29513542	29513717	176	5'UTR	Zm00001d028297	0.538527
Chr1	29513792	29514167	376	5'UTR	Zm00001d028297	0.538527
Chr1	29516489	29516988	500	exonic	Zm00001d028297	0.538527
Chr1	29987630	29987780	151	3'UTR	Zm00001d028308	5.13267
Chr1	30562365	30562640	276	exonic	Zm00001d028319	0.165185
Chr1	30562935	30563510	576	stop_codon	Zm00001d028319	0.165185
Chr1	31049529	31050348	820	exonic	Zm00001d028331	4.06407
Chr1	31051349	31051714	366	stop_codon	Zm00001d028331	4.06407
Chr1	31683891	31684066	176	5'UTR	Zm00001d028352	5.33551
Chr1	31888251	31888426	176	5'UTR	Zm00001d028358	0.952628
Chr1	31908149	31908774	626	3'UTR	Zm00001d028358	0.952628
Chr1	32051912	32052454	543	stop_codon	Zm00001d028360	13.5783
Chr1	32294699	32295914	1216	start_codon	Zm00001d028367	2.74368
Chr1	32296754	32297240	487	3'UTR	Zm00001d028367	2.74368
Chr1	32327258	32327733	476	stop_codon	Zm00001d028368	5.82238
Chr1	32357401	32358878	1478	exonic	Zm00001d028369	4.66598
Chr1	32364762	32365137	376	exonic	Zm00001d028370	13.8198
Chr1	32806988	32809405	2418	3'UTR	Zm00001d028384	12.1243
Chr1	33442089	33442489	401	exonic	Zm00001d028397	14.3297
Chr1	33454588	33454805	218	3'UTR	Zm00001d028398	0.0630033
Chr1	33600147	33600397	251	3'UTR	Zm00001d028400	0.530306
Chr1	34036593	34037193	601	exonic	Zm00001d028412	18.4573
Chr1	34145065	34145240	176	exonic	Zm00001d028415	3.24475
Chr1	34145290	34145465	176	exonic	Zm00001d028415	3.24475
Chr1	34145515	34145890	376	exonic	Zm00001d028415	3.24475
Chr1	34149531	34150206	676	3'UTR	Zm00001d028415	3.24475
Chr1	34213989	34214114	126	3'UTR	Zm00001d028416	0.374728
Chr1	34509738	34509888	151	exonic	Zm00001d028422	2.17209
Chr1	34509938	34510138	201	exonic	Zm00001d028422	2.17209
Chr1	34590138	34590589	452	5'UTR	Zm00001d028425	2.80626
Chr1	34974363	34974488	126	5'UTR	Zm00001d028438	7.97415
Chr1	34976255	34976355	101	3'UTR	Zm00001d028438	7.97415
Chr1	35022318	35022539	222	exonic	Zm00001d028439	6.51901
Chr1	35502924	35504395	1472	exonic	Zm00001d028456	2.25562
Chr1	35504745	35505370	626	stop_codon	Zm00001d028456	2.25562
Chr1	35509447	35509722	276	3'UTR	Zm00001d028457	0.36761
Chr1	36043342	36043467	126	exonic	Zm00001d028473	2.04445
Chr1	36143537	36143637	101	3'UTR	Zm00001d028474	17.7526
Chr1	36212073	36212760	688	start_codon	Zm00001d028475	4.98764
Chr1	36214941	36216035	1095	stop_codon	Zm00001d028475	4.98764
Chr1	36246300	36247141	842	start_codon	Zm00001d028477	50.8485
Chr1	36255324	36255424	101	exonic	Zm00001d028477	50.8485
Chr1	36481662	36481971	310	exonic	Zm00001d028481	25.0942
Chr1	36681069	36682494	1426	stop_codon	Zm00001d028485	1.12584
Chr1	37476055	37477286	1232	exonic	Zm00001d028509	35.2739
Chr1	38239111	38239661	551	3'UTR	Zm00001d028528	1.6756
Chr1	38240011	38240136	126	3'UTR	Zm00001d028528	1.6756
Chr1	38321870	38322020	151	exonic	Zm00001d028530	1.3209
Chr1	38322620	38322745	126	3'UTR	Zm00001d028530	1.3209
Chr1	38322820	38323020	201	3'UTR	Zm00001d028530	1.3209
Chr1	38393584	38402809	9226	start_codon	Zm00001d028532	14.2644
Chr1	38404712	38405387	676	exonic	Zm00001d028533	6.40592
Chr1	38405512	38406087	576	exonic	Zm00001d028533	6.40592
Chr1	38688317	38688740	424	3'UTR	Zm00001d028542	67.9132
Chr1	38734178	38734753	576	start_codon	Zm00001d028543	8.12557
Chr1	39158868	39159443	576	3'UTR	Zm00001d028560	3.62073
Chr1	39237209	39237334	126	exonic	Zm00001d028565	0.327941
Chr1	39239318	39239663	346	stop_codon	Zm00001d028565	0.327941
Chr1	39394072	39394786	715	start_codon	Zm00001d028568	19.3893
Chr1	40092462	40093212	751	5'UTR	Zm00001d028586	7.55512
Chr1	40253443	40253696	254	5'UTR	Zm00001d028597	7.64507
Chr1	41017218	41017593	376	5'UTR	Zm00001d028619	1.80915
Chr1	41163309	41164447	1139	5'UTR	Zm00001d028623	9.9529
Chr1	41796045	41796270	226	3'UTR	Zm00001d028649	4.35424
Chr1	41846946	41847321	376	exonic	Zm00001d028654	1.86616
Chr1	42120315	42120415	101	5'UTR	Zm00001d028660	4.47553
Chr1	42783861	42784201	341	start_codon	Zm00001d028679	12.3512
Chr1	42784601	42785293	693	exonic	Zm00001d028679	12.3512
Chr1	42785787	42786862	1076	stop_codon	Zm00001d028679	12.3512
Chr1	43081521	43081896	376	exonic	Zm00001d028686	3.21727
Chr1	43082196	43082421	226	exonic	Zm00001d028686	3.21727
Chr1	43082946	43083196	251	exonic	Zm00001d028686	3.21727
Chr1	43356001	43356526	526	5'UTR	Zm00001d028695	2.40992
Chr1	43568958	43569990	1033	5'UTR	Zm00001d028699	2.33825
Chr1	43574882	43575107	226	5'UTR	Zm00001d028699	2.33825
Chr1	43577182	43577307	126	5'UTR	Zm00001d028699	2.33825
Chr1	43577882	43578007	126	5'UTR	Zm00001d028699	2.33825
Chr1	43578032	43578257	226	5'UTR	Zm00001d028699	2.33825
Chr1	43723387	43724218	832	stop_codon	Zm00001d028704	20.1722
Chr1	43726624	43726910	287	exonic	Zm00001d028705	2.00292
Chr1	44002489	44002639	151	3'UTR	Zm00001d028712	10.5786
Chr1	44002764	44002864	101	3'UTR	Zm00001d028712	10.5786
Chr1	44003589	44003814	226	3'UTR	Zm00001d028712	10.5786
Chr1	44003989	44004414	426	3'UTR	Zm00001d028712	10.5786
Chr1	44009703	44011167	1465	start_codon	Zm00001d028713	11.6946
Chr1	44532928	44533078	151	5'UTR	Zm00001d028730	8.27293
Chr1	44533103	44534659	1557	exonic	Zm00001d028730	8.27293
Chr1	44534948	44536303	1356	stop_codon	Zm00001d028730	8.27293
Chr1	44721406	44721706	301	exonic	Zm00001d028736	2.01525
Chr1	45261903	45262564	662	5'UTR	Zm00001d028748	0
Chr1	45265123	45265973	851	5'UTR	Zm00001d028748	0
Chr1	45266373	45266648	276	3'UTR	Zm00001d028748	0
Chr1	45266673	45268817	2145	3'UTR	Zm00001d028748	0
Chr1	45274702	45275816	1115	exonic	Zm00001d028749	1.374
Chr1	45511998	45512288	291	3'UTR	Zm00001d028751	0.250298
Chr1	45885353	45892617	7265	5'UTR	Zm00001d028762	3.94486
Chr1	46316268	46318208	1941	start_codon	Zm00001d028782	8.73898
Chr1	46333599	46334046	448	3'UTR	Zm00001d028783	0.0199118
Chr1	46381397	46384011	2615	stop_codon	Zm00001d028786	60.986
Chr1	47400788	47401085	298	exonic	Zm00001d028813	2.82956
Chr1	47571516	47571666	151	exonic	Zm00001d028818	6.10594
Chr1	47729834	47730406	573	exonic	Zm00001d028824	3.45567
Chr1	47748791	47751042	2252	5'UTR	Zm00001d028825	5.98428
Chr1	47792535	47792960	426	5'UTR	Zm00001d028827	3.92492
Chr1	47795920	47796245	326	5'UTR	Zm00001d028827	3.92492
Chr1	47799481	47800501	1021	stop_codon	Zm00001d028827	3.92492
Chr1	48145817	48146062	246	3'UTR	Zm00001d028835	0
Chr1	48933572	48933772	201	exonic	Zm00001d028863	0
Chr1	49987878	49988028	151	5'UTR	Zm00001d028894	22.0188
Chr1	50158503	50158978	476	stop_codon	Zm00001d028900	0.334475
Chr1	50445240	50445640	401	exonic	Zm00001d028905	10.2024
Chr1	50454146	50455013	868	stop_codon	Zm00001d028905	10.2024
Chr1	51076720	51077919	1200	5'UTR	Zm00001d028915	13.2499
Chr1	51095272	51100445	5174	5'UTR	Zm00001d028915	13.2499
Chr1	51126518	51127068	551	3'UTR	Zm00001d028915	13.2499
Chr1	51130718	51130993	276	3'UTR	Zm00001d028915	13.2499
Chr1	51134289	51134464	176	3'UTR	Zm00001d028915	13.2499
Chr1	51722703	51722828	126	exonic	Zm00001d028923	15.513
Chr1	51819466	51820394	929	3'UTR	Zm00001d028929	0
Chr1	51979253	51979428	176	3'UTR	Zm00001d028931	5.60012
Chr1	52499804	52507654	7851	exonic	Zm00001d028946	3.92624
Chr1	53031589	53031714	126	exonic	Zm00001d028962	29.6278
Chr1	53031764	53032126	363	stop_codon	Zm00001d028962	29.6278
Chr1	53142499	53144911	2413	stop_codon	Zm00001d028963	29.6705
Chr1	53368437	53368737	301	exonic	Zm00001d028974	74.1584
Chr1	53368762	53368912	151	exonic	Zm00001d028974	74.1584
Chr1	53454624	53454849	226	3'UTR	Zm00001d028980	0.342289
Chr1	53533611	53533986	376	stop_codon	Zm00001d028984	15.5368
Chr1	54478000	54478352	353	3'UTR	Zm00001d029004	1.50887
Chr1	54479076	54479826	751	3'UTR	Zm00001d029004	1.50887
Chr1	54754200	54754712	513	exonic	Zm00001d029010	2.9692
Chr1	55181171	55181462	292	stop_codon	Zm00001d029025	0
Chr1	55454367	55454667	301	5'UTR	Zm00001d029034	21.1649
Chr1	55459845	55459945	101	5'UTR	Zm00001d029034	21.1649
Chr1	55461308	55476337	15030	exonic	Zm00001d029034	21.1649
Chr1	55712151	55712283	133	5'UTR	Zm00001d029040	4.98982
Chr1	56032150	56032275	126	5'UTR	Zm00001d029046	6.55842
Chr1	56145232	56145632	401	exonic	Zm00001d029051	1.45384
Chr1	56746777	56747177	401	3'UTR	Zm00001d029059	0.417083
Chr1	56911454	56916201	4748	start_codon	Zm00001d029064	9.53531
Chr1	56975425	56975725	301	5'UTR	Zm00001d029066	5.88263
Chr1	57137586	57138036	451	exonic	Zm00001d029072	2.71875
Chr1	57250814	57251351	538	start_codon	Zm00001d029074	32.4037
Chr1	57259382	57259499	118	exonic	Zm00001d029075	57.3954
Chr1	57261711	57262171	461	5'UTR	Zm00001d029077	8.15151
Chr1	57265203	57266206	1004	stop_codon	Zm00001d029077	8.15151
Chr1	57674964	57675502	539	5'UTR	Zm00001d029095	10.9356
Chr1	57684687	57684946	260	5'UTR	Zm00001d029095	10.9356
Chr1	57990896	57991102	207	exonic	Zm00001d029098	0.190862
Chr1	57991127	57991597	471	stop_codon	Zm00001d029098	0.190862
Chr1	58272841	58273091	251	start_codon	Zm00001d029106	19.8914
Chr1	59029529	59030622	1094	stop_codon	Zm00001d029124	18.0666
Chr1	59410566	59410816	251	3'UTR	Zm00001d029129	2.50903
Chr1	59759932	59760132	201	5'UTR	Zm00001d029133	4.1099
Chr1	60183678	60186608	2931	exonic	Zm00001d029138	6.85114
Chr1	60743717	60743842	126	5'UTR	Zm00001d029151	55.2738
Chr1	60875580	60875930	351	exonic	Zm00001d029164	0.753581
Chr1	61041545	61042169	625	5'UTR	Zm00001d029177	14.0097
Chr1	61042978	61043663	686	exonic	Zm00001d029177	14.0097
Chr1	61043794	61044269	476	exonic	Zm00001d029177	14.0097
Chr1	61470339	61471029	691	exonic	Zm00001d029183	15.6673
Chr1	61639829	61642292	2464	stop_codon	Zm00001d029190	0.427745
Chr1	61899104	61899515	412	exonic	Zm00001d029197	4.44395
Chr1	61900611	61901310	700	stop_codon	Zm00001d029197	4.44395
Chr1	62415307	62417139	1833	3'UTR	Zm00001d029206	2.13378
Chr1	62419701	62427352	7652	stop_codon	Zm00001d029208	3.95727
Chr1	62493452	62493552	101	3'UTR	Zm00001d029211	0.091439
Chr1	62493602	62493912	311	3'UTR	Zm00001d029211	0.091439
Chr1	62738629	62738954	326	3'UTR	Zm00001d029215	3.25426
Chr1	63272772	63272947	176	exonic	Zm00001d029233	0
Chr1	63574326	63574801	476	exonic	Zm00001d029243	0.114396
Chr1	63575848	63576198	351	stop_codon	Zm00001d029243	0.114396
Chr1	63867643	63870449	2807	start_codon	Zm00001d029256	1.97923
Chr1	64215012	64215237	226	3'UTR	Zm00001d029264	2.31937
Chr1	64354982	64355257	276	5'UTR	Zm00001d029266	2.2479
Chr1	64479308	64479758	451	3'UTR	Zm00001d029272	8.00039
Chr1	64986055	64986636	582	start_codon	Zm00001d029290	20.9064
Chr1	64986976	64988210	1235	stop_codon	Zm00001d029290	20.9064
Chr1	65308732	65309057	326	5'UTR	Zm00001d029297	1.94742
Chr1	65311257	65311532	276	exonic	Zm00001d029297	1.94742
Chr1	65610573	65617504	6932	start_codon	Zm00001d029313	0.451362
Chr1	65618179	65618784	606	stop_codon	Zm00001d029313	0.451362
Chr1	66251646	66253191	1546	start_codon	Zm00001d029331	6.98106
Chr1	66327273	66334979	7707	5'UTR	Zm00001d029333	0.498642
Chr1	66335854	66337102	1249	3'UTR	Zm00001d029333	0.498642
Chr1	66389927	66390363	437	exonic	Zm00001d029336	6.91529
Chr1	66571168	66572831	1664	stop_codon	Zm00001d029339	3.433
Chr1	67605267	67605731	465	exonic	Zm00001d029366	2.56439
Chr1	67961561	67961886	326	start_codon	Zm00001d029372	5.57404
Chr1	67972967	67973213	247	stop_codon	Zm00001d029373	6.86174
Chr1	67974086	67974361	276	exonic	Zm00001d029374	0.295449
Chr1	68088509	68090768	2260	start_codon	Zm00001d029375	8.38392
Chr1	68220681	68221009	329	exonic	Zm00001d029376	33.7209
Chr1	68245467	68245917	451	5'UTR	Zm00001d029378	2.78381
Chr1	68246917	68247117	201	5'UTR	Zm00001d029378	2.78381
Chr1	68937757	68938232	476	stop_codon	Zm00001d029397	7.47137
Chr1	69745606	69745809	204	exonic	Zm00001d029419	0.938136
Chr1	69746664	69747664	1001	stop_codon	Zm00001d029419	0.938136
Chr1	69848791	69848916	126	exonic	Zm00001d029422	9.72735
Chr1	69848941	69849206	266	exonic	Zm00001d029422	9.72735
Chr1	70297363	70297663	301	exonic	Zm00001d029435	2.37198
Chr1	70298088	70298312	225	exonic	Zm00001d029435	2.37198
Chr1	71310997	71311247	251	ncRNA_exonic	Zm00001d022758	0
Chr1	71428975	71429100	126	5'UTR	Zm00001d029454	5.56875
Chr1	71435411	71437172	1762	stop_codon	Zm00001d029454	5.56875
Chr1	71519449	71523950	4502	stop_codon	Zm00001d029455	7.41666
Chr1	71674788	71674913	126	exonic	Zm00001d029457	70.6555
Chr1	71820233	71820958	726	exonic	Zm00001d029460	0.985646
Chr1	71831588	71832155	568	5'UTR	Zm00001d029461	2.45804
Chr1	72828342	72830203	1862	5'UTR	Zm00001d029487	8.5549
Chr1	72832053	72832203	151	5'UTR	Zm00001d029487	8.5549
Chr1	72871033	72872833	1801	start_codon	Zm00001d029488	0.725827
Chr1	72873033	72873558	526	3'UTR	Zm00001d029488	0.725827
Chr1	72873583	72873733	151	3'UTR	Zm00001d029488	0.725827
Chr1	72874233	72874608	376	3'UTR	Zm00001d029488	0.725827
Chr1	72880588	72887083	6496	stop_codon	Zm00001d029489	2.59269
Chr1	73371793	73373203	1411	stop_codon	Zm00001d029499	4.17747
Chr1	73453660	73454549	890	stop_codon	Zm00001d029502	6.16129
Chr1	74097472	74098393	922	5'UTR	Zm00001d029515	0.287688
Chr1	74100692	74102001	1310	stop_codon	Zm00001d029515	0.287688
Chr1	74920606	74921222	617	stop_codon	Zm00001d029529	7.09742
Chr1	75406312	75406487	176	exonic	Zm00001d029540	4.24853
Chr1	75800388	75801881	1494	5'UTR	Zm00001d029550	4.55979
Chr1	75802131	75802731	601	3'UTR	Zm00001d029550	4.55979
Chr1	75805306	75805456	151	3'UTR	Zm00001d029550	4.55979
Chr1	76050750	76055118	4369	stop_codon	Zm00001d029555	8.10375
Chr1	76521676	76524506	2831	exonic	Zm00001d029563	1.83044
Chr1	76848323	76848548	226	exonic	Zm00001d029571	6.92508
Chr1	76858106	76858256	151	stop_codon	Zm00001d029571	6.92508
Chr1	77560803	77561028	226	3'UTR	Zm00001d029579	0
Chr1	78349052	78349327	276	5'UTR	Zm00001d029595	23.5601
Chr1	78379623	78380279	657	start_codon	Zm00001d029597	72.7403
Chr1	79984867	79984967	101	5'UTR	Zm00001d029620	62.2254
Chr1	80944910	80945035	126	start_codon	Zm00001d029645	1.58208
Chr1	80945506	80946006	501	exonic	Zm00001d029645	1.58208
Chr1	80946481	80947081	601	stop_codon	Zm00001d029645	1.58208
Chr1	81676224	81676449	226	exonic	Zm00001d029657	2.48277
Chr1	81679933	81704355	24423	3'UTR	Zm00001d029657	2.48277
Chr1	82101345	82102993	1649	start_codon	Zm00001d029673	9.60637
Chr1	82234566	82235264	699	start_codon	Zm00001d029674	23.9703
Chr1	82277895	82278370	476	stop_codon	Zm00001d029675	0.357516
Chr1	83199589	83199889	301	5'UTR	Zm00001d029705	0.104481
Chr1	83201564	83201689	126	3'UTR	Zm00001d029705	0.104481
Chr1	83203514	83203714	201	3'UTR	Zm00001d029705	0.104481
Chr1	83206010	83206560	551	3'UTR	Zm00001d029705	0.104481
Chr1	83206635	83206735	101	3'UTR	Zm00001d029705	0.104481
Chr1	83207535	83208877	1343	3'UTR	Zm00001d029705	0.104481
Chr1	83411199	83411349	151	exonic	Zm00001d029708	3.23102
Chr1	83648175	83648550	376	exonic	Zm00001d029714	3.49603
Chr1	83649300	83650671	1372	exonic	Zm00001d029714	3.49603
Chr1	83651196	83651471	276	exonic	Zm00001d029714	3.49603
Chr1	84035262	84035792	531	stop_codon	Zm00001d029719	2.4319
Chr1	84139122	84140122	1001	5'UTR	Zm00001d029722	5.48974
Chr1	84143347	84143472	126	3'UTR	Zm00001d029722	5.48974
Chr1	84143872	84144071	200	3'UTR	Zm00001d029722	5.48974
Chr1	84224895	84225095	201	start_codon	Zm00001d029725	11.0718
Chr1	84226559	84227369	811	stop_codon	Zm00001d029725	11.0718
Chr1	85070987	85071912	926	stop_codon	Zm00001d029744	5.2793
Chr1	85099134	85099591	458	3'UTR	Zm00001d029745	173.341
Chr1	85174098	85174464	367	3'UTR	Zm00001d029747	0.610851
Chr1	85506067	85506635	569	start_codon	Zm00001d029753	5.75757
Chr1	85778008	85779548	1541	stop_codon	Zm00001d029756	0.283244
Chr1	86005222	86005622	401	3'UTR	Zm00001d029758	1.04635
Chr1	86005747	86005922	176	3'UTR	Zm00001d029758	1.04635
Chr1	86063952	86064602	651	exonic	Zm00001d029761	1.00464
Chr1	86130013	86130363	351	5'UTR	Zm00001d029762	24.5217
Chr1	86481023	86481373	351	exonic	Zm00001d029777	4.41914
Chr1	88197523	88198061	539	exonic	Zm00001d029814	27.3198
Chr1	88198411	88198611	201	3'UTR	Zm00001d029814	27.3198
Chr1	88273320	88273520	201	exonic	Zm00001d029815	0.347292
Chr1	89359366	89359732	367	exonic	Zm00001d029833	6.51455
Chr1	89930372	89930672	301	5'UTR	Zm00001d029848	19.6005
Chr1	89951067	89951442	376	3'UTR	Zm00001d029849	4.13028
Chr1	90316266	90316949	684	5'UTR	Zm00001d029853	12.4076
Chr1	90316999	90317149	151	5'UTR	Zm00001d029853	12.4076
Chr1	90963449	90963774	326	exonic	Zm00001d029862	0.788459
Chr1	91135782	91138130	2349	start_codon	Zm00001d029868	3.7766
Chr1	92558773	92559048	276	3'UTR	Zm00001d029889	11.3944
Chr1	92561875	92562675	801	3'UTR	Zm00001d029889	11.3944
Chr1	92562775	92563019	245	3'UTR	Zm00001d029889	11.3944
Chr1	93748933	93749133	201	exonic	Zm00001d029910	2.68673
Chr1	93749258	93749986	729	3'UTR	Zm00001d029910	2.68673
Chr1	93848277	93848477	201	stop_codon	Zm00001d029913	7.75927
Chr1	94336363	94336663	301	exonic	Zm00001d029918	2.3534
Chr1	94348506	94348781	276	3'UTR	Zm00001d029919	4.90483
Chr1	94475908	94476158	251	3'UTR	Zm00001d029921	0
Chr1	95965937	95966037	101	exonic	Zm00001d029946	2.56124
Chr1	96701592	96701692	101	5'UTR	Zm00001d029965	98.8717
Chr1	97105100	97105441	342	exonic	Zm00001d029974	6.15859
Chr1	97209843	97210218	376	5'UTR	Zm00001d029976	4.84517
Chr1	97311773	97311973	201	5'UTR	Zm00001d029978	9.43815
Chr1	97316641	97316741	101	stop_codon	Zm00001d029978	9.43815
Chr1	97316816	97317291	476	3'UTR	Zm00001d029978	9.43815
Chr1	97326523	97327037	515	stop_codon	Zm00001d029979	14.8605
Chr1	97888408	97888665	258	exonic	Zm00001d029991	0
Chr1	98331488	98331738	251	exonic	Zm00001d029996	0.570329
Chr1	98382166	98382266	101	start_codon	Zm00001d029997	22.9203
Chr1	99773923	99774023	101	exonic	Zm00001d030016	1.88205
Chr1	100631266	100631641	376	5'UTR	Zm00001d030026	11.4039
Chr1	100636551	100636701	151	3'UTR	Zm00001d030026	11.4039
Chr1	100641182	100642229	1048	3'UTR	Zm00001d030026	11.4039
Chr1	100836177	100836641	465	5'UTR	Zm00001d030031	15.3603
Chr1	102715131	102718106	2976	exonic	Zm00001d030061	3.39682
Chr1	105529339	105530821	1483	stop_codon	Zm00001d030096	0.247373
Chr1	105531171	105531596	426	3'UTR	Zm00001d030096	0.247373
Chr1	107042976	107056687	13712	stop_codon	Zm00001d030116	6.18611
Chr1	108594158	108594283	126	exonic	Zm00001d030143	1.03724
Chr1	108594333	108594558	226	exonic	Zm00001d030143	1.03724
Chr1	108595102	108595742	641	stop_codon	Zm00001d030143	1.03724
Chr1	109046444	109046919	476	exonic	Zm00001d030152	8.31562
Chr1	109742558	109743058	501	start_codon	Zm00001d030163	10.3116
Chr1	109744720	109745194	475	3'UTR	Zm00001d030163	10.3116
Chr1	109844700	109845494	795	5'UTR	Zm00001d030164	5.84668
Chr1	109870871	109871086	216	3'UTR	Zm00001d030164	5.84668
Chr1	113121904	113122354	451	5'UTR	Zm00001d030207	4.0849
Chr1	113437688	113438057	370	stop_codon	Zm00001d030213	0.048011
Chr1	113701585	113702096	512	3'UTR	Zm00001d030217	14.5107
Chr1	113702821	113705311	2491	3'UTR	Zm00001d030217	14.5107
Chr1	113710870	113711395	526	exonic	Zm00001d030217	14.5107
Chr1	114873158	114877025	3868	exonic	Zm00001d030231	3.80679
Chr1	117620057	117622642	2586	5'UTR	Zm00001d030266	10.1199
Chr1	117622717	117623523	807	5'UTR	Zm00001d030266	10.1199
Chr1	117694212	117695083	872	3'UTR	Zm00001d030266	10.1199
Chr1	120682766	120683316	551	5'UTR	Zm00001d030299	0.795262
Chr1	126991167	126991317	151	exonic	Zm00001d030372	0.767089
Chr1	136610840	136610965	126	exonic	Zm00001d030479	0.977568
Chr1	141159859	141161050	1192	stop_codon	Zm00001d030523	1.2389
Chr1	141707133	141707308	176	exonic	Zm00001d030526	21.2258
Chr1	141839135	141839260	126	exonic	Zm00001d030527	3.13329
Chr1	142193275	142194112	838	exonic	Zm00001d030532	1.77096
Chr1	142194510	142194949	440	stop_codon	Zm00001d030532	1.77096
Chr1	143165153	143165303	151	stop_codon	Zm00001d030548	25.1198
Chr1	143975452	143975657	206	exonic	Zm00001d030557	64.0251
Chr1	145543860	145544235	376	5'UTR	Zm00001d030577	0.965448
Chr1	145545250	145545600	351	stop_codon	Zm00001d030577	0.965448
Chr1	146390163	146391513	1351	exonic	Zm00001d030584	7.84942
Chr1	147515047	147515649	603	5'UTR	Zm00001d030598	32.6015
Chr1	148164206	148174303	10098	exonic	Zm00001d030609	3.46044
Chr1	149432977	149447358	14382	ncRNA_exonic	Zm00001d022821	0.092931
Chr1	149517993	149518443	451	start_codon	Zm00001d030624	19.8309
Chr1	149518743	149518918	176	exonic	Zm00001d030624	19.8309
Chr1	149605381	149607991	2611	5'UTR	Zm00001d030626	10.635
Chr1	149609416	149612810	3395	exonic	Zm00001d030626	10.635
Chr1	150132729	150132879	151	3'UTR	Zm00001d030639	2.64861
Chr1	150287639	150291419	3781	5'UTR	Zm00001d030640	4.22318
Chr1	151224343	151224906	564	exonic	Zm00001d030656	0.408247
Chr1	151225378	151225678	301	stop_codon	Zm00001d030656	0.408247
Chr1	151464402	151466308	1907	5'UTR	Zm00001d030659	24.0425
Chr1	151469772	151469872	101	exonic	Zm00001d030659	24.0425
Chr1	152034336	152034941	606	5'UTR	Zm00001d030666	7.32458
Chr1	152034966	152035191	226	5'UTR	Zm00001d030666	7.32458
Chr1	152039141	152039291	151	3'UTR	Zm00001d030666	7.32458
Chr1	152629538	152630035	498	5'UTR	Zm00001d030677	51.5662
Chr1	153224223	153226056	1834	exonic	Zm00001d030690	14.9245
Chr1	156209994	156211069	1076	stop_codon	Zm00001d030727	0.921439
Chr1	158117468	158117690	223	exonic	Zm00001d030750	0.673291
Chr1	159018697	159019368	672	start_codon	Zm00001d030766	4.55967
Chr1	159022186	159022386	201	exonic	Zm00001d030766	4.55967
Chr1	159121788	159122038	251	5'UTR	Zm00001d030774	20.0781
Chr1	159122063	159122163	101	5'UTR	Zm00001d030774	20.0781
Chr1	159123338	159123538	201	5'UTR	Zm00001d030774	20.0781
Chr1	162232043	162232168	126	exonic	Zm00001d030832	1.1436
Chr1	162232468	162232945	478	exonic	Zm00001d030832	1.1436
Chr1	162240876	162240976	101	exonic	Zm00001d030833	1.20008
Chr1	162455219	162455494	276	start_codon	Zm00001d030837	2.11332
Chr1	162457305	162458155	851	stop_codon	Zm00001d030837	2.11332
Chr1	163155493	163156176	684	exonic	Zm00001d030849	2.74428
Chr1	163875835	163875960	126	exonic	Zm00001d030859	55.6461
Chr1	164196756	164197206	451	5'UTR	Zm00001d030868	18.7796
Chr1	164197256	164197406	151	5'UTR	Zm00001d030868	18.7796
Chr1	164365963	164367597	1635	start_codon	Zm00001d030870	1.7531
Chr1	165743742	165743942	201	exonic	Zm00001d030888	52.5494
Chr1	166142131	166142256	126	5'UTR	Zm00001d030893	14.2644
Chr1	166142306	166142706	401	5'UTR	Zm00001d030893	14.2644
Chr1	166143581	166143881	301	5'UTR	Zm00001d030893	14.2644
Chr1	166146671	166148221	1551	3'UTR	Zm00001d030893	14.2644
Chr1	166625435	166625810	376	exonic	Zm00001d030900	1.34176
Chr1	166626485	166626610	126	exonic	Zm00001d030900	1.34176
Chr1	166630889	166631239	351	5'UTR	Zm00001d030902	0
Chr1	166633089	166633664	576	3'UTR	Zm00001d030902	0
Chr1	167483370	167483989	620	stop_codon	Zm00001d030920	0.127136
Chr1	167516343	167521571	5229	3'UTR	Zm00001d030920	0.127136
Chr1	168022111	168022430	320	exonic	Zm00001d030935	8.08892
Chr1	168647441	168647917	477	5'UTR	Zm00001d030952	0
Chr1	168647942	168649956	2015	start_codon	Zm00001d030952	0
Chr1	168704206	168704456	251	5'UTR	Zm00001d030953	22.5218
Chr1	168741938	168742833	896	start_codon	Zm00001d030954	2.29927
Chr1	168745168	168745528	361	3'UTR	Zm00001d030954	2.29927
Chr1	168915303	168916168	866	start_codon	Zm00001d030955	7.28244
Chr1	168916218	168928383	12166	stop_codon	Zm00001d030955	7.28244
Chr1	169238772	169239072	301	3'UTR	Zm00001d030960	10.0483
Chr1	169610602	169611027	426	5'UTR	Zm00001d030968	7.12641
Chr1	172413991	172415265	1275	stop_codon	Zm00001d030993	1.56337
Chr1	172719211	172722360	3150	3'UTR	Zm00001d030998	0.0184376
Chr1	174749414	174749539	126	5'UTR	Zm00001d031041	2.19615
Chr1	174750838	174750963	126	5'UTR	Zm00001d031041	2.19615
Chr1	174811531	174811893	363	exonic	Zm00001d031044	0.241871
Chr1	174813122	174813790	669	stop_codon	Zm00001d031044	0.241871
Chr1	176924717	176926098	1382	3'UTR	Zm00001d031093	0
Chr1	177581434	177581784	351	5'UTR	Zm00001d031109	2.63988
Chr1	177982798	177983073	276	3'UTR	Zm00001d031118	0.739383
Chr1	178918800	178919025	226	exonic	Zm00001d031130	0.932059
Chr1	179748802	179749227	426	3'UTR	Zm00001d031149	0.146056
Chr1	180213806	180214131	326	intronic	Zm00001d031159	0.0349384
Chr1	180216073	180216248	176	exonic	Zm00001d031159	0.0349384
Chr1	180216348	180216898	551	exonic	Zm00001d031159	0.0349384
Chr1	180217592	180218142	551	stop_codon	Zm00001d031159	0.0349384
Chr1	181310178	181311526	1349	start_codon	Zm00001d031178	13.7908
Chr1	181313651	181314251	601	stop_codon	Zm00001d031178	13.7908
Chr1	181576941	181577316	376	start_codon	Zm00001d031182	13.101
Chr1	182294100	182294925	826	stop_codon	Zm00001d031209	39.4499
Chr1	182335334	182335734	401	3'UTR	Zm00001d031210	1.02064
Chr1	182383098	182383427	330	exonic	Zm00001d031212	4.22458
Chr1	182480631	182481285	655	start_codon	Zm00001d031216	2.52824
Chr1	182802325	182802700	376	stop_codon	Zm00001d031229	1.20074
Chr1	182802800	182803100	301	3'UTR	Zm00001d031229	1.20074
Chr1	183190438	183191723	1286	5'UTR	Zm00001d031236	1.2764
Chr1	183192223	183192373	151	5'UTR	Zm00001d031236	1.2764
Chr1	183192998	183193348	351	3'UTR	Zm00001d031236	1.2764
Chr1	183194228	183194378	151	3'UTR	Zm00001d031236	1.2764
Chr1	183194916	183197345	2430	3'UTR	Zm00001d031236	1.2764
Chr1	183197420	183197545	126	3'UTR	Zm00001d031236	1.2764
Chr1	183601571	183602698	1128	exonic	Zm00001d031248	0.171321
Chr1	183897557	183900237	2681	5'UTR	Zm00001d031254	2.0461
Chr1	184086684	184087284	601	5'UTR	Zm00001d031256	20.5813
Chr1	184099666	184099966	301	3'UTR	Zm00001d031256	20.5813
Chr1	184629703	184632460	2758	stop_codon	Zm00001d031271	0.589432
Chr1	184818548	184818948	401	exonic	Zm00001d031275	2.68485
Chr1	185325658	185325783	126	5'UTR	Zm00001d031289	3.41255
Chr1	185475185	185475360	176	5'UTR	Zm00001d031291	3.8411
Chr1	185701821	185702524	704	5'UTR	Zm00001d031303	27.0695
Chr1	185842490	185842890	401	3'UTR	Zm00001d031309	8.72259
Chr1	186069020	186069370	351	3'UTR	Zm00001d031327	4.0645
Chr1	187059812	187060087	276	exonic	Zm00001d031349	64.2941
Chr1	187060466	187060839	374	stop_codon	Zm00001d031349	64.2941
Chr1	189361163	189361263	101	exonic	Zm00001d031415	0.583676
Chr1	189581102	189584023	2922	start_codon	Zm00001d031422	8.39542
Chr1	189585632	189586057	426	exonic	Zm00001d031422	8.39542
Chr1	189856342	189856923	582	start_codon	Zm00001d031429	20.3272
Chr1	190177470	190179097	1628	exonic	Zm00001d031436	0.223709
Chr1	190179147	190179802	656	3'UTR	Zm00001d031436	0.223709
Chr1	190276408	190276633	226	exonic	Zm00001d031445	2.69056
Chr1	190320014	190320575	562	exonic	Zm00001d031449	0.0351044
Chr1	190321325	190321767	443	exonic	Zm00001d031449	0.0351044
Chr1	191586225	191588080	1856	stop_codon	Zm00001d031485	1.05837
Chr1	191644089	191644950	862	3'UTR	Zm00001d031486	6.83409
Chr1	191766594	191767778	1185	5'UTR	Zm00001d031487	18.1964
Chr1	192003801	192004606	806	stop_codon	Zm00001d031496	22.8383
Chr1	192615621	192617862	2242	5'UTR	Zm00001d031518	0
Chr1	192622138	192622589	452	3'UTR	Zm00001d031518	0
Chr1	192952175	192954120	1946	exonic	Zm00001d031527	36.3689
Chr1	193256393	193256980	588	stop_codon	Zm00001d031532	35.0973
Chr1	193318462	193318712	251	exonic	Zm00001d031533	1.10903
Chr1	193452710	193453310	601	exonic	Zm00001d031535	7.41734
Chr1	193773919	193775638	1720	exonic	Zm00001d031543	14.7692
Chr1	193839274	193839599	326	exonic	Zm00001d031546	0.081879
Chr1	194113693	194114744	1052	exonic	Zm00001d031554	11.5764
Chr1	194688147	194689221	1075	start_codon	Zm00001d031569	34.4155
Chr1	194689661	194691805	2145	stop_codon	Zm00001d031569	34.4155
Chr1	195395805	195396280	476	3'UTR	Zm00001d031581	13.587
Chr1	195398066	195398316	251	exonic	Zm00001d031581	13.587
Chr1	195672339	195672957	619	start_codon	Zm00001d031593	8.18914
Chr1	195875718	195875918	201	stop_codon	Zm00001d031599	0.816023
Chr1	196224698	196224873	176	start_codon	Zm00001d031617	46.3927
Chr1	196233061	196233985	925	exonic	Zm00001d031619	1.4003
Chr1	196844503	196844903	401	stop_codon	Zm00001d031626	0
Chr1	196931132	196938657	7526	exonic	Zm00001d031634	7.71445
Chr1	197064888	197065138	251	exonic	Zm00001d031638	3.63975
Chr1	197105592	197105917	326	start_codon	Zm00001d031639	48.8411
Chr1	197112040	197112918	879	5'UTR	Zm00001d031641	2.62374
Chr1	197494531	197497316	2786	5'UTR	Zm00001d031653	17.0523
Chr1	197497777	197498177	401	stop_codon	Zm00001d031653	17.0523
Chr1	197545680	197545805	126	5'UTR	Zm00001d031655	10.7395
Chr1	197547225	197547375	151	3'UTR	Zm00001d031655	10.7395
Chr1	197845089	197846014	926	3'UTR	Zm00001d031660	13.5689
Chr1	197846514	197846889	376	3'UTR	Zm00001d031660	13.5689
Chr1	197849070	197849444	375	3'UTR	Zm00001d031660	13.5689
Chr1	198158820	198160214	1395	exonic	Zm00001d031670	1.28075
Chr1	198160810	198161118	309	exonic	Zm00001d031670	1.28075
Chr1	198270470	198271256	787	3'UTR	Zm00001d031674	4.93714
Chr1	198294736	198296036	1301	5'UTR	Zm00001d031676	5.28454
Chr1	198296086	198296186	101	5'UTR	Zm00001d031676	5.28454
Chr1	198296211	198301516	5306	5'UTR	Zm00001d031676	5.28454
Chr1	198616596	198620170	3575	stop_codon	Zm00001d031684	10.4306
Chr1	198668059	198669938	1880	5'UTR	Zm00001d031691	14.9274
Chr1	198706404	198707534	1131	5'UTR	Zm00001d031694	7.00257
Chr1	198710668	198710943	276	3'UTR	Zm00001d031694	7.00257
Chr1	198748156	198750105	1950	stop_codon	Zm00001d031696	135.772
Chr1	199018176	199018301	126	3'UTR	Zm00001d031705	4.8204
Chr1	199074776	199075151	376	start_codon	Zm00001d031707	12.8357
Chr1	199518036	199520795	2760	5'UTR	Zm00001d031724	6.07232
Chr1	199522615	199523297	683	exonic	Zm00001d031724	6.07232
Chr1	199523488	199523638	151	exonic	Zm00001d031724	6.07232
Chr1	199526329	199526569	241	3'UTR	Zm00001d031724	6.07232
Chr1	201510971	201511446	476	exonic	Zm00001d031777	3.58316
Chr1	201947174	201947499	326	start_codon	Zm00001d031790	5.79831
Chr1	202080426	202080526	101	3'UTR	Zm00001d031793	0.531406
Chr1	202458005	202460385	2381	exonic	Zm00001d031807	1.03858
Chr1	202460410	202461776	1367	stop_codon	Zm00001d031807	1.03858
Chr1	202461801	202462069	269	3'UTR	Zm00001d031807	1.03858
Chr1	202467347	202467819	473	3'UTR	Zm00001d031808	0.931103
Chr1	203191738	203192595	858	stop_codon	Zm00001d031835	0
Chr1	203973337	203973787	451	start_codon	Zm00001d031847	21.696
Chr1	203985049	203985224	176	stop_codon	Zm00001d031847	21.696
Chr1	204349652	204349977	326	exonic	Zm00001d031858	0.644536
Chr1	204434101	204435365	1265	exonic	Zm00001d031860	18.7355
Chr1	204737533	204738418	886	exonic	Zm00001d031868	8.75442
Chr1	205442090	205442390	301	3'UTR	Zm00001d031891	132.52
Chr1	206148066	206152891	4826	exonic	Zm00001d031902	6.63129
Chr1	206533712	206534824	1113	exonic	Zm00001d031911	5.62447
Chr1	206534999	206535249	251	exonic	Zm00001d031911	5.62447
Chr1	206932600	206933283	684	start_codon	Zm00001d031925	0.357833
Chr1	207276731	207277293	563	5'UTR	Zm00001d031933	8.59229
Chr1	207280827	207281077	251	3'UTR	Zm00001d031933	8.59229
Chr1	207636832	207636982	151	5'UTR	Zm00001d031942	32.3856
Chr1	207788629	207799885	11257	stop_codon	Zm00001d031949	8.54935
Chr1	207857231	207859437	2207	stop_codon	Zm00001d031952	0.355138
Chr1	208330178	208331110	933	exonic	Zm00001d031973	6.61244
Chr1	208335985	208342393	6409	5'UTR	Zm00001d031973	6.61244
Chr1	208515479	208515604	126	exonic	Zm00001d031981	4.04323
Chr1	208515629	208515754	126	exonic	Zm00001d031981	4.04323
Chr1	208515779	208515929	151	exonic	Zm00001d031981	4.04323
Chr1	208515979	208516079	101	exonic	Zm00001d031981	4.04323
Chr1	208945581	208945856	276	3'UTR	Zm00001d031992	6.90933
Chr1	209096006	209096701	696	start_codon	Zm00001d031997	231.504
Chr1	209338079	209339594	1516	5'UTR	Zm00001d032010	10.0781
Chr1	209574118	209575091	974	5'UTR	Zm00001d032019	65.9071
Chr1	209993374	209993749	376	5'UTR	Zm00001d032032	0.888895
Chr1	209995749	209997511	1763	exonic	Zm00001d032032	0.888895
Chr1	210345682	210345782	101	exonic	Zm00001d032042	0.9997
Chr1	210967409	210967559	151	exonic	Zm00001d032056	0.6154
Chr1	211232058	211232383	326	stop_codon	Zm00001d032069	7.8482
Chr1	211247688	211248063	376	exonic	Zm00001d032070	0.200154
Chr1	213512724	213513171	448	stop_codon	Zm00001d032114	6.55926
Chr1	213900681	213901572	892	stop_codon	Zm00001d032127	53.6949
Chr1	213972071	213974093	2023	stop_codon	Zm00001d032131	0
Chr1	214317341	214319426	2086	exonic	Zm00001d032142	0.913561
Chr1	214573738	214574188	451	exonic	Zm00001d032152	2.66431
Chr1	214676612	214677591	980	3'UTR	Zm00001d032156	16.9451
Chr1	214723912	214725041	1130	stop_codon	Zm00001d032157	9.11164
Chr1	216163747	216165577	1831	exonic	Zm00001d032185	5.18802
Chr1	216168584	216169420	837	start_codon	Zm00001d032186	0.208466
Chr1	217254137	217254312	176	3'UTR	Zm00001d032212	3.43405
Chr1	218000557	218002039	1483	5'UTR	Zm00001d032229	19.1443
Chr1	218365438	218366038	601	3'UTR	Zm00001d032238	4.0393
Chr1	219345725	219346185	461	3'UTR	Zm00001d032261	0.326251
Chr1	219660344	219660694	351	exonic	Zm00001d032264	3.27066
Chr1	219958818	219959118	301	exonic	Zm00001d032275	0.267492
Chr1	220369310	220369435	126	5'UTR	Zm00001d032283	16.4508
Chr1	220505431	220515474	10044	stop_codon	Zm00001d032291	0.508879
Chr1	220776885	220777135	251	exonic	Zm00001d032295	21.14
Chr1	220971334	220972319	986	start_codon	Zm00001d032298	18.8649
Chr1	221295376	221295636	261	exonic	Zm00001d032303	10.8893
Chr1	221568188	221569611	1424	exonic	Zm00001d032308	5.16934
Chr1	222102006	222102406	401	5'UTR	Zm00001d032319	11.3715
Chr1	222266047	222267470	1424	stop_codon	Zm00001d032322	0.411619
Chr1	222455178	222455553	376	stop_codon	Zm00001d032324	1.03802
Chr1	222796969	222797269	301	start_codon	Zm00001d032332	21.2439
Chr1	222990621	222990746	126	exonic	Zm00001d032336	6.98389
Chr1	223000295	223000470	176	exonic	Zm00001d032336	6.98389
Chr1	223001420	223001520	101	exonic	Zm00001d032336	6.98389
Chr1	223001695	223001795	101	exonic	Zm00001d032336	6.98389
Chr1	223001845	223001995	151	stop_codon	Zm00001d032336	6.98389
Chr1	223125229	223133237	8009	stop_codon	Zm00001d032338	8.09829
Chr1	223288205	223289280	1076	exonic	Zm00001d032344	0.0159
Chr1	223290881	223291556	676	stop_codon	Zm00001d032344	0.0159
Chr1	224164286	224165498	1213	stop_codon	Zm00001d032371	2.20481
Chr1	224464617	224464767	151	5'UTR	Zm00001d032375	7.02659
Chr1	224580758	224580908	151	5'UTR	Zm00001d032379	31.9612
Chr1	224584439	224584564	126	3'UTR	Zm00001d032379	31.9612
Chr1	224769132	224770369	1238	3'UTR	Zm00001d032383	952.701
Chr1	225504226	225504676	451	exonic	Zm00001d032399	12.2698
Chr1	225539770	225545188	5419	5'UTR	Zm00001d032404	1.54621
Chr1	225548588	225549088	501	3'UTR	Zm00001d032404	1.54621
Chr1	225549213	225549363	151	3'UTR	Zm00001d032404	1.54621
Chr1	225916284	225917952	1669	stop_codon	Zm00001d032418	0.561303
Chr1	225975252	225975427	176	exonic	Zm00001d032422	369.227
Chr1	225975802	225976152	351	3'UTR	Zm00001d032422	369.227
Chr1	226374912	226375252	341	exonic	Zm00001d032438	0.888241
Chr1	227366217	227366952	736	start_codon	Zm00001d032457	1.06059
Chr1	227449421	227449646	226	5'UTR	Zm00001d032461	0.401913
Chr1	227551338	227551997	660	3'UTR	Zm00001d032464	0.458284
Chr1	227580988	227581322	335	5'UTR	Zm00001d032465	3.44959
Chr1	227990836	227991136	301	exonic	Zm00001d032475	1.36212
Chr1	228424724	228431630	6907	exonic	Zm00001d032498	0
Chr1	229019063	229019213	151	3'UTR	Zm00001d032511	0.101635
Chr1	229324969	229325594	626	stop_codon	Zm00001d032521	1.44929
Chr1	229635560	229635885	326	3'UTR	Zm00001d032529	7.61807
Chr1	231449533	231450158	626	5'UTR	Zm00001d032591	12.1662
Chr1	231452216	231452743	528	exonic	Zm00001d032591	12.1662
Chr1	231627596	231628021	426	5'UTR	Zm00001d032598	7.83344
Chr1	232011748	232012348	601	5'UTR	Zm00001d032609	6.2024
Chr1	232176377	232176502	126	exonic	Zm00001d032615	37.5965
Chr1	232352467	232353120	654	exonic	Zm00001d032621	4.83372
Chr1	232484986	232485136	151	ncRNA_exonic	Zm00001d022937	0
Chr1	232485931	232486406	476	ncRNA_exonic	Zm00001d022937	0
Chr1	232486431	232486656	226	ncRNA_exonic	Zm00001d022937	0
Chr1	232560631	232560981	351	exonic	Zm00001d032632	1.42045
Chr1	232680294	232680394	101	exonic	Zm00001d032636	5.01281
Chr1	232681086	232681572	487	stop_codon	Zm00001d032636	5.01281
Chr1	233439304	233440804	1501	stop_codon	Zm00001d032661	5.53921
Chr1	233716907	233719262	2356	start_codon	Zm00001d032668	14.6604
Chr1	233737502	233738052	551	start_codon	Zm00001d032670	1.41708
Chr1	233738327	233738777	451	exonic	Zm00001d032670	1.41708
Chr1	233738877	233739252	376	3'UTR	Zm00001d032670	1.41708
Chr1	233905453	233905578	126	exonic	Zm00001d032679	7.00182
Chr1	233905603	233905803	201	exonic	Zm00001d032679	7.00182
Chr1	233906178	233906903	726	stop_codon	Zm00001d032679	7.00182
Chr1	234845028	234845228	201	stop_codon	Zm00001d032694	0.326429
Chr1	235998828	235998953	126	5'UTR	Zm00001d032719	3.63096
Chr1	236000278	236001028	751	exonic	Zm00001d032719	3.63096
Chr1	236244290	236244823	534	5'UTR	Zm00001d032725	5.84123
Chr1	236590153	236590278	126	3'UTR	Zm00001d032734	4.40834
Chr1	236590303	236590453	151	3'UTR	Zm00001d032734	4.40834
Chr1	237846771	237847342	572	3'UTR	Zm00001d032773	2.76205
Chr1	237882464	237882902	439	stop_codon	Zm00001d032775	5.79288
Chr1	237889499	237890120	622	exonic	Zm00001d032776	1.53678
Chr1	238892866	238893215	350	start_codon	Zm00001d032806	0.555588
Chr1	238939540	238940007	468	3'UTR	Zm00001d032810	34.1814
Chr1	239017718	239021003	3286	5'UTR	Zm00001d032811	0.554821
Chr1	239021378	239021928	551	5'UTR	Zm00001d032811	0.554821
Chr1	239022303	239022528	226	5'UTR	Zm00001d032811	0.554821
Chr1	239715018	239715143	126	exonic	Zm00001d032836	0.387692
Chr1	239719759	239720184	426	exonic	Zm00001d032837	1.31517
Chr1	240406694	240407644	951	exonic	Zm00001d032857	0.416056
Chr1	240601559	240602009	451	stop_codon	Zm00001d032866	5.47792
Chr1	240873150	240874307	1158	3'UTR	Zm00001d032867	3.88294
Chr1	243021416	243023983	2568	exonic	Zm00001d032916	2.45173
Chr1	243024033	243024288	256	exonic	Zm00001d032916	2.45173
Chr1	243116477	243132987	16511	stop_codon	Zm00001d032921	0
Chr1	243651074	243651383	310	stop_codon	Zm00001d032932	0.098029
Chr1	244866850	244867417	568	3'UTR	Zm00001d032961	0.344154
Chr1	244999472	245001365	1894	5'UTR	Zm00001d032968	3.0476
Chr1	245013603	245014103	501	3'UTR	Zm00001d032968	3.0476
Chr1	245014528	245014853	326	3'UTR	Zm00001d032968	3.0476
Chr1	245043739	245043964	226	3'UTR	Zm00001d032970	0.435911
Chr1	245143545	245143920	376	start_codon	Zm00001d032973	3.9195
Chr1	245149661	245150711	1051	stop_codon	Zm00001d032973	3.9195
Chr1	245443125	245453257	10133	3'UTR	Zm00001d032978	3.26868
Chr1	245565511	245565766	256	3'UTR	Zm00001d032979	17.8681
Chr1	245700675	245700950	276	5'UTR	Zm00001d032980	3.44132
Chr1	245700975	245709731	8757	3'UTR	Zm00001d032980	3.44132
Chr1	245712523	245712623	101	3'UTR	Zm00001d032980	3.44132
Chr1	245712648	245712748	101	3'UTR	Zm00001d032980	3.44132
Chr1	246031621	246033295	1675	start_codon	Zm00001d032991	10.0873
Chr1	246355316	246356171	856	exonic	Zm00001d032999	0.608071
Chr1	246356971	246357071	101	3'UTR	Zm00001d032999	0.608071
Chr1	246988953	246989103	151	exonic	Zm00001d033012	8.81454
Chr1	246989478	246989769	292	exonic	Zm00001d033012	8.81454
Chr1	247431562	247432173	612	start_codon	Zm00001d033021	5.08202
Chr1	248198085	248198735	651	5'UTR	Zm00001d033037	6.32724
Chr1	248201646	248201746	101	5'UTR	Zm00001d033037	6.32724
Chr1	248304072	248304528	457	start_codon	Zm00001d033040	15.6126
Chr1	248321182	248323251	2070	stop_codon	Zm00001d033040	15.6126
Chr1	248529950	248530150	201	exonic	Zm00001d033050	1.63233
Chr1	248988148	248988291	144	exonic	Zm00001d033060	5.15221
Chr1	250097313	250097901	589	start_codon	Zm00001d033091	17.0349
Chr1	250180099	250180974	876	start_codon	Zm00001d033098	343.465
Chr1	250180999	250181762	764	stop_codon	Zm00001d033098	343.465
Chr1	250347012	250347819	808	5'UTR	Zm00001d033109	8.85778
Chr1	250351868	250358309	6442	3'UTR	Zm00001d033109	8.85778
Chr1	250436755	250437574	820	exonic	Zm00001d033110	39.1532
Chr1	250442329	250442918	590	5'UTR	Zm00001d033111	5.56437
Chr1	250444828	250445278	451	3'UTR	Zm00001d033111	5.56437
Chr1	252788506	252788856	351	5'UTR	Zm00001d033172	12.0263
Chr1	252918737	252918937	201	exonic	Zm00001d033175	0.783586
Chr1	253170737	253171468	732	exonic	Zm00001d033181	6.50175
Chr1	253275399	253275838	440	stop_codon	Zm00001d033187	2.68507
Chr1	253390806	253391206	401	exonic	Zm00001d033194	11.1116
Chr1	254394629	254394929	301	exonic	Zm00001d033213	0.703961
Chr1	254539941	254540281	341	exonic	Zm00001d033217	4.52772
Chr1	254540711	254540990	280	5'UTR	Zm00001d033217	4.52772
Chr1	254992025	254992550	526	exonic	Zm00001d033221	2.9994
Chr1	255289911	255290301	391	3'UTR	Zm00001d033233	0.286625
Chr1	255866635	255867736	1102	exonic	Zm00001d033246	4.88756
Chr1	255988629	255988904	276	start_codon	Zm00001d033247	5.20041
Chr1	257003495	257003595	101	3'UTR	Zm00001d033272	1.56304
Chr1	257130870	257130970	101	5'UTR	Zm00001d033275	40.7414
Chr1	257225165	257225540	376	5'UTR	Zm00001d033278	12.4503
Chr1	257227663	257229633	1971	exonic	Zm00001d033278	12.4503
Chr1	257310329	257310654	326	exonic	Zm00001d033279	0.354918
Chr1	257652405	257652830	426	exonic	Zm00001d033288	1.88778
Chr1	257755011	257755350	340	5'UTR	Zm00001d033291	3.00081
Chr1	257766291	257766730	440	3'UTR	Zm00001d033291	3.00081
Chr1	257980909	257981309	401	stop_codon	Zm00001d033296	0.117826
Chr1	258176304	258176706	403	3'UTR	Zm00001d033303	5.87436
Chr1	258334851	258335426	576	3'UTR	Zm00001d033307	4.51239
Chr1	258847337	258847552	216	exonic	Zm00001d033316	6.1734
Chr1	258959704	258960982	1279	stop_codon	Zm00001d033322	6.20879
Chr1	259493361	259493511	151	5'UTR	Zm00001d033337	6.83408
Chr1	259651559	259651709	151	5'UTR	Zm00001d033344	48.7219
Chr1	259759715	259761638	1924	5'UTR	Zm00001d033345	4.79005
Chr1	259766607	259766757	151	3'UTR	Zm00001d033345	4.79005
Chr1	260346448	260346573	126	3'UTR	Zm00001d033364	0.0336502
Chr1	260346973	260347073	101	3'UTR	Zm00001d033364	0.0336502
Chr1	260347098	260347323	226	3'UTR	Zm00001d033364	0.0336502
Chr1	260348298	260348848	551	3'UTR	Zm00001d033364	0.0336502
Chr1	261046941	261047066	126	5'UTR	Zm00001d033378	36.5528
Chr1	261047291	261048041	751	5'UTR	Zm00001d033378	36.5528
Chr1	261078649	261078824	176	3'UTR	Zm00001d033379	0
Chr1	261929636	261930103	468	3'UTR	Zm00001d033401	1.11302
Chr1	262093315	262093415	101	3'UTR	Zm00001d033405	1.39482
Chr1	262093440	262093614	175	3'UTR	Zm00001d033405	1.39482
Chr1	262543546	262543696	151	exonic	Zm00001d033415	3.95821
Chr1	263513010	263515054	2045	exonic	Zm00001d033467	3.49484
Chr1	263847481	263850264	2784	start_codon	Zm00001d033477	5.82587
Chr1	263854041	263854993	953	exonic	Zm00001d033478	1.93942
Chr1	264213010	264213185	176	3'UTR	Zm00001d033492	2.17101
Chr1	264387963	264388246	284	exonic	Zm00001d033494	13.8064
Chr1	265739091	265739766	676	3'UTR	Zm00001d033527	20.272
Chr1	265773875	265774325	451	5'UTR	Zm00001d033528	8.88308
Chr1	265789519	265790219	701	exonic	Zm00001d033528	8.88308
Chr1	265790369	265790869	501	stop_codon	Zm00001d033528	8.88308
Chr1	266336521	266337267	747	5'UTR	Zm00001d033537	10.5925
Chr1	266950838	266951207	370	3'UTR	Zm00001d033551	17.2008
Chr1	266952949	266954180	1232	3'UTR	Zm00001d033551	17.2008
Chr1	267107614	267107714	101	3'UTR	Zm00001d033556	3.28699
Chr1	267117952	267120130	2179	5'UTR	Zm00001d033557	2.82378
Chr1	267273006	267273106	101	exonic	Zm00001d033563	0
Chr1	267317458	267317583	126	exonic	Zm00001d033567	5.26022
Chr1	267875521	267875850	330	3'UTR	Zm00001d033584	4.3996
Chr1	268255667	268259032	3366	stop_codon	Zm00001d033600	1.50404
Chr1	268309161	268309536	376	start_codon	Zm00001d033602	1.30961
Chr1	268309586	268313455	3870	exonic	Zm00001d033602	1.30961
Chr1	268801225	268801440	216	3'UTR	Zm00001d033616	10.5058
Chr1	269052356	269052831	476	stop_codon	Zm00001d033623	0.177712
Chr1	269071626	269071726	101	3'UTR	Zm00001d033624	2.49422
Chr1	269118758	269119083	326	3'UTR	Zm00001d033625	1.01422
Chr1	269171672	269172365	694	exonic	Zm00001d033629	0
Chr1	269173427	269173673	247	stop_codon	Zm00001d033629	0
Chr1	269308553	269308928	376	5'UTR	Zm00001d033632	4.15838
Chr1	269309453	269309878	426	5'UTR	Zm00001d033632	4.15838
Chr1	269314415	269314700	286	3'UTR	Zm00001d033632	4.15838
Chr1	269319374	269319925	552	3'UTR	Zm00001d033632	4.15838
Chr1	269557565	269557815	251	5'UTR	Zm00001d033647	8.01052
Chr1	269558365	269558515	151	5'UTR	Zm00001d033647	8.01052
Chr1	269563525	269563675	151	exonic	Zm00001d033647	8.01052
Chr1	269986884	269986984	101	start_codon	Zm00001d033665	308.547
Chr1	270118525	270118700	176	exonic	Zm00001d033668	3.21975
Chr1	270857004	270857632	629	exonic	Zm00001d033675	4.19977
Chr1	270918884	270919784	901	exonic	Zm00001d033680	3.39313
Chr1	272628998	272629148	151	exonic	Zm00001d033742	2.72334
Chr1	272702555	272703073	519	exonic	Zm00001d033746	39.3613
Chr1	272717560	272717935	376	exonic	Zm00001d033749	3.90428
Chr1	272770584	272771754	1171	exonic	Zm00001d033750	23.1597
Chr1	272778919	272779188	270	exonic	Zm00001d033750	23.1597
Chr1	272898908	272899427	520	start_codon	Zm00001d033751	9.09993
Chr1	272998229	272998879	651	exonic	Zm00001d033764	2.33835
Chr1	274230712	274241287	10576	exonic	Zm00001d033805	11.9985
Chr1	274669349	274669980	632	3'UTR	Zm00001d033817	6.80554
Chr1	274889182	274889282	101	exonic	Zm00001d033825	5.58917
Chr1	274889382	274889507	126	exonic	Zm00001d033825	5.58917
Chr1	275190416	275191177	762	stop_codon	Zm00001d033832	0.0855871
Chr1	275423015	275423235	221	exonic	Zm00001d033837	4.74466
Chr1	275423285	275423645	361	exonic	Zm00001d033837	4.74466
Chr1	275853070	275855239	2170	start_codon	Zm00001d033853	10.3896
Chr1	276804647	276804885	239	exonic	Zm00001d033869	1.66202
Chr1	277133829	277134529	701	exonic	Zm00001d033876	0.550736
Chr1	277134579	277134979	401	3'UTR	Zm00001d033876	0.550736
Chr1	277601286	277601611	326	start_codon	Zm00001d033890	3.48716
Chr1	277650083	277651033	951	start_codon	Zm00001d033895	12.4855
Chr1	278374383	278374888	506	exonic	Zm00001d033912	2.45432
Chr1	279082813	279085167	2355	exonic	Zm00001d033935	4.75455
Chr1	279277705	279278344	640	exonic	Zm00001d033941	3.19681
Chr1	279278419	279278883	465	stop_codon	Zm00001d033941	3.19681
Chr1	279604883	279605308	426	5'UTR	Zm00001d033957	6.81482
Chr1	279607858	279608033	176	3'UTR	Zm00001d033957	6.81482
Chr1	280593739	280593839	101	3'UTR	Zm00001d033992	0.847681
Chr1	280605576	280607521	1946	start_codon	Zm00001d033994	9.87414
Chr1	280900542	280901402	861	5'UTR	Zm00001d034004	4.73139
Chr1	280905589	280905789	201	3'UTR	Zm00001d034004	4.73139
Chr1	280905814	280905914	101	3'UTR	Zm00001d034004	4.73139
Chr1	281032286	281032511	226	start_codon	Zm00001d034006	11.3873
Chr1	281231357	281231532	176	3'UTR	Zm00001d034015	20.8748
Chr1	281283423	281283848	426	5'UTR	Zm00001d034019	3.34443
Chr1	281759023	281759423	401	3'UTR	Zm00001d034034	5.07853
Chr1	281759473	281759823	351	3'UTR	Zm00001d034034	5.07853
Chr1	281961109	281961359	251	5'UTR	Zm00001d034036	9.1422
Chr1	281966833	281967534	702	exonic	Zm00001d034036	9.1422
Chr1	282017806	282020440	2635	start_codon	Zm00001d034040	15.4684
Chr1	282125134	282125859	726	3'UTR	Zm00001d034044	6.53885
Chr1	282500215	282505859	5645	start_codon	Zm00001d034050	3.65886
Chr1	282506412	282507630	1219	exonic	Zm00001d034050	3.65886
Chr1	282593728	282594003	276	3'UTR	Zm00001d034054	1.31067
Chr1	283081256	283081631	376	exonic	Zm00001d034069	1.7363
Chr1	283081781	283082306	526	stop_codon	Zm00001d034069	1.7363
Chr1	283606396	283606746	351	stop_codon	Zm00001d034082	3.20439
Chr1	284127756	284127981	226	exonic	Zm00001d034107	13.2554
Chr1	284756153	284756712	560	stop_codon	Zm00001d034133	0.192725
Chr1	284854742	284857332	2591	start_codon	Zm00001d034137	19.7776
Chr1	285008282	285008657	376	5'UTR	Zm00001d034143	2.8998
Chr1	285305239	285305514	276	3'UTR	Zm00001d034157	13.1201
Chr1	285306693	285306918	226	3'UTR	Zm00001d034157	13.1201
Chr1	285424247	285424422	176	3'UTR	Zm00001d034161	7.65119
Chr1	286264219	286264755	537	5'UTR	Zm00001d034194	4.6152
Chr1	286412676	286413001	326	exonic	Zm00001d034198	4.33814
Chr1	287595619	287595719	101	exonic	Zm00001d034239	2.3367
Chr1	287654160	287654535	376	5'UTR	Zm00001d034240	1.81134
Chr1	287871354	287872123	770	exonic	Zm00001d034248	5.8252
Chr1	287872248	287872348	101	exonic	Zm00001d034248	5.8252
Chr1	287872398	287872823	426	stop_codon	Zm00001d034248	5.8252
Chr1	287919548	287919698	151	3'UTR	Zm00001d034250	4.89164
Chr1	288001340	288001701	362	stop_codon	Zm00001d034252	2.75453
Chr1	288026655	288027430	776	3'UTR	Zm00001d034254	10.4259
Chr1	288033326	288033776	451	stop_codon	Zm00001d034255	27.9236
Chr1	289102347	289102859	513	5'UTR	Zm00001d034317	5.64117
Chr1	290780825	290782150	1326	5'UTR	Zm00001d034361	11.7708
Chr1	290899352	290899753	402	exonic	Zm00001d034364	6.40252
Chr1	290914365	290914565	201	exonic	Zm00001d034364	6.40252
Chr1	291069245	291069945	701	3'UTR	Zm00001d034370	0.687275
Chr1	291825434	291825534	101	start_codon	Zm00001d034399	6.39804
Chr1	291825559	291825932	374	exonic	Zm00001d034399	6.39804
Chr1	292037150	292037550	401	start_codon	Zm00001d034404	30.3177
Chr1	292162413	292162788	376	exonic	Zm00001d034409	5.8267
Chr1	292476774	292476949	176	exonic	Zm00001d034419	0.526097
Chr1	292814502	292814727	226	3'UTR	Zm00001d034429	11.8467
Chr1	292905117	292905417	301	5'UTR	Zm00001d034433	8.19623
Chr1	292910242	292910863	622	3'UTR	Zm00001d034433	8.19623
Chr1	293102109	293102502	394	stop_codon	Zm00001d034443	3.94268
Chr1	293736454	293745045	8592	start_codon	Zm00001d034462	1.49485
Chr1	294608920	294609211	292	5'UTR	Zm00001d034492	12.0159
Chr1	294632146	294632321	176	exonic	Zm00001d034494	6.46889
Chr1	294667200	294667600	401	exonic	Zm00001d034496	1.33652
Chr1	295269550	295269700	151	3'UTR	Zm00001d034512	0.701469
Chr1	295477892	295478092	201	3'UTR	Zm00001d034516	3.33394
Chr1	295585634	295586957	1324	start_codon	Zm00001d034517	11.9162
Chr1	295770687	295771137	451	3'UTR	Zm00001d034532	11.5939
Chr1	295872887	295873319	433	5'UTR	Zm00001d034537	0.0128899
Chr1	295874119	295875733	1615	stop_codon	Zm00001d034537	0.0128899
Chr1	295876660	295876810	151	exonic	Zm00001d034538	231.472
Chr1	296180331	296181543	1213	5'UTR	Zm00001d034555	3.77123
Chr1	296181918	296182018	101	5'UTR	Zm00001d034555	3.77123
Chr1	296182043	296182143	101	stop_codon	Zm00001d034555	3.77123
Chr1	296364067	296364417	351	exonic	Zm00001d034561	12.7457
Chr1	296365656	296366195	540	stop_codon	Zm00001d034561	12.7457
Chr1	296438629	296439292	664	exonic	Zm00001d034562	8.7625
Chr1	296930282	296930860	579	stop_codon	Zm00001d034578	0.588195
Chr1	297046254	297046379	126	3'UTR	Zm00001d034581	5.35486
Chr1	297046404	297046804	401	3'UTR	Zm00001d034581	5.35486
Chr1	297422411	297422761	351	exonic	Zm00001d034596	1.31341
Chr1	297602972	297603672	701	stop_codon	Zm00001d034601	94.083
Chr1	297614850	297615331	482	start_codon	Zm00001d034604	18.189
Chr1	297653487	297655458	1972	exonic	Zm00001d034606	13.4092
Chr1	297863500	297865281	1782	start_codon	Zm00001d034616	11.0485
Chr1	297872228	297872353	126	exonic	Zm00001d034616	11.0485
Chr1	298045804	298048530	2727	start_codon	Zm00001d034620	2.89694
Chr1	298061524	298062686	1163	stop_codon	Zm00001d034621	1.04335
Chr1	298422983	298423358	376	start_codon	Zm00001d034629	9.11524
Chr1	298423408	298423533	126	exonic	Zm00001d034629	9.11524
Chr1	298426619	298427044	426	3'UTR	Zm00001d034629	9.11524
Chr1	298682901	298684548	1648	5'UTR	Zm00001d034640	4.00869
Chr1	298707644	298708107	464	stop_codon	Zm00001d034644	109.196
Chr1	298857759	298857909	151	stop_codon	Zm00001d034651	0.413796
Chr1	299188692	299190679	1988	start_codon	Zm00001d034662	4.9172
Chr1	299308270	299308445	176	start_codon	Zm00001d034667	15.101
Chr1	299311448	299311598	151	start_codon	Zm00001d034668	10.8613
Chr1	299312581	299313456	876	stop_codon	Zm00001d034668	10.8613
Chr1	299439960	299440085	126	exonic	Zm00001d034670	1.99852
Chr1	300199223	300199598	376	exonic	Zm00001d034699	18.0546
Chr1	300435430	300435705	276	exonic	Zm00001d034711	0.935744
Chr1	300444250	300445100	851	exonic	Zm00001d034711	0.935744
Chr1	300607763	300608316	554	5'UTR	Zm00001d034717	5.14768
Chr1	300613173	300613598	426	start_codon	Zm00001d034718	13.2395
Chr1	301474554	301474729	176	exonic	Zm00001d034755	3.13969
Chr1	301476204	301476354	151	exonic	Zm00001d034755	3.13969
Chr1	301499837	301500332	496	5'UTR	Zm00001d034759	3.23511
Chr1	301503025	301503275	251	3'UTR	Zm00001d034759	3.23511
Chr1	301677242	301677767	526	3'UTR	Zm00001d034768	28.0531
Chr1	301737378	301737628	251	5'UTR	Zm00001d034772	6.95692
Chr1	302131923	302132431	509	exonic	Zm00001d034779	10.9936
Chr1	302378634	302381031	2398	5'UTR	Zm00001d034796	3.15735
Chr1	302527863	302528338	476	stop_codon	Zm00001d034807	21.6445
Chr1	302660431	302661996	1566	5'UTR	Zm00001d034810	5.42842
Chr1	302792028	302793560	1533	exonic	Zm00001d034813	8.28078
Chr1	302793685	302793785	101	5'UTR	Zm00001d034813	8.28078
Chr1	302864697	302865364	668	5'UTR	Zm00001d034817	20.4272
Chr1	303808298	303809188	891	exonic	Zm00001d034851	6.59838
Chr1	303995394	303999266	3873	stop_codon	Zm00001d034859	19.405
Chr1	304066575	304067993	1419	5'UTR	Zm00001d034862	2.97282
Chr1	304246240	304246765	526	start_codon	Zm00001d034866	5.45906
Chr1	304507144	304507294	151	exonic	Zm00001d034875	0.21985
Chr1	304523484	304525391	1908	exonic	Zm00001d034877	1.0004
Chr1	304525846	304526713	868	exonic	Zm00001d034877	1.0004
Chr1	304656679	304656954	276	exonic	Zm00001d034883	3.51569
Chr1	304661187	304661337	151	3'UTR	Zm00001d034883	3.51569
Chr1	304663939	304664289	351	exonic	Zm00001d034884	3.53607
Chr1	304952619	304953294	676	exonic	Zm00001d034892	17.6782
Chr1	304953394	304953544	151	exonic	Zm00001d034892	17.6782
Chr1	304962911	304963978	1068	exonic	Zm00001d034894	4.02324
Chr1	305017071	305017221	151	exonic	Zm00001d034897	166.772
Chr1	306058066	306058523	458	5'UTR	Zm00001d034931	5.85947
Chr1	306065901	306066751	851	3'UTR	Zm00001d034931	5.85947
Chr1	306279171	306279355	185	exonic	Zm00001d034941	22.6904
Chr1	306290029	306290982	954	3'UTR	Zm00001d034941	22.6904
Chr1	306360019	306360519	501	3'UTR	Zm00001d034944	6.7611
Chr1	306489922	306490347	426	stop_codon	Zm00001d034948	0.393537
Chr1	196941	197266	326	3'UTR	Zm00001d027239	17.3831
Chr1	199344	200994	1651	3'UTR	Zm00001d027240	0
Chr1	201019	201471	453	3'UTR	Zm00001d027240	0
Chr1	201946	202821	876	3'UTR	Zm00001d027240	0
Chr1	202871	203071	201	3'UTR	Zm00001d027240	0
Chr1	214003	214103	101	5'UTR	Zm00001d027242	11.4409
Chr1	214428	214578	151	5'UTR	Zm00001d027242	11.4409
Chr1	214678	215045	368	5'UTR	Zm00001d027242	11.4409
Chr1	567667	568038	372	5'UTR	Zm00001d027257	7.54412
Chr1	690843	691884	1042	3'UTR	Zm00001d027259	2.34082
Chr1	702723	702898	176	5'UTR	Zm00001d027259	2.34082
Chr1	2163415	2163690	276	5'UTR	Zm00001d027299	4.25982
Chr1	2286681	2286927	247	exonic	Zm00001d027302	10.7435
Chr1	2287824	2287949	126	5'UTR	Zm00001d027302	10.7435
Chr1	2827034	2827612	579	stop_codon	Zm00001d027318	43.8766
Chr1	2995762	2997086	1325	5'UTR	Zm00001d027326	15.6897
Chr1	3172312	3172762	451	3'UTR	Zm00001d027335	1.37627
Chr1	3174835	3175496	662	exonic	Zm00001d027335	1.37627
Chr1	3382513	3382838	326	exonic	Zm00001d027347	8.91863
Chr1	3384637	3385202	566	exonic	Zm00001d027347	8.91863
Chr1	3660148	3660839	692	exonic	Zm00001d027359	15.738
Chr1	3777466	3777957	492	exonic	Zm00001d027363	109.212
Chr1	4118696	4118971	276	3'UTR	Zm00001d027385	8.69561
Chr1	4495124	4495524	401	3'UTR	Zm00001d027403	0.446171
Chr1	4728770	4728995	226	3'UTR	Zm00001d027412	12.6207
Chr1	4909701	4909876	176	3'UTR	Zm00001d027423	2.66356
Chr1	5529857	5530032	176	3'UTR	Zm00001d027450	1.44286
Chr1	5531627	5532002	376	exonic	Zm00001d027450	1.44286
Chr1	5540145	5540495	351	start_codon	Zm00001d027451	11.967
Chr1	5821667	5822034	368	5'UTR	Zm00001d027462	1.63048
Chr1	6087019	6088316	1298	5'UTR	Zm00001d027472	15.6127
Chr1	6237665	6237890	226	3'UTR	Zm00001d027477	0.216306
Chr1	6300388	6300872	485	5'UTR	Zm00001d027484	5.7408
Chr1	6312248	6312446	199	exonic	Zm00001d027486	34.1542
Chr1	6313014	6313633	620	start_codon	Zm00001d027486	34.1542
Chr1	6832869	6833715	847	3'UTR	Zm00001d027503	7.60511
Chr1	6907595	6907970	376	stop_codon	Zm00001d027504	0.188589
Chr1	6917464	6917589	126	exonic	Zm00001d027505	4.85419
Chr1	7144391	7145107	717	stop_codon	Zm00001d027511	124.711
Chr1	7145491	7145966	476	exonic	Zm00001d027511	124.711
Chr1	7180200	7182987	2788	exonic	Zm00001d027514	12.7996
Chr1	7687784	7688059	276	3'UTR	Zm00001d027536	1.44679
Chr1	7882533	7882783	251	5'UTR	Zm00001d027541	0.748758
Chr1	7885574	7885749	176	stop_codon	Zm00001d027542	23.393
Chr1	8116165	8116340	176	exonic	Zm00001d027555	8.50061
Chr1	8121357	8122396	1040	exonic	Zm00001d027556	4.84154
Chr1	8129316	8130073	758	exonic	Zm00001d027557	7.70407
Chr1	8154839	8155089	251	3'UTR	Zm00001d027558	22.912
Chr1	8155164	8155314	151	3'UTR	Zm00001d027558	22.912
Chr1	8155339	8155889	551	3'UTR	Zm00001d027558	22.912
Chr1	8155914	8156014	101	3'UTR	Zm00001d027558	22.912
Chr1	8163053	8164039	987	5'UTR	Zm00001d027558	22.912
Chr1	8311111	8312319	1209	exonic	Zm00001d027573	38.7532
Chr1	8667470	8667745	276	exonic	Zm00001d027596	3.24528
Chr1	8774247	8775022	776	exonic	Zm00001d027601	0.261277
Chr1	9346897	9347174	278	exonic	Zm00001d027625	12.5709
Chr1	9638390	9638790	401	3'UTR	Zm00001d027637	0.426317
Chr1	10617182	10617307	126	exonic	Zm00001d027667	46.5688
Chr1	10617357	10617507	151	5'UTR	Zm00001d027667	46.5688
Chr1	11011197	11011897	701	stop_codon	Zm00001d027680	2.9092
Chr1	11438075	11438611	537	5'UTR	Zm00001d027701	13.9293
Chr1	11664832	11665357	526	stop_codon	Zm00001d027708	2.259
Chr1	12538561	12539695	1135	stop_codon	Zm00001d027748	0.581986
Chr1	12632982	12633167	186	3'UTR	Zm00001d027752	2.26111
Chr1	12633192	12633544	353	3'UTR	Zm00001d027752	2.26111
Chr1	13863299	13863774	476	3'UTR	Zm00001d027802	4.00314
Chr1	13863849	13864299	451	3'UTR	Zm00001d027802	4.00314
Chr1	13864524	13865479	956	exonic	Zm00001d027802	4.00314
Chr1	13911025	13911275	251	5'UTR	Zm00001d027803	6.60937
Chr1	14027693	14027843	151	exonic	Zm00001d027807	7.76392
Chr1	14207662	14207962	301	3'UTR	Zm00001d027809	0.838197
Chr1	14208037	14209591	1555	stop_codon	Zm00001d027809	0.838197
Chr1	14248123	14248723	601	exonic	Zm00001d027810	1.33204
Chr1	15071286	15072372	1087	exonic	Zm00001d027847	3.83422
Chr1	15160691	15162013	1323	exonic	Zm00001d027850	37.394
Chr1	15193405	15193605	201	3'UTR	Zm00001d027852	0.151596
Chr1	16009001	16010258	1258	start_codon	Zm00001d027871	25.0748
Chr1	16041318	16041593	276	5'UTR	Zm00001d027874	3.40472
Chr1	16284217	16284467	251	exonic	Zm00001d027877	0.103129
Chr1	16284842	16285167	326	exonic	Zm00001d027877	0.103129
Chr1	16446590	16447033	444	5'UTR	Zm00001d027880	2.99612
Chr1	16713924	16714717	794	exonic	Zm00001d027884	36.7176
Chr1	17059578	17060661	1084	3'UTR	Zm00001d027898	0.70761
Chr1	17918727	17920023	1297	exonic	Zm00001d027930	0
Chr1	18320643	18320893	251	start_codon	Zm00001d027957	7.17182
Chr1	18520447	18522369	1923	exonic	Zm00001d027966	38.4176
Chr1	19437479	19437804	326	exonic	Zm00001d027988	11.2578
Chr1	19655484	19655759	276	stop_codon	Zm00001d027995	0.734201
Chr1	19701086	19701652	567	exonic	Zm00001d027996	4.91772
Chr1	20105975	20106225	251	3'UTR	Zm00001d028007	0.957554
Chr1	20219976	20220976	1001	stop_codon	Zm00001d028009	3.71865
Chr1	20264784	20265511	728	3'UTR	Zm00001d028010	3.19725
Chr1	20304478	20304728	251	3'UTR	Zm00001d028013	0.029861
Chr1	20424927	20425349	423	5'UTR	Zm00001d028018	4.2005
Chr1	20425399	20426467	1069	5'UTR	Zm00001d028018	4.2005
Chr1	20833737	20834287	551	stop_codon	Zm00001d028025	0.512239
Chr1	20845254	20846185	932	3'UTR	Zm00001d028026	0.0260173
Chr1	20848429	20848554	126	5'UTR	Zm00001d028026	0.0260173
Chr1	20849422	20849747	326	5'UTR	Zm00001d028026	0.0260173
Chr1	21775396	21776363	968	start_codon	Zm00001d028055	24.3173
Chr1	22053544	22055819	2276	stop_codon	Zm00001d028075	0.404879
Chr1	22064869	22064994	126	3'UTR	Zm00001d028075	0.404879
Chr1	22065269	22065869	601	3'UTR	Zm00001d028075	0.404879
Chr1	22268013	22268113	101	exonic	Zm00001d028084	6.69451
Chr1	22268563	22268938	376	exonic	Zm00001d028084	6.69451
Chr1	22269013	22269811	799	exonic	Zm00001d028084	6.69451
Chr1	22271516	22271769	254	5'UTR	Zm00001d028084	6.69451
Chr1	22271794	22272187	394	5'UTR	Zm00001d028084	6.69451
Chr1	22608979	22610473	1495	stop_codon	Zm00001d028089	2.95313
Chr1	22611840	22612315	476	exonic	Zm00001d028089	2.95313
Chr1	22884481	22884656	176	3'UTR	Zm00001d028096	1.46128
Chr1	22995809	22999011	3203	3'UTR	Zm00001d028100	0
Chr1	23002375	23002475	101	3'UTR	Zm00001d028100	0
Chr1	23003525	23004775	1251	5'UTR	Zm00001d028100	0
Chr1	23121769	23122194	426	5'UTR	Zm00001d028111	3.4921
Chr1	23633123	23634605	1483	start_codon	Zm00001d028130	0.958012
Chr1	24012253	24012628	376	stop_codon	Zm00001d028144	0.474577
Chr1	24296437	24296687	251	3'UTR	Zm00001d028151	1.85202
Chr1	24297162	24297812	651	exonic	Zm00001d028151	1.85202
Chr1	24589852	24590102	251	3'UTR	Zm00001d028160	0.156254
Chr1	24775458	24776352	895	start_codon	Zm00001d028162	6.21807
Chr1	25546648	25546773	126	3'UTR	Zm00001d028177	5.80915
Chr1	25546948	25547198	251	3'UTR	Zm00001d028177	5.80915
Chr1	25549273	25549648	376	3'UTR	Zm00001d028177	5.80915
Chr1	25550848	25550973	126	3'UTR	Zm00001d028177	5.80915
Chr1	25552585	25553206	622	exonic	Zm00001d028177	5.80915
Chr1	25773012	25773809	798	exonic	Zm00001d028189	6.83729
Chr1	25921624	25922686	1063	stop_codon	Zm00001d028194	7.2625
Chr1	26002863	26003488	626	stop_codon	Zm00001d028199	0.538282
Chr1	26183457	26184602	1146	exonic	Zm00001d028205	1.29782
Chr1	26607646	26607905	260	exonic	Zm00001d028213	15.879
Chr1	26608757	26609566	810	start_codon	Zm00001d028213	15.879
Chr1	26873920	26883416	9497	stop_codon	Zm00001d028217	0
Chr1	27284567	27285695	1129	stop_codon	Zm00001d028228	0.0505585
Chr1	27592206	27592331	126	start_codon	Zm00001d028238	3.42278
Chr1	27595381	27599643	4263	5'UTR	Zm00001d028238	3.42278
Chr1	27600546	27600721	176	5'UTR	Zm00001d028238	3.42278
Chr1	27700727	27700952	226	3'UTR	Zm00001d028241	21.5303
Chr1	27700977	27701152	176	stop_codon	Zm00001d028241	21.5303
Chr1	27829857	27830007	151	3'UTR	Zm00001d028244	2.26496
Chr1	28108616	28109541	926	exonic	Zm00001d028258	5.96568
Chr1	28227407	28227582	176	3'UTR	Zm00001d028261	5.61043
Chr1	28638544	28638994	451	stop_codon	Zm00001d028267	17.9449
Chr1	28639069	28639599	531	exonic	Zm00001d028267	17.9449
Chr1	28802881	28803106	226	exonic	Zm00001d028273	11.3263
Chr1	29178406	29180173	1768	5'UTR	Zm00001d028285	10.2275
Chr1	29786669	29787954	1286	start_codon	Zm00001d028303	1.68277
Chr1	29958586	29960185	1600	exonic	Zm00001d028307	1.73905
Chr1	31042130	31042430	301	3'UTR	Zm00001d028330	0.0513562
Chr1	31048169	31048469	301	3'UTR	Zm00001d028330	0.0513562
Chr1	31049119	31049869	751	5'UTR	Zm00001d028330	0.0513562
Chr1	31217010	31217135	126	5'UTR	Zm00001d028339	7.80802
Chr1	31324601	31327529	2929	3'UTR	Zm00001d028341	0.189824
Chr1	32245892	32246466	575	3'UTR	Zm00001d028365	0.337215
Chr1	32270364	32273684	3321	stop_codon	Zm00001d028366	0.55116
Chr1	32437732	32437832	101	5'UTR	Zm00001d028372	5.66516
Chr1	32438991	32439519	529	5'UTR	Zm00001d028372	5.66516
Chr1	32859721	32860263	543	exonic	Zm00001d028386	6.25335
Chr1	33117693	33118053	361	exonic	Zm00001d028391	0.352408
Chr1	33753528	33753628	101	exonic	Zm00001d028406	10.5825
Chr1	34139473	34139648	176	3'UTR	Zm00001d028414	7.41291
Chr1	34140473	34140573	101	3'UTR	Zm00001d028414	7.41291
Chr1	34217990	34218415	426	3'UTR	Zm00001d028417	8.66692
Chr1	36509534	36509884	351	exonic	Zm00001d028482	1.35756
Chr1	36896402	36896777	376	3'UTR	Zm00001d028493	1.95285
Chr1	36898699	36899124	426	exonic	Zm00001d028493	1.95285
Chr1	37592686	37594089	1404	5'UTR	Zm00001d028511	4.23205
Chr1	37845571	37845996	426	exonic	Zm00001d028514	5.56466
Chr1	38453464	38453864	401	3'UTR	Zm00001d028534	1.07774
Chr1	38522105	38522230	126	3'UTR	Zm00001d028536	48.8694
Chr1	38916236	38916386	151	3'UTR	Zm00001d028548	194.804
Chr1	38996006	38996535	530	stop_codon	Zm00001d028554	1.17129
Chr1	39217164	39217314	151	exonic	Zm00001d028562	378.226
Chr1	39217364	39217464	101	start_codon	Zm00001d028562	378.226
Chr1	39386729	39387104	376	stop_codon	Zm00001d028567	0.399321
Chr1	39403750	39403850	101	3'UTR	Zm00001d028569	7.09521
Chr1	39404579	39404829	251	3'UTR	Zm00001d028569	7.09521
Chr1	39405179	39405554	376	3'UTR	Zm00001d028569	7.09521
Chr1	39421913	39422762	850	exonic	Zm00001d028571	7.8154
Chr1	39568781	39569097	317	exonic	Zm00001d028575	46.3738
Chr1	39746223	39746848	626	3'UTR	Zm00001d028579	9.29629
Chr1	39747173	39747648	476	3'UTR	Zm00001d028579	9.29629
Chr1	39747748	39748748	1001	3'UTR	Zm00001d028579	9.29629
Chr1	40103247	40103497	251	5'UTR	Zm00001d028588	0.701169
Chr1	40284041	40284701	661	exonic	Zm00001d028599	0
Chr1	40514141	40514291	151	exonic	Zm00001d028603	4.82445
Chr1	41087868	41087968	101	exonic	Zm00001d028620	15.7281
Chr1	41459320	41459420	101	start_codon	Zm00001d028631	18.3702
Chr1	41591806	41596421	4616	start_codon	Zm00001d028642	0.390753
Chr1	41801450	41802141	692	stop_codon	Zm00001d028651	1.25908
Chr1	42230648	42230773	126	exonic	Zm00001d028662	6.54535
Chr1	42234585	42236490	1906	5'UTR	Zm00001d028662	6.54535
Chr1	42281901	42282405	505	stop_codon	Zm00001d028664	0.038325
Chr1	43290850	43291050	201	start_codon	Zm00001d028690	17.3356
Chr1	43316348	43316498	151	start_codon	Zm00001d028691	14.1256
Chr1	43359352	43359752	401	stop_codon	Zm00001d028696	1.1024
Chr1	43360389	43360914	526	exonic	Zm00001d028696	1.1024
Chr1	43371702	43371952	251	exonic	Zm00001d028697	0.852032
Chr1	43440898	43441248	351	3'UTR	Zm00001d028698	3.45134
Chr1	43441723	43442773	1051	start_codon	Zm00001d028698	3.45134
Chr1	43444473	43444623	151	5'UTR	Zm00001d028698	3.45134
Chr1	43908552	43908927	376	stop_codon	Zm00001d028711	4.38255
Chr1	45286655	45287485	831	stop_codon	Zm00001d028750	47.6742
Chr1	45603691	45604041	351	3'UTR	Zm00001d028755	23.0161
Chr1	46014227	46014479	253	start_codon	Zm00001d028770	28.7119
Chr1	46200327	46200808	482	stop_codon	Zm00001d028780	2.77943
Chr1	47211775	47212100	326	3'UTR	Zm00001d028812	1.40177
Chr1	47212275	47213000	726	3'UTR	Zm00001d028812	1.40177
Chr1	47594903	47595003	101	5'UTR	Zm00001d028820	53.6534
Chr1	47657546	47657921	376	exonic	Zm00001d028823	0.355893
Chr1	47982358	47982733	376	3'UTR	Zm00001d028830	0.480434
Chr1	48957331	48957431	101	exonic	Zm00001d028866	1.11741
Chr1	49818350	49818849	500	5'UTR	Zm00001d028890	2.11245
Chr1	49994932	49996375	1444	start_codon	Zm00001d028895	19.2171
Chr1	50199638	50200138	501	start_codon	Zm00001d028901	33.5949
Chr1	50201482	50210013	8532	stop_codon	Zm00001d028902	1.64767
Chr1	50210288	50210463	176	exonic	Zm00001d028902	1.64767
Chr1	50211113	50211338	226	exonic	Zm00001d028902	1.64767
Chr1	50212021	50212346	326	exonic	Zm00001d028902	1.64767
Chr1	50231398	50231848	451	stop_codon	Zm00001d028903	6.55932
Chr1	50232328	50233509	1182	exonic	Zm00001d028903	6.55932
Chr1	50521941	50522730	790	3'UTR	Zm00001d028907	5.46936
Chr1	50880447	50880672	226	ncRNA_exonic	Zm00001d022725	0.218645
Chr1	51492027	51492202	176	3'UTR	Zm00001d028920	2.50978
Chr1	51758191	51760025	1835	5'UTR	Zm00001d028926	2.41421
Chr1	51760700	51760825	126	3'UTR	Zm00001d028926	2.41421
Chr1	51761125	51761600	476	3'UTR	Zm00001d028926	2.41421
Chr1	51839678	51839928	251	3'UTR	Zm00001d028930	0.260191
Chr1	52168599	52168774	176	3'UTR	Zm00001d028936	4.89117
Chr1	52168799	52168999	201	3'UTR	Zm00001d028936	4.89117
Chr1	52172774	52172999	226	5'UTR	Zm00001d028936	4.89117
Chr1	52201558	52201908	351	ncRNA_exonic	Zm00001d022729	0
Chr1	52676394	52676494	101	3'UTR	Zm00001d028952	6.09481
Chr1	52749334	52749759	426	exonic	Zm00001d028953	0.822541
Chr1	52874516	52874616	101	exonic	Zm00001d028958	23.1868
Chr1	52878032	52879733	1702	start_codon	Zm00001d028958	23.1868
Chr1	52939504	52939704	201	3'UTR	Zm00001d028960	8.99747
Chr1	52941392	52941567	176	3'UTR	Zm00001d028960	8.99747
Chr1	53885088	53885785	698	start_codon	Zm00001d028992	9.85347
Chr1	54034510	54036101	1592	stop_codon	Zm00001d028995	4.86966
Chr1	54251797	54252047	251	3'UTR	Zm00001d028998	0.460497
Chr1	54627080	54627505	426	5'UTR	Zm00001d029009	1.80846
Chr1	54627530	54627830	301	5'UTR	Zm00001d029009	1.80846
Chr1	54628130	54628430	301	5'UTR	Zm00001d029009	1.80846
Chr1	54628780	54630030	1251	5'UTR	Zm00001d029009	1.80846
Chr1	54630280	54630805	526	5'UTR	Zm00001d029009	1.80846
Chr1	54631180	54636790	5611	5'UTR	Zm00001d029009	1.80846
Chr1	55373040	55373290	251	5'UTR	Zm00001d029031	8.73959
Chr1	55450358	55451735	1378	stop_codon	Zm00001d029033	0.271452
Chr1	55781742	55783966	2225	exonic	Zm00001d029041	9.40255
Chr1	56111081	56111845	765	ncRNA_exonic	Zm00001d022739	6.66812
Chr1	56215058	56215457	400	3'UTR	Zm00001d029053	1.78566
Chr1	56388999	56389222	224	3'UTR	Zm00001d029055	7.0917
Chr1	57457545	57458270	726	3'UTR	Zm00001d029087	0.494503
Chr1	57488271	57490301	2031	5'UTR	Zm00001d029091	0.476148
Chr1	58011993	58012268	276	stop_codon	Zm00001d029099	29.602
Chr1	58055248	58055673	426	3'UTR	Zm00001d029102	23.886
Chr1	58534875	58537371	2497	3'UTR	Zm00001d029118	3.35851
Chr1	58539330	58539955	626	start_codon	Zm00001d029118	3.35851
Chr1	58752810	58753560	751	5'UTR	Zm00001d029120	20.2412
Chr1	58944823	58945476	654	3'UTR	Zm00001d029121	9.96734
Chr1	58948359	58949509	1151	3'UTR	Zm00001d029121	9.96734
Chr1	58949584	58950909	1326	3'UTR	Zm00001d029121	9.96734
Chr1	59856492	59856617	126	exonic	Zm00001d029134	1.67849
Chr1	59856667	59856792	126	exonic	Zm00001d029134	1.67849
Chr1	59856967	59857242	276	exonic	Zm00001d029134	1.67849
Chr1	60112935	60113085	151	3'UTR	Zm00001d029137	0
Chr1	60113135	60113435	301	3'UTR	Zm00001d029137	0
Chr1	60115860	60116606	747	stop_codon	Zm00001d029137	0
Chr1	60328782	60330199	1418	exonic	Zm00001d029142	4.14974
Chr1	60337134	60337658	525	5'UTR	Zm00001d029142	4.14974
Chr1	60338844	60339119	276	3'UTR	Zm00001d029143	0.853265
Chr1	60339419	60339959	541	3'UTR	Zm00001d029143	0.853265
Chr1	60342034	60342134	101	5'UTR	Zm00001d029143	0.853265
Chr1	60430704	60430804	101	5'UTR	Zm00001d029144	3.2827
Chr1	60881887	60887979	6093	start_codon	Zm00001d029165	20.0664
Chr1	60888029	60888179	151	5'UTR	Zm00001d029165	20.0664
Chr1	62026472	62028324	1853	stop_codon	Zm00001d029200	5.96502
Chr1	62029753	62031501	1749	start_codon	Zm00001d029200	5.96502
Chr1	62496258	62496444	187	3'UTR	Zm00001d029212	9.05725
Chr1	62743192	62743767	576	exonic	Zm00001d029217	7.24477
Chr1	63026714	63026814	101	exonic	Zm00001d029223	6.93078
Chr1	63030711	63032808	2098	exonic	Zm00001d029223	6.93078
Chr1	63041585	63041735	151	5'UTR	Zm00001d029223	6.93078
Chr1	63127213	63127890	678	stop_codon	Zm00001d029226	0.0773337
Chr1	63834315	63848859	14545	3'UTR	Zm00001d029251	14.1653
Chr1	63856892	63857127	236	3'UTR	Zm00001d029251	14.1653
Chr1	63863110	63864024	915	exonic	Zm00001d029254	5.98386
Chr1	63980288	63981667	1380	stop_codon	Zm00001d029260	1.21108
Chr1	63981996	63983408	1413	exonic	Zm00001d029260	1.21108
Chr1	64733090	64733640	551	5'UTR	Zm00001d029281	2.45657
Chr1	65621120	65621220	101	exonic	Zm00001d029314	2.59318
Chr1	65854875	65855985	1111	stop_codon	Zm00001d029321	0.707789
Chr1	65856560	65856710	151	exonic	Zm00001d029321	0.707789
Chr1	65943813	65943913	101	exonic	Zm00001d029324	45.1339
Chr1	65944038	65944415	378	5'UTR	Zm00001d029324	45.1339
Chr1	66125262	66125462	201	exonic	Zm00001d029328	12.0653
Chr1	68549097	68549927	831	3'UTR	Zm00001d029387	0.237959
Chr1	68549977	68550648	672	exonic	Zm00001d029387	0.237959
Chr1	68566242	68566442	201	3'UTR	Zm00001d029388	111.289
Chr1	68566492	68567039	548	exonic	Zm00001d029388	111.289
Chr1	68567533	68567926	394	start_codon	Zm00001d029388	111.289
Chr1	69302715	69302840	126	exonic	Zm00001d029409	5.25555
Chr1	69302940	69303065	126	exonic	Zm00001d029409	5.25555
Chr1	69734351	69734824	474	5'UTR	Zm00001d029418	6.11267
Chr1	71161669	71162244	576	stop_codon	Zm00001d029448	42.345
Chr1	71848925	71849375	451	5'UTR	Zm00001d029462	5.55129
Chr1	72409139	72410458	1320	exonic	Zm00001d029476	0
Chr1	72899562	72899862	301	3'UTR	Zm00001d029490	9.42098
Chr1	72907863	72909440	1578	5'UTR	Zm00001d029490	9.42098
Chr1	73080403	73081600	1198	exonic	Zm00001d029495	9.8324
Chr1	73243640	73244190	551	stop_codon	Zm00001d029497	13.5975
Chr1	74653796	74654621	826	stop_codon	Zm00001d029525	0.126744
Chr1	75377979	75379288	1310	stop_codon	Zm00001d029539	5.16864
Chr1	75706454	75707046	593	start_codon	Zm00001d029548	3.47623
Chr1	75707596	75707746	151	5'UTR	Zm00001d029548	3.47623
Chr1	75711146	75711592	447	5'UTR	Zm00001d029548	3.47623
Chr1	76218402	76218577	176	3'UTR	Zm00001d029561	6.9472
Chr1	76614776	76615276	501	3'UTR	Zm00001d029567	3.5535
Chr1	76615776	76617678	1903	start_codon	Zm00001d029567	3.5535
Chr1	77668690	77668840	151	exonic	Zm00001d029580	45.6886
Chr1	78395453	78395553	101	3'UTR	Zm00001d029598	1.60424
Chr1	78395649	78395799	151	5'UTR	Zm00001d029598	1.60424
Chr1	78402026	78402176	151	exonic	Zm00001d029598	1.60424
Chr1	78654674	78655124	451	3'UTR	Zm00001d029601	1.74454
Chr1	78763326	78763879	554	start_codon	Zm00001d029603	4.6694
Chr1	79110124	79110224	101	3'UTR	Zm00001d029608	18.321
Chr1	79114763	79115138	376	5'UTR	Zm00001d029608	18.321
Chr1	79115188	79115563	376	5'UTR	Zm00001d029608	18.321
Chr1	79115938	79116113	176	5'UTR	Zm00001d029608	18.321
Chr1	80240388	80240513	126	3'UTR	Zm00001d029626	13.3869
Chr1	80600854	80601154	301	3'UTR	Zm00001d029628	0.84896
Chr1	80601204	80601549	346	exonic	Zm00001d029628	0.84896
Chr1	80967607	80967807	201	3'UTR	Zm00001d029646	0.718207
Chr1	80970655	80970805	151	3'UTR	Zm00001d029647	0.737596
Chr1	81360832	81360932	101	exonic	Zm00001d029652	10.5211
Chr1	81612747	81613572	826	3'UTR	Zm00001d029654	0.455828
Chr1	81805639	81806529	891	5'UTR	Zm00001d029664	4.72688
Chr1	81806629	81806845	217	5'UTR	Zm00001d029664	4.72688
Chr1	82098636	82099011	376	stop_codon	Zm00001d029672	0.184892
Chr1	82575028	82575278	251	exonic	Zm00001d029684	3.41532
Chr1	82827590	82828582	993	stop_codon	Zm00001d029688	0.265153
Chr1	83500400	83500835	436	3'UTR	Zm00001d029710	0
Chr1	83501060	83501520	461	stop_codon	Zm00001d029710	0
Chr1	84358527	84359647	1121	start_codon	Zm00001d029733	6.21982
Chr1	84586248	84587004	757	exonic	Zm00001d029736	3.64915
Chr1	84664817	84665556	740	stop_codon	Zm00001d029738	0.924637
Chr1	85553130	85553255	126	3'UTR	Zm00001d029754	3.10302
Chr1	85553705	85554440	736	3'UTR	Zm00001d029754	3.10302
Chr1	85556916	85557166	251	5'UTR	Zm00001d029754	3.10302
Chr1	86265756	86265856	101	3'UTR	Zm00001d029768	8.90707
Chr1	86266306	86266783	478	5'UTR	Zm00001d029768	8.90707
Chr1	86460137	86460768	632	stop_codon	Zm00001d029776	0.785442
Chr1	86637433	86637533	101	3'UTR	Zm00001d029782	11.7197
Chr1	87470047	87470887	841	start_codon	Zm00001d029801	0.258738
Chr1	87472438	87472813	376	5'UTR	Zm00001d029801	0.258738
Chr1	87587029	87587304	276	3'UTR	Zm00001d029803	0
Chr1	87588079	87588229	151	3'UTR	Zm00001d029803	0
Chr1	87588854	87589569	716	exonic	Zm00001d029803	0
Chr1	87589594	87591610	2017	5'UTR	Zm00001d029803	0
Chr1	87837401	87838046	646	exonic	Zm00001d029808	4.8067
Chr1	88025748	88027806	2059	exonic	Zm00001d029811	4.67929
Chr1	88027831	88032797	4967	start_codon	Zm00001d029811	4.67929
Chr1	88468252	88468588	337	exonic	Zm00001d029820	0.175285
Chr1	89860312	89861037	726	exonic	Zm00001d029846	2.47713
Chr1	90444453	90444678	226	exonic	Zm00001d029855	2.12306
Chr1	90445028	90445866	839	exonic	Zm00001d029855	2.12306
Chr1	90868713	90869865	1153	5'UTR	Zm00001d029860	13.5044
Chr1	92222077	92222992	916	stop_codon	Zm00001d029886	0.117341
Chr1	96294646	96294871	226	exonic	Zm00001d029955	0.777369
Chr1	97112729	97113104	376	stop_codon	Zm00001d029975	2.67015
Chr1	98594170	98594669	500	5'UTR	Zm00001d030005	6.43487
Chr1	99937287	99940013	2727	stop_codon	Zm00001d030018	6.27522
Chr1	100651701	100652076	376	exonic	Zm00001d030028	5.94476
Chr1	102953124	102953249	126	3'UTR	Zm00001d030062	3.7575
Chr1	102954230	102954530	301	exonic	Zm00001d030062	3.7575
Chr1	104172632	104173482	851	exonic	Zm00001d030083	1.95749
Chr1	104673097	104673482	386	exonic	Zm00001d030087	1.58603
Chr1	105862946	105863521	576	stop_codon	Zm00001d030103	11.3337
Chr1	107094842	107095905	1064	5'UTR	Zm00001d030117	7.5053
Chr1	108194896	108194996	101	3'UTR	Zm00001d030131	13.6035
Chr1	108425303	108425952	650	stop_codon	Zm00001d030138	43.7558
Chr1	109218411	109219348	938	exonic	Zm00001d030154	0
Chr1	109219515	109220256	742	exonic	Zm00001d030154	0
Chr1	109410588	109411630	1043	stop_codon	Zm00001d030157	10.2536
Chr1	109412300	109413458	1159	start_codon	Zm00001d030157	10.2536
Chr1	109419478	109419853	376	exonic	Zm00001d030158	0.904136
Chr1	110010760	110011909	1150	stop_codon	Zm00001d030167	1.46534
Chr1	110013234	110013584	351	5'UTR	Zm00001d030167	1.46534
Chr1	110343232	110344251	1020	3'UTR	Zm00001d030172	0.590046
Chr1	110388531	110389026	496	5'UTR	Zm00001d030173	6.79535
Chr1	111905301	111905651	351	exonic	Zm00001d030185	0.251057
Chr1	112126608	112126808	201	exonic	Zm00001d030191	7.00422
Chr1	112127111	112127647	537	start_codon	Zm00001d030191	7.00422
Chr1	112585693	112586068	376	start_codon	Zm00001d030194	4.51143
Chr1	115181092	115181367	276	stop_codon	Zm00001d030235	1.11431
Chr1	115181742	115182477	736	exonic	Zm00001d030235	1.11431
Chr1	115182677	115183212	536	exonic	Zm00001d030235	1.11431
Chr1	115450976	115451076	101	exonic	Zm00001d030239	4.64467
Chr1	115455925	115456125	201	5'UTR	Zm00001d030239	4.64467
Chr1	118829446	118830407	962	3'UTR	Zm00001d030282	36.1313
Chr1	118877291	118877613	323	5'UTR	Zm00001d030282	36.1313
Chr1	118878458	118878833	376	5'UTR	Zm00001d030282	36.1313
Chr1	120059341	120059691	351	stop_codon	Zm00001d030295	0.180082
Chr1	125666161	125666311	151	5'UTR	Zm00001d030357	7.1698
Chr1	125676203	125678402	2200	5'UTR	Zm00001d030357	7.1698
Chr1	126440824	126441274	451	stop_codon	Zm00001d030363	0.444113
Chr1	126666344	126666707	364	5'UTR	Zm00001d030366	6.46748
Chr1	127226559	127227786	1228	5'UTR	Zm00001d030373	50.0964
Chr1	127965714	127965939	226	5'UTR	Zm00001d030385	2.71118
Chr1	127966739	127966964	226	5'UTR	Zm00001d030385	2.71118
Chr1	129273929	129274580	652	start_codon	Zm00001d030398	11.0659
Chr1	140848954	140849354	401	stop_codon	Zm00001d030516	0.943305
Chr1	140876207	140876332	126	3'UTR	Zm00001d030518	3.80659
Chr1	140876682	140876882	201	3'UTR	Zm00001d030518	3.80659
Chr1	142272865	142273221	357	5'UTR	Zm00001d030533	6.2681
Chr1	143232171	143232321	151	exonic	Zm00001d030549	38.3289
Chr1	143284281	143284515	235	start_codon	Zm00001d030550	3.46931
Chr1	146069753	146070266	514	stop_codon	Zm00001d030581	31.1308
Chr1	147641126	147641326	201	exonic	Zm00001d030601	7.58274
Chr1	148968957	148969677	721	stop_codon	Zm00001d030620	19.1863
Chr1	149358861	149359154	294	5'UTR	Zm00001d030623	37.6046
Chr1	151024693	151025117	425	exonic	Zm00001d030652	3.10908
Chr1	152668600	152668813	214	exonic	Zm00001d030678	14.2956
Chr1	152668838	152669042	205	5'UTR	Zm00001d030678	14.2956
Chr1	156411702	156411852	151	exonic	Zm00001d030732	12.058
Chr1	156411877	156421332	9456	exonic	Zm00001d030732	12.058
Chr1	158436909	158437159	251	exonic	Zm00001d030760	4.16511
Chr1	158762740	158763778	1039	ncRNA_exonic	Zm00001d022836	0
Chr1	159023194	159023929	736	start_codon	Zm00001d030767	0
Chr1	159027730	159028216	487	exonic	Zm00001d030770	6.71925
Chr1	159028266	159028366	101	exonic	Zm00001d030770	6.71925
Chr1	159732160	159732585	426	ncRNA_exonic	Zm00001d022840	0
Chr1	160088539	160088739	201	exonic	Zm00001d030796	2.27407
Chr1	160090364	160090964	601	start_codon	Zm00001d030796	2.27407
Chr1	162767577	162767977	401	stop_codon	Zm00001d030843	0.246351
Chr1	162768362	162769322	961	exonic	Zm00001d030843	0.246351
Chr1	163149521	163150865	1345	exonic	Zm00001d030848	0
Chr1	163637976	163638651	676	stop_codon	Zm00001d030856	0.597166
Chr1	164072997	164073247	251	stop_codon	Zm00001d030864	0.268171
Chr1	166011473	166012048	576	start_codon	Zm00001d030891	13.8583
Chr1	166194775	166195025	251	3'UTR	Zm00001d030894	0.694335
Chr1	166195575	166195826	252	exonic	Zm00001d030894	0.694335
Chr1	166289285	166290114	830	start_codon	Zm00001d030895	25.905
Chr1	166747355	166747933	579	3'UTR	Zm00001d030909	0
Chr1	166758549	166766747	8199	start_codon	Zm00001d030910	1.84088
Chr1	167093311	167093811	501	start_codon	Zm00001d030916	8.8109
Chr1	168635167	168643884	8718	3'UTR	Zm00001d030951	1.17312
Chr1	169330052	169330578	527	start_codon	Zm00001d030962	15.8355
Chr1	169608399	169609040	642	5'UTR	Zm00001d030967	11.1235
Chr1	169641683	169641983	301	stop_codon	Zm00001d030969	1.05811
Chr1	172181722	172183824	2103	stop_codon	Zm00001d030989	10.4829
Chr1	172720284	172721441	1158	stop_codon	Zm00001d030999	2.87666
Chr1	173139589	173140287	699	5'UTR	Zm00001d031008	2.58622
Chr1	174743867	174744069	203	3'UTR	Zm00001d031040	2.34379
Chr1	174746056	174747190	1135	5'UTR	Zm00001d031040	2.34379
Chr1	174840268	174840418	151	exonic	Zm00001d031049	8.35166
Chr1	174882890	174883461	572	exonic	Zm00001d031053	0.087616
Chr1	175157334	175157579	246	3'UTR	Zm00001d031059	8.22681
Chr1	175165333	175167921	2589	stop_codon	Zm00001d031060	4.38899
Chr1	175170462	175171081	620	stop_codon	Zm00001d031061	0.400319
Chr1	175173266	175174033	768	exonic	Zm00001d031061	0.400319
Chr1	175263863	175264338	476	exonic	Zm00001d031063	0.888284
Chr1	175265113	175265413	301	exonic	Zm00001d031063	0.888284
Chr1	176358192	176358711	520	exonic	Zm00001d031081	4.62001
Chr1	176632598	176632723	126	5'UTR	Zm00001d031088	14.1316
Chr1	176783753	176787171	3419	3'UTR	Zm00001d031091	0.80556
Chr1	177161376	177161526	151	5'UTR	Zm00001d031098	2.23181
Chr1	177162101	177163040	940	5'UTR	Zm00001d031098	2.23181
Chr1	177428040	177428290	251	3'UTR	Zm00001d031104	3.84066
Chr1	178717019	178717638	620	stop_codon	Zm00001d031127	2.41377
Chr1	178718020	178718978	959	5'UTR	Zm00001d031127	2.41377
Chr1	178803786	178804336	551	exonic	Zm00001d031129	0.346942
Chr1	178804636	178805236	601	exonic	Zm00001d031129	0.346942
Chr1	181314459	181317333	2875	stop_codon	Zm00001d031179	3.711
Chr1	181580506	181580781	276	3'UTR	Zm00001d031183	1.26475
Chr1	181969937	181970337	401	exonic	Zm00001d031201	1.06433
Chr1	181978319	181978694	376	stop_codon	Zm00001d031203	16.7288
Chr1	182006446	182006546	101	5'UTR	Zm00001d031205	5.1334
Chr1	182385064	182385514	451	exonic	Zm00001d031213	5.80468
Chr1	182486097	182486372	276	exonic	Zm00001d031217	7.56992
Chr1	183229236	183230957	1722	3'UTR	Zm00001d031239	4.71429
Chr1	183231232	183231332	101	3'UTR	Zm00001d031239	4.71429
Chr1	183232701	183238908	6208	3'UTR	Zm00001d031239	4.71429
Chr1	183242783	183243696	914	3'UTR	Zm00001d031239	4.71429
Chr1	184110086	184113366	3281	stop_codon	Zm00001d031258	31.6598
Chr1	184286252	184288880	2629	3'UTR	Zm00001d031265	4.15056
Chr1	184295015	184295682	668	5'UTR	Zm00001d031265	4.15056
Chr1	184904519	184904969	451	exonic	Zm00001d031280	2.3673
Chr1	184925906	184926172	267	exonic	Zm00001d031281	2.61109
Chr1	185019328	185019628	301	ncRNA_exonic	Zm00001d022873	0.538837
Chr1	185880110	185880981	872	5'UTR	Zm00001d031316	0.923584
Chr1	185981015	185981418	404	exonic	Zm00001d031323	6.82181
Chr1	186052723	186052948	226	3'UTR	Zm00001d031325	0
Chr1	186194754	186195279	526	stop_codon	Zm00001d031329	5.49026
Chr1	186376405	186376930	526	3'UTR	Zm00001d031332	63.0854
Chr1	186377580	186378005	426	5'UTR	Zm00001d031332	63.0854
Chr1	190080838	190081863	1026	exonic	Zm00001d031434	3.66589
Chr1	190215776	190217662	1887	stop_codon	Zm00001d031439	12.7539
Chr1	190266394	190266694	301	3'UTR	Zm00001d031444	1.40508
Chr1	190290148	190290548	401	exonic	Zm00001d031447	26.8503
Chr1	190290598	190290948	351	exonic	Zm00001d031447	26.8503
Chr1	191331742	191332142	401	start_codon	Zm00001d031473	46.1322
Chr1	191522787	191523742	956	exonic	Zm00001d031481	8.6939
Chr1	191776784	191777534	751	3'UTR	Zm00001d031489	3.07741
Chr1	191777684	191778134	451	5'UTR	Zm00001d031489	3.07741
Chr1	191778549	191780173	1625	5'UTR	Zm00001d031489	3.07741
Chr1	192122562	192122812	251	3'UTR	Zm00001d031502	2.23567
Chr1	192123512	192123762	251	3'UTR	Zm00001d031502	2.23567
Chr1	192252488	192253287	800	stop_codon	Zm00001d031505	0
Chr1	192963608	192965205	1598	exonic	Zm00001d031529	1.15173
Chr1	192968756	192970110	1355	5'UTR	Zm00001d031529	1.15173
Chr1	192978522	192978747	226	exonic	Zm00001d031530	0.554753
Chr1	192978797	192978947	151	exonic	Zm00001d031530	0.554753
Chr1	193346187	193348031	1845	start_codon	Zm00001d031534	23.1236
Chr1	193880138	193884015	3878	ncRNA_exonic	Zm00001d022886	0
Chr1	194120553	194121314	762	stop_codon	Zm00001d031555	3.73233
Chr1	194695384	194695509	126	5'UTR	Zm00001d031570	12.0165
Chr1	195608213	195609418	1206	stop_codon	Zm00001d031589	4.43392
Chr1	197051840	197051965	126	5'UTR	Zm00001d031637	10.394
Chr1	197108701	197111234	2534	stop_codon	Zm00001d031640	11.225
Chr1	197353173	197355316	2144	5'UTR	Zm00001d031648	21.4142
Chr1	197692764	197692864	101	3'UTR	Zm00001d031657	22.864
Chr1	197692889	197692989	101	3'UTR	Zm00001d031657	22.864
Chr1	197921177	197921539	363	start_codon	Zm00001d031662	32.8697
Chr1	198133394	198133619	226	3'UTR	Zm00001d031668	0
Chr1	198133669	198134369	701	3'UTR	Zm00001d031668	0
Chr1	198833848	198834713	866	3'UTR	Zm00001d031700	6.04078
Chr1	198835213	198835538	326	3'UTR	Zm00001d031700	6.04078
Chr1	198837113	198837263	151	start_codon	Zm00001d031700	6.04078
Chr1	198837788	198838063	276	5'UTR	Zm00001d031700	6.04078
Chr1	199415228	199415857	630	exonic	Zm00001d031720	4.70719
Chr1	199416457	199417257	801	exonic	Zm00001d031720	4.70719
Chr1	199915137	199915287	151	exonic	Zm00001d031730	0.47732
Chr1	200687465	200688220	756	exonic	Zm00001d031749	3.70651
Chr1	200688920	200689345	426	5'UTR	Zm00001d031749	3.70651
Chr1	201397642	201397867	226	3'UTR	Zm00001d031773	0.345003
Chr1	202175992	202176367	376	3'UTR	Zm00001d031799	5.10187
Chr1	202469301	202469576	276	3'UTR	Zm00001d031809	23.573
Chr1	202751685	202753112	1428	start_codon	Zm00001d031816	0.272943
Chr1	202753312	202753412	101	5'UTR	Zm00001d031816	0.272943
Chr1	202756612	202756987	376	5'UTR	Zm00001d031816	0.272943
Chr1	203120638	203121563	926	3'UTR	Zm00001d031832	3.04285
Chr1	203696767	203698235	1469	exonic	Zm00001d031844	1.78734
Chr1	204247503	204247703	201	3'UTR	Zm00001d031856	11.2217
Chr1	204247867	204248067	201	exonic	Zm00001d031856	11.2217
Chr1	204522134	204526380	4247	3'UTR	Zm00001d031863	3.84685
Chr1	204748410	204749760	1351	stop_codon	Zm00001d031871	1.13332
Chr1	204749860	204749985	126	exonic	Zm00001d031871	1.13332
Chr1	204750010	204750185	176	exonic	Zm00001d031871	1.13332
Chr1	204750410	204750785	376	exonic	Zm00001d031871	1.13332
Chr1	204750935	204751085	151	exonic	Zm00001d031871	1.13332
Chr1	204752872	204753660	789	exonic	Zm00001d031871	1.13332
Chr1	204986667	204987142	476	start_codon	Zm00001d031873	10.9029
Chr1	207067037	207075286	8250	3'UTR	Zm00001d031927	0.0739882
Chr1	207078661	207078886	226	5'UTR	Zm00001d031927	0.0739882
Chr1	207080601	207081001	401	5'UTR	Zm00001d031927	0.0739882
Chr1	207526462	207526812	351	3'UTR	Zm00001d031940	1.1546
Chr1	207528712	207528912	201	3'UTR	Zm00001d031940	1.1546
Chr1	207528937	207529087	151	stop_codon	Zm00001d031940	1.1546
Chr1	207700163	207701003	841	start_codon	Zm00001d031945	16.8378
Chr1	207754369	207754744	376	3'UTR	Zm00001d031948	2.20817
Chr1	207853856	207854621	766	start_codon	Zm00001d031951	5.38039
Chr1	207934608	207935623	1016	5'UTR	Zm00001d031953	3.69203
Chr1	208246653	208247082	430	start_codon	Zm00001d031970	2.37886
Chr1	208936534	208937019	486	exonic	Zm00001d031991	0
Chr1	209851566	209852617	1052	stop_codon	Zm00001d032027	1.45072
Chr1	209852892	209853441	550	start_codon	Zm00001d032027	1.45072
Chr1	209942895	209943195	301	3'UTR	Zm00001d032029	0.260825
Chr1	210446451	210446926	476	start_codon	Zm00001d032044	3.22622
Chr1	210458384	210459963	1580	stop_codon	Zm00001d032045	1.07452
Chr1	210752213	210752714	502	5'UTR	Zm00001d032049	1.56816
Chr1	211054137	211054487	351	stop_codon	Zm00001d032058	3.01548
Chr1	211494651	211497452	2802	start_codon	Zm00001d032073	1.25578
Chr1	211943914	211944439	526	3'UTR	Zm00001d032081	2.10904
Chr1	211944514	211944639	126	3'UTR	Zm00001d032081	2.10904
Chr1	212238637	212239750	1114	3'UTR	Zm00001d032090	0
Chr1	212314857	212315257	401	exonic	Zm00001d032094	2.18289
Chr1	212687191	212688437	1247	exonic	Zm00001d032099	7.94879
Chr1	212696671	212697294	624	exonic	Zm00001d032099	7.94879
Chr1	212842879	212843352	474	3'UTR	Zm00001d032101	5.07937
Chr1	212859357	212860607	1251	exonic	Zm00001d032101	5.07937
Chr1	212863223	212863523	301	5'UTR	Zm00001d032101	5.07937
Chr1	213129147	213131114	1968	stop_codon	Zm00001d032104	0
Chr1	213132031	213132601	571	start_codon	Zm00001d032104	0
Chr1	213134965	213136300	1336	start_codon	Zm00001d032105	0
Chr1	213138787	213139463	677	exonic	Zm00001d032106	0
Chr1	213140464	213140614	151	exonic	Zm00001d032106	0
Chr1	213640850	213641275	426	exonic	Zm00001d032116	0.433485
Chr1	214255635	214256714	1080	stop_codon	Zm00001d032139	0
Chr1	214258639	214258989	351	5'UTR	Zm00001d032139	0
Chr1	214578150	214579319	1170	3'UTR	Zm00001d032153	0.634294
Chr1	214591440	214592387	948	exonic	Zm00001d032155	2.33028
Chr1	214729932	214731132	1201	stop_codon	Zm00001d032158	4.30543
Chr1	215220354	215220729	376	exonic	Zm00001d032164	0.295361
Chr1	215247236	215249645	2410	5'UTR	Zm00001d032165	10.2032
Chr1	215349272	215349372	101	3'UTR	Zm00001d032166	1.95587
Chr1	215349397	215349801	405	3'UTR	Zm00001d032166	1.95587
Chr1	215349826	215350301	476	5'UTR	Zm00001d032166	1.95587
Chr1	215350976	215351426	451	5'UTR	Zm00001d032166	1.95587
Chr1	215351451	215351576	126	5'UTR	Zm00001d032166	1.95587
Chr1	215351601	215353526	1926	5'UTR	Zm00001d032166	1.95587
Chr1	215353976	215367330	13355	5'UTR	Zm00001d032166	1.95587
Chr1	215399733	215403793	4061	exonic	Zm00001d032168	7.92035
Chr1	216037844	216038244	401	3'UTR	Zm00001d032183	8.89272
Chr1	216041493	216041593	101	3'UTR	Zm00001d032183	8.89272
Chr1	216042095	216042486	392	5'UTR	Zm00001d032183	8.89272
Chr1	216310637	216310862	226	3'UTR	Zm00001d032190	0.18463
Chr1	216314396	216315021	626	stop_codon	Zm00001d032190	0.18463
Chr1	216776411	216776786	376	3'UTR	Zm00001d032198	6.86812
Chr1	216777261	216777436	176	3'UTR	Zm00001d032198	6.86812
Chr1	216781956	216782201	246	start_codon	Zm00001d032198	6.86812
Chr1	217631089	217632598	1510	3'UTR	Zm00001d032220	0.0536411
Chr1	217632623	217632723	101	3'UTR	Zm00001d032220	0.0536411
Chr1	217635073	217640888	5816	3'UTR	Zm00001d032220	0.0536411
Chr1	217698464	217704236	5773	exonic	Zm00001d032221	0.731562
Chr1	217935964	217936618	655	3'UTR	Zm00001d032226	8.50038
Chr1	218046963	218047088	126	exonic	Zm00001d032230	35.3031
Chr1	219231201	219232429	1229	start_codon	Zm00001d032257	38.8039
Chr1	219629524	219629824	301	exonic	Zm00001d032263	18.0791
Chr1	219767494	219767644	151	5'UTR	Zm00001d032266	0.74584
Chr1	219878264	219879381	1118	start_codon	Zm00001d032272	68.8867
Chr1	220124401	220124526	126	start_codon	Zm00001d032280	6.21857
Chr1	220400429	220400654	226	stop_codon	Zm00001d032284	0.179129
Chr1	220858594	220858939	346	exonic	Zm00001d032297	0
Chr1	221632831	221633206	376	exonic	Zm00001d032310	6.19281
Chr1	222605187	222605387	201	5'UTR	Zm00001d032328	2.1668
Chr1	222605412	222606987	1576	5'UTR	Zm00001d032328	2.1668
Chr1	222704090	222704747	658	stop_codon	Zm00001d032331	223.976
Chr1	222708016	222708190	175	start_codon	Zm00001d032331	223.976
Chr1	222801329	222801504	176	3'UTR	Zm00001d032333	20.2172
Chr1	223441519	223441719	201	3'UTR	Zm00001d032350	26.658
Chr1	223572523	223572844	322	5'UTR	Zm00001d032353	47.1456
Chr1	223576108	223577162	1055	exonic	Zm00001d032353	47.1456
Chr1	223829094	223829319	226	5'UTR	Zm00001d032359	113.626
Chr1	224032658	224032883	226	stop_codon	Zm00001d032363	1.77611
Chr1	224520234	224520534	301	5'UTR	Zm00001d032376	6.29573
Chr1	224683864	224684115	252	exonic	Zm00001d032380	120.19
Chr1	224850671	224860435	9765	stop_codon	Zm00001d032384	10.3745
Chr1	225029100	225029425	326	3'UTR	Zm00001d032386	3.02449
Chr1	225600675	225601225	551	stop_codon	Zm00001d032405	0.312787
Chr1	225990372	225995201	4830	stop_codon	Zm00001d032425	0
Chr1	226007267	226007642	376	3'UTR	Zm00001d032427	2.03472
Chr1	226165298	226165498	201	5'UTR	Zm00001d032430	3.03812
Chr1	226165523	226165623	101	5'UTR	Zm00001d032430	3.03812
Chr1	226319589	226319964	376	exonic	Zm00001d032433	0.722089
Chr1	226431165	226431913	749	3'UTR	Zm00001d032440	5.96816
Chr1	226432330	226432555	226	3'UTR	Zm00001d032440	5.96816
Chr1	226870708	226870808	101	3'UTR	Zm00001d032449	6.16771
Chr1	227287035	227288416	1382	5'UTR	Zm00001d032455	11.3733
Chr1	227388086	227388211	126	exonic	Zm00001d032458	5.27462
Chr1	227428557	227429207	651	exonic	Zm00001d032459	1.17559
Chr1	227693272	227693397	126	exonic	Zm00001d032470	3.30105
Chr1	227702376	227702635	260	exonic	Zm00001d032471	2.49871
Chr1	227704783	227704958	176	exonic	Zm00001d032471	2.49871
Chr1	227995065	227995554	490	exonic	Zm00001d032476	15.7925
Chr1	228142804	228143254	451	exonic	Zm00001d032485	18.167
Chr1	228408943	228409168	226	exonic	Zm00001d032496	2.4291
Chr1	228443675	228444854	1180	exonic	Zm00001d032500	10.4487
Chr1	228444879	228446920	2042	start_codon	Zm00001d032500	10.4487
Chr1	229001098	229001423	326	exonic	Zm00001d032510	0.487018
Chr1	229150491	229150716	226	exonic	Zm00001d032518	1.15089
Chr1	229150791	229151116	326	exonic	Zm00001d032518	1.15089
Chr1	229240540	229240665	126	exonic	Zm00001d032520	1.27972
Chr1	229516533	229516633	101	exonic	Zm00001d032527	4.91959
Chr1	229575750	229576632	883	stop_codon	Zm00001d032528	0
Chr1	229908417	229908751	335	exonic	Zm00001d032539	3.1912
Chr1	229910149	229910924	776	exonic	Zm00001d032539	3.1912
Chr1	229989017	229989442	426	5'UTR	Zm00001d032540	0.0349053
Chr1	229989942	229992517	2576	5'UTR	Zm00001d032540	0.0349053
Chr1	229993192	229993442	251	3'UTR	Zm00001d032540	0.0349053
Chr1	229993867	229994466	600	5'UTR	Zm00001d032540	0.0349053
Chr1	230039560	230039994	435	exonic	Zm00001d032543	2.05826
Chr1	230143588	230144038	451	5'UTR	Zm00001d032547	22.6093
Chr1	230209666	230211123	1458	start_codon	Zm00001d032550	5.20068
Chr1	230243101	230243276	176	3'UTR	Zm00001d032552	4.7829
Chr1	230385320	230385670	351	5'UTR	Zm00001d032555	9.81731
Chr1	230529376	230531576	2201	stop_codon	Zm00001d032560	7.06989
Chr1	230562004	230562579	576	5'UTR	Zm00001d032562	25.5687
Chr1	230731936	230732336	401	5'UTR	Zm00001d032567	4.26349
Chr1	230853576	230853826	251	stop_codon	Zm00001d032570	0.32548
Chr1	230979144	230979510	367	exonic	Zm00001d032573	8.49546
Chr1	230980517	230981917	1401	exonic	Zm00001d032573	8.49546
Chr1	231121486	231123507	2022	start_codon	Zm00001d032576	27.8819
Chr1	231641437	231644258	2822	exonic	Zm00001d032600	8.079
Chr1	231865462	231868158	2697	start_codon	Zm00001d032605	33.547
Chr1	231874064	231874614	551	3'UTR	Zm00001d032606	0
Chr1	232029155	232029380	226	exonic	Zm00001d032613	0
Chr1	232604138	232604313	176	3'UTR	Zm00001d032633	2.51397
Chr1	232687203	232687328	126	5'UTR	Zm00001d032637	16.1121
Chr1	233451770	233452195	426	exonic	Zm00001d032663	3.64627
Chr1	234076465	234077179	715	start_codon	Zm00001d032681	4.83503
Chr1	234494439	234494789	351	3'UTR	Zm00001d032689	1.41611
Chr1	234494864	234497429	2566	3'UTR	Zm00001d032689	1.41611
Chr1	234505784	234506259	476	5'UTR	Zm00001d032689	1.41611
Chr1	234507809	234507959	151	3'UTR	Zm00001d032689	1.41611
Chr1	235084976	235085846	871	3'UTR	Zm00001d032699	3.2459
Chr1	235102022	235106531	4510	5'UTR	Zm00001d032699	3.2459
Chr1	235316838	235316963	126	3'UTR	Zm00001d032703	6.76951
Chr1	235318697	235319204	508	5'UTR	Zm00001d032703	6.76951
Chr1	235319304	235319504	201	5'UTR	Zm00001d032703	6.76951
Chr1	235320554	235320910	357	exonic	Zm00001d032703	6.76951
Chr1	235328647	235329022	376	5'UTR	Zm00001d032704	6.19769
Chr1	235649643	235649743	101	3'UTR	Zm00001d032708	3.56706
Chr1	235658654	235658804	151	5'UTR	Zm00001d032708	3.56706
Chr1	235660404	235660579	176	5'UTR	Zm00001d032708	3.56706
Chr1	236340646	236340971	326	3'UTR	Zm00001d032728	0
Chr1	236932483	236932933	451	3'UTR	Zm00001d032739	6.29267
Chr1	236936140	236938144	2005	stop_codon	Zm00001d032739	6.29267
Chr1	237003743	237005628	1886	stop_codon	Zm00001d032740	1.68105
Chr1	237053884	237054484	601	stop_codon	Zm00001d032744	0.474273
Chr1	237054509	237054959	451	exonic	Zm00001d032744	0.474273
Chr1	237170733	237170833	101	3'UTR	Zm00001d032748	16.3571
Chr1	237450946	237451296	351	5'UTR	Zm00001d032754	7.67983
Chr1	237633404	237635927	2524	5'UTR	Zm00001d032763	7.81178
Chr1	238198028	238199886	1859	exonic	Zm00001d032789	4.7981
Chr1	238199936	238201078	1143	start_codon	Zm00001d032789	4.7981
Chr1	238226523	238227879	1357	start_codon	Zm00001d032790	52.8918
Chr1	238620317	238620825	509	3'UTR	Zm00001d032801	4.86683
Chr1	238626578	238626678	101	5'UTR	Zm00001d032801	4.86683
Chr1	238627372	238628391	1020	5'UTR	Zm00001d032801	4.86683
Chr1	238902409	238903169	761	stop_codon	Zm00001d032808	0.703614
Chr1	238904444	238904669	226	5'UTR	Zm00001d032808	0.703614
Chr1	238905773	238906598	826	5'UTR	Zm00001d032808	0.703614
Chr1	239143675	239143900	226	5'UTR	Zm00001d032815	6.75131
Chr1	239171954	239172454	501	exonic	Zm00001d032819	5.67666
Chr1	239456547	239456722	176	exonic	Zm00001d032828	17.2114
Chr1	239457447	239464028	6582	5'UTR	Zm00001d032828	17.2114
Chr1	239573895	239574195	301	start_codon	Zm00001d032830	3.85281
Chr1	239574795	239575989	1195	5'UTR	Zm00001d032830	3.85281
Chr1	239609851	239610596	746	stop_codon	Zm00001d032831	15.8188
Chr1	239610696	239611262	567	5'UTR	Zm00001d032831	15.8188
Chr1	239723349	239723624	276	3'UTR	Zm00001d032838	2.32051
Chr1	240261378	240261653	276	3'UTR	Zm00001d032852	2.86043
Chr1	240262578	240269424	6847	5'UTR	Zm00001d032852	2.86043
Chr1	240514785	240514957	173	3'UTR	Zm00001d032859	22.895
Chr1	240515257	240515407	151	stop_codon	Zm00001d032859	22.895
Chr1	241798183	241799144	962	stop_codon	Zm00001d032893	1.544
Chr1	242037796	242038421	626	exonic	Zm00001d032897	1.60956
Chr1	242038960	242039952	993	start_codon	Zm00001d032897	1.60956
Chr1	242142492	242142642	151	exonic	Zm00001d032899	0.240871
Chr1	242142792	242143167	376	exonic	Zm00001d032899	0.240871
Chr1	242412211	242412311	101	exonic	Zm00001d032905	4.47441
Chr1	242412361	242413086	726	5'UTR	Zm00001d032905	4.47441
Chr1	243201829	243203768	1940	exonic	Zm00001d032922	0.304849
Chr1	243204287	243204526	240	exonic	Zm00001d032922	0.304849
Chr1	243738542	243738869	328	exonic	Zm00001d032933	3.04521
Chr1	243741144	243741319	176	start_codon	Zm00001d032933	3.04521
Chr1	243742119	243742994	876	5'UTR	Zm00001d032933	3.04521
Chr1	244122264	244123310	1047	3'UTR	Zm00001d032939	28.6419
Chr1	244123535	244123760	226	3'UTR	Zm00001d032939	28.6419
Chr1	244605740	244605915	176	3'UTR	Zm00001d032956	19.818
Chr1	244606077	244606202	126	3'UTR	Zm00001d032956	19.818
Chr1	245151731	245171028	19298	5'UTR	Zm00001d032974	8.32501
Chr1	245736597	245737415	819	exonic	Zm00001d032981	1.46786
Chr1	245864360	245866002	1643	exonic	Zm00001d032990	2.45131
Chr1	246218530	246218805	276	start_codon	Zm00001d032994	4.32426
Chr1	246635963	246636425	463	stop_codon	Zm00001d033003	0.746828
Chr1	247476406	247477206	801	exonic	Zm00001d033024	3.33602
Chr1	248431211	248431436	226	stop_codon	Zm00001d033044	0.197683
Chr1	249095965	249096115	151	exonic	Zm00001d033061	31.7307
Chr1	249096140	249096240	101	exonic	Zm00001d033061	31.7307
Chr1	249096265	249101570	5306	start_codon	Zm00001d033061	31.7307
Chr1	249398801	249399342	542	stop_codon	Zm00001d033068	0.214346
Chr1	249770155	249770480	326	stop_codon	Zm00001d033077	11.7062
Chr1	250041453	250043095	1643	start_codon	Zm00001d033090	9.48618
Chr1	250118737	250118918	182	3'UTR	Zm00001d033094	2.09416
Chr1	250121444	250122840	1397	exonic	Zm00001d033094	2.09416
Chr1	250296912	250297610	699	3'UTR	Zm00001d033104	15.4739
Chr1	250301653	250304192	2540	5'UTR	Zm00001d033104	15.4739
Chr1	250328689	250329842	1154	3'UTR	Zm00001d033107	0
Chr1	250334039	250334528	490	3'UTR	Zm00001d033107	0
Chr1	250335361	250337138	1778	start_codon	Zm00001d033107	0
Chr1	250340355	250340792	438	stop_codon	Zm00001d033108	18.6507
Chr1	250343831	250346705	2875	start_codon	Zm00001d033108	18.6507
Chr1	250446463	250447438	976	3'UTR	Zm00001d033112	0.263563
Chr1	251638220	251638695	476	3'UTR	Zm00001d033130	2.87756
Chr1	251641626	251642385	760	5'UTR	Zm00001d033130	2.87756
Chr1	251722706	251723081	376	exonic	Zm00001d033132	543.783
Chr1	252254539	252255139	601	5'UTR	Zm00001d033153	3.83854
Chr1	252546118	252546393	276	stop_codon	Zm00001d033160	1.18078
Chr1	252546518	252546668	151	exonic	Zm00001d033160	1.18078
Chr1	252679991	252680191	201	3'UTR	Zm00001d033169	0
Chr1	252681056	252681511	456	exonic	Zm00001d033169	0
Chr1	252786860	252786960	101	5'UTR	Zm00001d033171	2.28684
Chr1	252787060	252787160	101	5'UTR	Zm00001d033171	2.28684
Chr1	253290275	253290950	676	stop_codon	Zm00001d033190	1.6281
Chr1	254197144	254197294	151	start_codon	Zm00001d033210	129.085
Chr1	254197319	254197419	101	5'UTR	Zm00001d033210	129.085
Chr1	254429342	254429867	526	exonic	Zm00001d033216	0.073456
Chr1	254676427	254676699	273	5'UTR	Zm00001d033218	8.31587
Chr1	255021931	255022156	226	exonic	Zm00001d033222	0.65227
Chr1	255170438	255171288	851	stop_codon	Zm00001d033225	0.289348
Chr1	255171663	255173282	1620	start_codon	Zm00001d033225	0.289348
Chr1	255204710	255206645	1936	stop_codon	Zm00001d033226	0
Chr1	255276608	255276983	376	stop_codon	Zm00001d033232	0
Chr1	256326047	256326247	201	start_codon	Zm00001d033259	15.1819
Chr1	257013446	257013880	435	3'UTR	Zm00001d033274	0.0663871
Chr1	257409780	257410030	251	stop_codon	Zm00001d033284	0
Chr1	257410849	257411261	413	exonic	Zm00001d033284	0
Chr1	257768672	257769256	585	3'UTR	Zm00001d033292	1.64421
Chr1	257873568	257874552	985	5'UTR	Zm00001d033294	4.01286
Chr1	258063846	258064052	207	exonic	Zm00001d033300	2.6186
Chr1	258515867	258516242	376	stop_codon	Zm00001d033310	0
Chr1	258697662	258704223	6562	exonic	Zm00001d033314	0.061021
Chr1	259334082	259334457	376	exonic	Zm00001d033334	4.83071
Chr1	259335007	259335232	226	5'UTR	Zm00001d033334	4.83071
Chr1	259504048	259504173	126	5'UTR	Zm00001d033338	63.8492
Chr1	260869129	260870503	1375	exonic	Zm00001d033371	18.5256
Chr1	260988005	260988181	177	3'UTR	Zm00001d033375	3.99658
Chr1	260988206	260988456	251	3'UTR	Zm00001d033375	3.99658
Chr1	261235102	261235427	326	exonic	Zm00001d033386	11.1571
Chr1	261273114	261273214	101	exonic	Zm00001d033388	7.6983
Chr1	261676148	261676423	276	3'UTR	Zm00001d033393	2.9355
Chr1	261791304	261791729	426	stop_codon	Zm00001d033396	0.826756
Chr1	261792574	261793926	1353	start_codon	Zm00001d033396	0.826756
Chr1	261812090	261812240	151	3'UTR	Zm00001d033397	1.44296
Chr1	262588924	262589224	301	exonic	Zm00001d033421	1.46109
Chr1	262653204	262653894	691	stop_codon	Zm00001d033423	0.2058
Chr1	263191016	263191291	276	3'UTR	Zm00001d033457	26.5072
Chr1	263677011	263677536	526	stop_codon	Zm00001d033473	65.4444
Chr1	264703077	264703452	376	exonic	Zm00001d033505	2.59402
Chr1	264703702	264704552	851	exonic	Zm00001d033505	2.59402
Chr1	265213092	265213925	834	start_codon	Zm00001d033511	6.52672
Chr1	265215564	265215914	351	5'UTR	Zm00001d033511	6.52672
Chr1	265551651	265551776	126	exonic	Zm00001d033523	20.4476
Chr1	266019287	266019913	627	exonic	Zm00001d033532	14.884
Chr1	266055013	266055113	101	exonic	Zm00001d033533	6.2649
Chr1	266055213	266055313	101	exonic	Zm00001d033533	6.2649
Chr1	266462785	266462935	151	3'UTR	Zm00001d033541	0.52132
Chr1	266467260	266472018	4759	stop_codon	Zm00001d033541	0.52132
Chr1	267135588	267136576	989	exonic	Zm00001d033558	7.24399
Chr1	267360210	267360718	509	stop_codon	Zm00001d033572	0.615725
Chr1	268077292	268077643	352	exonic	Zm00001d033596	24.9571
Chr1	268077693	268077793	101	5'UTR	Zm00001d033596	24.9571
Chr1	269554269	269554544	276	5'UTR	Zm00001d033646	18.8644
Chr1	269671917	269672402	486	5'UTR	Zm00001d033650	7.83753
Chr1	269683308	269684273	966	stop_codon	Zm00001d033652	43.9655
Chr1	269684448	269685357	910	exonic	Zm00001d033652	43.9655
[truncated: 10,114 more rows]
