# Supplementary material for: Potyviruses recruit host eIF4A3 to block m6A-mediated RNA decay by steric hindrance of viral RNA methylation in plants
Source: Nucleic Acids Res. 2026 Jan 8;54(1):gkaf1432. doi: 10.1093/nar/gkaf1432 (PMC12781882; doi:10.1093/nar/gkaf1432)
Supplement: gkaf1432_Supplemental_Files [file gkaf1432_supplemental_files.zip › Supplementary Table S7.xlsx]

## Sheet: Supplementary Table S7
Supplementary Table S7 Detailed statistical analysis of differential m6A peak and differential expression between WT and ZmeIF4A3-KD plants.
geneId	diff.log2.fc	log2(fc)	Regulation	Dscription
Zm00001d000307	1.48218	-1.00902	hyper_down	uncharacterized protein LOC100275497 [Zea mays]
Zm00001d000011	2.45545	3.36622	hyper_up	glyoxalase I-like protein [Zea mays]
Zm00001d000224	1.94883	1.15737	hyper_up	uncharacterized protein LOC100274332 [Zea mays]
Zm00001d027344	2.74996	1.35269	hyper_up	Major facilitator superfamily protein [Zea mays]
Zm00001d027344	1.51959	1.35269	hyper_up	Major facilitator superfamily protein [Zea mays]
Zm00001d027532	3.60479	1.08005	hyper_up	uncharacterized protein LOC109942740 [Zea mays]
Zm00001d027868	1.06075	-1.05482	hyper_down	E3 ubiquitin ligase BIG BROTHER [Zea mays]
Zm00001d027934	1.10424	-1.21159	hyper_down	leucine-rich transmembrane protein kinase1 [Zea mays]
Zm00001d028064	2.39387	-1.56148	hyper_down	uncharacterized protein LOC100278418 [Zea mays]
Zm00001d028086	1.12922	1.50106	hyper_up	hypothetical protein ZEAMMB73_Zm00001d028086 [Zea mays]
Zm00001d028128	1.12469	1.60398	hyper_up	uncharacterized protein LOC100275615 [Zea mays]
Zm00001d028186	-1.51694	-1.37802	hypo_down	uncharacterized protein LOC100382024 [Zea mays]
Zm00001d028269	-1.45709	-1.00303	hypo_down	uncharacterized protein LOC100191641 [Zea mays]
Zm00001d028280	1.47979	1.48748	hyper_up	Wall-associated receptor kinase-like 14 [Zea mays]
Zm00001d028367	2.64057	-1.73077	hyper_down	unknown [Zea mays]
Zm00001d028473	-1.35662	2.05672	hypo_up	Protein CHAPERONE-LIKE PROTEIN OF POR1 chloroplastic [Zea mays]
Zm00001d028475	-3.11414	-2.56163	hypo_down	putative E3 ubiquitin-protein ligase LOG2 [Zea mays]
Zm00001d028522	2.35957	-2.11201	hyper_down	Late embryogenesis abundant (LEA) hydroxyproline-rich glycoprotein family, partial [Zea mays]
Zm00001d028557	1.25169	-7.63152	hyper_down	17.9 kDa class I heat shock protein [Zea mays]
Zm00001d028619	1.34885	-1.38201	hyper_down	putative palmitoyltransferase ZDHHC12 isoform X1 [Panicum miliaceum]
Zm00001d028654	2.21634	-1.65962	hyper_down	hypothetical protein Zm00014a_034833 [Zea mays]
Zm00001d028906	-2.60441	1.89204	hypo_up	hypothetical protein ZEAMMB73_Zm00001d028906, partial [Zea mays]
Zm00001d028964	-1.49064	1.31184	hypo_up	uncharacterized protein LOC100278566 [Zea mays]
Zm00001d029010	1.2836	-1.29836	hyper_down	Zinc finger CCCH domain-containing protein 46 [Zea mays]
Zm00001d029010	1.97479	-1.29836	hyper_down	Zinc finger CCCH domain-containing protein 46 [Zea mays]
Zm00001d029151	-1.01844	-1.58831	hypo_down	UDP-glucose-4-epimerase [Zea mays]
Zm00001d029313	-5.37792	-2.1499	hypo_down	PLASMODESMATA CALLOSE-BINDING PROTEIN 5 [Zea mays]
Zm00001d029339	1.53889	-1.5405	hyper_down	amelogenin precursor like protein [Zea mays]
Zm00001d029454	-1.62935	1.09179	hypo_up	Sterol-4-alpha-carboxylate 3-dehydrogenase, decarboxylating [Zea mays]
Zm00001d029502	1.24	-1.17091	hyper_down	Glucose-6-phosphate 1-dehydrogenase [Zea mays]
Zm00001d029529	1.5461	-1.30849	hyper_down	ninja-family protein 6-like [Zea mays]
Zm00001d029552	1.13873	-1.02953	hyper_down	DNA binding protein [Zea mays]
Zm00001d029645	-5.03744	-1.5276	hypo_down	putative polyol transporter 1 [Zea mays]
Zm00001d029756	-3.62506	-6.81684	hypo_down	hypothetical protein ZEAMMB73_Zm00001d029756 [Zea mays]
Zm00001d029839	1.37201	-2.54183	hyper_down	uncharacterized protein LOC100272294 [Zea mays]
Zm00001d029997	-1.41913	-1.80265	hypo_down	CHL-CPN10 [Zea mays]
Zm00001d030021	2.39071	1.88568	hyper_up	probable serine/threonine-protein kinase At4g35230 isoform X2 [Zea mays]
Zm00001d030096	-5.32521	-2.04205	hypo_down	hypothetical protein ZEAMMB73_Zm00001d030096 [Zea mays]
Zm00001d030213	5.4555	-4.23359	hyper_down	protein kinase precursor [Zea mays]
Zm00001d030223	1.1781	3.00965	hyper_up	unknown [Zea mays]
Zm00001d030993	-3.86736	-4.57948	hypo_down	uncharacterized protein LOC100384587 [Zea mays]
Zm00001d030995	1.01886	-1.48234	hyper_down	uncharacterized protein LOC100275351 [Zea mays]
Zm00001d030998	-5.98202	-2.83008	hypo_down	Protein ROOT HAIR DEFECTIVE 3 homolog 2 [Zea mays]
Zm00001d031062	1.20109	1.09573	hyper_up	uncharacterized protein LOC100274971 [Zea mays]
Zm00001d031210	2.62796	-2.06211	hyper_down	disease resistance protein RPP13 [Zea mays]
Zm00001d031229	2.45699	-2.31395	hyper_down	uncharacterized protein LOC103641061 isoform X1 [Zea mays]
Zm00001d031459	1.41033	3.08202	hyper_up	required to maintain repression6 [Zea mays]
Zm00001d031496	-3.05449	-2.64194	hypo_down	uncharacterized protein LOC103642199 isoform X1 [Zea mays]
Zm00001d031724	-2.63758	1.3239	hypo_up	ABC transporter G family member 45 [Zea mays]
Zm00001d031724	3.14635	1.3239	hyper_up	ABC transporter G family member 45 [Zea mays]
Zm00001d031724	1.60541	1.3239	hyper_up	ABC transporter G family member 45 [Zea mays]
Zm00001d031822	4.99699	6.48853	hyper_up	hypothetical protein ZEAMMB73_Zm00001d031823 [Zea mays]
Zm00001d031954	-2.76216	-1.41127	hypo_down	uncharacterized protein LOC103643194 isoform X2 [Zea mays]
Zm00001d031992	-1.63062	-1.80404	hypo_down	uncharacterized protein LOC542697 isoform X4 [Zea mays]
Zm00001d032016	3.83812	-1.25959	hyper_down	unknown [Zea mays]
Zm00001d032042	2.84384	-2.9107	hyper_down	cytochrome P450 CYP78A53 [Zea mays]
Zm00001d032042	1.36991	-2.9107	hyper_down	cytochrome P450 CYP78A53 [Zea mays]
Zm00001d032152	-1.37571	-1.15979	hypo_down	cinnamoyl CoA reductase1 [Zea mays]
Zm00001d032264	4.67686	1.16271	hyper_up	uncharacterized protein LOC100382963 [Zea mays]
Zm00001d032418	2.19752	1.07609	hyper_up	uncharacterized protein LOC100502258 [Zea mays]
Zm00001d032457	-4.81832	-1.82389	hypo_down	protein kinase domain containing protein [Zea mays]
Zm00001d032810	1.66073	-1.18249	hyper_down	uncharacterized protein LOC100192978 [Zea mays]
Zm00001d032810	-1.39345	-1.18249	hypo_down	uncharacterized protein LOC100192978 [Zea mays]
Zm00001d032825	-1.25788	-1.65623	hypo_down	NA
Zm00001d032866	1.01171	-1.73928	hyper_down	uncharacterized protein LOC100383459 isoform X1 [Zea mays]
Zm00001d032866	-1.61126	-1.73928	hypo_down	uncharacterized protein LOC100383459 isoform X1 [Zea mays]
Zm00001d032902	2.53894	-1.34356	hyper_down	putative receptor-like protein kinase [Zea mays]
Zm00001d032916	4.69373	5.70177	hyper_up	hypothetical protein ZEAMMB73_Zm00001d032916 [Zea mays]
Zm00001d033148	1.05866	1.37045	hyper_up	Factor of DNA methylation 1 [Zea mays]
Zm00001d033187	1.2861	-1.87796	hyper_down	uncharacterized protein LOC100283806 precursor [Zea mays]
Zm00001d033283	3.54942	-1.68677	hyper_down	uncharacterized LOC100278869 [Zea mays]
Zm00001d034638	1.1786	1.28551	hyper_up	ras-related protein ARA-3 [Zea mays]
Zm00001d027240	5.13885	-7.00463	hyper_down	Zinc finger CCCH domain-containing protein 22 [Zea mays]
Zm00001d027539	5.2191	2.53899	hyper_up	glutathione transferase11 [Zea mays]
Zm00001d027809	1.13775	-1.08801	hyper_down	unknown [Zea mays]
Zm00001d027810	1.07832	-1.87551	hyper_down	glycerol-3-phosphate 2-O-acyltransferase 6 [Zea mays]
Zm00001d028151	-4.92719	-2.186	hypo_down	uncharacterized LOC100274325 isoform X1 [Zea mays]
Zm00001d028185	2.75475	-2.18284	hyper_down	remorin6.3 isoform X1 [Zea mays]
Zm00001d028303	1.10943	-3.90698	hyper_down	unknown [Zea mays]
Zm00001d028330	5.64374	-5.19371	hyper_down	unknown [Zea mays]
Zm00001d028330	3.31659	-5.19371	hyper_down	unknown [Zea mays]
Zm00001d028330	4.09406	-5.19371	hyper_down	unknown [Zea mays]
Zm00001d028330	4.87303	-5.19371	hyper_down	unknown [Zea mays]
Zm00001d028330	4.28403	-5.19371	hyper_down	unknown [Zea mays]
Zm00001d028330	6.49231	-5.19371	hyper_down	unknown [Zea mays]
Zm00001d028366	1.14943	-1.66519	hyper_down	uncharacterized protein LOC100280721 [Zea mays]
Zm00001d028554	1.10696	-1.80327	hyper_down	unknown [Zea mays]
Zm00001d028574	2.39337	-1.20837	hyper_down	putative protein phosphatase 2C 30 [Zea mays]
Zm00001d028613	-2.46674	-1.10454	hypo_down	protein kinase APK1A isoform X1 [Zea mays]
Zm00001d028642	1.75005	-2.37881	hyper_down	Beta-glucuronosyltransferase GlcAT14C [Zea mays]
Zm00001d028780	-5.31509	-1.57058	hypo_down	uncharacterized protein LOC100191953 [Zea mays]
Zm00001d028785	1.4933	-1.43303	hyper_down	unknown [Zea mays]
Zm00001d028823	6.57772	-1.67742	hyper_down	uncharacterized protein LOC100273164 [Zea mays]
Zm00001d029009	-2.58451	1.32913	hypo_up	probable apyrase 1 isoform X1 [Zea mays]
Zm00001d029087	2.15025	-1.85993	hyper_down	unknown [Zea mays]
Zm00001d029091	-2.29054	-1.96497	hypo_down	sucrose synthase2 [Zea mays]
Zm00001d029102	-1.73891	-2.33431	hypo_down	uncharacterized protein LOC100191792 [Zea mays]
Zm00001d029134	-2.7689	1.14664	hypo_up	hypothetical protein Zm00014a_044028 [Zea mays]
Zm00001d029321	2.46864	-3.02798	hyper_down	cationic amino acid transporter [Zea mays]
Zm00001d029321	-4.75827	-3.02798	hypo_down	cationic amino acid transporter [Zea mays]
Zm00001d029410	-1.13983	3.38433	hypo_up	uncharacterized protein LOC100280301 precursor [Zea mays]
Zm00001d029601	-1.24659	-4.71034	hypo_down	uncharacterized protein LOC100193187 [Zea mays]
Zm00001d029656	1.10607	1.30499	hyper_up	hypothetical protein SORBI_3001G322400 [Sorghum bicolor]
Zm00001d029688	5.49878	-3.46925	hyper_down	putative cytochrome P450 superfamily protein [Zea mays]
Zm00001d029755	4.06791	7.85162	hyper_up	hypothetical protein ZEAMMB73_Zm00001d029755 [Zea mays]
Zm00001d029922	1.07701	1.70311	hyper_up	uncharacterized LOC100272892 [Zea mays]
Zm00001d030009	-2.11794	-1.16925	hypo_down	uncharacterized protein LOC100501636 isoform X1 [Zea mays]
Zm00001d030062	3.01776	1.07592	hyper_up	uncharacterized protein LOC100281458 [Zea mays]
Zm00001d030103	1.76393	-1.60449	hyper_down	probable xyloglucan endotransglucosylase/hydrolase protein 27 [Zea mays]
Zm00001d030172	-3.24875	-1.19604	hypo_down	uncharacterized protein LOC100191502 precursor [Zea mays]
Zm00001d030235	-4.16512	-2.87506	hypo_down	low affinity nitrate transporter [Zea mays]
Zm00001d030989	-1.08999	-4.84764	hypo_down	uncharacterized protein LOC103640569 isoform 1 [Zea mays]
Zm00001d031063	1.83049	-1.20535	hyper_down	Retrovirus-related Pol polyprotein LINE-1 [Zea mays]
Zm00001d031127	-1.94172	-2.10175	hypo_down	Cupin, RmlC-type [Zea mays]
Zm00001d031179	-3.9263	-1.74103	hypo_down	uncharacterized protein LOC100191530 [Zea mays]
Zm00001d031203	1.71572	1.16769	hyper_up	Epoxide hydrolase A [Zea mays]
Zm00001d031316	1.77019	-1.06364	hyper_down	uncharacterized protein LOC100279739 isoform X1 [Zea mays]
Zm00001d031529	2.18179	-3.13204	hyper_down	Pumilio homolog 5 [Zea mays]
Zm00001d031545	1.26628	-3.03125	hyper_down	oligopeptide transporter-like protein [Zea mays]
Zm00001d031589	-1.44545	1.38524	hypo_up	uncharacterized protein LOC100273360 precursor [Zea mays]
Zm00001d031700	-1.33183	1.18226	hypo_up	uncharacterized protein LOC100275431 [Zea mays]
Zm00001d031700	-3.4066	1.18226	hypo_up	uncharacterized protein LOC100275431 [Zea mays]
Zm00001d031816	1.32567	-1.44678	hyper_down	hypothetical protein ZEAMMB73_Zm00001d031816 [Zea mays]
Zm00001d031823	4.1353	5.24005	hyper_up	hypothetical protein ZEAMMB73_Zm00001d031823 [Zea mays]
Zm00001d031927	-5.01197	-2.61428	hypo_down	unknown [Zea mays]
Zm00001d031929	6.1152	-2.50801	hyper_down	Dihydroxy-acid dehydratase chloroplastic [Zea mays]
Zm00001d031945	-4.46647	-2.8948	hypo_down	uncharacterized protein LOC103643192 [Zea mays]
Zm00001d031951	-3.16495	-1.83096	hypo_down	unknown [Zea mays]
Zm00001d032049	-2.06914	-1.44145	hypo_down	12-oxo-phytodienoic acid reductase7 [Zea mays]
Zm00001d032166	-2.78011	-3.08516	hypo_down	unknown [Zea mays]
Zm00001d032166	-3.33676	-3.08516	hypo_down	unknown [Zea mays]
Zm00001d032198	1.3478	-1.9055	hyper_down	unknown [Zea mays]
Zm00001d032198	-5.71153	-1.9055	hypo_down	unknown [Zea mays]
Zm00001d032249	-1.08503	-1.57822	hypo_down	Kanadi1 [Zea mays]
Zm00001d032470	1.01619	-1.59471	hyper_down	zinc finger CCCH domain-containing protein 44 isoform X2 [Zea mays]
Zm00001d032543	1.22611	-1.54982	hyper_down	uncharacterized LOC100274385 isoform X1 [Zea mays]
Zm00001d032562	-1.77744	3.14193	hypo_up	unknown [Zea mays]
Zm00001d032576	-1.45187	1.10861	hypo_up	protochlorophyllide reductase B [Zea mays]
Zm00001d032608	-1.24985	-1.67962	hypo_down	alpha-galactosidase1 [Zea mays]
Zm00001d032689	5.79283	-1.97085	hyper_down	Tetratricopeptide repeat (TPR)-like superfamily protein [Zea mays]
Zm00001d032689	9.45438	-1.97085	hyper_down	Tetratricopeptide repeat (TPR)-like superfamily protein [Zea mays]
Zm00001d032689	6.4747	-1.97085	hyper_down	Tetratricopeptide repeat (TPR)-like superfamily protein [Zea mays]
Zm00001d032689	2.27758	-1.97085	hyper_down	Tetratricopeptide repeat (TPR)-like superfamily protein [Zea mays]
Zm00001d032733	-2.86547	1.59909	hypo_up	uncharacterized protein LOC100272265 isoform X1 [Zea mays]
Zm00001d032733	3.63406	1.59909	hyper_up	uncharacterized protein LOC100272265 isoform X1 [Zea mays]
Zm00001d032925	-2.10047	6.6217	hypo_up	1,2-dihydroxy-3-keto-5-methylthiopentene dioxygenase 4 [Zea mays]
Zm00001d033107	7.09424	-5.71342	hyper_down	uncharacterized protein LOC103643639 isoform X7 [Zea mays]
Zm00001d033292	-2.29406	-1.13927	hypo_down	uncharacterized protein LOC100277721 [Zea mays]
Zm00001d033300	-2.96927	1.67484	hypo_up	Type IV inositol polyphosphate 5-phosphatase 11 [Zea mays]
Zm00001d033945	4.81793	1.52775	hyper_up	Diphosphomevalonate decarboxylase MVD2 [Zea mays]
Zm00001d033948	1.27342	-1.31455	hyper_down	unknown [Zea mays]
Zm00001d034366	1.19459	-1.01179	hyper_down	IQ-domain 5 [Zea mays]
Zm00001d034679	-1.63494	-1.01255	hypo_down	uncharacterized protein LOC100278120 isoform X1 [Zea mays]
Zm00001d034823	1.12363	1.31775	hyper_up	ALBINO3-like protein 1 chloroplastic [Zea mays]
Zm00001d023299	1.83947	-1.51955	hyper_down	Zinc finger CCCH domain-containing protein 46 [Zea mays]
Zm00001d023332	2.6876	-1.71793	hyper_down	putative WRKY DNA-binding domain superfamily protein [Zea mays]
Zm00001d023353	2.03706	-1.06025	hyper_down	putative CBL-interacting protein kinase family protein [Zea mays]
Zm00001d023430	1.51283	2.02321	hyper_up	endonuclease III homolog 1, chloroplastic isoform X3 [Zea mays]
Zm00001d023470	-3.49603	1.36783	hypo_up	Putative leucine-rich repeat receptor-like protein kinase family protein [Zea mays]
Zm00001d023616	-1.63842	-1.07672	hypo_down	putative WRKY DNA-binding domain superfamily protein [Zea mays]
Zm00001d023994	5.06375	3.64934	hyper_up	RecName: Full=4-hydroxy-7-methoxy-3-oxo-3,4-dihydro-2H-1,4-benzoxazin-2-yl glucoside beta-D-glucosidase 1, chloroplastic; AltName: Full=Beta-D-glucoside glucohydrolase; AltName: Full=Beta-glucosidase 1; Short=ZmGlu1; Flags: Precursor
Zm00001d025016	-1.53398	4.32121	hypo_up	uncharacterized protein LOC113604965 precursor [Zea mays]
Zm00001d025593	8.61219	5.39186	hyper_up	glyceraldehyde-3-phosphate dehydrogenase A, chloroplastic, partial [Zea mays]
Zm00001d025911	-4.61446	-1.37072	hypo_down	WD repeat-containing protein 44 [Zea mays]
Zm00001d025966	-1.93403	-1.51165	hypo_down	Cysteine-type endopeptidase/ ubiquitin thiolesterase [Zea mays]
Zm00001d026414	2.17979	-1.50896	hyper_down	2-Sep [Zea mays]
Zm00001d026633	-1.02733	-1.04826	hypo_down	Putative RING zinc finger domain superfamily protein [Zea mays]
Zm00001d026642	-2.24566	-1.44941	hypo_down	unknown [Zea mays]
Zm00001d023843	-4.70172	2.48398	hypo_up	uncharacterized protein LOC100382268 isoform X1 [Zea mays]
Zm00001d024058	3.12384	-1.57956	hyper_down	hypothetical protein [Zea mays]
Zm00001d024700	1.26673	-2.1587	hyper_down	vascular-related unknown protein 1 isoform X1 [Zea mays]
Zm00001d024762	-4.99124	-1.82168	hypo_down	uncharacterized protein LOC100274837 isoform X1 [Zea mays]
Zm00001d024770	1.19604	-1.21801	hyper_down	uncharacterized protein LOC100191529 [Zea mays]
Zm00001d024843	1.74153	1.83734	hyper_up	acc oxidase [Zea mays]
Zm00001d024906	1.85407	-2.41975	hyper_down	Glyoxylate/hydroxypyruvate reductase HPR3 [Zea mays]
Zm00001d024916	3.05559	-1.01711	hyper_down	uncharacterized protein LOC100273292 [Zea mays]
Zm00001d024961	-5.57853	2.40608	hypo_up	rust resistance kinase Lr10 [Zea mays]
Zm00001d025326	1.73701	2.02449	hyper_up	uncharacterized protein LOC100279961 [Zea mays]
Zm00001d026020	-3.88369	-1.73826	hypo_down	uncharacterized protein LOC100277044 [Zea mays]
Zm00001d026528	3.78843	2.18842	hyper_up	Oligouridylate-binding protein 1C [Zea mays]
Zm00001d026568	6.43534	-1.55198	hyper_down	Pentatricopeptide repeat-containing protein [Zea mays]
Zm00001d026568	6.20206	-1.55198	hyper_down	Pentatricopeptide repeat-containing protein [Zea mays]
Zm00001d026577	-1.08933	2.30458	hypo_up	putative cysteine protease RD21B [Zea mays]
Zm00001d026578	1.8216	-1.42551	hyper_down	60S acidic ribosomal protein P2A [Zea mays]
Zm00001d026580	1.46436	-1.67808	hyper_down	uncharacterized protein LOC100217246 [Zea mays]
Zm00001d001771	5.43913	-2.59019	hyper_down	aspartic proteinase nepenthesin-2 precursor [Zea mays]
Zm00001d002181	2.23626	4.13421	hyper_up	G-type lectin S-receptor-like serine/threonine-protein kinase B120 [Zea mays]
Zm00001d002287	1.12603	1.25477	hyper_up	LRR receptor-like serine/threonine-protein kinase FLS2 [Zea mays]
Zm00001d003068	2.00804	-3.04489	hyper_down	phosphoenolpyruvate carboxylase kinase 4 [Zea mays]
Zm00001d003372	4.60316	1.0216	hyper_up	uncharacterized protein LOC103646346 [Zea mays]
Zm00001d004361	1.60258	1.01603	hyper_up	ABC transporter C family member 4 [Zea mays]
Zm00001d004757	8.70725	8.10609	hyper_up	hypothetical protein ZEAMMB73_Zm00001d004757 [Zea mays]
Zm00001d005798	-1.55047	1.08405	hypo_up	ethylene response factor [Zea mays]
Zm00001d005808	-1.23495	-1.21377	hypo_down	putative ethanolamine kinase [Zea mays]
Zm00001d006262	2.52877	1.27889	hyper_up	phospholipase D delta [Zea mays]
Zm00001d006539	3.13523	-2.05441	hyper_down	beta-amylase [Zea mays]
Zm00001d007255	4.55611	-2.31893	hyper_down	protein NRT1/ PTR FAMILY 4.4 [Zea mays]
Zm00001d001804	-2.42409	2.51516	hypo_up	MLO-like protein 14 isoform 2 [Zea mays]
Zm00001d001819	-2.79269	-1.95922	hypo_down	N-acetylglucosaminylphosphatidylinositol de-N-acetylase family protein [Zea mays]
Zm00001d002316	-2.89851	1.05736	hypo_up	uncharacterized protein LOC100383767 [Zea mays]
Zm00001d002408	1.49708	11.3534	hyper_up	10 kDa chaperonin 1, chloroplastic isoform X1 [Zea mays]
Zm00001d002496	1.62219	5.43852	hyper_up	heavy metal-associated isoprenylated plant protein 4 [Zea mays]
Zm00001d003376	2.5783	1.38974	hyper_up	uncharacterized protein LOC100278581 isoform 1 [Zea mays]
Zm00001d003495	3.43776	-1.63588	hyper_down	uncharacterized protein LOC110117500 [Zea mays]
Zm00001d004279	1.56261	-2.11291	hyper_down	18-cineole synthase 1 chloroplastic [Zea mays]
Zm00001d005456	1.61481	-1.86989	hyper_down	uncharacterized protein LOC100194073 [Zea mays]
Zm00001d005828	-2.11948	1.86395	hypo_up	Thiol protease aleurain [Zea mays]
Zm00001d006875	1.62303	1.18913	hyper_up	Alanine aminotransferase 2, mitochondrial [Zea mays]
Zm00001d006885	1.37273	1.36173	hyper_up	uncharacterized protein LOC100383682 [Zea mays]
Zm00001d007789	5.57926	1.29966	hyper_up	uncharacterized protein LOC100273022 [Zea mays]
Zm00001d007869	-6.15908	-4.79385	hypo_down	anthocyanidin 3-O-glucosyltransferase 2 [Zea mays]
Zm00001d039624	1.25582	-1.68372	hyper_down	IAA15-auxin-responsive Aux/IAA family member [Zea mays]
Zm00001d039628	-4.45559	-1.50105	hypo_down	hypothetical protein Zm00014a_005713 [Zea mays]
Zm00001d040061	2.3538	1.87004	hyper_up	pectin acetylesterase 5 [Zea mays]
Zm00001d040850	1.00114	1.45176	hyper_up	uncharacterized protein LOC100285997 [Zea mays]
Zm00001d041972	1.43122	-2.08509	hyper_down	Cellulose synthase-like protein G3 [Zea mays]
Zm00001d041972	1.07172	-2.08509	hyper_down	Cellulose synthase-like protein G3 [Zea mays]
Zm00001d042540	2.85736	2.26291	hyper_up	lipoxygenase [Zea mays]
Zm00001d042862	1.68568	1.55476	hyper_up	uncharacterized protein LOC100283788 precursor [Zea mays]
Zm00001d043062	-1.4288	-1.21784	hypo_down	WRKY DNA binding domain containing protein [Zea mays]
Zm00001d043124	2.35667	-5.17777	hyper_down	Exocyst complex component SEC5A [Zea mays]
Zm00001d043141	2.08266	2.37067	hyper_up	uncharacterized protein LOC103652440 [Zea mays]
Zm00001d043407	1.19937	-1.56047	hyper_down	uncharacterized protein LOC100282523 [Zea mays]
Zm00001d043477	1.37142	1.22971	hyper_up	cellulose synthase 11 [Zea mays]
Zm00001d043968	1.7142	-1.82611	hyper_down	MYB-related transcription factor, partial [Zea mays]
Zm00001d039267	1.12402	-1.16554	hyper_down	Auxin response factor 7 [Zea mays]
Zm00001d039267	2.19581	-1.16554	hyper_down	Auxin response factor 7 [Zea mays]
Zm00001d039524	-6.01181	2.66293	hypo_up	uncharacterized protein LOC100280483 [Zea mays]
Zm00001d040166	4.81749	1.16561	hyper_up	serine/threonine-protein kinase ATM isoform X8 [Zea mays]
Zm00001d040496	2.65707	7.64542	hyper_up	Sulfite oxidase [Zea mays]
Zm00001d042027	1.44213	2.17588	hyper_up	hypothetical protein ZEAMMB73_Zm00001d042027 [Zea mays]
Zm00001d043327	1.06533	1.43449	hyper_up	Subtilisin-like protease SBT2.1 [Zea mays]
Zm00001d043587	-4.42407	1.00478	hypo_up	Transferase, transferring glycosyl groups [Zea mays]
Zm00001d043650	-1.15118	-3.13465	hypo_down	uncharacterized LOC100273094 [Zea mays]
Zm00001d043654	-2.17563	1.24944	hypo_up	unknown [Zea mays]
Zm00001d044254	4.15866	-1.54024	hyper_down	gibberellin responsive 1 [Zea mays]
Zm00001d044669	1.59723	3.30983	hyper_up	Calcium uniporter protein 5 mitochondrial [Zea mays]
Zm00001d048606	-1.87713	-1.11712	hypo_down	RHOMBOID-like protein 2 [Zea mays]
Zm00001d048628	4.93566	1.57923	hyper_up	uncharacterized LOC100277820 isoform X1 [Zea mays]
Zm00001d048695	3.10404	1.23658	hyper_up	uncharacterized protein LOC100304332 [Zea mays]
Zm00001d049242	5.04946	2.10948	hyper_up	hypothetical protein Zm00014a_030084 [Zea mays]
Zm00001d050790	3.50747	1.81817	hyper_up	DNA binding protein [Zea mays]
Zm00001d051174	1.78974	-1.42505	hyper_down	unknown [Zea mays]
Zm00001d052003	1.50418	2.47422	hyper_up	hypothetical protein Zm00014a_005566 [Zea mays]
Zm00001d052329	2.15586	1.19948	hyper_up	uncharacterized protein LOC100273953 [Zea mays]
Zm00001d052472	1.04926	1.01896	hyper_up	2-isopropylmalate synthase B [Zea mays]
Zm00001d052998	1.48022	2.48609	hyper_up	uncharacterized protein LOC100276598 isoform X1 [Zea mays]
Zm00001d053398	6.92943	9.49	hyper_up	Acid phosphatase/vanadium-dependent haloperoxidase-related protein [Zea mays]
Zm00001d053739	1.8415	-1.26562	hyper_down	uncharacterized protein LOC100191343 [Zea mays]
Zm00001d053874	1.17728	-1.17651	hyper_down	mediator of RNA polymerase II transcription subunit 17-like [Zea mays]
Zm00001d053889	1.25812	-1.00692	hyper_down	cycloartenol synthase [Zea mays]
Zm00001d053952	-4.31667	-1.50325	hypo_down	uncharacterized protein LOC100279826 [Zea mays]
Zm00001d053952	-1.38764	-1.50325	hypo_down	uncharacterized protein LOC100279826 [Zea mays]
Zm00001d049377	-1.9413	1.9358	hypo_up	Replication protein A DNA-binding subunit B [Zea mays]
Zm00001d050406	3.15724	1.96376	hyper_up	uncharacterized protein LOC100501994 [Zea mays]
Zm00001d050412	1.22025	1.38316	hyper_up	Chorismate mutase 2 [Zea mays]
Zm00001d050475	1.17845	-1.14851	hyper_down	hypothetical protein Zm00014a_006617, partial [Zea mays]
Zm00001d050518	1.00816	1.00134	hyper_up	uncharacterized protein LOC100281668 [Zea mays]
Zm00001d050955	3.58647	4.31648	hyper_up	zinc finger CCCH domain-containing protein 53-like isoform X2 [Zea mays]
Zm00001d051157	2.80836	2.04084	hyper_up	adenosine kinase 2 [Zea mays]
Zm00001d052171	-4.51095	3.92632	hypo_up	unknown [Zea mays]
Zm00001d052200	2.74212	2.02072	hyper_up	ubiquitin-protein ligase [Zea mays]
Zm00001d052376	1.54721	1.18644	hyper_up	serine/threonine-protein kinase NAK [Zea mays]
Zm00001d052376	-1.81183	1.18644	hypo_up	serine/threonine-protein kinase NAK [Zea mays]
Zm00001d052434	1.37782	1.24626	hyper_up	uncharacterized protein LOC541978 isoform X1 [Zea mays]
Zm00001d052518	2.37416	2.03326	hyper_up	uncharacterized protein LOC100278630 precursor [Zea mays]
Zm00001d052525	2.22033	1.5878	hyper_up	putative calmodulin-binding family protein [Zea mays]
Zm00001d052618	2.09461	1.59986	hyper_up	protein AUXIN RESPONSE 4 [Zea mays]
Zm00001d053798	3.80448	1.29735	hyper_up	Glyceraldehyde-3-phosphate dehydrogenase GAPCP1 chloroplastic [Zea mays]
Zm00001d053880	1.11404	-2.18644	hyper_down	Protein CHLOROPLAST IMPORT APPARATUS 2 [Zea mays]
Zm00001d053927	-1.39053	-1.09289	hypo_down	uncharacterized protein LOC100285018 isoform X3 [Zea mays]
Zm00001d053936	-1.44685	-3.71929	hypo_down	Polyketide cyclase/dehydrase and lipid transport superfamily protein [Zea mays]
Zm00001d054008	-1.97439	-1.31713	hypo_down	uncharacterized protein LOC100384063 [Zea mays]
Zm00001d054012	4.43872	2.04407	hyper_up	receptor kinase-like protein Xa21 [Zea mays]
Zm00001d054014	1.09878	-1.34079	hyper_down	serine/threonine-protein kinase Cx32 [Zea mays]
Zm00001d054072	2.10137	-1.15886	hyper_down	zinc finger with UFM1-specific peptidase domain protein [Zea mays]
Zm00001d054087	1.40519	1.01046	hyper_up	uncharacterized protein LOC100275740 [Zea mays]
Zm00001d054096	-5.30123	2.95504	hypo_up	unknown [Zea mays]
Zm00001d012861	1.28991	-1.14417	hyper_down	inner membrane protein PPF-1, chloroplastic isoform X3 [Zea mays]
Zm00001d012936	-3.20092	-1.32064	hypo_down	ribosomal protein L30 family protein [Zea mays]
Zm00001d012988	1.64751	-1.42972	hyper_down	uncharacterized protein LOC100278700 [Zea mays]
Zm00001d013125	1.07707	1.13334	hyper_up	uncharacterized protein LOC103625826 isoform X4 [Zea mays]
Zm00001d013406	-1.79478	1.53612	hypo_up	alpha/beta-Hydrolases superfamily protein [Zea mays]
Zm00001d013459	1.80591	1.58855	hyper_up	phytanoyl-CoA dioxygenase 1-like [Panicum miliaceum]
Zm00001d013862	-3.45749	-1.76658	hypo_down	putative cytochrome P450 superfamily protein [Zea mays]
Zm00001d014366	1.46456	1.1664	hyper_up	uncharacterized protein LOC100281206 precursor [Zea mays]
Zm00001d014613	-1.93064	2.59454	hypo_up	uncharacterized protein LOC100283129 precursor [Zea mays]
Zm00001d015139	-1.01089	1.22489	hypo_up	hypothetical protein ZEAMMB73_Zm00001d015139 [Zea mays]
Zm00001d015744	-4.42494	-1.69902	hypo_down	ring canal kelch [Zea mays]
Zm00001d016621	1.14495	-1.19465	hyper_down	nudix hydrolase 12, mitochondrial isoform X1 [Zea mays]
Zm00001d017866	3.04434	-2.68848	hyper_down	uncharacterized protein LOC100191778 isoform X1 [Zea mays]
Zm00001d017880	-1.25148	-2.09182	hypo_down	unknown [Zea mays]
Zm00001d017888	2.41439	-1.11934	hyper_down	hypothetical protein Zm00014a_031426 [Zea mays]
Zm00001d018470	1.20974	1.03673	hyper_up	carboxyl-terminal-processing peptidase 2, chloroplastic isoform X1 [Zea mays]
Zm00001d018475	1.51635	-1.28929	hyper_down	CLIP-associated protein [Zea mays]
Zm00001d012955	2.78595	-1.21909	hyper_down	uncharacterized protein LOC100274023 isoform X1 [Zea mays]
Zm00001d012955	3.0379	-1.21909	hyper_down	uncharacterized protein LOC100274023 isoform X1 [Zea mays]
Zm00001d013033	-1.25436	2.25559	hypo_up	uncharacterized protein LOC100277775 [Zea mays]
Zm00001d013481	3.57375	1.11957	hyper_up	eukaryotic peptide chain release factor subunit 1-1 [Zea mays]
Zm00001d014487	1.9048	1.53325	hyper_up	uncharacterized protein LOC100191307 precursor [Zea mays]
Zm00001d016679	2.72133	2.2155	hyper_up	hypothetical protein ZEAMMB73_Zm00001d016679 [Zea mays]
Zm00001d017271	1.08585	1.19421	hyper_up	uncharacterized LOC541999 [Zea mays]
Zm00001d017514	4.46197	3.51635	hyper_up	BEACH domain-containing protein C2 [Zea mays]
Zm00001d017685	3.06035	-1.75127	hyper_down	hypothetical protein ZEAMMB73_Zm00001d054111 [Zea mays]
Zm00001d017685	1.60494	-1.75127	hyper_down	hypothetical protein ZEAMMB73_Zm00001d054111 [Zea mays]
Zm00001d018011	-1.98501	2.32551	hypo_up	uncharacterized protein LOC100384087 isoform X1 [Zea mays]
Zm00001d018097	4.44501	3.66616	hyper_up	myb domain protein 93 [Zea mays]
Zm00001d018241	1.32047	-1.63165	hyper_down	DNA-3-methyladenine glycosylase [Zea mays]
Zm00001d018241	5.30191	-1.63165	hyper_down	DNA-3-methyladenine glycosylase [Zea mays]
Zm00001d018336	-1.59363	-1.70896	hypo_down	Transmembrane amino acid transporter family protein [Zea mays]
Zm00001d018488	1.63735	-1.06636	hyper_down	protein LUTEIN DEFICIENT 5, chloroplastic [Zea mays]
Zm00001d018488	1.87043	-1.06636	hyper_down	protein LUTEIN DEFICIENT 5, chloroplastic [Zea mays]
Zm00001d035377	1.18923	-2.76717	hyper_down	putative calmodulin-binding family protein [Zea mays]
Zm00001d036228	-1.73114	2.12007	hypo_up	GW2 [Zea mays]
Zm00001d036280	1.60161	-1.51708	hyper_down	hypothetical protein ZEAMMB73_Zm00001d036280 [Zea mays]
Zm00001d036668	2.50457	-1.04982	hyper_down	uncharacterized protein LOC103629675 isoform X1 [Zea mays]
Zm00001d036668	3.85678	-1.04982	hyper_down	uncharacterized protein LOC103629675 isoform X1 [Zea mays]
Zm00001d036836	3.28005	-2.6613	hyper_down	hypothetical protein ZEAMMB73_Zm00001d036836 [Zea mays]
Zm00001d038306	1.32204	2.34944	hyper_up	uncharacterized protein LOC100276348 isoform X2 [Zea mays]
Zm00001d038733	1.1545	1.30717	hyper_up	uncharacterized protein LOC100279827 [Zea mays]
Zm00001d038843	1.69691	-1.79604	hyper_down	probable WRKY transcription factor 50 [Zea mays]
Zm00001d038998	2.16475	1.05073	hyper_up	Putative DUF1421 domain family protein [Zea mays]
Zm00001d035047	1.42951	1.01303	hyper_up	uncharacterized protein LOC100383283 [Zea mays]
Zm00001d035312	1.12948	1.42741	hyper_up	unknown [Zea mays]
Zm00001d035589	-1.62536	2.23273	hypo_up	putative receptor-like protein kinase At4g00960 isoform X1 [Zea mays]
Zm00001d036122	-1.54946	-1.13978	hypo_down	uncharacterized LOC103629467 [Zea mays]
Zm00001d036651	-4.30144	-2.35429	hypo_down	unknown [Zea mays]
Zm00001d036663	5.22451	2.83819	hyper_up	hypothetical protein ZEAMMB73_Zm00001d036663 [Zea mays]
Zm00001d036715	2.67874	-1.13998	hyper_down	transmembrane 9 family protein member 4 precursor [Zea mays]
Zm00001d036723	1.36171	1.35849	hyper_up	uncharacterized protein LOC109944828 [Zea mays]
Zm00001d036723	2.35278	1.35849	hyper_up	uncharacterized protein LOC109944828 [Zea mays]
Zm00001d036761	2.95124	1.52082	hyper_up	unknown [Zea mays]
Zm00001d038765	-1.25199	-1.1156	hypo_down	anthocyanidin 5,3-O-glucosyltransferase [Zea mays]
Zm00001d038795	1.13532	-1.62453	hyper_down	hypothetical protein ZEAMMB73_Zm00001d038795 [Zea mays]
Zm00001d001482	1.15487	-1.72286	hyper_down	unknown [Zea mays]
Zm00001d018703	1.74506	2.84722	hyper_up	uncharacterized protein LOC103631906 [Zea mays]
Zm00001d001083	1.6136	3.49427	hyper_up	NA
Zm00001d018893	5.45045	10.7378	hyper_up	hypothetical protein ZEAMMB73_Zm00001d018893 [Zea mays]
Zm00001d019036	1.7576	-1.30002	hyper_down	uncharacterized protein LOC103633730 [Zea mays]
Zm00001d019087	1.30956	-1.19186	hyper_down	uncharacterized protein LOC100275064 isoform X4 [Zea mays]
Zm00001d019724	-5.74781	-8.75727	hypo_down	uncharacterized protein LOC103632375 isoform X5 [Zea mays]
Zm00001d020137	1.37788	-1.87661	hyper_down	uncharacterized protein LOC100193434 [Zea mays]
Zm00001d020267	-3.61386	-1.83876	hypo_down	ethylene-responsive transcription factor RAP2-13-like [Zea mays]
Zm00001d020416	1.44605	-1.13587	hyper_down	U-box domain-containing protein 35 [Zea mays]
Zm00001d020510	-1.58397	-1.39632	hypo_down	hypothetical protein Zm00014a_036783 [Zea mays]
Zm00001d020684	1.23534	-1.44236	hyper_down	uncharacterized protein LOC100277535 [Zea mays]
Zm00001d020711	1.08822	-1.01035	hyper_down	uncharacterized LOC100193967 [Zea mays]
Zm00001d020773	5.69956	-4.101	hyper_down	FIP1 [Zea mays]
Zm00001d020892	1.80379	-2.15383	hyper_down	Sodium/hydrogen exchanger 6 [Zea mays]
Zm00001d021136	1.0862	1.04759	hyper_up	salt-inducible putative protein serine/threonine/tyrosine kinase [Zea mays]
Zm00001d021340	-2.29752	-1.18707	hypo_down	uncharacterized protein LOC103633108 precursor [Zea mays]
Zm00001d021453	3.13396	2.6297	hyper_up	uncharacterized protein LOC100191296 [Zea mays]
Zm00001d021605	-2.41924	2.57935	hypo_up	glycine-rich cell wall structural protein 1 [Zea mays]
Zm00001d021681	-4.40038	-1.30429	hypo_down	uncharacterized protein LOC103633253, partial [Zea mays]
Zm00001d021903	1.61509	1.53528	hyper_up	Glucan endo-1,3-beta-glucosidase 4 [Zea mays]
Zm00001d022062	-1.62854	-2.19261	hypo_down	hypothetical protein ZEAMMB73_Zm00001d022062 [Zea mays]
Zm00001d022126	-3.49522	-1.38911	hypo_down	serine/threonine-protein kinase RIPK [Zea mays]
Zm00001d022241	1.1192	-2.17232	hyper_down	unknown [Zea mays]
Zm00001d022315	1.46467	1.25755	hyper_up	Stomatal closure-related actin-binding protein 1 [Zea mays]
Zm00001d022427	1.74551	-1.20066	hyper_down	putative RNA-binding zinc finger family protein [Zea mays]
Zm00001d022427	2.5808	-1.20066	hyper_down	putative RNA-binding zinc finger family protein [Zea mays]
Zm00001d022427	2.18243	-1.20066	hyper_down	putative RNA-binding zinc finger family protein [Zea mays]
Zm00001d022427	2.12557	-1.20066	hyper_down	putative RNA-binding zinc finger family protein [Zea mays]
Zm00001d022541	-1.47625	-1.59741	hypo_down	trafficking protein particle complex protein 2 isoform 2 [Zea mays]
Zm00001d022618	1.17443	-1.01106	hyper_down	SKP1-like protein 1B [Zea mays]
Zm00001d022625	2.04982	2.03627	hyper_up	Synaptotagmin-2 [Zea mays]
Zm00001d019254	-2.04325	-1.68533	hypo_down	DIMBOA UDP-glucosyltransferase BX8-like [Zea mays]
Zm00001d019335	3.67819	2.04206	hyper_up	ARM repeat superfamily protein [Zea mays]
Zm00001d019597	3.50166	-1.59243	hyper_down	uncharacterized protein LOC100286200 precursor [Zea mays]
Zm00001d019624	1.4727	1.37365	hyper_up	hypothetical protein ZEAMMB73_Zm00001d019624 [Zea mays]
Zm00001d020185	1.01507	-1.5351	hyper_down	putative receptor-like protein kinase family protein precursor [Zea mays]
Zm00001d020234	1.06118	-1.27979	hyper_down	THO complex subunit 6 [Zea mays]
Zm00001d020524	1.6061	-1.71706	hyper_down	Zinc finger protein 346 [Zea mays]
Zm00001d020524	1.48172	-1.71706	hyper_down	Zinc finger protein 346 [Zea mays]
Zm00001d020614	1.31945	-5.32389	hyper_down	ZIM-transcription factor 28, partial [Zea mays]
Zm00001d020717	-1.09655	-1.98976	hypo_down	uncharacterized protein LOC100191697 precursor [Zea mays]
Zm00001d021019	-4.49775	-1.00241	hypo_down	Transcription factor bHLH62 [Zea mays]
Zm00001d021215	1.10247	-2.71339	hyper_down	uncharacterized protein LOC103633051 isoform X1 [Zea mays]
Zm00001d021221	-1.15982	-1.39515	hypo_down	Protein binding protein [Zea mays]
Zm00001d021529	-1.46039	1.55555	hypo_up	Protein C2-DOMAIN ABA-RELATED 4 [Zea mays]
Zm00001d021608	-4.6563	-9.22669	hypo_down	Rho GTPase-activating protein 7 [Zea mays]
Zm00001d021636	2.80719	1.71442	hyper_up	binding [Zea mays]
Zm00001d021689	-1.7986	2.60054	hypo_up	uncharacterized LOC100272959 isoform X2 [Zea mays]
Zm00001d021701	2.58455	-1.79877	hyper_down	unknown [Zea mays]
Zm00001d021752	1.20255	-1.35844	hyper_down	Equilibrative nucleotide transporter 2 [Zea mays]
Zm00001d021961	1.26449	1.73012	hyper_up	uncharacterized protein ache precursor [Zea mays]
Zm00001d021991	-6.41689	1.91953	hypo_up	nucleotide sugar transporter-KT 1 [Zea mays]
Zm00001d021991	-2.96014	1.91953	hypo_up	nucleotide sugar transporter-KT 1 [Zea mays]
Zm00001d022028	-1.07798	1.26134	hypo_up	MutS homolog1 [Zea mays]
Zm00001d022083	-1.43597	-1.40373	hypo_down	Mitochondrial import inner membrane translocase subunit Tim17 [Zea mays]
Zm00001d022092	4.69146	2.59337	hyper_up	flavonol 4-sulfotransferase [Zea mays]
Zm00001d022109	1.11155	-1.03394	hyper_down	Nuclear transcription factor Y subunit A-8 [Zea mays]
Zm00001d022182	1.14852	-2.00076	hyper_down	alpha/beta-Hydrolases superfamily protein, partial [Zea mays]
Zm00001d022190	2.24304	-1.28861	hyper_down	uncharacterized protein LOC100276089 isoform X1 [Zea mays]
Zm00001d022314	-2.2468	-1.08036	hypo_down	uncharacterized protein LOC100384760 [Zea mays]
Zm00001d022418	-1.69906	-1.12977	hypo_down	uncharacterized protein LOC103633536 [Zea mays]
Zm00001d008527	2.92707	-5.22601	hyper_down	hypothetical protein ZEAMMB73_Zm00001d008527 [Zea mays]
Zm00001d008585	-2.56491	2.3629	hypo_up	uncharacterized protein LOC100279755 precursor [Zea mays]
Zm00001d008631	-1.35937	-1.03614	hypo_down	probable LRR receptor-like serine/threonine-protein kinase At3g47570 [Zea mays]
Zm00001d008632	-6.18508	7.28979	hypo_up	probable LRR receptor-like serine/threonine-protein kinase At3g47570 [Zea mays]
Zm00001d008632	-6.87869	7.28979	hypo_up	probable LRR receptor-like serine/threonine-protein kinase At3g47570 [Zea mays]
Zm00001d008631	4.49258	-1.03614	hyper_down	probable LRR receptor-like serine/threonine-protein kinase At3g47570 [Zea mays]
Zm00001d008781	-4.71126	-4.5491	hypo_down	Phospholipase D Z [Zea mays]
Zm00001d008913	2.20691	5.20434	hyper_up	evolutionarily conserved C-terminal region 10 [Zea mays]
Zm00001d009084	-1.13442	1.72918	hypo_up	unknown [Zea mays]
Zm00001d009410	1.51999	1.26753	hyper_up	uncharacterized protein At4g29660 [Setaria italica]
Zm00001d009570	1.64824	5.89327	hyper_up	splicing factor U2af 38 kDa subunit isoform X1 [Zea mays]
Zm00001d010023	-3.54725	-2.0936	hypo_down	uncharacterized protein LOC100280066 isoform 1 [Zea mays]
Zm00001d010104	7.19266	2.47896	hyper_up	Ubiquinone biosynthesis O-methyltransferase mitochondrial [Zea mays]
Zm00001d010171	1.25724	1.07727	hyper_up	soluble inorganic pyrophosphatase [Zea mays]
Zm00001d010490	1.83028	1.95563	hyper_up	uncharacterized protein LOC103635747 isoform X1 [Zea mays]
Zm00001d010564	1.00377	-1.59009	hyper_down	Ypt/Rab-GAP domain of gyp1p superfamily protein [Zea mays]
Zm00001d010725	-4.76282	1.6654	hypo_up	uncharacterized protein LOC100217103 isoform X1 [Zea mays]
Zm00001d011099	-2.19314	1.16941	hypo_up	Methionine S-methyltransferase [Zea mays]
Zm00001d011628	-1.94824	-1.11223	hypo_down	LEAF RUST 10 DISEASE-RESISTANCE LOCUS RECEPTOR-LIKE PROTEIN KINASE-like 2.8 isoform X1 [Zea mays]
Zm00001d011830	1.29675	1.42999	hyper_up	uncharacterized protein LOC100193316 isoform 2 [Zea mays]
Zm00001d012407	1.13256	1.49409	hyper_up	triosephosphate isomerase, cytosolic [Zea mays]
Zm00001d012605	-2.92634	-2.93119	hypo_down	MRP interacting1 [Zea mays]
Zm00001d012610	7.24039	1.07464	hyper_up	USP family protein [Zea mays]
Zm00001d012682	-4.7416	-2.78006	hypo_down	Putative choline/ethanolamine kinase [Zea mays]
Zm00001d012686	-2.57317	-2.6167	hypo_down	hypothetical protein ZEAMMB73_Zm00001d012686 [Zea mays]
Zm00001d012690	1.12875	-2.64464	hyper_down	uncharacterized protein LOC100277011 [Zea mays]
Zm00001d008209	-1.29304	3.76741	hypo_up	Peptidyl-prolyl cis-trans isomerase [Zea mays]
Zm00001d008405	1.03702	-1.05965	hyper_down	Iron-sulfur assembly protein IscA-like 1 mitochondrial [Zea mays]
Zm00001d008498	2.57075	-1.31439	hyper_down	alanine-tRNA ligase [Zea mays]
Zm00001d008498	2.15341	-1.31439	hyper_down	alanine-tRNA ligase [Zea mays]
Zm00001d008700	-4.87522	-1.6293	hypo_down	vanishing tassel2 [Zea mays]
Zm00001d008870	1.21844	-1.48436	hyper_down	unknown [Zea mays]
Zm00001d008957	-2.27505	-1.38086	hypo_down	Indole-3-acetic acid-amido synthetase GH3.6 [Zea mays]
Zm00001d008957	3.82691	-1.38086	hyper_down	Indole-3-acetic acid-amido synthetase GH3.6 [Zea mays]
Zm00001d009425	-1.64408	-2.14863	hypo_down	uncharacterized protein LOC100277096 isoform X1 [Zea mays]
Zm00001d009549	2.57338	-1.15378	hyper_down	unknown [Zea mays]
Zm00001d010560	-1.80094	-2.10273	hypo_down	hypothetical protein ZEAMMB73_Zm00001d010560 [Zea mays]
Zm00001d010616	1.09175	-4.13785	hyper_down	probable WRKY transcription factor 62 [Zea mays]
Zm00001d011202	1.04045	-1.00677	hyper_down	probable protein phosphatase 2C 6 isoform X2 [Zea mays]
Zm00001d011418	3.42151	1.97929	hyper_up	putative cytochrome P450 superfamily protein precursor [Zea mays]
Zm00001d011969	1.71181	-1.01008	hyper_down	NAC domain-containing protein 68 [Zea mays]
Zm00001d012159	2.40347	-1.05302	hyper_down	uncharacterized protein LOC100381862 [Zea mays]
Zm00001d012420	-2.38697	2.37705	hypo_up	heat shock protein 1 [Zea mays]
Zm00001d012561	-1.1473	3.5332	hypo_up	cysteine proteinase inhibitor [Zea mays]
Zm00001d012632	-5.1181	-5.3044	hypo_down	NA
Zm00001d012644	1.41658	-2.448	hyper_down	F-box protein [Zea mays]
Zm00001d045179	1.44582	1.09751	hyper_up	uncharacterized LOC100381803 [Zea mays]
Zm00001d045342	1.78278	-3.35746	hyper_down	putative inactive cysteine synthase 2 isoform X1 [Zea mays]
Zm00001d045470	-1.44287	1.01018	hypo_up	arginine decarboxylase 1 [Zea mays]
Zm00001d045519	-1.33648	-2.38618	hypo_down	unknown [Zea mays]
Zm00001d045573	1.81372	-1.64634	hyper_down	uncharacterized protein LOC103654304 isoform X1 [Zea mays]
Zm00001d045873	-1.24997	-1.45062	hypo_down	Putative endo-1,4-beta-mannosidase family protein [Zea mays]
Zm00001d045948	1.62076	-2.00563	hyper_down	uncharacterized protein LOC103639942, partial [Zea mays]
Zm00001d045958	-5.13325	-5.34363	hypo_down	40S ribosomal protein S4-3 [Zea mays]
Zm00001d046223	2.30411	1.21268	hyper_up	putative POX domain/homeobox DNA-binding domain fami isoform 1 [Zea mays]
Zm00001d046261	-2.24122	-1.6923	hypo_down	thaumatin-like protein 1b [Zea mays]
Zm00001d046472	1.01971	-1.77188	hyper_down	Hemoglobin-like protein HbO [Zea mays]
Zm00001d046476	2.21961	-3.59304	hyper_down	uncharacterized LOC100191515 [Zea mays]
Zm00001d046476	-2.69802	-3.59304	hypo_down	uncharacterized LOC100191515 [Zea mays]
Zm00001d046655	-5.00785	-1.1558	hypo_down	protein STRUBBELIG-RECEPTOR FAMILY 8 isoform X1 [Zea mays]
Zm00001d046728	1.08548	-2.71104	hyper_down	VQ motif family protein [Zea mays]
Zm00001d046781	3.18602	3.23441	hyper_up	barley mlo defense gene homolog7 [Zea mays]
Zm00001d047201	-1.17837	2.00519	hypo_up	Serine carboxypeptidase-like 40 [Zea mays]
Zm00001d047242	1.28253	1.58207	hyper_up	uncharacterized protein LOC100286108 [Zea mays]
Zm00001d047358	4.39459	4.5611	hyper_up	peroxidase 5 [Zea mays]
Zm00001d047687	-1.06525	-1.43854	hypo_down	unknown [Zea mays]
Zm00001d047761	1.25493	-1.13889	hyper_down	Two-component response regulator-like APRR3 [Zea mays]
Zm00001d047763	1.17132	-1.07371	hyper_down	CDP-diacylglycerol--glycerol-3-phosphate 3-phosphatidyltransferase [Zea mays]
Zm00001d027196	-2.23199	-2.60074	hypo_down	NA
Zm00001d047854	1.16746	-1.05018	hyper_down	Os08g0389500 [Oryza sativa Japonica Group]
Zm00001d047942	-1.41875	-2.17505	hypo_down	actin-depolymerizing factor 5 [Zea mays]
Zm00001d047970	4.50059	1.62766	hyper_up	uncharacterized LOC100382994 precursor [Zea mays]
Zm00001d047989	1.02632	-1.74291	hyper_down	uncharacterized protein LOC100273778 [Zea mays]
Zm00001d047989	-6.21893	-1.74291	hypo_down	uncharacterized protein LOC100273778 [Zea mays]
Zm00001d047990	4.45509	-1.71323	hyper_down	putative receptor-like serine/threonine-protein kinase [Zea mays]
Zm00001d048006	1.34797	-1.94527	hyper_down	TPA_exp: putative phytosulfokine peptide precursor [Zea mays]
Zm00001d048092	-2.47669	-1.05461	hypo_down	uncharacterized protein LOC100191643 [Zea mays]
Zm00001d048150	-4.47495	-1.56085	hypo_down	Adenylyl-sulfate kinase [Zea mays]
Zm00001d048201	-3.4067	-1.4978	hypo_down	putative inositol-3-phosphate synthase [Zea mays]
Zm00001d048349	1.49034	1.27129	hyper_up	uncharacterized protein LOC103639546 [Zea mays]
Zm00001d045339	-2.02869	1.78605	hypo_up	trafficking protein particle complex subunit 4 [Zea mays]
Zm00001d045341	1.44928	1.6176	hyper_up	Pyridoxal-5'-phosphate-dependent enzyme family protein [Zea mays]
Zm00001d045341	1.72362	1.6176	hyper_up	Pyridoxal-5'-phosphate-dependent enzyme family protein [Zea mays]
Zm00001d045385	-2.61518	-4.04709	hypo_down	hypothetical protein ZEAMMB73_Zm00001d045385 [Zea mays]
Zm00001d045386	5.11503	-7.8131	hyper_down	unknown [Zea mays]
Zm00001d045518	2.05355	-1.10673	hyper_down	pentatricopeptide repeat-containing protein At5g08510 isoform X1 [Zea mays]
Zm00001d045518	3.05186	-1.10673	hyper_down	pentatricopeptide repeat-containing protein At5g08510 isoform X1 [Zea mays]
Zm00001d045557	2.428	-1.26597	hyper_down	uncharacterized protein LOC100383550 [Zea mays]
Zm00001d045557	1.84373	-1.26597	hyper_down	uncharacterized protein LOC100383550 [Zea mays]
Zm00001d045557	1.53354	-1.26597	hyper_down	uncharacterized protein LOC100383550 [Zea mays]
Zm00001d045673	1.07995	-1.1591	hyper_down	unknown [Zea mays]
Zm00001d045673	3.14454	-1.1591	hyper_down	unknown [Zea mays]
Zm00001d045893	2.10959	-1.23537	hyper_down	Retrovirus-related Pol polyprotein LINE-1 [Zea mays]
Zm00001d045975	1.14916	-1.05051	hyper_down	U-box domain-containing protein 6 isoform X2 [Zea mays]
Zm00001d046155	-3.18301	-2.89771	hypo_down	glucan endo-1,3-beta-glucosidase 1 precursor [Zea mays]
Zm00001d046182	3.15877	-1.57946	hyper_down	growth regulator [Zea mays]
Zm00001d046381	3.87332	-3.11235	hyper_down	hypothetical protein Zm00014a_023769 [Zea mays]
Zm00001d046434	-4.29444	-2.69388	hypo_down	Acyl-CoA-binding domain-containing protein 4 [Zea mays]
Zm00001d046492	1.26747	-1.21143	hyper_down	heme oxygenase 1 [Zea mays]
Zm00001d046802	1.59002	-1.17946	hyper_down	Serine/threonine-protein kinase [Zea mays]
Zm00001d047107	4.48291	-1.91267	hyper_down	uncharacterized protein LOC100275618 [Zea mays]
Zm00001d047207	-2.25697	-2.11049	hypo_down	copper-transporting ATPase PAA1 [Zea mays]
Zm00001d047208	1.35984	-3.03099	hyper_down	uncharacterized protein LOC100192836 [Zea mays]
Zm00001d027177	1.04253	-1.47345	hyper_down	putative transcriptional regulatory protein [Zea mays]
Zm00001d047340	1.1305	-1.82751	hyper_down	unknown [Zea mays]
Zm00001d047434	3.32786	-1.28981	hyper_down	unknown [Zea mays]
Zm00001d047526	4.18484	-1.18608	hyper_down	uncharacterized LOC100273998 precursor [Zea mays]
Zm00001d047539	-4.56167	-1.7012	hypo_down	uncharacterized protein LOC100381877 [Zea mays]
Zm00001d047625	-1.18397	3.58615	hypo_up	hypothetical protein ZEAMMB73_Zm00001d047625 [Zea mays]
Zm00001d047808	1.26114	-1.01526	hyper_down	initiator binding protein1 [Zea mays]
Zm00001d047821	-2.84229	-7.67929	hypo_down	hypothetical protein ZEAMMB73_Zm00001d047821 [Zea mays]
Zm00001d047882	-2.99691	-1.31132	hypo_down	ERAD-associated E3 ubiquitin-protein ligase component HRD3 [Zea mays]
Zm00001d047915	-5.07593	1.42557	hypo_up	UDP-glucuronate 4-epimerase 2 [Zea mays]
Zm00001d047979	1.52274	1.71784	hyper_up	Putative tetratricopeptide repeat domain containing family protein [Zea mays]
Zm00001d048090	-1.57129	1.27253	hypo_up	uncharacterized protein LOC100382011 [Zea mays]
Zm00001d048101	-2.2767	2.06271	hypo_up	unknown [Zea mays]
Zm00001d048127	1.80779	1.04689	hyper_up	unknown [Zea mays]
Zm00001d048171	1.37105	-1.14221	hyper_down	Protein CLT2 chloroplastic [Zea mays]
Zm00001d048198	-1.1848	-2.2689	hypo_down	protein yippee-like OJ1003C07.11 [Zea mays]
Zm00001d048214	-4.35317	-3.85251	hypo_down	uncharacterized protein LOC100216576 [Zea mays]
Zm00001d048471	1.29408	-1.62491	hyper_down	uncharacterized protein LOC100284833 isoform X1 [Zea mays]
