# Supplementary material for: Potyviruses recruit host eIF4A3 to block m6A-mediated RNA decay by steric hindrance of viral RNA methylation in plants
Source: Nucleic Acids Res. 2026 Jan 8;54(1):gkaf1432. doi: 10.1093/nar/gkaf1432 (PMC12781882; doi:10.1093/nar/gkaf1432)
Supplement: gkaf1432_Supplemental_Files [file gkaf1432_supplemental_files.zip › Supplementray Table S3.xlsx]

## Sheet: Supplementray Table S3
Supplementray Table S3. The m6A modification proportion of A6556 on SCMV genomic RNA.
read_id	forward_read_position	ref_position	chrom	mod_strand	ref_strand	ref_mod_strand	fw_soft_clipped_start	fw_soft_clipped_end	read_length	mod_qual	mod_code	base_qual	ref_kmer	query_kmer	canonical_base	modified_primary_base	inferred	flag	polya_length
faa8f57a-46f6-4e6d-9836-73f43db9005d	1366	6555	AY042184.1	+	+	+	0	2	4367	0.998047	a	41	GGACA	GGACA	A	A	FALSE	0	39
0a986994-1b91-4691-b51c-175a09d1eca7	1271	6555	AY042184.1	+	+	+	0	31	4332	0.994141	a	8	GGACA	GGACT	A	A	FALSE	0	90
d0a12259-1c8e-417e-95ae-75ef26ae8126	158	6555	AY042184.1	+	+	+	0	2	3121	0.994141	a	35	GGACA	GGACA	A	A	FALSE	0	44
e61f4803-27ee-45e7-8db1-76b6109df3f8	724	6555	AY042184.1	+	+	+	0	26	3793	0.990234	a	38	GGACA	GGACA	A	A	FALSE	0	48
b2bf34a6-6d59-46c2-9524-99626a4433ab	123	6555	AY042184.1	+	+	+	1	2	3112	0.990234	a	7	GGACA	GGAGC	A	A	FALSE	0	46
cfc6839b-3cfa-41c1-a5e3-f07f2724f758	566	6555	AY042184.1	+	+	+	0	3	3524	0.982422	a	29	GGACA	GGACA	A	A	FALSE	0	45
cf024f16-05c7-4247-af73-b9d9112ec762	1977	6555	AY042184.1	+	+	+	0	29	5022	0.978516	a	33	GGACA	GGACA	A	A	FALSE	0	82
29a9ced9-dee0-4957-ac03-ff29070cf30e	1329	6555	AY042184.1	+	+	+	0	2	4334	0.978516	a	9	GGACA	GGATA	A	A	FALSE	0	43
36500801-b1d9-497f-9436-634d144cad58	283	6555	AY042184.1	+	+	+	0	2	3283	0.978516	a	38	GGACA	GGACA	A	A	FALSE	0	87
22e0e59d-7d2f-4798-afe1-1a992b9f23da	428	6555	AY042184.1	+	+	+	0	2	3427	0.970703	a	13	GGACA	GGACA	A	A	FALSE	0	70
8cf60af2-fc6f-41db-ae86-3589236e0ecc	381	6555	AY042184.1	+	+	+	2	20	3442	0.966797	a	11	GGACA	AGACA	A	A	FALSE	0	61
5f019063-39f5-4c97-ad32-90c8cdab858f	4	6555	AY042184.1	+	+	+	2	2	3033	0.962891	a	29	GGACA	GGACA	A	A	FALSE	0	22
5587fa27-91e4-464b-b617-60c69ea5cb8b	3601	6555	AY042184.1	+	+	+	0	2	6605	0.955078	a	37	GGACA	GGACA	A	A	FALSE	0	48
3577ec29-09a2-47a5-b246-b40030c2d69d	521	6555	AY042184.1	+	+	+	0	2	3515	0.955078	a	36	GGACA	GGACA	A	A	FALSE	0	38
c2a8f6cc-8a69-443b-a490-08574a3b68e8	5659	6555	AY042184.1	+	+	+	0	2	8776	0.951172	a	40	GGACA	GGACA	A	A	FALSE	0	52
5daa0fd6-e82b-4d4e-9e87-de619ceef056	3659	6555	AY042184.1	+	+	+	1	2	6512	0.951172	a	28	GGACA	AGACA	A	A	FALSE	0	16
d3e2397d-84f3-41fb-a763-05798e50749e	1060	6555	AY042184.1	+	+	+	0	2	4057	0.943359	a	34	GGACA	GGACA	A	A	FALSE	0	17
f54e38ca-0fe4-4470-8a82-931ce0eee298	72	6555	AY042184.1	+	+	+	0	2	3071	0.943359	a	32	GGACA	AGACA	A	A	FALSE	0	28
485c5f03-3b7f-4d7f-a536-aec5326b2ab7	2039	6555	AY042184.1	+	+	+	3	0	5084	0.939453	a	30	GGACA	GGACA	A	A	FALSE	0	75
44c0e8fe-3741-425e-8938-99930a2114c3	5242	6555	AY042184.1	+	+	+	762	50	8334	0.935547	a	39	GGACA	GGACA	A	A	FALSE	0	113
a823d212-34f7-42a9-a0bb-957102d3df77	378	6555	AY042184.1	+	+	+	0	2	3366	0.935547	a	33	GGACA	GGACA	A	A	FALSE	0	54
fcdfe15c-ea4f-47e3-a05d-13d8dec945fd	1015	6555	AY042184.1	+	+	+	0	37	4100	0.916016	a	15	GGACA	GGACA	A	A	FALSE	0	59
470143f3-0e2f-4149-b122-e3862db80ba7	55	6555	AY042184.1	+	+	+	3	2	3062	0.916016	a	36	GGACA	GGACA	A	A	FALSE	0	41
5ecf0773-077e-4ea8-a3fc-87ee3d8fdb88	1820	6555	AY042184.1	+	+	+	0	2	4768	0.912109	a	30	GGACA	GGACA	A	A	FALSE	0	52
dd1e54dd-6a06-4502-ae17-61c8ab3b00d3	1536	6555	AY042184.1	+	+	+	0	2	4531	0.912109	a	45	GGACA	GGACA	A	A	FALSE	0	66
6526d139-5b44-46e8-944f-b0770b3eb0f1	2867	6555	AY042184.1	+	+	+	1	32	5845	0.908203	a	10	GGACA	GGACT	A	A	FALSE	0	84
f450a389-d655-4280-a24c-3d3a48fbbd26	1530	6555	AY042184.1	+	+	+	0	2	4524	0.904297	a	38	GGACA	GGACA	A	A	FALSE	0	75
8e903c3c-451c-434d-b4a7-f35374ce0182	938	6555	AY042184.1	+	+	+	4	2	3869	0.904297	a	25	GGACA	GGACA	A	A	FALSE	0	58
a9db1c48-a6a9-4c39-9bef-a5495ccd329e	2174	6555	AY042184.1	+	+	+	0	17	5168	0.900391	a	34	GGACA	AGACA	A	A	FALSE	0	20
6c90c5fb-53de-4d6e-adda-33955ce349c3	744	6555	AY042184.1	+	+	+	0	30	3731	0.900391	a	30	GGACA	GGACA	A	A	FALSE	0	35
3b65e6e7-07d2-49c6-9414-6b38ec21a7e7	450	6555	AY042184.1	+	+	+	0	2	3448	0.900391	a	38	GGACA	GGACA	A	A	FALSE	0	44
f38b08ba-9db4-4d3d-80f4-15584f065e55	192	6555	AY042184.1	+	+	+	0	4	3117	0.896484	a	13	GGACA	AGACT	A	A	FALSE	0	0
546bd3a9-2320-4f8c-9c42-1cf71d587ab0	666	6555	AY042184.1	+	+	+	3	2	3680	0.892578	a	4	GGACA	GGAGC	A	A	FALSE	0	45
e26c1472-de41-436c-9129-a1949b36dab5	366	6555	AY042184.1	+	+	+	0	2	3371	0.892578	a	39	GGACA	GGACA	A	A	FALSE	0	98
92d1cb26-bd2e-4857-a4a6-24bf871ab7ea	9	6555	AY042184.1	+	+	+	7	2	3001	0.873047	a	32	GGACA	GGACA	A	A	FALSE	0	76
f07dd225-944b-4cb6-a4ed-8f6555ad4fa1	501	6555	AY042184.1	+	+	+	1	56	3597	0.869141	a	7	GGACA	GGACT	A	A	FALSE	0	117
0e916581-f477-4c9d-946e-b2219f12faad	46	6555	AY042184.1	+	+	+	0	67	3092	0.865234	a	45	GGACA	GGACA	A	A	FALSE	0	52
8f67bcb4-8729-4845-9204-08db4fa8bbaa	785	6555	AY042184.1	+	+	+	1	2	3768	0.861328	a	36	GGACA	GGACA	A	A	FALSE	0	42
e3b96abf-469b-47b8-954e-e06fa5609474	795	6555	AY042184.1	+	+	+	8	2	3787	0.849609	a	29	GGACA	GGACA	A	A	FALSE	0	51
d08ffad0-4ce5-48a0-8f2b-189f46da42ed	242	6555	AY042184.1	+	+	+	0	4	3248	0.849609	a	9	GGACA	GGACA	A	A	FALSE	0	24
56db46c5-957c-4b06-ab6c-1624bc22d909	6651	6555	AY042184.1	+	+	+	173	16	9698	0.845703	a	15	GGACA	GGACA	A	A	FALSE	0	60
299a7dcb-50f6-4f69-bed0-e83b3abdedd4	69	6555	AY042184.1	+	+	+	0	2	3058	0.833984	a	7	GGACA	TGATA	A	A	FALSE	0	45
7283f1f1-5aff-4153-908d-8ae57a672f3f	1081	6555	AY042184.1	+	+	+	0	67	4189	0.826172	a	26	GGACA	GGACA	A	A	FALSE	0	143
4acd048c-f22a-4199-a257-22a087aeeeac	206	6555	AY042184.1	+	+	+	0	2	3202	0.818359	a	39	GGACA	GGACA	A	A	FALSE	0	78
b9495be5-2425-40d2-94e7-939167d95859	860	6555	AY042184.1	+	+	+	0	2	3860	0.810547	a	8	GGACA	GGACT	A	A	FALSE	0	58
63d639c4-f27d-46d8-a003-711d62278124	182	6555	AY042184.1	+	+	+	0	2	3166	0.810547	a	42	GGACA	GGACA	A	A	FALSE	0	60
5b33f302-ac03-4bfe-b87f-452bfc8e4fdf	2542	6555	AY042184.1	+	+	+	0	2	5446	0.779297	a	39	GGACA	GGACA	A	A	FALSE	0	70
7e582145-f64f-4d65-b999-d51cf973f997	1263	6555	AY042184.1	+	+	+	4	63	4251	0.775391	a	30	GGACA	GGACA	A	A	FALSE	0	129
a6f6c52e-d31c-4219-88aa-0464635a8e48	2	6555	AY042184.1	+	+	+	0	2	2997	0.771484	a	22	GGACA	GGACA	A	A	FALSE	0	43
9c75d35c-eb45-4728-96a1-d500a8ce7761	173	6555	AY042184.1	+	+	+	0	2	3165	0.767578	a	35	GGACA	GGACA	A	A	FALSE	0	71
ed022a03-a50c-46ab-90be-cc3f90e4fb25	6689	6555	AY042184.1	+	+	+	146	2	9677	0.751953	a	30	GGACA	GGACA	A	A	FALSE	0	45
30039143-a185-40cf-bf5a-a67f36d68d31	134	6555	AY042184.1	+	+	+	0	2	3139	0.751953	a	35	GGACA	GGACA	A	A	FALSE	0	24
115d576a-8b28-4e40-aefc-a882cd011850	1840	6555	AY042184.1	+	+	+	1	27	4857	0.748047	a	4	GGACA	AGACC	A	A	FALSE	0	72
226f3d2a-e9dc-4776-afa6-92e9b394d75e	1421	6555	AY042184.1	+	+	+	0	2	4426	0.744141	a	34	GGACA	GGACA	A	A	FALSE	0	48
c688ef01-1e69-4817-9d74-628bc6da5de7	135	6555	AY042184.1	+	+	+	1	2	3139	0.740234	a	38	GGACA	GGACA	A	A	FALSE	0	58
bd2d7ad1-02fc-4272-89c9-0eca758dcaf6	288	6555	AY042184.1	+	+	+	0	2	3285	0.736328	a	16	GGACA	CGACA	A	A	FALSE	0	64
d09d8226-ee07-43ae-b027-0b1ebe796ccf	127	6555	AY042184.1	+	+	+	0	2	3123	0.728516	a	31	GGACA	GGACA	A	A	FALSE	0	18
19615f7e-df27-431a-a056-ac8a8594afac	978	6555	AY042184.1	+	+	+	0	14	3962	0.724609	a	36	GGACA	GGACA	A	A	FALSE	0	12
7b78316a-9b47-4677-85c8-2e9ce93055f2	682	6555	AY042184.1	+	+	+	0	19	3741	0.720703	a	22	GGACA	GGACA	A	A	FALSE	0	42
4a745e2b-eef1-40ef-9d41-c019ae20374b	1996	6555	AY042184.1	+	+	+	0	79	5117	0.716797	a	38	GGACA	AGACA	A	A	FALSE	0	172
ff614474-1a96-40e8-bc19-d17075a31d5b	2737	6555	AY042184.1	+	+	+	0	84	5862	0.712891	a	10	GGACA	GGACA	A	A	FALSE	0	161
550ed697-ff52-4662-bc65-a2876641f2e3	1	6555	AY042184.1	+	+	+	0	2	2990	0.712891	a	21	GGACA	GGACA	A	A	FALSE	0	26
1eba65f3-acb1-4113-a555-6ffa69d3b981	2611	6555	AY042184.1	+	+	+	3	2	5614	0.705078	a	34	GGACA	GGACA	A	A	FALSE	0	34
c281b0f9-68ab-4514-a46f-6822a3d24496	60	6555	AY042184.1	+	+	+	0	2	3059	0.701172	a	37	GGACA	GGACA	A	A	FALSE	0	69
3aa21e93-ccd1-40fd-a89e-39739867e196	45	6555	AY042184.1	+	+	+	1	2	3045	0.701172	a	38	GGACA	GGACA	A	A	FALSE	0	35
7d6b581e-37aa-49fb-871d-3da858efdb31	3681	6555	AY042184.1	+	+	+	2	2	6680	0.697266	a	14	GGACA	TGACA	A	A	FALSE	0	68
50f848d5-260e-4225-87ed-b2fd512ee193	1263	6555	AY042184.1	+	+	+	35	461	4132	0.697266	a	8	GGACA	GAACA	A	A	FALSE	0	74
e92ba77b-2890-4030-9402-9a21638850e1	494	6555	AY042184.1	+	+	+	0	2	3478	0.693359	a	39	GGACA	GGACA	A	A	FALSE	0	76
fe846f7b-155e-4d05-9e68-e0bc8dd2bc2e	3	6555	AY042184.1	+	+	+	2	2	2990	0.693359	a	7	GGACA	TGACA	A	A	FALSE	0	32
950be436-fd1c-4c48-968f-375263a8f745	750	6555	AY042184.1	+	+	+	0	2	3754	0.689453	a	34	GGACA	GGACA	A	A	FALSE	0	86
18b2caf9-f1c2-4328-9512-16027879f141	3975	6555	AY042184.1	+	+	+	0	48	7014	0.685547	a	11	GGACA	GTATA	A	A	FALSE	0	72
3c965136-1d65-4384-a7bb-366005449654	935	6555	AY042184.1	+	+	+	2	30	3995	0.677734	a	29	GGACA	GGACA	A	A	FALSE	0	69
05386b47-58a6-4ff1-9652-087e617e2235	1	6555	AY042184.1	+	+	+	0	2	2990	0.669922	a	32	GGACA	GGACA	A	A	FALSE	0	26
0bfa93c5-f376-41d9-8b96-71b72e868250	177	6555	AY042184.1	+	+	+	0	2	3126	0.666016	a	11	GGACA	GGACA	A	A	FALSE	0	41
776669ae-a5ab-498a-975b-c433d16d8e49	1627	6555	AY042184.1	+	+	+	0	4	4652	0.662109	a	21	GGACA	GGACA	A	A	FALSE	0	49
dab6ebff-1a3c-4d30-886e-bb61ecd000b4	1974	6555	AY042184.1	+	+	+	0	38	5049	0.650391	a	37	GGACA	GGACA	A	A	FALSE	0	63
7cb0d28c-cae2-4b72-83bb-d31a54f2195b	334	6555	AY042184.1	+	+	+	0	4	3362	0.650391	a	41	GGACA	GGACA	A	A	FALSE	0	25
d0fe2fff-d907-47c6-8f72-4499a8f7226c	3830	6555	AY042184.1	+	+	+	0	2	6830	0.638672	a	36	GGACA	GGACA	A	A	FALSE	0	35
25bcf738-6f00-4244-8aff-b71ed2f66882	1598	6555	AY042184.1	+	+	+	0	2	4593	0.626953	a	41	GGACA	GGACA	A	A	FALSE	0	95
86904e0e-58a7-403d-9fdf-24f7233fefd7	227	6555	AY042184.1	+	+	+	4	2	3127	0.626953	a	6	GGACA	GGATT	A	A	FALSE	0	54
2b074302-f1fa-41e5-a591-a839753e5ed8	4	6555	AY042184.1	+	+	+	2	21	3058	0.626953	a	19	GGACA	GGACA	A	A	FALSE	0	47
99230ebb-01f5-4e1a-95b4-913c9fbfbf28	421	6555	AY042184.1	+	+	+	0	31	3451	0.623047	a	40	GGACA	GGACA	A	A	FALSE	0	59
924dfca4-8c76-46bc-b7b4-165957cfcc7e	554	6555	AY042184.1	+	+	+	3	2	3531	0.615234	a	36	GGACA	GGACA	A	A	FALSE	0	49
cb4c938e-230a-4a34-84e8-6d5f037c3e83	2971	6555	AY042184.1	+	+	+	1	2	5966	0.611328	a	29	GGACA	GGACA	A	A	FALSE	0	22
16b69219-22a7-4324-9a6d-d7e4dab134d3	1657	6555	AY042184.1	+	+	+	4	2	4685	0.611328	a	21	GGACA	AGACA	A	A	FALSE	0	36
19a5fbe4-da71-439f-a803-aeb289ae316c	467	6555	AY042184.1	+	+	+	0	2	3466	0.607422	a	38	GGACA	GGACA	A	A	FALSE	0	62
fbe2ac51-15ef-4d9c-877e-3778ac2d4600	277	6555	AY042184.1	+	+	+	0	2	3212	0.603516	a	40	GGACA	GGACA	A	A	FALSE	0	43
0c8530d6-67d3-415b-8995-574220d139c9	6702	6555	AY042184.1	+	+	+	166	2	9704	0.599609	a	40	GGACA	GGACA	A	A	FALSE	0	38
01203b4b-880f-4cec-83a3-a6643ae3f93b	655	6555	AY042184.1	+	+	+	0	55	3728	0.595703	a	14	GGACA	GGACA	A	A	FALSE	0	134
11f56487-9f8f-4731-a815-2c9c4b6a6cfd	2962	6555	AY042184.1	+	+	+	8	17	5923	0.591797	a	7	GGACA	GTACT	A	A	FALSE	0	113
17c1d731-1bad-4954-aec0-dc50218e2962	1897	6555	AY042184.1	+	+	+	0	16	4943	0.587891	a	30	GGACA	GGACA	A	A	FALSE	0	53
c10f53a8-759d-4385-8f5c-110648e905f6	1620	6555	AY042184.1	+	+	+	0	2	4607	0.580078	a	40	GGACA	GGACA	A	A	FALSE	0	58
3cb92af8-a5b2-4f37-a3f7-eb00fc61806b	483	6555	AY042184.1	+	+	+	2	2	3430	0.576172	a	34	GGACA	GGACA	A	A	FALSE	0	46
b2d96ad0-0c4e-47cd-9a1c-db63ec483ee9	1184	6555	AY042184.1	+	+	+	5	27	4178	0.572266	a	27	GGACA	GGACA	A	A	FALSE	0	64
3a5775ee-198c-48f3-9384-6206978ba026	666	6555	AY042184.1	+	+	+	0	345	3631	0.568359	a	6	GGACA	GGACA	A	A	FALSE	0	50
df409897-a38b-45d1-99f5-9f140406c84a	134	6555	AY042184.1	+	+	+	0	2	3096	0.564453	a	37	GGACA	GGACA	A	A	FALSE	0	64
a38ae78f-4506-4a12-92db-f47908ca0ac0	1923	6555	AY042184.1	+	+	+	5	2	4918	0.552734	a	16	GGACA	AGACA	A	A	FALSE	0	43
219321a0-2811-4c46-9da2-10ebe7ee3046	2201	6555	AY042184.1	+	+	+	6	2	5208	0.548828	a	27	GGACA	GGACA	A	A	FALSE	0	60
007f8b37-41d2-427d-9cf5-39800de71b99	2082	6555	AY042184.1	+	+	+	0	23	5119	0.548828	a	34	GGACA	GGACA	A	A	FALSE	0	78
b77c644a-ec4d-4144-bfa7-407602500ed0	2106	6555	AY042184.1	+	+	+	0	29	5166	0.544922	a	27	GGACA	AGACA	A	A	FALSE	0	89
e9845c20-88dc-4f3b-a9d7-8fccd50633c8	156	6555	AY042184.1	+	+	+	0	44	3282	0.537109	a	36	GGACA	GGACA	A	A	FALSE	0	99
d8ef3c2c-5bc4-46e9-973b-a36f8e2af851	1	6555	AY042184.1	+	+	+	0	2	2998	0.537109	a	10	GGACA	GGACA	A	A	FALSE	0	57
7ce35e8e-837b-4a2e-80e2-d79d05d4ff24	1736	6555	AY042184.1	+	+	+	3	60	4864	0.533203	a	35	GGACA	GGACA	A	A	FALSE	0	89
d22714f3-bb94-47e8-9bb2-5c0314177be3	3146	6555	AY042184.1	+	+	+	0	42	6228	0.525391	a	36	GGACA	GGACA	A	A	FALSE	0	99
baf3e0e8-57b0-4256-bc36-df3531c20952	119	6555	AY042184.1	+	+	+	1	0	3080	0.525391	a	2	GGACA	TGACC	A	A	FALSE	0	0
816f0ad1-5c0f-4eff-ab1d-6f3dc21620d3	345	6555	AY042184.1	+	+	+	237	2	3347	0.521484	a	33	GGACA	GGACA	A	A	FALSE	0	63
8fc06247-233a-467b-ab90-f7951a64ca52	1896	6555	AY042184.1	+	+	+	1	2	4891	0.517578	a	40	GGACA	GGACA	A	A	FALSE	0	55
ed649003-6931-43f9-860d-713f5c85c101	155	6555	AY042184.1	+	+	+	0	2	3145	0.517578	a	5	GGACA	CAACA	A	A	FALSE	0	31
5d9c6ff5-2060-4ddc-b767-f359a660dd07	1412	6555	AY042184.1	+	+	+	0	36	4486	0.513672	a	37	GGACA	GGACA	A	A	FALSE	0	111
87f98b2c-a35d-4064-9c8d-ab675b9985b2	292	6555	AY042184.1	+	+	+	6	0	3317	0.509766	a	42	GGACA	GGACA	A	A	FALSE	0	60
3afe5beb-fd04-4de6-ad3b-6a3bdc8c6ab2	1	6555	AY042184.1	+	+	+	0	2	3002	0.505859	a	20	GGACA	GGACA	A	A	FALSE	0	91
10ec9ab6-2ac2-42e0-9efc-e052da9e23d6	4635	6555	AY042184.1	+	+	+	0	2	7627	0.501953	a	25	GGACA	GGACA	A	A	FALSE	0	26
3e79c1b0-d98e-4ff5-bb16-a3aafa8dfdac	316	6555	AY042184.1	+	+	+	1	192	3479	0.498047	a	13	GGACA	GGACA	A	A	FALSE	0	293
ca5e8860-b61d-4ffb-b299-258ee8435272	997	6555	AY042184.1	+	+	+	1	39	4073	0.494141	a	38	GGACA	GGACA	A	A	FALSE	0	60
fef53b97-5db1-406c-87c2-b13039db3433	995	6555	AY042184.1	+	+	+	1	52	4020	0.490234	a	40	GGACA	GGACA	A	A	FALSE	0	177
5d32bfc6-1771-48e6-ae1f-aee5fd481f83	700	6555	AY042184.1	+	+	+	0	72	3813	0.490234	a	23	GGACA	CTACA	A	A	FALSE	0	147
c97bea86-8286-46ac-9c74-842452f2cdd3	2	6555	AY042184.1	+	+	+	0	37	3070	0.490234	a	10	GGACA	GGACA	A	A	FALSE	0	105
fe3817eb-f273-40f4-af49-c4ed440e3c37	1971	6555	AY042184.1	+	+	+	1	2	4980	0.482422	a	24	GGACA	GGACA	A	A	FALSE	0	69
dd7a8bf9-0d72-453c-a6f7-363ad7cddcbb	632	6555	AY042184.1	+	+	+	1	69	3736	0.482422	a	39	GGACA	GGACA	A	A	FALSE	0	124
19b5aae7-564a-4f0d-a01c-24d90d9d89f3	144	6555	AY042184.1	+	+	+	0	2	3141	0.482422	a	8	GGACA	GGATA	A	A	FALSE	0	43
bcf2c1e1-ce38-4ebb-a881-03dc5b93e8a3	6698	6555	AY042184.1	+	+	+	157	2	9704	0.478516	a	37	GGACA	GGACA	A	A	FALSE	0	64
e2855aa5-e98b-4c0b-96c0-8fcea23024da	826	6555	AY042184.1	+	+	+	2	2	3818	0.478516	a	36	GGACA	GGACA	A	A	FALSE	0	16
1e18d35a-d47d-4af9-898f-89d9bafb727c	501	6555	AY042184.1	+	+	+	0	2	3432	0.478516	a	17	GGACA	AGACA	A	A	FALSE	0	58
de4afcf2-7345-4868-915e-7ae5bf2820c5	802	6555	AY042184.1	+	+	+	2	88	3931	0.474609	a	40	GGACA	GGACA	A	A	FALSE	0	177
5533a8a6-d1f4-4abf-a217-c5d9dbf978f8	503	6555	AY042184.1	+	+	+	3	2	3499	0.474609	a	34	GGACA	GGACA	A	A	FALSE	0	106
6c6f2253-b048-4975-a6fc-3acc35142156	80	6555	AY042184.1	+	+	+	0	2	2968	0.474609	a	25	GGACA	AGACA	A	A	FALSE	0	41
0a9e6d28-e9a7-42f5-868a-acc21a227baa	11	6555	AY042184.1	+	+	+	9	2	3030	0.474609	a	33	GGACA	GGACA	A	A	FALSE	0	29
cd9c7eae-250c-4a02-a6cd-8b20919c10d5	2296	6555	AY042184.1	+	+	+	0	15	5356	0.470703	a	34	GGACA	GGACA	A	A	FALSE	0	79
5709d3c5-fa08-4d5b-b221-cb4bad7c28f0	1682	6555	AY042184.1	+	+	+	1	9	4675	0.470703	a	14	GGACA	GGACA	A	A	FALSE	0	18
8f2726a6-28f8-47a4-b460-a29eed7704e1	1237	6555	AY042184.1	+	+	+	0	0	4194	0.470703	a	4	GGACA	GTACG	A	A	FALSE	0	63
bed30160-93c0-4cde-80a1-14bf18a144e3	967	6555	AY042184.1	+	+	+	0	2	3968	0.458984	a	35	GGACA	GGACA	A	A	FALSE	0	74
4bf1a548-d68b-46b8-8c98-b4ae793f236e	922	6555	AY042184.1	+	+	+	0	2	3939	0.455078	a	37	GGACA	GGACA	A	A	FALSE	0	36
491f2fec-d500-4e35-b4a7-bba90f9a3e2b	964	6555	AY042184.1	+	+	+	1	2	3900	0.451172	a	32	GGACA	GGACA	A	A	FALSE	0	81
095323e5-965f-4086-82f1-393feb80d8a1	643	6555	AY042184.1	+	+	+	0	61	3742	0.447266	a	4	GGACA	GGAAA	A	A	FALSE	0	136
b93fef98-79bb-4ee9-9d16-8afbbfd526cd	1295	6555	AY042184.1	+	+	+	0	2	4294	0.439453	a	40	GGACA	GGACA	A	A	FALSE	0	61
32e4c711-eacd-4160-844a-12ba744b9c03	734	6555	AY042184.1	+	+	+	1	2	3684	0.439453	a	11	GGACA	AGACA	A	A	FALSE	0	59
abbbc48a-0957-4c1d-8ba9-183fcfd56a52	105	6555	AY042184.1	+	+	+	6	30	3130	0.439453	a	13	GGACA	GGACA	A	A	FALSE	0	29
003909ed-4843-4355-adb5-9cd848fe0305	2311	6555	AY042184.1	+	+	+	1	2	5307	0.435547	a	37	GGACA	GGACA	A	A	FALSE	0	37
fb275cd3-5ab8-4747-873c-fb7da7bf32c5	199	6555	AY042184.1	+	+	+	0	157	2830	0.435547	a	35	GGACA	GGACA	A	A	FALSE	0	67
f674071c-d389-4e44-b5ca-fc0be1253f02	1348	6555	AY042184.1	+	+	+	0	2	4350	0.431641	a	35	GGACA	GGACA	A	A	FALSE	0	75
75ef9912-e25e-42c7-964d-82e424ac9d2f	1023	6555	AY042184.1	+	+	+	0	61	4125	0.431641	a	40	GGACA	GGACA	A	A	FALSE	0	142
01b78ae0-b334-45ad-aabd-804a2c757e8e	637	6555	AY042184.1	+	+	+	4	2	3628	0.431641	a	34	GGACA	GGACA	A	A	FALSE	0	32
11821a48-ec50-43d1-8195-486bfdc05ca9	238	6555	AY042184.1	+	+	+	1	2	3229	0.427734	a	7	GGACA	GGAAT	A	A	FALSE	0	17
9a296031-237a-4c26-9b21-837002b49dec	3045	6555	AY042184.1	+	+	+	0	68	6093	0.419922	a	39	GGACA	GGACA	A	A	FALSE	0	74
a5dd804f-12d8-41b8-934b-bddc2b11d0b8	775	6555	AY042184.1	+	+	+	0	2	3775	0.419922	a	39	GGACA	GGACA	A	A	FALSE	0	49
9d8eb095-1a8e-41a6-9539-b7c96fa8dd6b	544	6555	AY042184.1	+	+	+	0	2	3547	0.416016	a	8	GGACA	GGACA	A	A	FALSE	0	97
9eb83b38-f5c3-406b-a0a3-017efd52a2a9	397	6555	AY042184.1	+	+	+	0	2	3396	0.416016	a	37	GGACA	GGACA	A	A	FALSE	0	45
9036ad0a-50f1-47c7-9d44-d2a7ad6e4829	244	6555	AY042184.1	+	+	+	0	9	3262	0.416016	a	20	GGACA	CCACA	A	A	FALSE	0	59
2c0897cd-3a5c-4aef-806c-b2f84f06bb6a	3338	6555	AY042184.1	+	+	+	0	2	6358	0.412109	a	5	GGACA	GGAAC	A	A	FALSE	0	87
21b1b521-1d7e-44be-b131-bcdaeed99b97	44	6555	AY042184.1	+	+	+	1	2	2993	0.408203	a	12	GGACA	GGACA	A	A	FALSE	0	19
ce866511-7a9a-4c1d-b792-c778ab2982c5	2934	6555	AY042184.1	+	+	+	13	73	6038	0.404297	a	29	GGACA	GGACA	A	A	FALSE	0	139
0e48b392-36d4-4b7a-a37c-776e7e3c0882	2480	6555	AY042184.1	+	+	+	2	39	5553	0.404297	a	4	GGACA	GGATT	A	A	FALSE	0	74
42d9ee18-d8d8-4b72-a17c-dc905972bad4	1139	6555	AY042184.1	+	+	+	2	2	4145	0.400391	a	34	GGACA	GGACA	A	A	FALSE	0	19
f525cdfe-9569-44ef-8130-3b7cf26caec3	335	6555	AY042184.1	+	+	+	0	2	3341	0.400391	a	28	GGACA	GGACA	A	A	FALSE	0	84
e37c1608-1f1b-4da2-81a1-9977b64cfc18	1	6555	AY042184.1	+	+	+	0	3	3025	0.400391	a	21	GGACA	GGACA	A	A	FALSE	0	56
c369602d-8768-4d96-b567-402a5ebde012	3106	6555	AY042184.1	+	+	+	1	22	6167	0.396484	a	5	GGACA	GGAGC	A	A	FALSE	0	40
313d940b-fbdb-4e81-9d81-210064a5f9ce	2601	6555	AY042184.1	+	+	+	1671	2	5586	0.396484	a	40	GGACA	GGACA	A	A	FALSE	0	81
a6d1a1ac-8cb5-49d2-aad3-e7d7c23b36ee	387	6555	AY042184.1	+	+	+	3	34	3418	0.396484	a	23	GGACA	GGACA	A	A	FALSE	0	60
d3e2d688-cf35-4921-8395-93f18beae702	77	6555	AY042184.1	+	+	+	0	44	3148	0.396484	a	5	GGACA	TTAGC	A	A	FALSE	0	61
4b38a04a-86e4-49c5-8d66-64c9c7a91ea9	642	6555	AY042184.1	+	+	+	1	0	3676	0.388672	a	36	GGACA	GGACA	A	A	FALSE	0	53
eb654501-02e1-4704-87a0-3792df2f41c9	946	6555	AY042184.1	+	+	+	0	2	3938	0.384766	a	45	GGACA	GGACA	A	A	FALSE	0	65
9d474013-8856-4e90-9bf2-23ae9a5d00fc	761	6555	AY042184.1	+	+	+	0	15	3759	0.380859	a	28	GGACA	GGACA	A	A	FALSE	0	28
0f32f1e4-d966-4610-903e-134dd51f0fe3	186	6555	AY042184.1	+	+	+	1	35	3214	0.376953	a	42	GGACA	GGACA	A	A	FALSE	0	72
c7199359-e2b6-4fc5-81b6-80d506744514	16	6555	AY042184.1	+	+	+	0	54	3100	0.376953	a	36	GGACA	GGACA	A	A	FALSE	0	101
a4994bea-c429-44ff-89b6-5d9d821d44d9	2092	6555	AY042184.1	+	+	+	340	639	4800	0.373047	a	19	GGACA	GAAGA	A	A	FALSE	0	60
7a46785f-088b-454e-b478-457c1516a6d4	848	6555	AY042184.1	+	+	+	0	2	3859	0.373047	a	30	GGACA	GGACA	A	A	FALSE	0	58
823f1127-d2f3-4fe6-a63b-49368961415f	29	6555	AY042184.1	+	+	+	0	4	3025	0.373047	a	39	GGACA	GGACA	A	A	FALSE	0	63
e28a9a83-bf0e-433d-ba4e-2ac9ec8e7513	2555	6555	AY042184.1	+	+	+	1	28	5566	0.369141	a	18	GGACA	GGACA	A	A	FALSE	0	75
7cab008b-3327-4b1b-9242-4b2fe1a8ba05	2091	6555	AY042184.1	+	+	+	0	69	5190	0.369141	a	42	GGACA	GGACA	A	A	FALSE	0	103
0cd6f1a8-1114-4833-a432-ad82ab9eed38	1476	6555	AY042184.1	+	+	+	11	23	4415	0.369141	a	35	GGACA	GGACA	A	A	FALSE	0	61
8a75ee2c-49e3-45e4-8710-27e30ccec2e5	1860	6555	AY042184.1	+	+	+	0	2	4871	0.361328	a	41	GGACA	GGACA	A	A	FALSE	0	98
2853c570-2ddb-434c-8515-394f802b6774	272	6555	AY042184.1	+	+	+	0	25	3341	0.361328	a	41	GGACA	GGACA	A	A	FALSE	0	63
46b0484b-d688-484b-a2ce-1a590db842af	4884	6555	AY042184.1	+	+	+	0	2	7885	0.357422	a	36	GGACA	GGACA	A	A	FALSE	0	27
cdff8783-1d51-4f89-a2db-22a59a1146f0	1578	6555	AY042184.1	+	+	+	3	2	4579	0.357422	a	37	GGACA	GGACA	A	A	FALSE	0	60
1d81cbab-07ee-47f6-bd93-a3ab169c24db	969	6555	AY042184.1	+	+	+	0	2	3968	0.357422	a	7	GGACA	CTATG	A	A	FALSE	0	63
f31e13ca-1fa5-4461-922e-499ce9911462	542	6555	AY042184.1	+	+	+	0	2	3548	0.357422	a	4	GGACA	GGACA	A	A	FALSE	0	88
bd19d935-09e1-4aec-8f68-cad50d1c389e	467	6555	AY042184.1	+	+	+	0	2	3466	0.357422	a	38	GGACA	GGACA	A	A	FALSE	0	94
6fae4148-150f-49b0-83f4-519ee3a68cc0	6741	6555	AY042184.1	+	+	+	186	227	9890	0.353516	a	38	GGACA	GGACA	A	A	FALSE	0	101
3d094d83-c26a-45be-8a01-68979b6e3adc	692	6555	AY042184.1	+	+	+	0	2	3688	0.353516	a	28	GGACA	GGACA	A	A	FALSE	0	73
46b84043-d2c4-47d8-a6a0-9bc9d55b6064	110	6555	AY042184.1	+	+	+	0	60	3136	0.353516	a	31	GGACA	GGACA	A	A	FALSE	0	62
8019a851-669c-40e4-908a-a5dae209eb90	552	6555	AY042184.1	+	+	+	0	2	3548	0.349609	a	8	GGACA	GTACC	A	A	FALSE	0	73
f57024ed-c694-407a-a5a3-f87de157b147	3491	6555	AY042184.1	+	+	+	0	27	6552	0.345703	a	40	GGACA	GGACA	A	A	FALSE	0	70
336a6c9c-28cf-4ddd-8717-de39906db5ed	149	6555	AY042184.1	+	+	+	0	64	3263	0.337891	a	13	GGACA	ATACA	A	A	FALSE	0	74
65f2573f-e432-416e-8867-bcaf87b78432	66	6555	AY042184.1	+	+	+	0	0	3109	0.333984	a	25	GGACA	GGACA	A	A	FALSE	0	52
1ae37157-9e82-4ef2-b7ba-eb984149d7de	1853	6555	AY042184.1	+	+	+	0	2	4851	0.330078	a	11	GGACA	AGACA	A	A	FALSE	0	71
e5e9b7ec-4def-43a7-8176-d0bbcfbe1113	1261	6555	AY042184.1	+	+	+	1	15	4223	0.330078	a	37	GGACA	GGACA	A	A	FALSE	0	68
337405a9-423e-4664-b2dc-5d8e27ffe96f	193	6555	AY042184.1	+	+	+	0	2	3191	0.330078	a	34	GGACA	GGACA	A	A	FALSE	0	22
d6d663ac-2389-4f97-b8ab-646c19b842e6	3346	6555	AY042184.1	+	+	+	1	2	6346	0.326172	a	39	GGACA	GGACA	A	A	FALSE	0	50
e5d744a9-f4a1-43fc-9bc6-381ab72751df	745	6555	AY042184.1	+	+	+	4	0	3775	0.322266	a	33	GGACA	AGACA	A	A	FALSE	0	64
142123cd-8884-4e35-a5d1-c0f430fa651e	1799	6555	AY042184.1	+	+	+	0	23	4839	0.318359	a	9	GGACA	CAAGC	A	A	FALSE	0	50
e6cf0df9-c1d1-4e8d-93ce-a84bcf4a920a	2401	6555	AY042184.1	+	+	+	0	57	5428	0.314453	a	39	GGACA	GGACA	A	A	FALSE	0	73
a5ff72b6-6391-47e7-a96d-b9747ff64c3d	1402	6555	AY042184.1	+	+	+	0	44	4432	0.314453	a	7	GGACA	GAACA	A	A	FALSE	0	71
cd2e86f9-f98c-4ca1-9e7a-1f21bc00d052	809	6555	AY042184.1	+	+	+	0	27	3877	0.314453	a	39	GGACA	GGACA	A	A	FALSE	0	38
1d7a037d-ceb6-41ab-a9bb-53cdedcd20b7	447	6555	AY042184.1	+	+	+	0	57	3541	0.314453	a	29	GGACA	GGACA	A	A	FALSE	0	132
6c184ccd-4d62-4da1-9a9b-e3fe6798cd2c	77	6555	AY042184.1	+	+	+	1	25	3128	0.314453	a	38	GGACA	GGACA	A	A	FALSE	0	56
1cea00c3-ad53-401b-866a-a31f41527d3c	1706	6555	AY042184.1	+	+	+	0	17	4748	0.310547	a	37	GGACA	GGACA	A	A	FALSE	0	68
d1417a1a-dcdd-414d-9132-c8a75ff7a7b7	911	6555	AY042184.1	+	+	+	2	2	3772	0.310547	a	37	GGACA	GGACA	A	A	FALSE	0	36
62fbcb4c-f29b-4cb5-8305-7057faa09858	872	6555	AY042184.1	+	+	+	0	16	3911	0.310547	a	5	GGACA	AGACG	A	A	FALSE	0	16
29cd983f-c091-42e8-ab7f-260c44fcf246	752	6555	AY042184.1	+	+	+	0	68	3804	0.310547	a	36	GGACA	GGACA	A	A	FALSE	0	64
c690b660-d9d0-43b3-814a-b49658d5d098	741	6555	AY042184.1	+	+	+	0	2	3678	0.310547	a	33	GGACA	GGACA	A	A	FALSE	0	44
0ec68b8a-980e-40b9-8bcf-1e8e79592699	45	6555	AY042184.1	+	+	+	2	0	414	0.310547	a	37	GGACA	GGACA	A	A	FALSE	0	0
e91251c6-554b-49c4-8094-3e02a265a4f6	2655	6555	AY042184.1	+	+	+	0	13	5657	0.306641	a	27	GGACA	GGACA	A	A	FALSE	0	66
9a6f78e2-b4ab-4383-b215-37eee0e53a58	1	6555	AY042184.1	+	+	+	0	2	3007	0.306641	a	7	GGACA	GGACA	A	A	FALSE	0	22
9eeceebc-00f9-4476-8d65-4f3b9b9312c8	380	6555	AY042184.1	+	+	+	8	454	3306	0.302734	a	23	GGACA	GGACA	A	A	FALSE	0	207
bcf47fd8-c8d5-4023-b829-7679a2af6588	547	6555	AY042184.1	+	+	+	0	2	3477	0.298828	a	13	GGACA	AGACA	A	A	FALSE	0	89
6a9abc14-127b-4398-8ef2-34c642e57769	0	6555	AY042184.1	+	+	+	0	2	2999	0.298828	a	5	GGACA	GGACA	A	A	FALSE	0	42
0c3bf4e9-2349-49b5-a106-1773fea1b302	3196	6555	AY042184.1	+	+	+	2	8	5491	0.294922	a	31	GGACA	GGACA	A	A	FALSE	0	0
8f358c44-89eb-457d-9844-61146865815e	1006	6555	AY042184.1	+	+	+	0	2	3990	0.294922	a	13	GGACA	GGATA	A	A	FALSE	0	33
e59c4c3c-6ac9-4586-a79c-0b2a4a7feafd	544	6555	AY042184.1	+	+	+	1	35	3607	0.291016	a	42	GGACA	GGACA	A	A	FALSE	0	49
91be94c9-f967-4c04-a7c8-0df38e1dbb46	484	6555	AY042184.1	+	+	+	0	12	3538	0.291016	a	38	GGACA	GGACA	A	A	FALSE	0	47
16faa3e9-78ab-4228-8d46-4da5e8a3a6d2	105	6555	AY042184.1	+	+	+	0	18	3112	0.291016	a	37	GGACA	GGACA	A	A	FALSE	0	98
48f0874f-9c06-4ab0-9471-c89281f285c8	3359	6555	AY042184.1	+	+	+	4	14	6334	0.287109	a	40	GGACA	GGACA	A	A	FALSE	0	64
2e67cdbd-0120-4597-a96a-33d8eaf32e9e	186	6555	AY042184.1	+	+	+	0	2	3175	0.287109	a	39	GGACA	GGACA	A	A	FALSE	0	72
bf29b3ea-de0c-4d9d-b02b-6f50bb9a9b20	4	6555	AY042184.1	+	+	+	2	2	2988	0.287109	a	21	GGACA	GGACA	A	A	FALSE	0	54
b4f6f7e1-9a74-4365-9085-c8718d278f47	1001	6555	AY042184.1	+	+	+	0	2	4004	0.283203	a	39	GGACA	GGACA	A	A	FALSE	0	64
d33648cf-b8b8-405b-a500-61ebad35212a	56	6555	AY042184.1	+	+	+	0	2	3048	0.283203	a	23	GGACA	GGACA	A	A	FALSE	0	28
cc87d6f2-5df0-4e90-8451-fdafc18a7f88	55	6555	AY042184.1	+	+	+	1	2	3056	0.283203	a	30	GGACA	GGACA	A	A	FALSE	0	108
42d84ad2-9543-4e20-b0b0-980b288c6608	3581	6555	AY042184.1	+	+	+	2632	2	6581	0.275391	a	36	GGACA	GGACA	A	A	FALSE	0	41
f17e3fe9-db60-4c3c-8f51-654f1d5591ce	521	6555	AY042184.1	+	+	+	0	2	3530	0.275391	a	36	GGACA	GGACA	A	A	FALSE	0	39
ca0d1c1e-c5bf-46a1-9e50-97ccc0ff2da9	2571	6555	AY042184.1	+	+	+	0	2	5572	0.271484	a	40	GGACA	GGACA	A	A	FALSE	0	53
56a7e393-0eeb-401a-bdc5-dca441cdacd2	654	6555	AY042184.1	+	+	+	2	2	3651	0.271484	a	37	GGACA	GGACA	A	A	FALSE	0	59
2cfb197a-8316-4632-a107-52f278aee9a5	3029	6555	AY042184.1	+	+	+	5	2	6027	0.267578	a	33	GGACA	GGACA	A	A	FALSE	0	36
af8778fa-57a6-4a9a-ac4f-0f1a13ee75c6	794	6555	AY042184.1	+	+	+	0	2	3795	0.267578	a	11	GGACA	GGACA	A	A	FALSE	0	22
a45cd5a1-f379-4110-97b9-03322279ce2a	449	6555	AY042184.1	+	+	+	0	2	3443	0.267578	a	41	GGACA	GGACA	A	A	FALSE	0	96
8d6e1474-19be-4bf4-b490-20faab501002	376	6555	AY042184.1	+	+	+	231	2	3448	0.267578	a	38	GGACA	GGACA	A	A	FALSE	0	47
3b2423f0-e3e6-42ae-a65b-0e23261aa809	30	6555	AY042184.1	+	+	+	0	2	3028	0.267578	a	36	GGACA	GGACA	A	A	FALSE	0	84
4264b631-7587-4e9b-923a-48f6f8fccb71	261	6555	AY042184.1	+	+	+	1	39	3349	0.263672	a	35	GGACA	GGACA	A	A	FALSE	0	63
fd632731-f0e7-41b0-8310-6bb0522ecb94	3250	6555	AY042184.1	+	+	+	0	2	6246	0.259766	a	14	GGACA	GGACA	A	A	FALSE	0	85
0fa7b297-19fc-49a9-9406-d852195691d7	1377	6555	AY042184.1	+	+	+	0	48	4465	0.259766	a	33	GGACA	GGACA	A	A	FALSE	0	138
a045f194-3e69-4b90-8328-98a25d074cf5	1870	6555	AY042184.1	+	+	+	10	2	4777	0.255859	a	40	GGACA	GGACA	A	A	FALSE	0	56
06185305-5f32-4769-8b29-cc5f8b386e93	1730	6555	AY042184.1	+	+	+	0	2	4708	0.255859	a	38	GGACA	GGACA	A	A	FALSE	0	23
1bbda15e-9e6f-488b-9cbd-0e5cf257e541	1622	6555	AY042184.1	+	+	+	0	2	4622	0.255859	a	38	GGACA	GGACA	A	A	FALSE	0	51
fae64b33-628a-4256-bdd8-4bfd4de4473e	847	6555	AY042184.1	+	+	+	0	2	3859	0.255859	a	42	GGACA	GGACA	A	A	FALSE	0	51
5aef7b83-f1a6-4436-bce0-c94f31cf69e6	752	6555	AY042184.1	+	+	+	0	2	3740	0.255859	a	18	GGACA	GGACA	A	A	FALSE	0	78
880e9ae4-b712-40cd-908f-aaa67b9c84a8	1100	6555	AY042184.1	+	+	+	0	2	4121	0.251953	a	44	GGACA	GGACA	A	A	FALSE	0	54
8dcac146-9690-4bd5-b138-b812031bd20e	761	6555	AY042184.1	+	+	+	0	43	3840	0.251953	a	34	GGACA	GGACA	A	A	FALSE	0	73
af02bb1d-0ff2-428e-bafc-465bb6854771	83	6555	AY042184.1	+	+	+	8	50	3077	0.251953	a	34	GGACA	GGACA	A	A	FALSE	0	147
0325912f-2e6c-4513-8b06-e9ca7335515e	2286	6555	AY042184.1	+	+	+	3	2	5280	0.248047	a	36	GGACA	GGACA	A	A	FALSE	0	23
1bdbeabd-6b4f-4400-9a90-e2c5334ecbfb	576	6555	AY042184.1	+	+	+	0	11	3586	0.248047	a	39	GGACA	GGACA	A	A	FALSE	0	74
5a2613bc-2994-44b1-8bb9-e5e334572215	1	6555	AY042184.1	+	+	+	0	2	2992	0.248047	a	18	GGACA	GGACA	A	A	FALSE	0	61
d205669f-69bf-444a-a707-186a42d70326	1258	6555	AY042184.1	+	+	+	0	2	4262	0.244141	a	17	GGACA	AAACA	A	A	FALSE	0	36
08aa10fe-3ae2-4e63-a21a-5570d21328f8	472	6555	AY042184.1	+	+	+	0	2	3463	0.244141	a	28	GGACA	GGACA	A	A	FALSE	0	53
e60675ac-f6c2-47c8-9cae-7e5ce14c577b	436	6555	AY042184.1	+	+	+	0	22	3489	0.244141	a	30	GGACA	GGACA	A	A	FALSE	0	18
dd0ec876-4687-4342-960d-387034faa585	383	6555	AY042184.1	+	+	+	0	16	2910	0.244141	a	36	GGACA	GGACA	A	A	FALSE	0	0
0fd2c7df-b0b3-4b14-bbf4-67abac17cd9d	63	6555	AY042184.1	+	+	+	1	17	3119	0.244141	a	37	GGACA	GGACA	A	A	FALSE	0	37
618a0458-e42d-46ae-9720-176f9f1f8261	1070	6555	AY042184.1	+	+	+	3	2	4072	0.240234	a	36	GGACA	GGACA	A	A	FALSE	0	29
669a9832-6308-4423-85be-5633fc857c0b	690	6555	AY042184.1	+	+	+	0	35	3754	0.240234	a	14	GGACA	AGACA	A	A	FALSE	0	37
5667a59e-af4b-4c66-8cad-82684046ff37	657	6555	AY042184.1	+	+	+	0	2	3648	0.240234	a	43	GGACA	GGACA	A	A	FALSE	0	21
7e97cf84-39e2-498f-ab34-06596a386a56	235	6555	AY042184.1	+	+	+	0	24	3277	0.240234	a	41	GGACA	GGACA	A	A	FALSE	0	38
76514545-7305-4134-9ee0-bcf1b22acdd8	1080	6555	AY042184.1	+	+	+	0	90	4204	0.236328	a	38	GGACA	GGACA	A	A	FALSE	0	156
6ee9c830-801f-475c-94aa-665c9539d231	557	6555	AY042184.1	+	+	+	1	2	3442	0.236328	a	39	GGACA	AGACA	A	A	FALSE	0	54
df71225e-0432-4208-918a-b36905fde266	2941	6555	AY042184.1	+	+	+	1	67	6008	0.232422	a	28	GGACA	GGACA	A	A	FALSE	0	148
ec9c75e5-cd5d-43d0-8eca-5b14a3493f07	1081	6555	AY042184.1	+	+	+	0	2	4080	0.232422	a	38	GGACA	GGACA	A	A	FALSE	0	48
8a125c70-1e70-4572-b003-470dc8b2eb79	737	6555	AY042184.1	+	+	+	0	46	3826	0.232422	a	22	GGACA	GGACA	A	A	FALSE	0	110
038b87a2-fa0c-4ad5-88b8-ae6bdae43c23	203	6555	AY042184.1	+	+	+	3	2	3202	0.232422	a	43	GGACA	GGACA	A	A	FALSE	0	50
29fad9ea-e729-4db3-aa5b-faaf1a7ad001	2949	6555	AY042184.1	+	+	+	1	28	6047	0.228516	a	36	GGACA	GGACA	A	A	FALSE	0	25
ad046564-d5d9-4c2a-9675-8c83e567dab6	4037	6555	AY042184.1	+	+	+	0	39	7108	0.224609	a	37	GGACA	GGACA	A	A	FALSE	0	117
fde18670-2eb3-4f2d-bb91-d8fd987e0ea8	1415	6555	AY042184.1	+	+	+	0	78	4520	0.224609	a	37	GGACA	GGACA	A	A	FALSE	0	194
e1704e84-9d4e-4d1b-8773-8241861c7697	1339	6555	AY042184.1	+	+	+	2	0	4359	0.224609	a	39	GGACA	GGACA	A	A	FALSE	0	55
e0592597-53a4-4cac-8811-9cabe72ed0c5	320	6555	AY042184.1	+	+	+	10	2	3317	0.224609	a	35	GGACA	GGACA	A	A	FALSE	0	81
4cbefa2f-39e9-450e-94db-ae083282e964	1063	6555	AY042184.1	+	+	+	0	2	4056	0.220703	a	41	GGACA	GGACA	A	A	FALSE	0	42
0de4422f-3dca-4bfe-9990-2929f60d6908	948	6555	AY042184.1	+	+	+	0	38	4009	0.220703	a	35	GGACA	GGACA	A	A	FALSE	0	91
58540ab4-c7df-45bd-b90d-e4cb20105f2d	558	6555	AY042184.1	+	+	+	3	2	3562	0.220703	a	34	GGACA	GGACA	A	A	FALSE	0	33
b53670e0-d91e-42d2-9220-f99b48a9c242	118	6555	AY042184.1	+	+	+	0	2	3103	0.220703	a	40	GGACA	GGACA	A	A	FALSE	0	85
8b30c2d8-26c1-4887-abf9-bca0437c0c6d	4040	6555	AY042184.1	+	+	+	0	3	7035	0.216797	a	5	GGACA	TGACA	A	A	FALSE	0	44
6bb7d462-3252-497e-ad8f-f22f3ff43241	6691	6555	AY042184.1	+	+	+	163	0	8978	0.212891	a	37	GGACA	GGACA	A	A	FALSE	0	0
38350382-4d15-415d-ae63-b1568402a5a5	1699	6555	AY042184.1	+	+	+	1	2	4698	0.212891	a	36	GGACA	GGACA	A	A	FALSE	0	72
3d84365e-9b8e-47b8-ab61-a2b4da72b0d9	1606	6555	AY042184.1	+	+	+	0	2	4594	0.212891	a	6	GGACA	GGACT	A	A	FALSE	0	94
5a4fc394-13f7-4298-9d83-353e1c7beb2c	1382	6555	AY042184.1	+	+	+	1	2	4366	0.212891	a	24	GGACA	GGACA	A	A	FALSE	0	33
e29b3082-f03c-43b1-a808-7e9d079cc018	1244	6555	AY042184.1	+	+	+	0	35	4279	0.212891	a	37	GGACA	GGACA	A	A	FALSE	0	49
a6672708-cedd-4f7d-a548-d1ba7119d2dd	6688	6555	AY042184.1	+	+	+	142	2	9678	0.208984	a	39	GGACA	GGACA	A	A	FALSE	0	73
1c1eae7a-baa0-4dd1-90d0-0a5166a4f39d	1284	6555	AY042184.1	+	+	+	0	11	4203	0.208984	a	18	GGACA	AGACA	A	A	FALSE	0	68
faf605f8-8625-4d59-b440-19b631c2e7f5	1280	6555	AY042184.1	+	+	+	1	2	4279	0.208984	a	41	GGACA	GGACA	A	A	FALSE	0	40
7dbb4d89-57cf-4a1c-82a4-148ea667b493	1079	6555	AY042184.1	+	+	+	0	34	4108	0.208984	a	35	GGACA	GGACA	A	A	FALSE	0	57
798628a4-4cb1-4415-bb5e-fb36fb7bc1e4	696	6555	AY042184.1	+	+	+	0	2	3703	0.208984	a	36	GGACA	GGACA	A	A	FALSE	0	32
b059ef2c-8fcc-42b0-80ba-b42ba666c0d1	2134	6555	AY042184.1	+	+	+	1822	2	5068	0.208984	a	41	GGACA	GGACA	A	A	FALSE	0	28
a54a86db-c4e8-4157-b487-9e7938430637	197	6555	AY042184.1	+	+	+	0	24	3297	0.208984	a	36	GGACA	GGACA	A	A	FALSE	0	38
396c39bc-7001-4c65-83a6-cc92e1e97a12	174	6555	AY042184.1	+	+	+	0	2	3180	0.208984	a	7	GGACA	GGACA	A	A	FALSE	0	40
c0d47d22-a672-471b-9467-2a9e649d0a63	163	6555	AY042184.1	+	+	+	0	2	3155	0.208984	a	6	GGACA	GGACT	A	A	FALSE	0	47
35aa1b14-ad29-4477-b8a3-b23655aec62f	1	6555	AY042184.1	+	+	+	0	2	3071	0.208984	a	29	GGACA	GGACA	A	A	FALSE	0	36
70f7215b-5bbb-4d84-85a3-69dbca89b4eb	6690	6555	AY042184.1	+	+	+	208	2	9672	0.205078	a	39	GGACA	GGACA	A	A	FALSE	0	50
06183095-8ccf-4fe1-aaa7-1f575d9a8b88	1521	6555	AY042184.1	+	+	+	0	20	4578	0.205078	a	34	GGACA	GGACA	A	A	FALSE	0	42
2b17d07a-858f-4a53-b4e4-1863d9eb64ad	442	6555	AY042184.1	+	+	+	0	55	3518	0.205078	a	40	GGACA	GGACA	A	A	FALSE	0	118
f6f5c175-6af0-44b7-9699-dd7a7b98cf81	307	6555	AY042184.1	+	+	+	0	45	3405	0.205078	a	25	GGACA	GGACA	A	A	FALSE	0	95
8edb08a4-13e5-4f3e-800b-5ad791017e12	1743	6555	AY042184.1	+	+	+	0	2	4741	0.201172	a	32	GGACA	GGACA	A	A	FALSE	0	67
85dfee14-5b98-45bb-a313-00c01a6f6d48	1629	6555	AY042184.1	+	+	+	0	2	4624	0.201172	a	41	GGACA	GGACA	A	A	FALSE	0	35
6d534cbe-2c1b-48b8-93a3-2276bc53b756	1322	6555	AY042184.1	+	+	+	1	80	4434	0.201172	a	39	GGACA	GGACA	A	A	FALSE	0	167
083a6bf3-0e39-4831-990d-b33565805e3f	693	6555	AY042184.1	+	+	+	1	2	3694	0.201172	a	39	GGACA	GGACA	A	A	FALSE	0	47
071cc53e-deff-4539-bf56-7b2a2770ddbf	541	6555	AY042184.1	+	+	+	0	2	3543	0.201172	a	36	GGACA	GGACA	A	A	FALSE	0	56
afb12aab-39b8-4923-add4-398b435f12e2	2909	6555	AY042184.1	+	+	+	2	2	5915	0.193359	a	4	GGACA	GGACA	A	A	FALSE	0	61
a47a0e13-67d4-4eb0-acf0-94b0368f36c2	67	6555	AY042184.1	+	+	+	0	2	3061	0.193359	a	39	GGACA	GGACA	A	A	FALSE	0	18
4dc10fb9-04e4-4d3f-a8b5-f1e0824342d2	3265	6555	AY042184.1	+	+	+	0	64	6298	0.189453	a	37	GGACA	GGACA	A	A	FALSE	0	58
14ca15f0-0a71-439f-a7e7-2a23c539291e	121	6555	AY042184.1	+	+	+	52	354	2387	0.189453	a	5	GGACA	GCAGA	A	A	FALSE	0	17
468e4827-ee55-45f3-bad2-3f43bab6d47d	6743	6555	AY042184.1	+	+	+	188	2	9734	0.185547	a	35	GGACA	GGACA	A	A	FALSE	0	70
b7c4a188-f6a3-40e4-9a41-2f4799c039ed	1127	6555	AY042184.1	+	+	+	0	2	4102	0.185547	a	18	GGACA	GGACA	A	A	FALSE	0	68
f30ff239-b8be-45ab-a787-b00dafd807a3	225	6555	AY042184.1	+	+	+	0	2	3219	0.185547	a	4	GGACA	CGAAT	A	A	FALSE	0	37
1333d7ca-302f-4159-a424-05b4ecf2dde5	6759	6555	AY042184.1	+	+	+	235	2	9758	0.181641	a	36	GGACA	GGACA	A	A	FALSE	0	47
9cc2b867-21d2-4409-8c9f-94ba1efc93f0	2846	6555	AY042184.1	+	+	+	6	2	5852	0.181641	a	34	GGACA	GGACA	A	A	FALSE	0	92
b6a85b8d-7ea3-4602-921a-ce30f3d01a32	1039	6555	AY042184.1	+	+	+	0	2	4033	0.181641	a	40	GGACA	GGACA	A	A	FALSE	0	51
6eb7a411-c959-4b71-80ff-6c725e038e6c	926	6555	AY042184.1	+	+	+	1	2	3938	0.181641	a	6	GGACA	GGACA	A	A	FALSE	0	38
3b9cfd4b-9342-44c0-b490-691d5765ebc0	351	6555	AY042184.1	+	+	+	0	95	3489	0.181641	a	35	GGACA	GGACA	A	A	FALSE	0	150
0f545e19-b46c-4961-97c1-14d0b434e2c5	1643	6555	AY042184.1	+	+	+	0	38	4727	0.177734	a	8	GGACA	GGACA	A	A	FALSE	0	101
a8b0002d-8ab3-4e74-99e2-201f8c7a4222	1068	6555	AY042184.1	+	+	+	2	2	4064	0.177734	a	41	GGACA	GGACA	A	A	FALSE	0	16
868a3e00-ce05-4951-9bfd-e39d021011df	614	6555	AY042184.1	+	+	+	0	10	3529	0.177734	a	30	GGACA	GGACA	A	A	FALSE	0	58
9eeae0f0-bc67-444b-8e28-7e9b19a4266b	332	6555	AY042184.1	+	+	+	0	65	3431	0.177734	a	41	GGACA	GGACA	A	A	FALSE	0	123
97814170-9cf4-4a8c-a93d-d28ff50e4e72	6033	6555	AY042184.1	+	+	+	0	19	9095	0.173828	a	42	GGACA	GGACA	A	A	FALSE	0	52
b0c0e500-3be1-4a90-853b-0d0a8e38933d	1382	6555	AY042184.1	+	+	+	0	53	4467	0.173828	a	41	GGACA	GGACA	A	A	FALSE	0	139
dd64b68a-7e4a-40ed-b40c-e4fd339f6393	1127	6555	AY042184.1	+	+	+	0	22	4182	0.173828	a	40	GGACA	GGACA	A	A	FALSE	0	42
dcc2d35b-5ec3-476c-b3b3-1e866eda1fbd	420	6555	AY042184.1	+	+	+	1	2	3418	0.173828	a	30	GGACA	GGACA	A	A	FALSE	0	39
21567fc3-48f6-4f68-815b-b4bc994ba796	344	6555	AY042184.1	+	+	+	0	11	3391	0.173828	a	40	GGACA	GGACA	A	A	FALSE	0	52
a44d59f3-7b3c-4ab9-8f7d-56354e5243c8	9	6555	AY042184.1	+	+	+	7	23	3044	0.173828	a	38	GGACA	GGACA	A	A	FALSE	0	52
6fcca626-9779-42be-b852-429a5579b4bd	6735	6555	AY042184.1	+	+	+	186	85	9882	0.169922	a	40	GGACA	GGACA	A	A	FALSE	0	158
01f1e1ae-4bbb-4dc6-afdf-807609c15b87	2225	6555	AY042184.1	+	+	+	16	52	5243	0.169922	a	37	GGACA	GGACA	A	A	FALSE	0	131
df2855a2-8962-4ad0-8a75-014b09962a04	804	6555	AY042184.1	+	+	+	0	2	3855	0.169922	a	33	GGACA	GGACA	A	A	FALSE	0	50
d61214f6-b138-47c0-be19-928c7de6d4fe	208	6555	AY042184.1	+	+	+	0	17	3198	0.169922	a	38	GGACA	GGACA	A	A	FALSE	0	43
23d04876-4adc-429e-a6d7-443acbea0cbe	123	6555	AY042184.1	+	+	+	0	2	3116	0.169922	a	39	GGACA	GGACA	A	A	FALSE	0	55
31d80c8e-bccc-42b3-8ca0-09af44a691cb	3349	6555	AY042184.1	+	+	+	17	1	6335	0.166016	a	36	GGACA	GGACA	A	A	FALSE	0	0
6a706263-67f5-4470-a1f4-12fd141ebd2f	697	6555	AY042184.1	+	+	+	6	64	3741	0.166016	a	32	GGACA	GGACA	A	A	FALSE	0	192
2300127f-6da7-4392-b6d8-9a98cdc6d027	5988	6555	AY042184.1	+	+	+	0	2	8989	0.162109	a	42	GGACA	GGACA	A	A	FALSE	0	75
3e2bfa4a-6aee-46ff-a6be-7aaf7a270938	1941	6555	AY042184.1	+	+	+	3	2	4935	0.162109	a	38	GGACA	GGACA	A	A	FALSE	0	41
dd16bbb0-dce9-459e-989d-ededf5834e05	1082	6555	AY042184.1	+	+	+	0	22	4198	0.162109	a	3	GGACA	GGACA	A	A	FALSE	0	19
bc5dc43f-b07b-4f73-b904-9e7716c0cad8	775	6555	AY042184.1	+	+	+	0	2	3757	0.162109	a	45	GGACA	GGACA	A	A	FALSE	0	55
5e75acc2-18a9-4c1c-93f2-eec459b5980b	707	6555	AY042184.1	+	+	+	0	2	3684	0.162109	a	34	GGACA	GGACA	A	A	FALSE	0	46
4b21de94-6c6f-4523-9a7a-ff3ad38b065c	665	6555	AY042184.1	+	+	+	0	16	3711	0.162109	a	37	GGACA	GGACA	A	A	FALSE	0	53
fb983afb-6a10-4b6f-b342-d40295dc7742	642	6555	AY042184.1	+	+	+	11	55	3678	0.162109	a	15	GGACA	GGACA	A	A	FALSE	0	67
929e82db-af26-4802-a11e-c3ff5cc77c49	248	6555	AY042184.1	+	+	+	5	2	3231	0.162109	a	8	GGACA	GGACA	A	A	FALSE	0	62
86733867-ddaa-404f-ab06-3e2cad63810a	51	6555	AY042184.1	+	+	+	0	24	3107	0.162109	a	35	GGACA	GGACA	A	A	FALSE	0	37
5be45181-83e5-46af-9ec8-da1224bfac7a	1908	6555	AY042184.1	+	+	+	0	2	4910	0.158203	a	33	GGACA	GGACA	A	A	FALSE	0	83
124bed86-2fa9-4064-896c-44ae84f17c33	1749	6555	AY042184.1	+	+	+	0	2	4740	0.158203	a	6	GGACA	GGACA	A	A	FALSE	0	78
82cb814a-8183-4378-9476-aa9739e6cd4d	440	6555	AY042184.1	+	+	+	0	34	3461	0.158203	a	33	GGACA	GGACA	A	A	FALSE	0	60
ddafab1e-e087-4162-a416-3598ec7e3b42	2875	6555	AY042184.1	+	+	+	0	2	5873	0.154297	a	31	GGACA	CGACA	A	A	FALSE	0	52
7540bea4-2d88-4392-b6d1-d75a9ba5d233	2434	6555	AY042184.1	+	+	+	0	2	5438	0.154297	a	29	GGACA	GGACA	A	A	FALSE	0	52
edd825fe-49ee-4032-a986-703b67ae08a5	553	6555	AY042184.1	+	+	+	0	78	3664	0.154297	a	17	GGACA	GGACA	A	A	FALSE	0	170
cf06b8b0-9041-4484-911b-a54288bb6ed1	220	6555	AY042184.1	+	+	+	0	18	3205	0.154297	a	29	GGACA	GGACA	A	A	FALSE	0	80
374cc6cd-aac4-4729-b3c8-17fc6e6bcf06	2755	6555	AY042184.1	+	+	+	0	2	5770	0.150391	a	40	GGACA	GGACA	A	A	FALSE	0	55
e75123c5-ece7-4850-8534-e044cfea64b9	1642	6555	AY042184.1	+	+	+	0	2	4641	0.150391	a	38	GGACA	GGACA	A	A	FALSE	0	76
fc579976-e497-4f4b-b1b9-28f5a7b7766e	1283	6555	AY042184.1	+	+	+	0	2	4286	0.150391	a	39	GGACA	GGACA	A	A	FALSE	0	37
7b201f09-2ed5-42d4-8307-7d2fea7b4c29	1040	6555	AY042184.1	+	+	+	2	45	4132	0.150391	a	37	GGACA	GGACA	A	A	FALSE	0	68
63243bc9-85d4-4178-bae6-dfe306edec65	420	6555	AY042184.1	+	+	+	0	17	3413	0.150391	a	7	GGACA	GGATC	A	A	FALSE	0	12
933e1f50-98a8-49be-b11e-d4131d74e199	4996	6555	AY042184.1	+	+	+	0	2	7908	0.146484	a	38	GGACA	GGACA	A	A	FALSE	0	60
a1d3e185-5b54-42b2-bae8-543e916157d3	3270	6555	AY042184.1	+	+	+	0	104	6418	0.146484	a	5	GGACA	GGACA	A	A	FALSE	0	235
953c46b3-262f-475c-ae27-75614fb20a77	2122	6555	AY042184.1	+	+	+	0	0	4298	0.146484	a	38	GGACA	GGACA	A	A	FALSE	0	0
46b31c3a-ff59-4ca3-a0a6-b1234f4cb658	1358	6555	AY042184.1	+	+	+	1	2	4344	0.146484	a	32	GGACA	GGACA	A	A	FALSE	0	47
10cfd94d-87e3-44a1-a505-a51e856b43b7	911	6555	AY042184.1	+	+	+	0	2	3906	0.146484	a	34	GGACA	GGACA	A	A	FALSE	0	43
ba0a2cc2-0bfe-4a4c-844d-2ea729ec29c5	708	6555	AY042184.1	+	+	+	1	4	3738	0.146484	a	41	GGACA	GGACA	A	A	FALSE	0	45
8a00d9e3-5993-4a37-8857-46dc47fd4f95	122	6555	AY042184.1	+	+	+	0	2	3109	0.146484	a	35	GGACA	GGACA	A	A	FALSE	0	80
c4bfe1ca-13cf-4e8c-a831-bf2eb8d148e2	407	6555	AY042184.1	+	+	+	2	28	3415	0.142578	a	41	GGACA	GGACA	A	A	FALSE	0	101
54785585-3ba9-4d95-9440-0b1d03a20a28	279	6555	AY042184.1	+	+	+	0	4	3176	0.142578	a	29	GGACA	GGACA	A	A	FALSE	0	48
4b7035e2-9616-4ed3-8872-de71ea29ff66	147	6555	AY042184.1	+	+	+	3	2	3143	0.142578	a	39	GGACA	GGACA	A	A	FALSE	0	81
df20db59-e3e2-43eb-9535-97f3f2080e02	361	6555	AY042184.1	+	+	+	0	2	3355	0.138672	a	38	GGACA	GGACA	A	A	FALSE	0	65
4359671c-687e-418e-9ebd-a880604fde58	63	6555	AY042184.1	+	+	+	12	20	2999	0.138672	a	32	GGACA	GGACA	A	A	FALSE	0	51
edf598f4-f799-4ea5-8c03-c13f54610444	4739	6555	AY042184.1	+	+	+	4	2	7733	0.134766	a	43	GGACA	GGACA	A	A	FALSE	0	60
a2db7d02-1ee1-44c0-91bc-35978461f02b	1466	6555	AY042184.1	+	+	+	0	2	4468	0.134766	a	40	GGACA	GGACA	A	A	FALSE	0	44
43d5c5db-5d15-4430-bf8b-f643db588629	1421	6555	AY042184.1	+	+	+	0	3	4420	0.134766	a	37	GGACA	GGACA	A	A	FALSE	0	62
66db4a5a-d71e-4cb2-9caf-af1c79ecce49	683	6555	AY042184.1	+	+	+	0	62	3787	0.134766	a	38	GGACA	GGACA	A	A	FALSE	0	129
4e913082-2514-4d4b-9396-1618c67d7b62	563	6555	AY042184.1	+	+	+	0	2	3559	0.134766	a	42	GGACA	GGACA	A	A	FALSE	0	78
e646e2d6-0662-41ec-a1fe-ef04be3183bc	388	6555	AY042184.1	+	+	+	5	2	3389	0.134766	a	42	GGACA	GGACA	A	A	FALSE	0	39
75345dee-5f56-4487-965b-33f79179ce9b	346	6555	AY042184.1	+	+	+	0	77	3460	0.134766	a	7	GGACA	GGACA	A	A	FALSE	0	124
904c6fb6-3051-484d-959b-1c449bf0e282	266	6555	AY042184.1	+	+	+	0	2	3261	0.134766	a	35	GGACA	GGACA	A	A	FALSE	0	83
2a47efe6-df14-455e-806c-6a5ec15a4800	67	6555	AY042184.1	+	+	+	0	0	3229	0.134766	a	10	GGACA	GGACA	A	A	FALSE	0	44
f6fdc3f1-6a19-4870-bda8-7c7a9d40cc9e	1917	6555	AY042184.1	+	+	+	0	2	4890	0.130859	a	37	GGACA	TGACA	A	A	FALSE	0	65
c9d99c95-27d5-47ec-b43c-0384f5f9ce9b	731	6555	AY042184.1	+	+	+	0	2	3727	0.130859	a	33	GGACA	GGACA	A	A	FALSE	0	33
2da7fda8-7b20-41b7-8bb9-8456a6e2569e	178	6555	AY042184.1	+	+	+	0	46	3163	0.130859	a	10	GGACA	GGACA	A	A	FALSE	0	117
28b6eb84-11a6-4fbc-bdd6-27d3fd1a2d2b	58	6555	AY042184.1	+	+	+	0	70	3158	0.130859	a	19	GGACA	CGACA	A	A	FALSE	0	145
aa3206ab-e2c3-41fa-9fb3-902f30d5792e	1	6555	AY042184.1	+	+	+	0	2	2989	0.130859	a	19	GGACA	GGACA	A	A	FALSE	0	73
e3f195cf-b09b-4608-aab0-5f623dd6f793	2993	6555	AY042184.1	+	+	+	0	0	5985	0.126953	a	21	GGACA	GGACA	A	A	FALSE	0	69
28a97e12-81a0-4f8d-a0db-23898b9655c3	2958	6555	AY042184.1	+	+	+	0	2	5954	0.126953	a	36	GGACA	GGACA	A	A	FALSE	0	42
c258a074-58ce-4245-b338-51495d980979	1449	6555	AY042184.1	+	+	+	0	77	4564	0.126953	a	34	GGACA	GGACA	A	A	FALSE	0	120
6305a5fd-665c-438c-897f-18c9ade23d38	1246	6555	AY042184.1	+	+	+	0	12	4224	0.126953	a	26	GGACA	GGACA	A	A	FALSE	0	51
67279918-32e3-42b7-abb4-0a308982ac6f	1080	6555	AY042184.1	+	+	+	0	2	4073	0.126953	a	39	GGACA	GGACA	A	A	FALSE	0	59
a55fa190-f34b-415b-8c86-ff0444087719	581	6555	AY042184.1	+	+	+	0	78	3665	0.126953	a	34	GGACA	GGACA	A	A	FALSE	0	149
cacbea30-b32d-4efa-8ef2-ca2daeb39d1a	222	6555	AY042184.1	+	+	+	2	39	3289	0.126953	a	4	GGACA	TGACA	A	A	FALSE	0	76
84ef4db0-c310-438d-bb71-689a4ae55083	152	6555	AY042184.1	+	+	+	5	2	3152	0.126953	a	16	GGACA	GGACA	A	A	FALSE	0	64
b33f29e6-95a8-4f18-9c25-9f99d7d7b731	63	6555	AY042184.1	+	+	+	0	61	3143	0.126953	a	36	GGACA	GGACA	A	A	FALSE	0	125
42e1df39-3387-4298-a527-d6fbf7c807d7	6711	6555	AY042184.1	+	+	+	166	2	9709	0.123047	a	40	GGACA	GGACA	A	A	FALSE	0	60
5716fef2-21ed-488e-9c8d-00f00bad3fe0	5189	6555	AY042184.1	+	+	+	0	2	8181	0.123047	a	38	GGACA	GGACA	A	A	FALSE	0	41
6a54049a-a6de-4870-bac2-4f9b39b561d8	2168	6555	AY042184.1	+	+	+	1	2	5166	0.123047	a	38	GGACA	GGACA	A	A	FALSE	0	27
f66272a7-c915-4a8b-8c8e-ef67c318265e	1156	6555	AY042184.1	+	+	+	0	2	4100	0.123047	a	23	GGACA	GGACA	A	A	FALSE	0	48
eaaa382c-3035-4066-8d8e-0a42a7c5343f	659	6555	AY042184.1	+	+	+	5	2	3639	0.123047	a	36	GGACA	GGACA	A	A	FALSE	0	47
fa66cd22-4b88-432f-8f30-aafd96ff1c30	436	6555	AY042184.1	+	+	+	0	18	3487	0.123047	a	38	GGACA	GGACA	A	A	FALSE	0	32
73657850-e3b1-4fc5-8348-8ad7f14e6579	400	6555	AY042184.1	+	+	+	0	42	3480	0.123047	a	36	GGACA	GGACA	A	A	FALSE	0	102
ede73745-7674-405a-a915-be9581dc13aa	265	6555	AY042184.1	+	+	+	0	2	3260	0.123047	a	21	GGACA	TGACA	A	A	FALSE	0	56
461bbd91-9875-4d35-8301-7c87e32d5828	227	6555	AY042184.1	+	+	+	0	40	3308	0.123047	a	33	GGACA	GGACA	A	A	FALSE	0	83
4674b8dd-16a1-4aab-97c9-67b4ec704942	478	6555	AY042184.1	+	+	+	0	14	3444	0.119141	a	26	GGACA	AGACA	A	A	FALSE	0	16
7afdf158-cef4-4fc5-8e91-85b1888a25db	368	6555	AY042184.1	+	+	+	0	52	3459	0.119141	a	37	GGACA	GGACA	A	A	FALSE	0	124
04cea5a8-854a-4f23-bf3b-6e789ef3d4f6	352	6555	AY042184.1	+	+	+	0	2	3356	0.119141	a	37	GGACA	GGACA	A	A	FALSE	0	48
a7e496e8-e96d-4a15-99de-2b2ef9b06a96	306	6555	AY042184.1	+	+	+	9	34	3379	0.119141	a	36	GGACA	GGACA	A	A	FALSE	0	70
9b8dd99a-d5ed-4b78-af54-af1749e687e9	210	6555	AY042184.1	+	+	+	2	2	3207	0.119141	a	20	GGACA	GGACA	A	A	FALSE	0	96
4b028991-86f2-4e2a-a45f-a54b354090bf	1840	6555	AY042184.1	+	+	+	0	20	4817	0.115234	a	18	GGACA	GGACA	A	A	FALSE	0	39
a9b83d76-5097-400c-ab05-2b3e472a44f1	763	6555	AY042184.1	+	+	+	0	71	3871	0.115234	a	34	GGACA	GGACA	A	A	FALSE	0	139
555c9672-c918-44c1-8e3f-d2e388548cb9	717	6555	AY042184.1	+	+	+	0	2	3715	0.115234	a	32	GGACA	GGACA	A	A	FALSE	0	35
6ef48a98-c4d5-4ef8-aee6-936587372a5c	681	6555	AY042184.1	+	+	+	1	2	3679	0.115234	a	37	GGACA	GGACA	A	A	FALSE	0	103
d1562d5e-6d27-4eff-8676-948f56e152ce	865	6555	AY042184.1	+	+	+	321	67	3966	0.115234	a	37	GGACA	GGACA	A	A	FALSE	0	144
26e42232-f339-4df7-ab0f-ddca8fe2461b	397	6555	AY042184.1	+	+	+	1	73	3500	0.115234	a	34	GGACA	GGACA	A	A	FALSE	0	132
7c476a04-b624-446f-89b0-410d31b7e1ce	337	6555	AY042184.1	+	+	+	0	17	3390	0.115234	a	40	GGACA	GGACA	A	A	FALSE	0	56
7eb3576d-9291-44ec-bee0-0cff112c4170	257	6555	AY042184.1	+	+	+	0	54	3301	0.115234	a	40	GGACA	GGACA	A	A	FALSE	0	54
1fd7ff1f-b6f5-491b-b1ec-6951a27a7c47	124	6555	AY042184.1	+	+	+	0	2	3130	0.115234	a	39	GGACA	GGACA	A	A	FALSE	0	37
d522ba52-2653-46b1-9abb-55ddc5129785	6763	6555	AY042184.1	+	+	+	241	2	9761	0.111328	a	39	GGACA	GGACA	A	A	FALSE	0	16
f90d2a27-a129-4827-804d-fe29e3218d6e	1993	6555	AY042184.1	+	+	+	0	2	4980	0.111328	a	37	GGACA	GGACA	A	A	FALSE	0	37
f43ba054-42bb-4ce5-b7a7-ca02086c8a69	1009	6555	AY042184.1	+	+	+	1	190	3312	0.111328	a	8	GGACA	GGACA	A	A	FALSE	0	36
bd9b52c9-88f9-4dd1-accd-e232843234b2	688	6555	AY042184.1	+	+	+	1	119	3566	0.111328	a	13	GGACA	GGACA	A	A	FALSE	0	246
17a0b321-1dfe-4e33-b8ae-a72da257c2e4	621	6555	AY042184.1	+	+	+	3	2	3633	0.111328	a	37	GGACA	GGACA	A	A	FALSE	0	48
64872bc1-4867-46ea-acc3-86913c8bd60c	560	6555	AY042184.1	+	+	+	5	2	3554	0.111328	a	39	GGACA	GGACA	A	A	FALSE	0	57
43e4a92b-c589-49e7-a89b-f8aa478910ca	240	6555	AY042184.1	+	+	+	0	2	3243	0.111328	a	6	GGACA	GGACA	A	A	FALSE	0	83
52af71b0-49e6-4873-8e75-aa049df7ce97	3675	6555	AY042184.1	+	+	+	1	2	6665	0.107422	a	39	GGACA	GGACA	A	A	FALSE	0	44
63251f73-b8b3-41a8-aac6-d4e72efb28b2	3235	6555	AY042184.1	+	+	+	0	2	6244	0.107422	a	9	GGACA	GGACC	A	A	FALSE	0	80
34d837b8-01c7-4ab0-990f-6d36e0a9b02c	2862	6555	AY042184.1	+	+	+	2	20	5834	0.107422	a	9	GGACA	GGACA	A	A	FALSE	0	106
b9ca1698-e070-4aa9-a50f-556977f0308b	1470	6555	AY042184.1	+	+	+	1	2	4469	0.107422	a	31	GGACA	GGACA	A	A	FALSE	0	41
2d455a92-3c03-45aa-8f44-a2eaf89e7d93	1018	6555	AY042184.1	+	+	+	3	78	4254	0.107422	a	21	GGACA	GGACA	A	A	FALSE	0	74
bf75e6a9-9206-4f6b-8ef2-299e514a9e22	330	6555	AY042184.1	+	+	+	0	10	3327	0.107422	a	25	GGACA	GGACA	A	A	FALSE	0	35
6ed09a50-a34a-4454-b7f6-65a3fe2082e6	91	6555	AY042184.1	+	+	+	0	89	3153	0.107422	a	28	GGACA	GGACA	A	A	FALSE	0	103
4653b115-dc56-4b48-896d-30ebac5828e3	62	6555	AY042184.1	+	+	+	0	2	3062	0.107422	a	35	GGACA	GGACA	A	A	FALSE	0	14
82f6fd3a-5044-4ef0-9a52-8518c6a0877c	6672	6555	AY042184.1	+	+	+	122	2	9699	0.103516	a	39	GGACA	GGACA	A	A	FALSE	0	42
67d12760-e6e2-42eb-88e9-8210dde915eb	2027	6555	AY042184.1	+	+	+	1	75	5140	0.103516	a	4	GGACA	ACACT	A	A	FALSE	0	159
782bd3cd-9934-4d45-85db-8c3b8961f61b	1050	6555	AY042184.1	+	+	+	0	2	4048	0.103516	a	39	GGACA	GGACA	A	A	FALSE	0	30
0a491f6d-e948-4f7a-91f0-10bce92bd3fc	1022	6555	AY042184.1	+	+	+	0	2	4023	0.103516	a	33	GGACA	GGACA	A	A	FALSE	0	76
681555e4-860d-4d95-9fcb-fe0e716d1e55	764	6555	AY042184.1	+	+	+	0	2	3755	0.103516	a	12	GGACA	GGACA	A	A	FALSE	0	55
67b65129-42ac-426d-9420-72f8080aded7	716	6555	AY042184.1	+	+	+	3	2	3711	0.103516	a	36	GGACA	GGACA	A	A	FALSE	0	76
3169f8f5-92c7-41d9-af63-5343d79f2492	160	6555	AY042184.1	+	+	+	1	2	3152	0.103516	a	36	GGACA	GGACA	A	A	FALSE	0	31
05920ff2-0afe-4ed4-a4cf-72776fda6120	41	6555	AY042184.1	+	+	+	1	2	3031	0.103516	a	22	GGACA	GGACT	A	A	FALSE	0	48
a3ebc991-a5e3-49a2-8f6e-2f92412fb885	45	6555	AY042184.1	+	+	+	0	0	3104	0.103516	a	9	GGACA	GGACA	A	A	FALSE	0	84
24b4709d-0cb9-43b1-b3f0-65c13727057a	2437	6555	AY042184.1	+	+	+	0	33	5517	0.0996094	a	10	GGACA	GGACA	A	A	FALSE	0	113
d33bb878-7bc8-4aa4-aff9-6102bbe101d5	1655	6555	AY042184.1	+	+	+	0	2	4651	0.0996094	a	34	GGACA	GGACA	A	A	FALSE	0	66
0ea4f601-2573-41b7-821b-5315aa15d2a9	577	6555	AY042184.1	+	+	+	30	17	3573	0.0996094	a	26	GGACA	GGACA	A	A	FALSE	0	46
03e1f4dd-1265-412b-9742-91e7d9583aec	510	6555	AY042184.1	+	+	+	0	154	3706	0.0996094	a	38	GGACA	GGACA	A	A	FALSE	0	195
0d8cbfcc-e4af-45e6-b79b-f6b669d3d191	347	6555	AY042184.1	+	+	+	0	29	3397	0.0996094	a	38	GGACA	GGACA	A	A	FALSE	0	67
4fbc0f4c-eb76-4383-90fc-1fce8de4052f	154	6555	AY042184.1	+	+	+	0	34	3189	0.0996094	a	41	GGACA	GGACA	A	A	FALSE	0	55
d0822e1b-f4c5-4b99-bc6c-ecf3be21da8d	143	6555	AY042184.1	+	+	+	4	7	3145	0.0996094	a	37	GGACA	GGACA	A	A	FALSE	0	47
8c24f94e-33ba-4350-8cd3-ca2dda96ea5e	106	6555	AY042184.1	+	+	+	0	2	3094	0.0996094	a	5	GGACA	GGATT	A	A	FALSE	0	55
da672f9f-726f-4ed3-a27e-7df1440eca7a	2220	6555	AY042184.1	+	+	+	0	14	5271	0.0957031	a	10	GGACA	GGACA	A	A	FALSE	0	33
87a738c5-765c-4f22-a278-bdcf47fa369f	1198	6555	AY042184.1	+	+	+	3	65	4295	0.0957031	a	6	GGACA	GGACA	A	A	FALSE	0	138
ab1ea71a-8871-4ca6-bb7d-e64749975889	1135	6555	AY042184.1	+	+	+	0	2	4136	0.0957031	a	39	GGACA	GGACA	A	A	FALSE	0	35
e0165e35-868f-45e1-9b41-ca2539e34896	816	6555	AY042184.1	+	+	+	0	2	3817	0.0957031	a	40	GGACA	GGACA	A	A	FALSE	0	23
8bbdbce5-a700-4adb-90c8-bf1ce4f7e8a3	489	6555	AY042184.1	+	+	+	185	36	3548	0.0957031	a	35	GGACA	GGACA	A	A	FALSE	0	65
7e71ced7-72c9-47d9-8e35-1461d2583a6e	235	6555	AY042184.1	+	+	+	0	44	3260	0.0957031	a	10	GGACA	AGACA	A	A	FALSE	0	118
a39943ba-40d1-4e89-a95a-bb771b05671d	4626	6555	AY042184.1	+	+	+	0	2	7630	0.0917969	a	38	GGACA	GGACA	A	A	FALSE	0	82
4db95cc4-c84b-4456-8e7d-5111bd0cd0c7	3975	6555	AY042184.1	+	+	+	0	36	7045	0.0917969	a	22	GGACA	GGACA	A	A	FALSE	0	92
2b8b514c-77af-4216-9d9d-de7651dce48f	1449	6555	AY042184.1	+	+	+	1	2	4483	0.0917969	a	37	GGACA	GGACA	A	A	FALSE	0	66
dba85f88-b8e9-429e-9b8c-9fe056a51be5	1153	6555	AY042184.1	+	+	+	0	0	4196	0.0917969	a	28	GGACA	GGACA	A	A	FALSE	0	72
fcca0454-e540-4232-ae94-2fc60a9a3145	980	6555	AY042184.1	+	+	+	0	2	3980	0.0917969	a	7	GGACA	GGACT	A	A	FALSE	0	22
d3578f88-63f8-4f5a-89ce-3e419dd58367	823	6555	AY042184.1	+	+	+	0	37	3909	0.0917969	a	32	GGACA	GGACA	A	A	FALSE	0	105
d10d6fa1-e606-42b9-a6e6-ca672511d96a	244	6555	AY042184.1	+	+	+	0	43	3308	0.0917969	a	39	GGACA	GGACA	A	A	FALSE	0	82
5b4c695e-e0e8-4266-8ee6-22a2f8a35e80	218	6555	AY042184.1	+	+	+	0	2	3212	0.0917969	a	40	GGACA	GGACA	A	A	FALSE	0	41
1f97eef2-91b6-44fb-8bbc-401d528ead2f	143	6555	AY042184.1	+	+	+	0	2	3147	0.0917969	a	40	GGACA	GGACA	A	A	FALSE	0	34
93724acc-e294-472e-94b6-a7583cf4644f	6064	6555	AY042184.1	+	+	+	0	2	9053	0.0878906	a	35	GGACA	GGACA	A	A	FALSE	0	79
888da4dc-3afe-4c1c-b505-12bd3105dfa9	1968	6555	AY042184.1	+	+	+	0	2	4967	0.0878906	a	29	GGACA	GGACA	A	A	FALSE	0	27
29c92ad4-76eb-468a-8fd5-7308da444eed	1590	6555	AY042184.1	+	+	+	0	19	4642	0.0878906	a	36	GGACA	GGACA	A	A	FALSE	0	17
f165eb33-bc1c-4589-871b-21e7d9934df2	1510	6555	AY042184.1	+	+	+	3	2	4521	0.0878906	a	30	GGACA	GGACA	A	A	FALSE	0	22
e6db181a-c9ba-4976-93fe-8c03ee099e63	1487	6555	AY042184.1	+	+	+	0	25	4543	0.0878906	a	13	GGACA	GGACT	A	A	FALSE	0	93
a16c354b-36d4-4855-95de-62f675e5926d	1434	6555	AY042184.1	+	+	+	0	2	4426	0.0878906	a	7	GGACA	GGACC	A	A	FALSE	0	29
fd000530-0d21-4038-b9bb-731c71736727	1269	6555	AY042184.1	+	+	+	0	14	4273	0.0878906	a	36	GGACA	GGACA	A	A	FALSE	0	39
846a18d2-a93e-44e5-8a37-cfc625ed7db6	802	6555	AY042184.1	+	+	+	7	2	3703	0.0878906	a	19	GGACA	GGACA	A	A	FALSE	0	77
baed65d0-4458-47c5-bfb1-198e15687f16	764	6555	AY042184.1	+	+	+	0	70	3870	0.0878906	a	44	GGACA	GGACA	A	A	FALSE	0	157
ad6d53c9-e46e-4ca7-9513-b92b0777bfa9	732	6555	AY042184.1	+	+	+	0	2	3732	0.0878906	a	37	GGACA	GGACA	A	A	FALSE	0	59
8148c30e-ac69-4109-b2b0-4fbbd62c6e6d	689	6555	AY042184.1	+	+	+	1	2	3695	0.0878906	a	39	GGACA	GGACA	A	A	FALSE	0	34
bcf38db0-ef02-464d-ba6a-b4167a469cdd	620	6555	AY042184.1	+	+	+	0	64	3716	0.0878906	a	38	GGACA	GGACA	A	A	FALSE	0	137
42bdbd16-94dc-411c-89ef-6e702394fe88	416	6555	AY042184.1	+	+	+	0	2	3403	0.0878906	a	39	GGACA	GGACA	A	A	FALSE	0	80
19603095-0a29-44fb-844f-8b90337c03ad	436	6555	AY042184.1	+	+	+	73	2	3431	0.0878906	a	39	GGACA	GGACA	A	A	FALSE	0	36
2468cb00-32e1-4fed-912c-a2fa611c9f3c	216	6555	AY042184.1	+	+	+	0	59	3267	0.0878906	a	9	GGACA	GGACA	A	A	FALSE	0	103
ca2db77e-e972-432e-82fd-2b5775d3f01c	3098	6555	AY042184.1	+	+	+	0	2	6090	0.0839844	a	35	GGACA	GGACA	A	A	FALSE	0	44
077d9511-40b6-42f4-86f7-9f36784099f0	2538	6555	AY042184.1	+	+	+	0	30	5564	0.0839844	a	29	GGACA	GGACA	A	A	FALSE	0	59
2b970364-bdda-46ac-9ddd-a5bde7547ad8	1699	6555	AY042184.1	+	+	+	0	2	4704	0.0839844	a	34	GGACA	GGACA	A	A	FALSE	0	54
d2fa0b95-38e2-4175-8699-04ef298ddd34	848	6555	AY042184.1	+	+	+	1	2	3837	0.0839844	a	41	GGACA	GGACA	A	A	FALSE	0	66
bef96d79-1ea8-4a7f-829d-e52cf9f9815b	661	6555	AY042184.1	+	+	+	0	59	3788	0.0839844	a	36	GGACA	GGACA	A	A	FALSE	0	100
2661c7a0-fd2a-4766-bec9-cda7e6c184b1	550	6555	AY042184.1	+	+	+	0	2	3547	0.0839844	a	31	GGACA	GGACA	A	A	FALSE	0	34
cfd1c2e3-bac6-4dbe-81ab-977d96a0b9f5	551	6555	AY042184.1	+	+	+	0	2	3747	0.0839844	a	37	GGACA	GGACA	A	A	FALSE	0	79
a8e42957-122d-4217-8d30-90982ea9cba6	338	6555	AY042184.1	+	+	+	3	2	3340	0.0839844	a	40	GGACA	GGACA	A	A	FALSE	0	24
543b9b30-ecc3-445c-a2cb-9361db129a46	259	6555	AY042184.1	+	+	+	0	2	3259	0.0839844	a	18	GGACA	GGACA	A	A	FALSE	0	95
7257b8d8-5ab8-4438-89ed-ab7146ca4b84	6610	6555	AY042184.1	+	+	+	81	42	9682	0.0800781	a	38	GGACA	GGACA	A	A	FALSE	0	86
51a20a13-b01a-404c-b1e8-285fec5e19f2	4868	6555	AY042184.1	+	+	+	1	58	7927	0.0800781	a	36	GGACA	GGACA	A	A	FALSE	0	79
7f11ceb3-f749-45b2-91b2-263f65a67860	1362	6555	AY042184.1	+	+	+	0	2	4355	0.0800781	a	29	GGACA	GGACA	A	A	FALSE	0	83
460f7d7d-d4a2-4e4d-95ac-dacd8743da2b	1365	6555	AY042184.1	+	+	+	32	2	4380	0.0800781	a	33	GGACA	GGACA	A	A	FALSE	0	80
383917c9-c178-439a-bd0a-bbd5453f5521	1310	6555	AY042184.1	+	+	+	0	2	4311	0.0800781	a	39	GGACA	GGACA	A	A	FALSE	0	31
e61bbf57-5d86-42f2-88dc-46395c2c0b94	520	6555	AY042184.1	+	+	+	0	2	3503	0.0800781	a	9	GGACA	GGACA	A	A	FALSE	0	58
cd496df3-07bd-481a-bd17-b8e533fe5072	241	6555	AY042184.1	+	+	+	55	2	3335	0.0800781	a	37	GGACA	GGACA	A	A	FALSE	0	54
6e0beab1-18ff-4a84-94a6-3401fce97254	182	6555	AY042184.1	+	+	+	0	2	3179	0.0800781	a	33	GGACA	GGACA	A	A	FALSE	0	34
7d9a2bb3-aa9c-41b7-bf99-2c72362c991b	102	6555	AY042184.1	+	+	+	0	57	3183	0.0800781	a	17	GGACA	GGACA	A	A	FALSE	0	121
85cb4968-a929-451d-a119-7e3538801281	89	6555	AY042184.1	+	+	+	0	2	3096	0.0800781	a	25	GGACA	TGACG	A	A	FALSE	0	55
c634fdcb-e83a-4c79-8f19-9367f6aed7e0	80	6555	AY042184.1	+	+	+	0	2	3099	0.0800781	a	35	GGACA	GGACA	A	A	FALSE	0	56
c258f47d-dbfc-4d4b-9b04-8b5e26362c9c	3272	6555	AY042184.1	+	+	+	0	2	6274	0.0761719	a	39	GGACA	GGACA	A	A	FALSE	0	25
3ec86dc1-52a8-41f0-855a-475ca432a0ae	343	6555	AY042184.1	+	+	+	0	37	3418	0.0761719	a	39	GGACA	GGACA	A	A	FALSE	0	80
b7662810-cba4-4479-8b30-5ba7bd38dfad	343	6555	AY042184.1	+	+	+	0	0	2983	0.0761719	a	40	GGACA	GGACA	A	A	FALSE	0	0
f6159699-d108-49b4-9f57-ba8aabcbe177	1	6555	AY042184.1	+	+	+	0	2	2997	0.0761719	a	12	GGACA	GGACA	A	A	FALSE	0	63
f5bc07d3-1e1a-46de-b05e-3b516182e177	3337	6555	AY042184.1	+	+	+	1	68	6428	0.0722656	a	39	GGACA	GGACA	A	A	FALSE	0	107
db36f7b1-831b-49a0-b8e8-ca811f29d8fb	3170	6555	AY042184.1	+	+	+	0	2	6164	0.0722656	a	28	GGACA	GGACA	A	A	FALSE	0	35
add34057-c60b-4e07-9b0c-8ff59f5b5cbc	3001	6555	AY042184.1	+	+	+	0	9	6028	0.0722656	a	39	GGACA	GGACA	A	A	FALSE	0	38
9e44aff7-dd4d-4371-b679-61ca4da3ae52	2855	6555	AY042184.1	+	+	+	1	2	5857	0.0722656	a	31	GGACA	GGACA	A	A	FALSE	0	86
a259588a-b95c-410b-8008-95dc4ca97183	1868	6555	AY042184.1	+	+	+	0	57	4963	0.0722656	a	42	GGACA	GGACA	A	A	FALSE	0	124
d90056d6-ac6f-4855-9e04-7717ffd435cf	1716	6555	AY042184.1	+	+	+	0	2	4712	0.0722656	a	40	GGACA	GGACA	A	A	FALSE	0	41
02032200-11a2-4e13-92d0-5133c33e6364	1568	6555	AY042184.1	+	+	+	0	2	4564	0.0722656	a	11	GGACA	GGACT	A	A	FALSE	0	26
e621adab-076d-47e7-9c55-75946e5cb398	1466	6555	AY042184.1	+	+	+	0	2	4469	0.0722656	a	36	GGACA	GGACA	A	A	FALSE	0	35
990ce931-bbd0-42c6-951d-dd6f5f427ec4	1255	6555	AY042184.1	+	+	+	1	2	4168	0.0722656	a	7	GGACA	GGAGC	A	A	FALSE	0	75
788a695d-690e-410f-97d7-5f7fdbe5b443	1236	6555	AY042184.1	+	+	+	0	84	4222	0.0722656	a	37	GGACA	GGACA	A	A	FALSE	0	49
7da0f778-4487-47c6-943a-784c7b9a6108	1064	6555	AY042184.1	+	+	+	0	52	4155	0.0722656	a	37	GGACA	GGACA	A	A	FALSE	0	102
02f1b505-dd79-4a7d-a92e-680ac3d48875	478	6555	AY042184.1	+	+	+	0	2	3419	0.0722656	a	5	GGACA	AGACA	A	A	FALSE	0	41
8ac4e1d9-f99a-4ca0-b045-d7502c941b0c	220	6555	AY042184.1	+	+	+	2	72	3322	0.0722656	a	37	GGACA	GGACA	A	A	FALSE	0	154
7013e283-7708-4980-8bbb-ab37b25f7973	1	6555	AY042184.1	+	+	+	0	38	3079	0.0722656	a	13	GGACA	GGACA	A	A	FALSE	0	92
6037047a-a439-4437-b5f1-8019da2f12d3	3868	6555	AY042184.1	+	+	+	0	2	6864	0.0683594	a	41	GGACA	GGACA	A	A	FALSE	0	28
32d6ab2d-fe2c-44bb-a223-74f5390e79b4	3057	6555	AY042184.1	+	+	+	2	3	6038	0.0683594	a	34	GGACA	GGACA	A	A	FALSE	0	30
50062df7-c588-441f-917a-f34d898d14b2	2087	6555	AY042184.1	+	+	+	0	0	4248	0.0683594	a	30	GGACA	GGACA	A	A	FALSE	0	0
ac8e4cfd-5dcd-4382-8bb5-466186356e42	1518	6555	AY042184.1	+	+	+	0	2	4523	0.0683594	a	6	GGACA	GGAAG	A	A	FALSE	0	31
a6a88d51-c1dc-4380-81f8-89630356f9c4	1399	6555	AY042184.1	+	+	+	1	67	4442	0.0683594	a	38	GGACA	GGACA	A	A	FALSE	0	63
a4ec1abd-0b35-4902-b10f-1a3d0c84217a	1112	6555	AY042184.1	+	+	+	1	2	4057	0.0683594	a	38	GGACA	GGACA	A	A	FALSE	0	27
54b51d00-f32d-4c13-b06d-df109bb91fa5	1077	6555	AY042184.1	+	+	+	1	2	4021	0.0683594	a	37	GGACA	GGACA	A	A	FALSE	0	66
48c17569-ad69-4fb4-bed0-0702466daf96	769	6555	AY042184.1	+	+	+	0	30	3828	0.0683594	a	34	GGACA	GGACA	A	A	FALSE	0	30
bd4f3e38-ec10-44b4-9deb-7453a5d13dcf	651	6555	AY042184.1	+	+	+	0	25	3697	0.0683594	a	45	GGACA	GGACA	A	A	FALSE	0	67
ec190536-3b3e-4cb9-8221-57fbfc01524b	487	6555	AY042184.1	+	+	+	0	2	3455	0.0683594	a	35	GGACA	GGACA	A	A	FALSE	0	57
8bceaa57-a620-47ff-bf53-be85b45a4ec7	415	6555	AY042184.1	+	+	+	0	2	3413	0.0683594	a	39	GGACA	GGACA	A	A	FALSE	0	23
7afaae16-517a-4afd-b580-94472bc289ba	243	6555	AY042184.1	+	+	+	0	69	3350	0.0683594	a	8	GGACA	GGACA	A	A	FALSE	0	118
43a919f2-01da-48df-a2e0-cb1600c66182	123	6555	AY042184.1	+	+	+	0	2	3129	0.0683594	a	5	GGACA	GGACA	A	A	FALSE	0	27
02f1935b-6b35-44f7-95d2-6129fdc939f6	109	6555	AY042184.1	+	+	+	0	6	3105	0.0683594	a	40	GGACA	GGACA	A	A	FALSE	0	19
2aea3b03-630d-41d6-960b-ab2a9a7102ae	99	6555	AY042184.1	+	+	+	3	9	3090	0.0683594	a	21	GGACA	GGACT	A	A	FALSE	0	78
420d71c6-71fb-4847-9cbe-1f271f970e6b	6047	6555	AY042184.1	+	+	+	178	114	9192	0.0644531	a	29	GGACA	GGACA	A	A	FALSE	0	207
f8c7434b-a749-4802-b781-bbc091d5c20a	3778	6555	AY042184.1	+	+	+	13	2	6705	0.0644531	a	36	GGACA	GGACA	A	A	FALSE	0	75
4d04fb1e-6534-407e-be12-b3aa8dec9b14	1888	6555	AY042184.1	+	+	+	0	13	4766	0.0644531	a	37	GGACA	GGACA	A	A	FALSE	0	65
d7e16b4a-cab2-4996-a714-c516567f9908	1546	6555	AY042184.1	+	+	+	0	14	4596	0.0644531	a	34	GGACA	GGACA	A	A	FALSE	0	37
d53bb50b-2417-46a1-b681-69af72e87150	1418	6555	AY042184.1	+	+	+	1	6	4414	0.0644531	a	18	GGACA	GGACT	A	A	FALSE	0	56
5966efc5-b470-4088-b2c4-75e9ed0984bd	1380	6555	AY042184.1	+	+	+	0	2	4372	0.0644531	a	35	GGACA	GGACA	A	A	FALSE	0	81
98a08e11-b09d-4bea-846d-ca7031fd4b69	1316	6555	AY042184.1	+	+	+	0	24	4373	0.0644531	a	36	GGACA	GGACA	A	A	FALSE	0	108
e7dedada-5d96-4191-8171-49b941f30f94	944	6555	AY042184.1	+	+	+	0	23	3966	0.0644531	a	37	GGACA	GGACA	A	A	FALSE	0	37
caea94cb-1a62-41c2-84f4-93430c33a658	914	6555	AY042184.1	+	+	+	0	2	3912	0.0644531	a	33	GGACA	GGACA	A	A	FALSE	0	52
c0c1c635-44d0-4a6b-9e11-96471a257b24	675	6555	AY042184.1	+	+	+	0	2	3674	0.0644531	a	33	GGACA	GGACA	A	A	FALSE	0	46
a07e927c-2aa9-41e5-8418-cd882f8e87fd	441	6555	AY042184.1	+	+	+	1	2	3447	0.0644531	a	38	GGACA	GGACA	A	A	FALSE	0	93
3250efa8-7b53-4d4c-ac91-709288523ac2	231	6555	AY042184.1	+	+	+	2	2	3228	0.0644531	a	33	GGACA	GGACA	A	A	FALSE	0	54
72bb8c15-fc47-4e2f-8347-35f6a4ef7d24	129	6555	AY042184.1	+	+	+	0	2	3132	0.0644531	a	7	GGACA	GGAAG	A	A	FALSE	0	27
c3500475-c2c0-4568-9464-baa5ee27c079	44	6555	AY042184.1	+	+	+	0	2	3036	0.0644531	a	28	GGACA	GGACA	A	A	FALSE	0	31
b58604ed-0124-4619-baf7-717aacbdbf84	3076	6555	AY042184.1	+	+	+	2	2	6117	0.0605469	a	40	GGACA	GGACA	A	A	FALSE	0	28
013d2a62-b4e0-4ee7-b93a-411a515d0f50	2960	6555	AY042184.1	+	+	+	0	2	5952	0.0605469	a	34	GGACA	GGACA	A	A	FALSE	0	53
c7b11458-71b0-4490-ba8a-d133ba7fa8e8	2910	6555	AY042184.1	+	+	+	0	2	5915	0.0605469	a	36	GGACA	GGACA	A	A	FALSE	0	11
eb359171-a653-44eb-bd06-108266a09c88	2339	6555	AY042184.1	+	+	+	3	2	5362	0.0605469	a	39	GGACA	GGACA	A	A	FALSE	0	65
cd33d272-7de1-474d-a7e2-3199dad22261	2069	6555	AY042184.1	+	+	+	0	50	5148	0.0605469	a	40	GGACA	GGACA	A	A	FALSE	0	130
056e18c8-272d-46e3-b99f-77e90812d8be	1600	6555	AY042184.1	+	+	+	0	2	4597	0.0605469	a	34	GGACA	GGACA	A	A	FALSE	0	58
d562d55c-a0af-4c37-abbc-7d1a5f7e49f8	1555	6555	AY042184.1	+	+	+	6	21	4608	0.0605469	a	38	GGACA	GGACA	A	A	FALSE	0	31
082114db-033b-43ba-a8fe-65f176a4e822	1537	6555	AY042184.1	+	+	+	0	2	4533	0.0605469	a	28	GGACA	GGACA	A	A	FALSE	0	50
6bb6b4e3-f0b0-4a89-bf1b-cfe6113efb1f	1205	6555	AY042184.1	+	+	+	11	2	4195	0.0605469	a	7	GGACA	GGACA	A	A	FALSE	0	41
6420499a-7649-424c-9b0d-8d0e28d14d53	923	6555	AY042184.1	+	+	+	5	2	3885	0.0605469	a	10	GGACA	GGACA	A	A	FALSE	0	52
05972dfd-c609-4cd8-85fa-6913e30a8ab8	915	6555	AY042184.1	+	+	+	0	2	3902	0.0605469	a	38	GGACA	GGACA	A	A	FALSE	0	47
bf84e43f-36aa-49cb-ac84-5ef7d9ece3f6	892	6555	AY042184.1	+	+	+	1	2	3889	0.0605469	a	34	GGACA	GGACA	A	A	FALSE	0	74
7df37beb-c13f-4a9e-81f8-ccd3fc87de0b	887	6555	AY042184.1	+	+	+	0	2	3890	0.0605469	a	33	GGACA	GGACA	A	A	FALSE	0	94
065a95dc-4c35-4b48-8704-b9730b7e3e8e	851	6555	AY042184.1	+	+	+	5	2	3792	0.0605469	a	30	GGACA	GGACA	A	A	FALSE	0	99
e851c82f-08e0-49e6-8f7f-0530a85c4de5	736	6555	AY042184.1	+	+	+	0	2	3732	0.0605469	a	41	GGACA	GGACA	A	A	FALSE	0	47
404c7d05-3e59-4fdb-9ea5-6238b8a7ed7b	724	6555	AY042184.1	+	+	+	0	2	3736	0.0605469	a	28	GGACA	GGACA	A	A	FALSE	0	49
bcfe867c-09e2-4fe7-8774-a674dc6d1ec2	657	6555	AY042184.1	+	+	+	0	55	3750	0.0605469	a	36	GGACA	GGACA	A	A	FALSE	0	121
b2725c31-e574-40a6-9786-ae8d005a8c9d	310	6555	AY042184.1	+	+	+	1	2	3302	0.0605469	a	18	GGACA	GGACA	A	A	FALSE	0	67
49aab01c-0182-4ade-90e3-bb3f0f6df78c	208	6555	AY042184.1	+	+	+	2	2	3203	0.0605469	a	39	GGACA	GGACA	A	A	FALSE	0	20
f9a401f8-e8a3-43b0-9c7b-578f43fd64a9	204	6555	AY042184.1	+	+	+	3	2	3201	0.0605469	a	39	GGACA	GGACA	A	A	FALSE	0	62
8d823f0e-a168-4fe7-bbec-b54e90c4c179	133	6555	AY042184.1	+	+	+	2	37	3209	0.0605469	a	36	GGACA	GGACA	A	A	FALSE	0	93
e25e47a9-0791-4aff-97f4-7d691384eacb	23	6555	AY042184.1	+	+	+	4	2	3029	0.0605469	a	36	GGACA	GGACA	A	A	FALSE	0	52
9de32c86-287d-40b0-82c3-f7a7f50f5ce8	4	6555	AY042184.1	+	+	+	2	2	3004	0.0605469	a	26	GGACA	GGACA	A	A	FALSE	0	37
89426c38-23b8-4738-8b70-57502dcc2741	4001	6555	AY042184.1	+	+	+	0	2	7002	0.0566406	a	29	GGACA	GGACA	A	A	FALSE	0	89
daa476e1-d81f-4203-bf3d-8e4767406b5f	4295	6555	AY042184.1	+	+	+	351	2	7342	0.0566406	a	42	GGACA	GGACA	A	A	FALSE	0	11
3adf9cbd-e1a1-4277-a2f0-d1a1fc31ba0c	3177	6555	AY042184.1	+	+	+	0	2	6176	0.0566406	a	39	GGACA	GGACA	A	A	FALSE	0	64
d23ad0be-c012-4f70-8eaf-e38a65e195c2	1712	6555	AY042184.1	+	+	+	7	2	4721	0.0566406	a	24	GGACA	GGACA	A	A	FALSE	0	50
a9b998eb-f5de-407c-89b4-3888be6bee21	1346	6555	AY042184.1	+	+	+	6	2	4349	0.0566406	a	34	GGACA	GGACA	A	A	FALSE	0	33
1fe71fa1-6448-42b7-9070-c18da570345e	1317	6555	AY042184.1	+	+	+	0	2	4312	0.0566406	a	10	GGACA	GGACA	A	A	FALSE	0	77
b2b4c183-dd47-492e-bb66-595ed8670c85	1102	6555	AY042184.1	+	+	+	0	2	4087	0.0566406	a	35	GGACA	GGACA	A	A	FALSE	0	65
84dfebf3-4237-495a-b3be-8b4b53ac522a	962	6555	AY042184.1	+	+	+	0	2	3959	0.0566406	a	12	GGACA	GGACA	A	A	FALSE	0	19
3a5e36f8-9980-467a-822f-683b57e69482	863	6555	AY042184.1	+	+	+	0	2	3867	0.0566406	a	38	GGACA	GGACA	A	A	FALSE	0	49
7b35c9ac-1a49-4046-82bb-0ba63607e410	829	6555	AY042184.1	+	+	+	0	4	3829	0.0566406	a	35	GGACA	GGACA	A	A	FALSE	0	81
3b5e33a2-d77f-48cd-a1f3-0f07514a4648	738	6555	AY042184.1	+	+	+	1	2	3751	0.0566406	a	32	GGACA	GGACA	A	A	FALSE	0	42
843db1f8-5497-4717-9fbc-52406ee62aa4	655	6555	AY042184.1	+	+	+	0	2	3655	0.0566406	a	31	GGACA	GGACA	A	A	FALSE	0	40
13561db8-5095-4314-9e9c-a55be393ea25	622	6555	AY042184.1	+	+	+	1	2	3623	0.0566406	a	44	GGACA	GGACA	A	A	FALSE	0	19
d1b3068b-fb9d-4441-b93d-f50544e898d6	251	6555	AY042184.1	+	+	+	2	2	3254	0.0566406	a	43	GGACA	GGACA	A	A	FALSE	0	80
a90d8cca-3145-494e-8403-647c13453cdd	68	6555	AY042184.1	+	+	+	0	2	3058	0.0566406	a	33	GGACA	GGACA	A	A	FALSE	0	68
85bef1bc-7c8c-4242-a7e1-577c8a64d30a	65	6555	AY042184.1	+	+	+	0	46	3122	0.0566406	a	30	GGACA	GGACA	A	A	FALSE	0	109
61ac4973-3fd9-4bef-933b-d5e2c1237e52	3474	6555	AY042184.1	+	+	+	0	2	6473	0.0527344	a	20	GGACA	GGACA	A	A	FALSE	0	94
11d7b6b6-e765-4636-9fcf-83556b695103	3434	6555	AY042184.1	+	+	+	0	2	6436	0.0527344	a	13	GGACA	GGACA	A	A	FALSE	0	78
7e9d6d5c-22e0-47ab-bf4a-c77e7460b6ea	3193	6555	AY042184.1	+	+	+	0	2	6180	0.0527344	a	31	GGACA	GGACA	A	A	FALSE	0	59
fa189910-dc30-4904-ab8e-e4e17ad8ea16	2224	6555	AY042184.1	+	+	+	1	50	5268	0.0527344	a	31	GGACA	GGACA	A	A	FALSE	0	134
bf93e6b3-e720-4136-952b-64ad4d210b75	2288	6555	AY042184.1	+	+	+	15	2	5279	0.0527344	a	35	GGACA	GGACA	A	A	FALSE	0	51
85d12f50-d31b-41ce-ad1d-f5fc4c765de4	2273	6555	AY042184.1	+	+	+	0	2	5248	0.0527344	a	28	GGACA	AGACA	A	A	FALSE	0	52
9f89ee40-974a-480a-bcfd-de5385648d86	1870	6555	AY042184.1	+	+	+	2	78	4934	0.0527344	a	8	GGACA	GGACA	A	A	FALSE	0	74
96e3921b-7d1e-4766-aac1-f71976dc3fc0	1525	6555	AY042184.1	+	+	+	2	16	4578	0.0527344	a	38	GGACA	GGACA	A	A	FALSE	0	33
3affe82a-6a5f-4fbd-a7bf-135cbe09b059	1456	6555	AY042184.1	+	+	+	0	2	4455	0.0527344	a	30	GGACA	GGACA	A	A	FALSE	0	77
c69c130d-c172-40af-aba4-27e1d97b89fa	1450	6555	AY042184.1	+	+	+	0	2	4451	0.0527344	a	41	GGACA	GGACA	A	A	FALSE	0	44
0d31176f-6361-4571-97ba-9db848dabc8d	1424	6555	AY042184.1	+	+	+	1	2	4426	0.0527344	a	39	GGACA	GGACA	A	A	FALSE	0	76
fc098164-5985-43f8-9cbe-ef65dfde913c	1305	6555	AY042184.1	+	+	+	0	4	4283	0.0527344	a	34	GGACA	GGACA	A	A	FALSE	0	17
7a89807e-143a-4a30-be90-8fcc5185fa0e	1073	6555	AY042184.1	+	+	+	5	27	4126	0.0527344	a	41	GGACA	GGACA	A	A	FALSE	0	75
ac3c964e-6ac1-44b1-bab6-3013f5c38ae6	1187	6555	AY042184.1	+	+	+	205	44	4272	0.0527344	a	40	GGACA	GGACA	A	A	FALSE	0	109
fa25e71e-4a0a-4462-b9f9-4f2366cd88b2	966	6555	AY042184.1	+	+	+	0	2	3961	0.0527344	a	39	GGACA	GGACA	A	A	FALSE	0	21
43e4db8a-23c1-4400-a750-48e9a3b44b14	714	6555	AY042184.1	+	+	+	4	53	3796	0.0527344	a	32	GGACA	GGACA	A	A	FALSE	0	110
c3401daa-65dd-4f85-92fc-cf7494ea50bc	607	6555	AY042184.1	+	+	+	0	23	3636	0.0527344	a	42	GGACA	GGACA	A	A	FALSE	0	79
d03bae61-1b09-41c9-92d3-394f70a60f34	573	6555	AY042184.1	+	+	+	0	39	3644	0.0527344	a	34	GGACA	GGACA	A	A	FALSE	0	98
6cc4e779-f3c7-453f-a183-b8a2bef2ede0	563	6555	AY042184.1	+	+	+	0	67	3665	0.0527344	a	42	GGACA	GGACA	A	A	FALSE	0	157
6b446ca5-f102-425e-a9be-051347429c5e	556	6555	AY042184.1	+	+	+	3	2	3558	0.0527344	a	35	GGACA	GGACA	A	A	FALSE	0	34
992b0ab9-05f6-473c-b026-4635aed559a4	348	6555	AY042184.1	+	+	+	1	62	3442	0.0527344	a	36	GGACA	GGACA	A	A	FALSE	0	124
27d3b057-54ba-4c65-b5c6-00b5bc64c1fe	308	6555	AY042184.1	+	+	+	2	20	3279	0.0527344	a	28	GGACA	GGACA	A	A	FALSE	0	27
b7561503-5404-4ac4-bd22-88125e7c8032	276	6555	AY042184.1	+	+	+	1	2	3270	0.0527344	a	37	GGACA	GGACA	A	A	FALSE	0	43
a0ded1c0-e992-4d8a-b2dc-975e49953582	257	6555	AY042184.1	+	+	+	0	2	3259	0.0527344	a	39	GGACA	GGACA	A	A	FALSE	0	64
383ea694-ee88-4378-ad2e-193758318068	87	6555	AY042184.1	+	+	+	0	2	3101	0.0527344	a	35	GGACA	GGACA	A	A	FALSE	0	19
b8ba92f7-2e5c-4b29-a54e-f0ddc72f3aa3	80	6555	AY042184.1	+	+	+	0	46	3166	0.0527344	a	38	GGACA	GGACA	A	A	FALSE	0	96
1571d951-7f12-4cbf-9efb-6e2514ac4d63	66	6555	AY042184.1	+	+	+	0	2	3061	0.0527344	a	42	GGACA	GGACA	A	A	FALSE	0	17
01e58778-4429-43fe-8471-27a36972551e	27	6555	AY042184.1	+	+	+	1	67	3178	0.0527344	a	36	GGACA	GGACA	A	A	FALSE	0	51
b5331d10-c51f-46df-b38d-f03f1e839680	12	6555	AY042184.1	+	+	+	10	52	3100	0.0527344	a	31	GGACA	GGACA	A	A	FALSE	0	0
270bcd1d-43a3-4612-aa30-472bba0f4bfd	3469	6555	AY042184.1	+	+	+	0	2	6530	0.0488281	a	19	GGACA	TGACA	A	A	FALSE	0	106
5d18da33-e1d3-45bc-911f-9fa4798fbd9d	3083	6555	AY042184.1	+	+	+	2	2	6082	0.0488281	a	42	GGACA	GGACA	A	A	FALSE	0	47
2970a05f-b023-4392-a5dd-9cde3b160d0c	3048	6555	AY042184.1	+	+	+	0	58	6133	0.0488281	a	37	GGACA	GGACA	A	A	FALSE	0	105
a4998400-18b5-444a-86dc-2c9904e42135	2929	6555	AY042184.1	+	+	+	0	64	6024	0.0488281	a	36	GGACA	GGACA	A	A	FALSE	0	127
ad505f1d-410c-49f9-ba76-bbe72c4d7420	2653	6555	AY042184.1	+	+	+	9	19	5711	0.0488281	a	9	GGACA	GGACA	A	A	FALSE	0	27
67ed44e4-8938-4974-b6e9-f56cda11d7e5	2304	6555	AY042184.1	+	+	+	1	51	5345	0.0488281	a	32	GGACA	GGACA	A	A	FALSE	0	53
39e1d179-519e-4f17-b415-8d20d563fc89	2059	6555	AY042184.1	+	+	+	0	2	5029	0.0488281	a	34	GGACA	GGACA	A	A	FALSE	0	71
6a61f4a7-d835-49f7-b2d8-dd58af87cbaf	1977	6555	AY042184.1	+	+	+	2	2	4971	0.0488281	a	38	GGACA	GGACA	A	A	FALSE	0	61
05642ff3-b19b-43b2-af41-7ae85f0f196e	1956	6555	AY042184.1	+	+	+	0	40	5028	0.0488281	a	38	GGACA	GGACA	A	A	FALSE	0	99
4ab45b9d-ad89-45dd-ab4c-10a86d07db13	1622	6555	AY042184.1	+	+	+	0	32	4675	0.0488281	a	33	GGACA	GGACA	A	A	FALSE	0	42
e26431cf-53a1-4568-8081-0732954e9263	1579	6555	AY042184.1	+	+	+	4	23	4629	0.0488281	a	39	GGACA	GGACA	A	A	FALSE	0	89
7ba16a25-68ea-49ee-a130-3428794c60b9	1514	6555	AY042184.1	+	+	+	0	2	4513	0.0488281	a	35	GGACA	GGACA	A	A	FALSE	0	73
5c8f1c9b-8397-4ea8-9fc0-dd291a603564	1337	6555	AY042184.1	+	+	+	9	23	4233	0.0488281	a	11	GGACA	GGACA	A	A	FALSE	0	55
c1160bfe-aa92-45b8-bba7-2967bb20754d	1221	6555	AY042184.1	+	+	+	3	2	4196	0.0488281	a	35	GGACA	GGACA	A	A	FALSE	0	94
dcddddd7-c3e7-44b4-8121-bb5e9557a9d2	929	6555	AY042184.1	+	+	+	0	14	3967	0.0488281	a	38	GGACA	GGACA	A	A	FALSE	0	50
d4baf89a-11ef-4597-9291-b1f8b7701d2e	827	6555	AY042184.1	+	+	+	0	44	3906	0.0488281	a	37	GGACA	GGACA	A	A	FALSE	0	115
1bdd1122-fc43-4029-a043-5f9b7c068e15	679	6555	AY042184.1	+	+	+	6	2	3685	0.0488281	a	41	GGACA	GGACA	A	A	FALSE	0	51
40755c78-bcd2-4f1a-9a86-e08387a77264	710	6555	AY042184.1	+	+	+	0	2	3708	0.0488281	a	33	GGACA	GGACA	A	A	FALSE	0	27
41166377-c333-428a-8550-1ae23afe6dfa	644	6555	AY042184.1	+	+	+	0	2	3648	0.0488281	a	37	GGACA	GGACA	A	A	FALSE	0	72
65a132e7-74dd-4a88-b0b0-fd15903d1c9d	355	6555	AY042184.1	+	+	+	10	2	3330	0.0488281	a	25	GGACA	GGACA	A	A	FALSE	0	65
f14d6c81-64fd-4a96-876d-43cbd52c1a8e	320	6555	AY042184.1	+	+	+	0	14	3334	0.0488281	a	35	GGACA	GGACA	A	A	FALSE	0	59
4741b4ce-87ab-4f00-81c0-227ce1db1979	276	6555	AY042184.1	+	+	+	0	31	3339	0.0488281	a	39	GGACA	GGACA	A	A	FALSE	0	70
b1d69600-4076-4402-b7e5-fa8f3d8e6a5c	213	6555	AY042184.1	+	+	+	0	56	3309	0.0488281	a	34	GGACA	GGACA	A	A	FALSE	0	121
2d2c4b6b-b1c7-4aa5-8fc9-e6286342bf15	112	6555	AY042184.1	+	+	+	0	2	3122	0.0488281	a	35	GGACA	GGACA	A	A	FALSE	0	68
759db236-f355-4c03-9ba4-f29fff35a72f	57	6555	AY042184.1	+	+	+	0	40	3135	0.0488281	a	24	GGACA	GGACA	A	A	FALSE	0	112
431cd1a4-1666-44b5-8eb3-165aa8be88ca	30	6555	AY042184.1	+	+	+	0	2	3018	0.0488281	a	39	GGACA	GGACA	A	A	FALSE	0	57
ae1f697c-0291-4fd7-a737-08e5dff95478	28	6555	AY042184.1	+	+	+	0	21	3087	0.0488281	a	32	GGACA	GGACA	A	A	FALSE	0	59
05157c80-f80d-4be3-960c-b3d9277a8a97	27	6555	AY042184.1	+	+	+	0	40	3103	0.0488281	a	36	GGACA	GGACA	A	A	FALSE	0	96
795e4735-5571-499b-a3a6-188b553f5b6d	1333	6555	AY042184.1	+	+	+	0	2	4333	0.0449219	a	6	GGACA	GGACA	A	A	FALSE	0	69
771a7888-094a-440b-858b-c66c6c26064f	129	6555	AY042184.1	+	+	+	0	9	3169	0.0410156	a	10	GGACA	GGACA	A	A	FALSE	0	41
794f3275-676c-4708-8e61-17ef5e2fc8d9	126	6555	AY042184.1	+	+	+	0	2	3128	0.0410156	a	36	GGACA	GGACA	A	A	FALSE	0	53
e21e49e8-5a89-439d-95cc-17bd4399cd2e	320	6555	AY042184.1	+	+	+	13	2	3321	0.0332031	a	38	GGACA	GGACA	A	A	FALSE	0	28
42dac4b8-dd32-43b6-be03-90afbb958cee	323	6555	AY042184.1	+	+	+	0	58	3420	0.0253906	a	9	GGACA	GGAAA	A	A	FALSE	0	139
53361480-35ec-47b6-9918-879ae9a16f1b	825	6555	AY042184.1	+	+	+	0	2	3821	0.0214844	a	8	GGACA	GGACT	A	A	FALSE	0	44
6b5e6160-7318-477d-8357-642b13fbccdc	24	6555	AY042184.1	+	+	+	1	19	3075	0.0214844	a	9	GGACA	GGACA	A	A	FALSE	0	35
9c358703-5124-4d69-a6e2-db228ea8a772	1666	6555	AY042184.1	+	+	+	3	67	4775	0.0175781	a	30	GGACA	GGACA	A	A	FALSE	0	148
c93f5fb3-77d2-46eb-a4e6-2ee36be07749	3133	6555	AY042184.1	+	+	+	8	288	6012	0.0136719	a	9	GGACA	GGACA	A	A	FALSE	0	29
2b1c5da8-8602-47bc-a79d-7ef1a0055e88	1979	6555	AY042184.1	+	+	+	81	64	5084	0.0136719	a	23	GGACA	GGACA	A	A	FALSE	0	155
b3674d87-36b4-4fcd-bd43-5b93efb91274	1517	6555	AY042184.1	+	+	+	3	2	4519	0.00976562	a	29	GGACA	GGACA	A	A	FALSE	0	32
2c948c99-3f7f-4c79-98b6-1b0cf7314a3c	740	6555	AY042184.1	+	+	+	0	11	3794	0.00976562	a	6	GGACA	GGACA	A	A	FALSE	0	65
0c994a59-ecf2-49f4-b36b-dc731e6522e8	523	6555	AY042184.1	+	+	+	4	2	3517	0.00976562	a	41	GGACA	GGACA	A	A	FALSE	0	51
68b208c4-92fa-4eca-a428-550fac7b530b	1942	6555	AY042184.1	+	+	+	0	0	3498	0.00585938	a	8	GGACA	GGACT	A	A	FALSE	0	0
4f627bfc-6c5f-40b1-bef2-604006454e95	501	6555	AY042184.1	+	+	+	2	2	3492	0.00585938	a	7	GGACA	GGACA	A	A	FALSE	0	111
7b0d7a28-e10f-4ae0-b7be-8148f27712ed	354	6555	AY042184.1	+	+	+	0	2	3334	0.00585938	a	23	GGACA	GGACA	A	A	FALSE	0	57
0e37c4d4-b41b-48a8-96a1-2f1db01cec4f	6688	6555	AY042184.1	+	+	+	124	2	9681	0	a	38	GGACA	GGACA	A	A	TRUE	0	0
4aa12e95-9344-49d3-a134-21f4b887acf7	6670	6555	AY042184.1	+	+	+	132	2	9670	0	a	34	GGACA	GGACA	A	A	TRUE	0	30
324029af-4e85-4791-a9c0-dd3f7e21a5b8	6683	6555	AY042184.1	+	+	+	133	2	9686	0	a	37	GGACA	GGACA	A	A	TRUE	0	58
5464c83f-5aab-482e-a640-097202f97173	6654	6555	AY042184.1	+	+	+	119	70	9764	0	a	40	GGACA	GGACA	A	A	TRUE	0	143
c1e76cdc-d77b-4ae9-a4f6-489e5fd862c3	6758	6555	AY042184.1	+	+	+	209	82	9876	0	a	40	GGACA	GGACA	A	A	TRUE	0	159
ce564e52-edb1-4896-9ced-f614a22e5949	6569	6555	AY042184.1	+	+	+	20	2	9627	0	a	34	GGACA	GGACA	A	A	TRUE	0	92
d0bdc273-01b6-4653-8cd6-fd983ba7db8d	6675	6555	AY042184.1	+	+	+	155	31	9716	0	a	39	GGACA	GGACA	A	A	TRUE	0	80
0539f1d9-f7ce-4abb-aa16-a7cd5e2650b5	6642	6555	AY042184.1	+	+	+	111	2	9634	0	a	39	GGACA	GGACA	A	A	TRUE	0	57
22c4ded9-5512-4249-bce9-86db12c2c92e	6678	6555	AY042184.1	+	+	+	125	2	9679	0	a	35	GGACA	GGACA	A	A	TRUE	0	65
576c97c8-db61-4940-bda4-6e6af02f8d62	6694	6555	AY042184.1	+	+	+	150	2	9695	0	a	41	GGACA	GGACA	A	A	TRUE	0	63
5513d850-4da1-4a02-91f6-82caf6338c08	6528	6555	AY042184.1	+	+	+	1	2	9525	0	a	39	GGACA	GGACA	A	A	TRUE	0	100
2882e165-08d3-4d84-818a-04d5f1c24110	6645	6555	AY042184.1	+	+	+	112	2	9643	0	a	37	GGACA	GGACA	A	A	TRUE	0	38
b7c50303-82d9-45ef-aa8f-31274c68ecb8	6662	6555	AY042184.1	+	+	+	122	26	9722	0	a	41	GGACA	GGACA	A	A	TRUE	0	90
87aadccc-cf3f-43b4-8a9e-f0a246bb95e9	6519	6555	AY042184.1	+	+	+	0	2	9513	0	a	35	GGACA	GGACA	A	A	TRUE	0	94
048737fb-8b9a-420c-967b-ece60bf98517	6528	6555	AY042184.1	+	+	+	0	126	9731	0	a	34	GGACA	GGACA	A	A	TRUE	0	227
b1d93841-85f5-4d3a-a178-223b6084da6e	6579	6555	AY042184.1	+	+	+	32	2	9581	0	a	44	GGACA	GGACA	A	A	TRUE	0	46
2b55a9bb-d5d8-488e-811f-3ebfd43faef0	6684	6555	AY042184.1	+	+	+	135	4	9674	0	a	35	GGACA	GGACA	A	A	TRUE	0	36
b46af4df-1b6e-4e62-927a-9d2b51c8e002	6752	6555	AY042184.1	+	+	+	210	52	9845	0	a	36	GGACA	GGACA	A	A	TRUE	0	109
7e0a0660-f57c-4691-aaea-1a57a6aff327	6639	6555	AY042184.1	+	+	+	114	0	9679	0	a	32	GGACA	GGACA	A	A	TRUE	0	50
e9f88c48-e732-4497-8120-0ed4b63193ba	6510	6555	AY042184.1	+	+	+	0	2	9498	0	a	34	GGACA	GGACA	A	A	TRUE	0	54
372d5d87-acf9-4dde-803b-d3789f409e7e	6502	6555	AY042184.1	+	+	+	1	2	9503	0	a	32	GGACA	GGACA	A	A	TRUE	0	36
2db5b82c-e5f1-4a49-890c-beb998d67513	6533	6555	AY042184.1	+	+	+	0	15	9576	0	a	39	GGACA	GGACA	A	A	TRUE	0	26
8d40a84f-17f4-4eec-934f-a1e8c7527f4f	6594	6555	AY042184.1	+	+	+	211	3	9535	0	a	27	GGACA	AGACA	A	A	TRUE	0	65
f7d74fa2-141f-4aad-9ede-bc81eff9462b	6532	6555	AY042184.1	+	+	+	1	2	9553	0	a	37	GGACA	GGACA	A	A	TRUE	0	51
4ced6947-f0a2-459b-9588-5206949f62b3	6500	6555	AY042184.1	+	+	+	1	40	9576	0	a	39	GGACA	GGACA	A	A	TRUE	0	90
e59b3855-d6b0-43be-aa56-07fbd4d97ce3	6489	6555	AY042184.1	+	+	+	2	2	9491	0	a	38	GGACA	GGACA	A	A	TRUE	0	58
6d83c11f-eebe-46c9-87f1-89f15c6e58ff	6481	6555	AY042184.1	+	+	+	0	67	9535	0	a	40	GGACA	GGACA	A	A	TRUE	0	58
9ee3c3b9-f014-4b2d-bfc6-7ea03faf95db	6623	6555	AY042184.1	+	+	+	134	2	9617	0	a	37	GGACA	GGACA	A	A	TRUE	0	65
c79e812f-0652-4a4d-88ec-5d1e791a91f5	6478	6555	AY042184.1	+	+	+	0	2	9487	0	a	37	GGACA	GGACA	A	A	TRUE	0	71
90fab3de-b8cd-4285-856e-382a0fef05cc	6460	6555	AY042184.1	+	+	+	1	2	9461	0	a	39	GGACA	GGACA	A	A	TRUE	0	73
ac926f14-aa65-4fa0-9af7-5cf228bdbb6f	6695	6555	AY042184.1	+	+	+	231	2	9693	0	a	38	GGACA	GGACA	A	A	TRUE	0	82
b1d9d5b4-e40e-44d2-b0f8-c6dd845c396a	6484	6555	AY042184.1	+	+	+	5	2	9493	0	a	29	GGACA	GGACA	A	A	TRUE	0	68
1c2a3f41-3433-490c-a0a2-89a63d6bc118	6443	6555	AY042184.1	+	+	+	1	17	9505	0	a	39	GGACA	GGACA	A	A	TRUE	0	41
0dceb957-0dc8-49aa-8f1f-a49df5b616f1	6458	6555	AY042184.1	+	+	+	1	69	9566	0	a	41	GGACA	GGACA	A	A	TRUE	0	60
2366824b-5d0a-4bb3-becd-7f4929a33ef9	6421	6555	AY042184.1	+	+	+	0	2	9421	0	a	29	GGACA	GGACA	A	A	TRUE	0	113
f5d594a4-4294-416b-b40b-79feca8dc230	6413	6555	AY042184.1	+	+	+	0	2	9411	0	a	34	GGACA	GGACA	A	A	TRUE	0	36
4b2224df-1fd9-4ea4-94dd-5dbf949425f8	6413	6555	AY042184.1	+	+	+	0	2	9412	0	a	36	GGACA	GGACA	A	A	TRUE	0	27
c58a1cb0-d423-4bad-baf8-dc28c3a6ad8a	6386	6555	AY042184.1	+	+	+	0	2	9382	0	a	14	GGACA	GGACA	A	A	TRUE	0	46
6ebfba6f-99d2-4141-91b7-5cf5c834de8b	6389	6555	AY042184.1	+	+	+	0	2	9386	0	a	45	GGACA	GGACA	A	A	TRUE	0	82
3427af10-3904-4957-bd10-4e489b3736be	6350	6555	AY042184.1	+	+	+	0	2	9348	0	a	40	GGACA	GGACA	A	A	TRUE	0	60
88c41292-4435-4ff7-8871-9559b96d7f32	6450	6555	AY042184.1	+	+	+	0	2	9446	0	a	37	GGACA	GGACA	A	A	TRUE	0	58
9f6525cd-c764-4fe0-a094-7662b7942ee3	6332	6555	AY042184.1	+	+	+	0	63	9422	0	a	38	GGACA	GGACA	A	A	TRUE	0	128
6bdae278-f8f9-4f97-a364-456635d2e528	6323	6555	AY042184.1	+	+	+	0	15	9408	0	a	37	GGACA	GGACA	A	A	TRUE	0	43
833d9fa9-bb2c-40d3-8d90-2140111413e1	6305	6555	AY042184.1	+	+	+	0	2	9386	0	a	39	GGACA	GGACA	A	A	TRUE	0	50
21d9681a-4a0e-48f8-851f-c74e78a954d9	6304	6555	AY042184.1	+	+	+	0	2	9295	0	a	42	GGACA	GGACA	A	A	TRUE	0	44
911c1425-d247-4c1b-897a-4b48c93db1a4	6340	6555	AY042184.1	+	+	+	0	2	9342	0	a	40	GGACA	GGACA	A	A	TRUE	0	71
12a908b0-7677-485d-8791-fc18b73878f9	6303	6555	AY042184.1	+	+	+	6	2	9299	0	a	39	GGACA	GGACA	A	A	TRUE	0	38
d264cc05-9b70-4187-943d-fc15202f9b66	6244	6555	AY042184.1	+	+	+	0	2	9248	0	a	39	GGACA	GGACA	A	A	TRUE	0	81
b2bbf34f-522c-41a8-bc87-dfa6e10e9964	6198	6555	AY042184.1	+	+	+	0	2	9182	0	a	28	GGACA	GGACA	A	A	TRUE	0	49
95b2b731-05fc-4a01-b401-372e570c2bc0	6290	6555	AY042184.1	+	+	+	0	23	9410	0	a	37	GGACA	GGACA	A	A	TRUE	0	37
3012fd87-2215-4708-8548-42a55fdfe044	6163	6555	AY042184.1	+	+	+	0	2	9147	0	a	26	GGACA	GGACA	A	A	TRUE	0	42
d002c4f3-f538-4686-88d5-9de9553c6d3d	6150	6555	AY042184.1	+	+	+	2	2	9157	0	a	40	GGACA	GGACA	A	A	TRUE	0	95
d0fcd4c5-98b9-4505-87e3-7f6ad650fc48	6128	6555	AY042184.1	+	+	+	0	2	9127	0	a	38	GGACA	GGACA	A	A	TRUE	0	38
249292db-7431-4029-9509-69e10221da81	6134	6555	AY042184.1	+	+	+	0	2	9130	0	a	39	GGACA	GGACA	A	A	TRUE	0	78
232d521d-661c-46de-aebd-bba7e1a8c72d	6578	6555	AY042184.1	+	+	+	453	0	9505	0	a	37	GGACA	GGACA	A	A	TRUE	0	0
8db5128b-326b-4228-8cd2-23b41ab72964	6121	6555	AY042184.1	+	+	+	0	2	9121	0	a	41	GGACA	GGACA	A	A	TRUE	0	33
d9fcb120-bf66-4fd9-bebc-7a843db19105	6106	6555	AY042184.1	+	+	+	0	2	9096	0	a	37	GGACA	GGACA	A	A	TRUE	0	60
3cd44d5c-9f9d-4874-a630-8ebebc4fb5a6	6143	6555	AY042184.1	+	+	+	1	63	9207	0	a	33	GGACA	GGACA	A	A	TRUE	0	59
6b805219-ac80-4e39-adf1-09c082ff47c8	6043	6555	AY042184.1	+	+	+	0	84	9174	0	a	39	GGACA	GGACA	A	A	TRUE	0	174
7a2b15cd-df6f-4c87-b077-426d3eba3eb8	6029	6555	AY042184.1	+	+	+	0	2	9020	0	a	37	GGACA	GGACA	A	A	TRUE	0	50
7b9573f5-0ba8-4fff-b3a9-f63aca7013a3	5824	6555	AY042184.1	+	+	+	0	20	8834	0	a	39	GGACA	GGACA	A	A	TRUE	0	64
c6a03bc5-6d21-49c1-81cc-7b345e73ead5	5661	6555	AY042184.1	+	+	+	0	2	8515	0	a	29	GGACA	GGACA	A	A	TRUE	0	58
92af8336-2978-49d1-a2a1-7d4d49b68f3f	5996	6555	AY042184.1	+	+	+	0	43	9041	0	a	31	GGACA	GGACA	A	A	TRUE	0	66
d7baa3f3-f921-4444-8b61-6dd9a12ada8b	5996	6555	AY042184.1	+	+	+	1	2	8990	0	a	39	GGACA	GGACA	A	A	TRUE	0	57
77454776-5806-4c1e-9c04-cccc43378259	5993	6555	AY042184.1	+	+	+	0	2	8988	0	a	39	GGACA	GGACA	A	A	TRUE	0	77
3e34a668-66c4-4cc6-b6b7-7b27c2b0a335	5978	6555	AY042184.1	+	+	+	0	28	9037	0	a	39	GGACA	GGACA	A	A	TRUE	0	39
24229735-0df0-4160-a7d2-2686edfd330f	5979	6555	AY042184.1	+	+	+	0	2	8983	0	a	23	GGACA	GGACA	A	A	TRUE	0	71
3bdf3333-e970-4067-a581-8a83baa4a6f5	6592	6555	AY042184.1	+	+	+	613	23	9637	0	a	42	GGACA	GGACA	A	A	TRUE	0	67
9f00c239-f050-43ed-a870-ad06ee177df2	5986	6555	AY042184.1	+	+	+	0	2	8981	0	a	39	GGACA	GGACA	A	A	TRUE	0	51
9161013c-fc6a-43e7-be96-c1dab8af0564	5980	6555	AY042184.1	+	+	+	3	2	8975	0	a	15	GGACA	GGACA	A	A	TRUE	0	64
1e69d8bb-14ac-4cdc-9efc-8a2284dd5fe0	5929	6555	AY042184.1	+	+	+	0	2	8934	0	a	40	GGACA	GGACA	A	A	TRUE	0	52
b5478f00-644c-43ac-885d-9f9cafd841d6	5888	6555	AY042184.1	+	+	+	0	2	8873	0	a	42	GGACA	GGACA	A	A	TRUE	0	48
cfc0a23b-e2f5-4328-8d0f-8ed11b221d6e	5853	6555	AY042184.1	+	+	+	1	2	8860	0	a	31	GGACA	GGACA	A	A	TRUE	0	45
5bdd2958-b14a-49e2-a9cf-2817cd1b9497	5834	6555	AY042184.1	+	+	+	0	63	8943	0	a	39	GGACA	GGACA	A	A	TRUE	0	39
ec879a10-c18e-4ab5-8653-d089403cb834	5806	6555	AY042184.1	+	+	+	0	2	8802	0	a	38	GGACA	GGACA	A	A	TRUE	0	29
c18a4d0a-f2fb-4705-9356-81fe19a97062	5865	6555	AY042184.1	+	+	+	0	0	5916	0	a	35	GGACA	GGACA	A	A	TRUE	0	0
188e7b38-2260-4f94-8b4a-fcedf436a01d	5811	6555	AY042184.1	+	+	+	0	2	8804	0	a	30	GGACA	GGACA	A	A	TRUE	0	106
0d04dd5f-06af-4041-be2a-5334f6d27a79	5801	6555	AY042184.1	+	+	+	1	2	8803	0	a	40	GGACA	GGACA	A	A	TRUE	0	41
fa98069a-b619-4437-895c-7115a5b801dd	5776	6555	AY042184.1	+	+	+	0	2	8763	0	a	38	GGACA	GGACA	A	A	TRUE	0	48
a3a33217-f9b6-4ed8-9410-13fd9762e1b9	5774	6555	AY042184.1	+	+	+	1	2	8761	0	a	41	GGACA	GGACA	A	A	TRUE	0	70
87a8a1b3-bed1-448e-af01-4b0074e024c9	5722	6555	AY042184.1	+	+	+	0	59	8830	0	a	40	GGACA	GGACA	A	A	TRUE	0	115
08a72be2-0860-4cec-9a7e-3b0f2e10580b	5733	6555	AY042184.1	+	+	+	4	22	8761	0	a	37	GGACA	GGACA	A	A	TRUE	0	45
e39800d7-04c1-4c7d-8dd2-7701ff57195a	5721	6555	AY042184.1	+	+	+	2	2	8823	0	a	26	GGACA	GGACA	A	A	TRUE	0	65
21dd209b-96af-4305-8c43-31f4f111749c	5719	6555	AY042184.1	+	+	+	1	2	8696	0	a	39	GGACA	GGACA	A	A	TRUE	0	22
32ac59f6-4b76-4507-8ab7-be6ba974a37d	5720	6555	AY042184.1	+	+	+	0	2	8718	0	a	40	GGACA	GGACA	A	A	TRUE	0	69
6f01b4b0-f259-44dc-9cb1-f4dcef9625e4	5718	6555	AY042184.1	+	+	+	1	40	8799	0	a	43	GGACA	AGACA	A	A	TRUE	0	99
f8b36613-886c-4990-9e32-40d000e9c42c	5694	6555	AY042184.1	+	+	+	0	2	8697	0	a	36	GGACA	GGACA	A	A	TRUE	0	57
766f663c-de5a-40f1-b2c4-a21559383158	5671	6555	AY042184.1	+	+	+	0	43	8754	0	a	32	GGACA	GGACA	A	A	TRUE	0	69
95eeca2c-556a-41ba-abae-f503a0079c66	5658	6555	AY042184.1	+	+	+	3	2	8666	0	a	39	GGACA	GGACA	A	A	TRUE	0	60
387da85d-e835-416a-9675-129a60b88348	5657	6555	AY042184.1	+	+	+	3	2	8654	0	a	40	GGACA	GGACA	A	A	TRUE	0	42
731d00f0-de71-4197-8862-6d8748f978e8	5645	6555	AY042184.1	+	+	+	0	2	8649	0	a	33	GGACA	GGACA	A	A	TRUE	0	65
8bea2aea-5780-4230-9056-7fe6b9370b82	5639	6555	AY042184.1	+	+	+	1	2	8637	0	a	36	GGACA	GGACA	A	A	TRUE	0	25
801e9fbd-555e-4f9b-b0c6-3f87dc66e9be	5635	6555	AY042184.1	+	+	+	0	2	8636	0	a	32	GGACA	GGACA	A	A	TRUE	0	76
498cb738-d3b9-409c-a410-91383186c393	5554	6555	AY042184.1	+	+	+	0	40	8624	0	a	39	GGACA	GGACA	A	A	TRUE	0	104
7691758d-9b1e-467a-84fe-92ef5ec1b6ac	5540	6555	AY042184.1	+	+	+	0	2	8532	0	a	38	GGACA	GGACA	A	A	TRUE	0	82
dce8d03f-da51-4879-811e-d7f95cbfbd49	5572	6555	AY042184.1	+	+	+	2	2	8579	0	a	39	GGACA	GGACA	A	A	TRUE	0	63
4e5ddd2f-3f61-4baa-956a-76afb4f41bfb	5550	6555	AY042184.1	+	+	+	0	10	8545	0	a	36	GGACA	GGACA	A	A	TRUE	0	46
dc3e68ed-7fb1-4087-a911-d1fdf7a236f0	5544	6555	AY042184.1	+	+	+	0	53	8638	0	a	36	GGACA	GGACA	A	A	TRUE	0	104
806bd9c3-0b6d-4a3a-a107-86062f3e0306	5541	6555	AY042184.1	+	+	+	0	2	8530	0	a	15	GGACA	GGACA	A	A	TRUE	0	37
e86b9f6f-d667-4cf3-a224-fb9482485f1f	5537	6555	AY042184.1	+	+	+	0	2	8537	0	a	37	GGACA	GGACA	A	A	TRUE	0	84
8f017bbf-0fc3-4d5b-a8c2-7a2b33210400	5532	6555	AY042184.1	+	+	+	0	2	8524	0	a	43	GGACA	GGACA	A	A	TRUE	0	29
2015036e-c987-42f9-9905-5a1611920014	5435	6555	AY042184.1	+	+	+	1	51	8513	0	a	40	GGACA	GGACA	A	A	TRUE	0	133
71ee9f8f-1450-4b7a-8d2c-bc6fa633eaaf	5459	6555	AY042184.1	+	+	+	0	35	8495	0	a	40	GGACA	GGACA	A	A	TRUE	0	72
e13d67bf-0c6f-420f-9fe6-2af09df4aa99	5450	6555	AY042184.1	+	+	+	0	2	8449	0	a	35	GGACA	GGACA	A	A	TRUE	0	59
e9f6b4e8-2584-4d95-850b-078ea643152d	5456	6555	AY042184.1	+	+	+	0	2	8449	0	a	38	GGACA	GGACA	A	A	TRUE	0	42
d5aacfaf-606d-4c5e-8325-8a9991f2d27b	5461	6555	AY042184.1	+	+	+	2	37	8539	0	a	39	GGACA	GGACA	A	A	TRUE	0	90
d92922fd-6e16-4228-a35d-888353268076	5418	6555	AY042184.1	+	+	+	4	2	8422	0	a	36	GGACA	GGACA	A	A	TRUE	0	70
9ebbfe18-78e0-49a1-b768-bcdd91479334	5407	6555	AY042184.1	+	+	+	0	2	8390	0	a	38	GGACA	GGACA	A	A	TRUE	0	41
20c73343-d14d-43f7-a4c8-b5cf632a1322	5397	6555	AY042184.1	+	+	+	2	2	8396	0	a	39	GGACA	GGACA	A	A	TRUE	0	29
0e0b85ea-809b-4843-a79b-7bb82b12aefc	5402	6555	AY042184.1	+	+	+	0	2	8404	0	a	38	GGACA	GGACA	A	A	TRUE	0	95
234de181-be65-40b8-bbeb-d12af1d6786c	5392	6555	AY042184.1	+	+	+	0	2	8391	0	a	35	GGACA	GGACA	A	A	TRUE	0	74
0b9cc86f-c6cc-4073-b61b-1c0919cd42b4	5373	6555	AY042184.1	+	+	+	0	2	8362	0	a	40	GGACA	GGACA	A	A	TRUE	0	23
6c1890d4-6e9f-4eb6-bf00-825d71fb3c6c	5345	6555	AY042184.1	+	+	+	3	2	8339	0	a	32	GGACA	GGACA	A	A	TRUE	0	48
1d9fa18d-19c9-4472-968b-8c7f2efebe00	5354	6555	AY042184.1	+	+	+	1	42	8435	0	a	39	GGACA	GGACA	A	A	TRUE	0	120
b2dff2e7-f49e-4abf-9b90-b5b7dd861e23	5339	6555	AY042184.1	+	+	+	0	2	8336	0	a	31	GGACA	GGACA	A	A	TRUE	0	35
d147480a-f149-4566-960c-609c5896e342	5344	6555	AY042184.1	+	+	+	0	2	8340	0	a	38	GGACA	GGACA	A	A	TRUE	0	56
99c23fb9-ab42-4cff-9b40-10016dab689d	5338	6555	AY042184.1	+	+	+	2	2	8337	0	a	35	GGACA	GGACA	A	A	TRUE	0	52
4223a22a-d49c-476e-b7c8-b86d0ce228e1	5315	6555	AY042184.1	+	+	+	0	2	8336	0	a	38	GGACA	GGACA	A	A	TRUE	0	69
9b1368b9-cc3a-4a62-85a7-632e4009664e	5314	6555	AY042184.1	+	+	+	0	25	8381	0	a	39	GGACA	GGACA	A	A	TRUE	0	65
24db97fd-4302-4476-be3f-00b1d76bd64c	5306	6555	AY042184.1	+	+	+	1	64	8401	0	a	37	GGACA	GGACA	A	A	TRUE	0	158
a09f801c-359d-4706-9d3a-c00fd39fc361	5326	6555	AY042184.1	+	+	+	0	58	8418	0	a	40	GGACA	GGACA	A	A	TRUE	0	133
c97dbd92-dce2-4a63-9211-fb64a4232bba	5284	6555	AY042184.1	+	+	+	0	28	8327	0	a	18	GGACA	GGACA	A	A	TRUE	0	36
e11160f3-61e1-4ea9-b74d-be31293a66a2	5304	6555	AY042184.1	+	+	+	0	2	8310	0	a	28	GGACA	GGACA	A	A	TRUE	0	38
5d894db1-c8f1-4c9a-a297-d41146876d0f	5276	6555	AY042184.1	+	+	+	0	51	8309	0	a	29	GGACA	GGACA	A	A	TRUE	0	66
4cd09c5c-abbe-4964-8a1c-48f0e068556b	5287	6555	AY042184.1	+	+	+	1	2	8287	0	a	35	GGACA	GGACA	A	A	TRUE	0	84
7f54c3f5-b3a1-41ef-bc7c-eb506bed7218	5272	6555	AY042184.1	+	+	+	1	2	8275	0	a	30	GGACA	GGACA	A	A	TRUE	0	34
1ba004ce-295f-4182-805c-31e5bc3a6ee8	5274	6555	AY042184.1	+	+	+	0	2	8274	0	a	38	GGACA	GGACA	A	A	TRUE	0	62
f2735b96-111b-4cb0-abbb-b59de692efcc	5128	6555	AY042184.1	+	+	+	2	2	8052	0	a	36	GGACA	GGACA	A	A	TRUE	0	44
bf5a5a7f-b964-4134-b189-060d47b036be	5268	6555	AY042184.1	+	+	+	2	2	8264	0	a	36	GGACA	GGACA	A	A	TRUE	0	65
4df59452-865a-4d60-be38-130432ad2942	5211	6555	AY042184.1	+	+	+	0	2	8207	0	a	33	GGACA	GGACA	A	A	TRUE	0	64
56de072b-9eb9-4c4c-a492-49eafc094d00	5201	6555	AY042184.1	+	+	+	0	17	8258	0	a	38	GGACA	GGACA	A	A	TRUE	0	26
342cf279-0024-4838-a6c5-9d1e0650ada8	5205	6555	AY042184.1	+	+	+	0	2	8198	0	a	41	GGACA	GGACA	A	A	TRUE	0	44
f6444b11-01d1-4987-a52d-689d64f3a52a	5212	6555	AY042184.1	+	+	+	0	2	8216	0	a	41	GGACA	GGACA	A	A	TRUE	0	63
a3124e8d-8468-43c4-bcf8-71ab39e6ffb8	5175	6555	AY042184.1	+	+	+	1	47	8205	0	a	37	GGACA	GGACA	A	A	TRUE	0	0
e4a42ad1-b308-498d-b7b8-2aaac252f679	5193	6555	AY042184.1	+	+	+	3	2	8195	0	a	40	GGACA	GGACA	A	A	TRUE	0	65
5cccf9cc-132b-4c88-8ba8-6a71ea2ae659	5284	6555	AY042184.1	+	+	+	0	14	8342	0	a	40	GGACA	GGACA	A	A	TRUE	0	18
8b3d50a1-f58b-4654-8674-07e815f2ea2a	5186	6555	AY042184.1	+	+	+	3	2	8179	0	a	36	GGACA	GGACA	A	A	TRUE	0	90
d6c4c5fc-1de9-4dc1-99b5-d9ceabe94fdf	5165	6555	AY042184.1	+	+	+	0	2	8168	0	a	32	GGACA	GGACA	A	A	TRUE	0	108
ca51803b-d996-4fcf-a336-d9c5ac76f839	5137	6555	AY042184.1	+	+	+	0	2	8146	0	a	46	GGACA	GGACA	A	A	TRUE	0	77
f1d405c4-4f1b-48a4-aaec-e4877502f0d0	5086	6555	AY042184.1	+	+	+	0	2	8036	0	a	38	GGACA	GGACA	A	A	TRUE	0	38
4f8dd6bb-f886-4198-9913-dd6be22bafa6	5131	6555	AY042184.1	+	+	+	0	2	8126	0	a	39	GGACA	GGACA	A	A	TRUE	0	32
7ce8a796-ffe0-4bbf-a94e-60ea8174f914	5145	6555	AY042184.1	+	+	+	0	2	8148	0	a	33	GGACA	GGACA	A	A	TRUE	0	47
96c13524-6ed5-4c82-b222-370a2c5d85ec	5136	6555	AY042184.1	+	+	+	0	2	8141	0	a	40	GGACA	GGACA	A	A	TRUE	0	48
dab40b4b-816c-40b1-9512-f96263495a81	5137	6555	AY042184.1	+	+	+	3	2	8130	0	a	32	GGACA	GGACA	A	A	TRUE	0	73
6eb6fea5-7363-419f-b2e3-04ade5c5bcc0	5123	6555	AY042184.1	+	+	+	1	2	8119	0	a	40	GGACA	GGACA	A	A	TRUE	0	49
8c525382-e4dd-4552-9387-5de270af0ccc	5220	6555	AY042184.1	+	+	+	0	2	8223	0	a	37	GGACA	GGACA	A	A	TRUE	0	28
8ff9764c-a647-4acd-9a30-da497e1fa730	5089	6555	AY042184.1	+	+	+	0	2	8122	0	a	8	GGACA	GGACA	A	A	TRUE	0	67
549a4574-208e-407b-885d-92779d932452	5101	6555	AY042184.1	+	+	+	0	2	8089	0	a	36	GGACA	GGACA	A	A	TRUE	0	82
8e5b1319-ad38-4c67-9430-e2a999a7e1ac	5073	6555	AY042184.1	+	+	+	0	2	8103	0	a	35	GGACA	GGACA	A	A	TRUE	0	38
d8755bfe-77fe-4146-bb48-5bb2ff4aff54	5067	6555	AY042184.1	+	+	+	2	29	8139	0	a	30	GGACA	GGACA	A	A	TRUE	0	42
797bd2a4-2115-47db-a24c-a753140af845	5057	6555	AY042184.1	+	+	+	0	19	8102	0	a	40	GGACA	GGACA	A	A	TRUE	0	40
abc59d97-bdeb-40c6-892d-c729f1925cbd	5061	6555	AY042184.1	+	+	+	0	2	8085	0	a	33	GGACA	GGACA	A	A	TRUE	0	47
1ea95199-9487-47f5-b12a-7ed335b75763	5038	6555	AY042184.1	+	+	+	0	2	8039	0	a	40	GGACA	GGACA	A	A	TRUE	0	56
c9347f94-dfbb-4ff9-bd22-dbf776b80e56	5027	6555	AY042184.1	+	+	+	0	2	8028	0	a	30	GGACA	GGACA	A	A	TRUE	0	35
a0c248c3-f8a4-4052-b64b-010fb4692ca5	4993	6555	AY042184.1	+	+	+	0	2	7990	0	a	36	GGACA	GGACA	A	A	TRUE	0	37
4589914c-b2cd-41bd-bcce-3cdb4402e027	4983	6555	AY042184.1	+	+	+	0	24	8047	0	a	39	GGACA	GGACA	A	A	TRUE	0	77
9de95d97-76b3-49be-a2b7-466d8dd3d76d	4961	6555	AY042184.1	+	+	+	0	2	7953	0	a	37	GGACA	GGACA	A	A	TRUE	0	72
8c5c9d1e-d69a-44aa-a6b1-4a779dcd9e55	4983	6555	AY042184.1	+	+	+	6	22	8040	0	a	35	GGACA	GGACA	A	A	TRUE	0	55
4e4a1347-c6df-4256-9d5b-7e4781e0ebc3	4977	6555	AY042184.1	+	+	+	0	2	7980	0	a	19	GGACA	GGACA	A	A	TRUE	0	13
597dee6d-554f-4335-8d87-b910d1d6d1b5	4957	6555	AY042184.1	+	+	+	2	2	7957	0	a	44	GGACA	GGACA	A	A	TRUE	0	43
a375e0b9-0189-4755-9d33-5ef0a006e15d	4951	6555	AY042184.1	+	+	+	8	8	7978	0	a	33	GGACA	GGACA	A	A	TRUE	0	36
e7c6418d-0858-4599-be8d-6f19b75f13c5	4957	6555	AY042184.1	+	+	+	8	2	7947	0	a	35	GGACA	GGACA	A	A	TRUE	0	25
3b835b2f-eb7c-4a87-8a8c-b9d553e2e4da	4936	6555	AY042184.1	+	+	+	2	2	7921	0	a	39	GGACA	GGACA	A	A	TRUE	0	36
8b807681-4a18-4c5b-b296-e5f249b121c7	4915	6555	AY042184.1	+	+	+	0	2	7912	0	a	40	GGACA	GGACA	A	A	TRUE	0	56
bd2a03bd-2fdf-4c76-85ea-058efca02ed8	4998	6555	AY042184.1	+	+	+	1	2	7997	0	a	34	GGACA	GGACA	A	A	TRUE	0	72
e4644550-d468-4d26-a20b-f59a6a2169a5	4920	6555	AY042184.1	+	+	+	3	2	7922	0	a	37	GGACA	GGACA	A	A	TRUE	0	50
b219fa5f-726f-477e-9db7-f950dd6de8fe	4895	6555	AY042184.1	+	+	+	0	2	7938	0	a	32	GGACA	GGACA	A	A	TRUE	0	81
6f1b7de8-f849-43ef-af65-d408acb4a18b	4871	6555	AY042184.1	+	+	+	0	71	7984	0	a	41	GGACA	GGACA	A	A	TRUE	0	170
59e64c0f-366e-4517-84f5-ed580e759024	4894	6555	AY042184.1	+	+	+	0	2	7896	0	a	39	GGACA	GGACA	A	A	TRUE	0	80
388dfeb8-8100-43df-b321-58d8ed8892e9	4876	6555	AY042184.1	+	+	+	0	2	7874	0	a	40	GGACA	GGACA	A	A	TRUE	0	50
3dec139b-634b-4bd6-a2d4-20f2e747224c	4886	6555	AY042184.1	+	+	+	0	2	7881	0	a	36	GGACA	GGACA	A	A	TRUE	0	95
c7dff552-74dc-40d1-bf2e-a6ec008090cc	4858	6555	AY042184.1	+	+	+	0	2	7942	0	a	38	GGACA	GGACA	A	A	TRUE	0	68
5c36d1f0-db3f-471c-8d0e-206ebba90ab9	4865	6555	AY042184.1	+	+	+	0	2	7853	0	a	36	GGACA	GGACA	A	A	TRUE	0	48
bc2fc4ba-eaba-408e-91d1-57132065c506	4867	6555	AY042184.1	+	+	+	0	2	7865	0	a	39	GGACA	GGACA	A	A	TRUE	0	39
d6c51882-d6ed-460d-afb3-954cd332f534	4859	6555	AY042184.1	+	+	+	1	2	7856	0	a	39	GGACA	GGACA	A	A	TRUE	0	42
0a9dde14-a343-48cf-a9ee-9d6c56a27d3e	4853	6555	AY042184.1	+	+	+	2	2	7850	0	a	18	GGACA	GGACA	A	A	TRUE	0	39
1b4cc003-de6f-47db-a90d-9555e151ac44	4857	6555	AY042184.1	+	+	+	11	2	7856	0	a	40	GGACA	GGACA	A	A	TRUE	0	56
91717f10-da58-4f82-8f6d-441a5a196faf	4851	6555	AY042184.1	+	+	+	0	16	7916	0	a	38	GGACA	GGACA	A	A	TRUE	0	0
e66d81cc-9c61-4500-8ffc-efd0ca062065	4844	6555	AY042184.1	+	+	+	0	19	7894	0	a	40	GGACA	GGACA	A	A	TRUE	0	30
c84edf4a-19d7-4966-a2a8-010e58e77802	4836	6555	AY042184.1	+	+	+	0	2	7837	0	a	35	GGACA	GGACA	A	A	TRUE	0	26
0b6d5f44-3324-4b40-8eb8-e12bad2fc09c	4825	6555	AY042184.1	+	+	+	2	0	7855	0	a	39	GGACA	GGACA	A	A	TRUE	0	66
b3b850cc-07bc-49e5-8738-6da1e8fa7da6	4850	6555	AY042184.1	+	+	+	2	22	7906	0	a	42	GGACA	GGACA	A	A	TRUE	0	63
a1748b37-4646-4a58-bd67-1c6ab966beec	4782	6555	AY042184.1	+	+	+	0	56	7825	0	a	34	GGACA	GGACA	A	A	TRUE	0	62
6896e403-e018-41ed-8301-3162982e36da	4804	6555	AY042184.1	+	+	+	0	89	7935	0	a	33	GGACA	GGACA	A	A	TRUE	0	155
2c489717-2174-41c1-8210-373619de85e8	4755	6555	AY042184.1	+	+	+	0	38	7835	0	a	28	GGACA	GGACA	A	A	TRUE	0	96
1da3affb-f477-443c-b202-32630326152d	4775	6555	AY042184.1	+	+	+	0	2	7775	0	a	41	GGACA	GGACA	A	A	TRUE	0	56
a544ed91-82d5-4627-9112-2b876ac9af86	4763	6555	AY042184.1	+	+	+	0	17	7818	0	a	36	GGACA	GGACA	A	A	TRUE	0	42
ee55f6d8-697f-42c4-ad73-6e26bdab0a8f	5260	6555	AY042184.1	+	+	+	484	0	8098	0	a	23	GGACA	GGACA	A	A	TRUE	0	0
eec6fc77-2edb-47cf-ab68-e3e947497f57	4768	6555	AY042184.1	+	+	+	2	20	7842	0	a	35	GGACA	GGACA	A	A	TRUE	0	31
3e96f629-d43a-44e5-92a3-29fea99e0dc4	4756	6555	AY042184.1	+	+	+	1	2	7755	0	a	38	GGACA	GGACA	A	A	TRUE	0	31
46a4f70f-c561-4d88-945b-6bbd147bac6d	4744	6555	AY042184.1	+	+	+	0	167	7939	0	a	31	GGACA	GGACA	A	A	TRUE	0	0
9cf2e9dd-50ea-414e-8e8a-c498cd1b60dd	4737	6555	AY042184.1	+	+	+	0	19	7791	0	a	40	GGACA	GGACA	A	A	TRUE	0	57
7c049861-73ee-4c78-a8ca-b1d2f9fde006	4602	6555	AY042184.1	+	+	+	0	15	7492	0	a	39	GGACA	GGACA	A	A	TRUE	0	0
8a7b437a-2cdf-4f37-908c-db4f2759fde5	4707	6555	AY042184.1	+	+	+	0	2	7741	0	a	40	GGACA	GGACA	A	A	TRUE	0	96
b2c99fb5-53c7-4853-96a2-88d30abb0913	4704	6555	AY042184.1	+	+	+	1	2	7709	0	a	40	GGACA	GGACA	A	A	TRUE	0	47
33c6a3fc-d5b8-4407-9396-75ab4e7f4ea5	4706	6555	AY042184.1	+	+	+	4	67	7814	0	a	32	GGACA	GGACA	A	A	TRUE	0	158
35deabb7-b5fd-49dc-b6bf-b5cb7193bf7c	4706	6555	AY042184.1	+	+	+	7	2	7706	0	a	42	GGACA	GGACA	A	A	TRUE	0	39
485002da-a5c4-41de-8fcf-b509da1e2495	4699	6555	AY042184.1	+	+	+	3	21	7750	0	a	35	GGACA	GGACA	A	A	TRUE	0	85
22e85bad-ab58-46c9-b654-49d1a841a7b6	4650	6555	AY042184.1	+	+	+	0	2	7645	0	a	39	GGACA	GGACA	A	A	TRUE	0	13
c9e7d823-2ff4-4184-bf1b-e9641d3f0948	4660	6555	AY042184.1	+	+	+	0	2	7672	0	a	36	GGACA	GGACA	A	A	TRUE	0	56
f6af49c5-a5a8-4e07-bffd-06ac47a37466	4677	6555	AY042184.1	+	+	+	0	2	7670	0	a	40	GGACA	GGACA	A	A	TRUE	0	95
5d864751-2299-4c27-a8da-6a3e1d86e128	4664	6555	AY042184.1	+	+	+	0	2	7657	0	a	36	GGACA	GGACA	A	A	TRUE	0	95
588c5db5-9dc4-481a-996b-d222abdbd660	4662	6555	AY042184.1	+	+	+	0	51	7707	0	a	36	GGACA	GGACA	A	A	TRUE	0	48
d2ad1598-3c04-4c0f-a176-d10e3fd272f1	4664	6555	AY042184.1	+	+	+	4	2	7662	0	a	35	GGACA	GGACA	A	A	TRUE	0	73
85042854-a82f-44d6-b3fb-ed26792ce247	4644	6555	AY042184.1	+	+	+	0	2	7639	0	a	38	GGACA	GGACA	A	A	TRUE	0	64
1ba2390b-526a-44a4-94a8-0515dd294913	4655	6555	AY042184.1	+	+	+	0	66	7754	0	a	25	GGACA	GGACA	A	A	TRUE	0	76
0f3a6502-1927-4255-8e97-b5fd57317b54	4597	6555	AY042184.1	+	+	+	0	2	7595	0	a	32	GGACA	GGACA	A	A	TRUE	0	32
07930420-570c-4da2-b453-095df8e27eb0	4617	6555	AY042184.1	+	+	+	0	2	7663	0	a	39	GGACA	GGACA	A	A	TRUE	0	34
117cc079-03a8-4337-a604-9541de4516e3	4595	6555	AY042184.1	+	+	+	0	67	7671	0	a	31	GGACA	GGACA	A	A	TRUE	0	63
7cdbcbd3-f4f7-4bcf-9a0b-5ade9eb3fabc	4583	6555	AY042184.1	+	+	+	0	2	7577	0	a	32	GGACA	GGACA	A	A	TRUE	0	44
ed6aa73b-bac2-4b19-b405-d3ce708a12f9	4596	6555	AY042184.1	+	+	+	4	2	7623	0	a	33	GGACA	GGACA	A	A	TRUE	0	38
75ec9c83-73c7-4924-8fdd-5ed103e4e07e	4574	6555	AY042184.1	+	+	+	3	2	7571	0	a	41	GGACA	GGACA	A	A	TRUE	0	73
ed51517c-1110-492a-b241-fe64c782c1ec	4578	6555	AY042184.1	+	+	+	1	2	7569	0	a	37	GGACA	GGACA	A	A	TRUE	0	49
1a0e0ca5-0abe-47cf-963d-cc3b1cd60395	4581	6555	AY042184.1	+	+	+	1	2	7586	0	a	39	GGACA	GGACA	A	A	TRUE	0	68
0a58d0ed-a124-422b-9fb7-a57157029755	4581	6555	AY042184.1	+	+	+	1	39	7654	0	a	37	GGACA	GGACA	A	A	TRUE	0	93
36ae7ef6-5f5a-43e5-b5e4-a410aa7b49da	4572	6555	AY042184.1	+	+	+	1	40	7647	0	a	42	GGACA	GGACA	A	A	TRUE	0	108
16b75749-2192-4695-b5fe-26a30d2b4513	4565	6555	AY042184.1	+	+	+	0	2	7565	0	a	35	GGACA	GGACA	A	A	TRUE	0	66
6f297d73-2089-452c-ad3d-d5c7c86d07c0	4557	6555	AY042184.1	+	+	+	1	2	7586	0	a	40	GGACA	GGACA	A	A	TRUE	0	26
20e47a6d-66d3-4e72-98b0-181062d6ae65	4571	6555	AY042184.1	+	+	+	0	2	7566	0	a	38	GGACA	GGACA	A	A	TRUE	0	34
fed774dd-63b8-4fb9-b913-14f5f8db7e66	4642	6555	AY042184.1	+	+	+	0	2	7640	0	a	38	GGACA	GGACA	A	A	TRUE	0	66
15198724-520a-456f-bb43-ff9b633bed12	4528	6555	AY042184.1	+	+	+	8	2	7524	0	a	36	GGACA	GGACA	A	A	TRUE	0	45
8017e64a-e135-4b01-a805-6d72b5e05795	4530	6555	AY042184.1	+	+	+	0	17	7587	0	a	38	GGACA	GGACA	A	A	TRUE	0	81
e7b659a9-ec1e-4dc5-b153-a8af237a5284	4487	6555	AY042184.1	+	+	+	0	2	7500	0	a	28	GGACA	GGACA	A	A	TRUE	0	29
73e81eef-c37d-4453-a242-7d6083f4a305	4492	6555	AY042184.1	+	+	+	1	2	7480	0	a	37	GGACA	GGACA	A	A	TRUE	0	28
5ebdc4b9-b607-419a-b6a0-a912f1195823	4498	6555	AY042184.1	+	+	+	1	2	7497	0	a	38	GGACA	GGACA	A	A	TRUE	0	36
9373b201-1b44-447a-8428-77d66187daac	4485	6555	AY042184.1	+	+	+	0	2	7481	0	a	41	GGACA	GGACA	A	A	TRUE	0	36
67be814e-ada2-45e3-8994-9a8b7d766048	4507	6555	AY042184.1	+	+	+	0	2	7503	0	a	38	GGACA	GGACA	A	A	TRUE	0	30
1a36d8fe-10c0-4d2f-b1f8-4bed2d31ecec	4492	6555	AY042184.1	+	+	+	0	49	7582	0	a	40	GGACA	GGACA	A	A	TRUE	0	84
3fde00e4-741d-4496-b645-f99c43f8796a	4444	6555	AY042184.1	+	+	+	0	30	7463	0	a	32	GGACA	GGACA	A	A	TRUE	0	53
60756606-dd50-4b4f-b855-84735403d620	4447	6555	AY042184.1	+	+	+	1	2	7444	0	a	38	GGACA	GGACA	A	A	TRUE	0	46
29d9021b-385d-4597-a45b-50594f6258e4	4448	6555	AY042184.1	+	+	+	0	2	7430	0	a	40	GGACA	GGACA	A	A	TRUE	0	46
3d18b1d5-a099-42b7-89c3-1b87244f08c1	4450	6555	AY042184.1	+	+	+	7	61	7540	0	a	38	GGACA	GGACA	A	A	TRUE	0	144
96726b17-1ee6-49d1-a8dd-090541b36b42	4443	6555	AY042184.1	+	+	+	1	2	7436	0	a	40	GGACA	GGACA	A	A	TRUE	0	35
4bd00ab2-dc98-42b7-b9e7-e05f0c67c7d0	4428	6555	AY042184.1	+	+	+	0	2	7426	0	a	38	GGACA	GGACA	A	A	TRUE	0	84
80af2c62-f253-4b55-9eaf-d275777a40a9	4416	6555	AY042184.1	+	+	+	1	2	7409	0	a	36	GGACA	GGACA	A	A	TRUE	0	54
9c56da9a-f3df-4c20-9497-e984f122081f	4425	6555	AY042184.1	+	+	+	0	2	7422	0	a	39	GGACA	GGACA	A	A	TRUE	0	58
8512f55b-2e67-4971-b020-e6f8a358ac91	4516	6555	AY042184.1	+	+	+	0	2	7521	0	a	28	GGACA	GGACA	A	A	TRUE	0	45
5ad0ff19-8213-4191-ad6d-6912f6ace351	4243	6555	AY042184.1	+	+	+	0	2	7150	0	a	34	GGACA	GGACA	A	A	TRUE	0	60
8623a0c1-832b-47d4-8bd5-61d0e50996de	4449	6555	AY042184.1	+	+	+	0	13	7462	0	a	38	GGACA	GGACA	A	A	TRUE	0	52
07f68f31-e924-4191-bfe3-17c67862b30e	4437	6555	AY042184.1	+	+	+	0	2	7451	0	a	20	GGACA	GGACA	A	A	TRUE	0	46
fe34e80a-bab4-4209-a879-6af689d3bdf5	4427	6555	AY042184.1	+	+	+	2	44	7592	0	a	34	GGACA	GGACA	A	A	TRUE	0	125
fe5c3277-a339-470f-bfd4-3d74761547ae	4403	6555	AY042184.1	+	+	+	1	2	7403	0	a	39	GGACA	GGACA	A	A	TRUE	0	90
443572c5-de7c-4a95-8995-f668c940df48	4394	6555	AY042184.1	+	+	+	0	2	7393	0	a	12	GGACA	GGACA	A	A	TRUE	0	46
8f542c2f-c622-4b21-810b-433764c98c21	4406	6555	AY042184.1	+	+	+	0	2	7402	0	a	45	GGACA	GGACA	A	A	TRUE	0	51
78f773bc-f6c9-47cd-aea2-7b643c35a94a	4405	6555	AY042184.1	+	+	+	0	30	7437	0	a	34	GGACA	GGACA	A	A	TRUE	0	60
c08b7fa5-e4a1-4b93-abaa-0350812bec0f	4386	6555	AY042184.1	+	+	+	0	2	7395	0	a	38	GGACA	GGACA	A	A	TRUE	0	34
ae5250ab-26ab-46d6-b9dd-2bd4cc6ed0b1	4368	6555	AY042184.1	+	+	+	0	29	7413	0	a	39	GGACA	GGACA	A	A	TRUE	0	55
25e99be5-b88f-4b62-a033-076e31b7fe67	4367	6555	AY042184.1	+	+	+	1	2	7358	0	a	32	GGACA	GGACA	A	A	TRUE	0	57
de85bb0f-12b2-48ba-ac9d-8f6b13338cc4	4355	6555	AY042184.1	+	+	+	0	2	7357	0	a	36	GGACA	GGACA	A	A	TRUE	0	39
03ebd6dd-c292-422c-9460-1c40f6a8f621	4358	6555	AY042184.1	+	+	+	0	2	7359	0	a	36	GGACA	GGACA	A	A	TRUE	0	36
a47f72b0-4b33-4f2b-bbe5-0b47d688fcab	4352	6555	AY042184.1	+	+	+	0	2	7348	0	a	35	GGACA	GGACA	A	A	TRUE	0	36
b3b551b1-4251-4f3c-a31e-bd46d21b9381	4353	6555	AY042184.1	+	+	+	1	2	7396	0	a	38	GGACA	GGACA	A	A	TRUE	0	91
c52ec208-877a-4854-925a-7c6289ee9abd	4359	6555	AY042184.1	+	+	+	1	2	7369	0	a	40	GGACA	GGACA	A	A	TRUE	0	58
c51503ea-8498-4789-854b-24274c878421	4341	6555	AY042184.1	+	+	+	0	2	7339	0	a	40	GGACA	GGACA	A	A	TRUE	0	79
b9c26011-1cea-4d19-abe2-8dfa81c1414f	4344	6555	AY042184.1	+	+	+	0	2	7345	0	a	36	GGACA	GGACA	A	A	TRUE	0	8
95da4b9d-8515-4240-b221-f1302016a651	4360	6555	AY042184.1	+	+	+	0	64	7481	0	a	23	GGACA	GGACA	A	A	TRUE	0	116
0ae925e7-d7d6-4098-9b81-4634aec9762e	4322	6555	AY042184.1	+	+	+	0	2	7302	0	a	38	GGACA	GGACA	A	A	TRUE	0	44
12154176-d2e4-4151-81fa-432d502b5a51	4316	6555	AY042184.1	+	+	+	3	2	7318	0	a	29	GGACA	GGACA	A	A	TRUE	0	29
ee0fc50c-5d85-41ba-96a0-7775bf544dda	4309	6555	AY042184.1	+	+	+	0	2	7315	0	a	35	GGACA	GGACA	A	A	TRUE	0	95
5219a3bc-4513-44d7-834e-f2e308068391	4307	6555	AY042184.1	+	+	+	0	2	7306	0	a	40	GGACA	GGACA	A	A	TRUE	0	66
360435f2-fdd2-4fdf-8778-9484e26f84c7	4312	6555	AY042184.1	+	+	+	1	2	7313	0	a	41	GGACA	GGACA	A	A	TRUE	0	34
c972e02f-5756-4831-9bbe-0e73b78209ca	4319	6555	AY042184.1	+	+	+	8	47	7396	0	a	34	GGACA	GGACA	A	A	TRUE	0	104
c3272945-69ad-4643-862b-d5b232799308	4313	6555	AY042184.1	+	+	+	0	2	7315	0	a	37	GGACA	GGACA	A	A	TRUE	0	86
d998f1d5-40b3-4bfb-adf4-a0b18d82be7e	4303	6555	AY042184.1	+	+	+	0	66	7404	0	a	35	GGACA	GGACA	A	A	TRUE	0	139
64336b93-fcf9-45af-8631-f47dfc8035d5	4291	6555	AY042184.1	+	+	+	1	2	7277	0	a	16	GGACA	GGACA	A	A	TRUE	0	54
e92fc723-22d6-4b97-a60d-96dacd832705	4293	6555	AY042184.1	+	+	+	0	2	7286	0	a	21	GGACA	GGACA	A	A	TRUE	0	38
fbc0ca5e-bc81-49b0-ba8c-8f8c3d5a1fa9	4305	6555	AY042184.1	+	+	+	0	13	7350	0	a	37	GGACA	GGACA	A	A	TRUE	0	43
9cd9bef7-66c0-48ad-933b-c8542d298ee3	4290	6555	AY042184.1	+	+	+	0	3	7325	0	a	41	GGACA	GGACA	A	A	TRUE	0	67
f6c7161e-3d3f-4f05-a84d-dc3a980ccab6	4104	6555	AY042184.1	+	+	+	0	58	7185	0	a	33	GGACA	GGACA	A	A	TRUE	0	108
0ed8478b-41e7-4c87-acf1-cfe6f83741d6	4290	6555	AY042184.1	+	+	+	2	2	7290	0	a	35	GGACA	GGACA	A	A	TRUE	0	95
6bf8fd4f-2425-4de4-a83d-73b85d93c1a5	4282	6555	AY042184.1	+	+	+	3	2	7264	0	a	36	GGACA	GGACA	A	A	TRUE	0	34
d5b9a4a0-b12c-4323-a9fc-c8781386b088	4350	6555	AY042184.1	+	+	+	0	68	7471	0	a	22	GGACA	GGACA	A	A	TRUE	0	62
630e9827-1913-4343-8e16-cc77992d24d7	4276	6555	AY042184.1	+	+	+	0	2	7268	0	a	37	GGACA	GGACA	A	A	TRUE	0	76
86a0c89e-6d36-46da-b116-2eda1648ac47	4278	6555	AY042184.1	+	+	+	0	2	7272	0	a	39	GGACA	GGACA	A	A	TRUE	0	48
0298592e-b96b-4635-936a-d81c56bcf1f5	4253	6555	AY042184.1	+	+	+	0	2	7236	0	a	46	GGACA	GGACA	A	A	TRUE	0	30
195f5335-0fcc-4fb3-a10e-a813fc4e7244	4277	6555	AY042184.1	+	+	+	0	2	7278	0	a	33	GGACA	GGACA	A	A	TRUE	0	57
303915d5-19f7-42fa-8cd0-62d6b6e0b487	4286	6555	AY042184.1	+	+	+	4	2	7288	0	a	36	GGACA	GGACA	A	A	TRUE	0	95
f0d49a67-6d46-4d0d-9fe0-311d9fd4dc5c	4268	6555	AY042184.1	+	+	+	0	8	7314	0	a	40	GGACA	GGACA	A	A	TRUE	0	55
e531f044-09f2-4f53-99c1-4baf0c3c382c	4278	6555	AY042184.1	+	+	+	0	2	7280	0	a	38	GGACA	GGACA	A	A	TRUE	0	39
6def0480-5c5b-4f31-8255-784dbf7644fa	4245	6555	AY042184.1	+	+	+	0	2	7246	0	a	38	GGACA	GGACA	A	A	TRUE	0	31
fad7aac1-098d-46e9-8320-7130f9a01895	4253	6555	AY042184.1	+	+	+	0	2	7254	0	a	26	GGACA	GGACA	A	A	TRUE	0	87
ec2833c7-6ff2-4aca-b6e5-af52ff3c43b3	4242	6555	AY042184.1	+	+	+	0	78	7299	0	a	40	GGACA	GGACA	A	A	TRUE	0	52
598d5241-c22f-44b1-bff1-ce4c98dd44bd	4249	6555	AY042184.1	+	+	+	0	2	7243	0	a	33	GGACA	GGACA	A	A	TRUE	0	44
e9fe1706-6276-4b5c-854b-6c3d5eb79db7	4240	6555	AY042184.1	+	+	+	1	2	7235	0	a	39	GGACA	GGACA	A	A	TRUE	0	64
588fea8a-3fe3-4df1-b3a6-dd4435df8227	4266	6555	AY042184.1	+	+	+	3	2	7256	0	a	34	GGACA	GGACA	A	A	TRUE	0	60
1e73ee7d-64c4-4dad-8566-08ec02f6c848	4233	6555	AY042184.1	+	+	+	0	2	7231	0	a	40	GGACA	GGACA	A	A	TRUE	0	45
b1dce0bc-5435-4df4-ba4c-5a83007ca87e	4242	6555	AY042184.1	+	+	+	0	2	7246	0	a	35	GGACA	GGACA	A	A	TRUE	0	51
b2693016-1ab6-4fd5-ac6a-f8efc64bc434	4222	6555	AY042184.1	+	+	+	0	39	7298	0	a	42	GGACA	GGACA	A	A	TRUE	0	103
d16ac5b1-66d2-477a-8808-8d61d2947ddd	4220	6555	AY042184.1	+	+	+	3	18	7284	0	a	35	GGACA	GGACA	A	A	TRUE	0	95
be84152a-e89d-4837-9699-4fb6925a31ae	4232	6555	AY042184.1	+	+	+	0	2	7237	0	a	39	GGACA	GGACA	A	A	TRUE	0	20
3a80ad78-9b9c-4c67-bc33-00e2ecff7d5b	4217	6555	AY042184.1	+	+	+	3	18	7254	0	a	35	GGACA	GGACA	A	A	TRUE	0	27
5dbc1de5-faac-481a-bab5-d29b3bd09522	4207	6555	AY042184.1	+	+	+	0	46	7300	0	a	36	GGACA	GGACA	A	A	TRUE	0	97
87915e6e-e850-4b8a-a842-12e25b70e436	4214	6555	AY042184.1	+	+	+	0	2	7208	0	a	35	GGACA	GGACA	A	A	TRUE	0	43
6346c6df-fa23-4f98-96b4-07226e1087df	4197	6555	AY042184.1	+	+	+	1	2	7188	0	a	39	GGACA	GGACA	A	A	TRUE	0	60
a12cd880-9692-4bb8-9648-7eaa90e3b031	4190	6555	AY042184.1	+	+	+	0	38	7285	0	a	40	GGACA	GGACA	A	A	TRUE	0	104
72850721-4d29-46c1-9c0e-4d0d74f131cd	4185	6555	AY042184.1	+	+	+	0	49	7118	0	a	35	GGACA	GGACA	A	A	TRUE	0	101
54981767-6b4f-49c6-a46b-84a2d51107b5	4183	6555	AY042184.1	+	+	+	3	2	7187	0	a	33	GGACA	GGACA	A	A	TRUE	0	86
c0af01cd-5f22-448d-955f-0828db96b006	4169	6555	AY042184.1	+	+	+	0	2	7176	0	a	40	GGACA	GGACA	A	A	TRUE	0	57
6d8c7503-8660-4ba3-84df-47c076570bcc	4157	6555	AY042184.1	+	+	+	0	2	7204	0	a	41	GGACA	GGACA	A	A	TRUE	0	55
80aa1f95-c0ca-44e8-97c3-c91d59886fda	4355	6555	AY042184.1	+	+	+	191	2	7356	0	a	36	GGACA	GGACA	A	A	TRUE	0	78
831704ce-012f-4004-a152-f185cb4c6469	4041	6555	AY042184.1	+	+	+	0	2	6969	0	a	38	GGACA	GGACA	A	A	TRUE	0	55
b71bfddb-239a-447d-a3b8-bf4fbef36bfb	4160	6555	AY042184.1	+	+	+	0	2	7160	0	a	39	GGACA	GGACA	A	A	TRUE	0	69
30dd9399-ff50-4082-b4fa-1c6803ee82d6	4162	6555	AY042184.1	+	+	+	0	2	7151	0	a	39	GGACA	GGACA	A	A	TRUE	0	34
55486c83-4778-44ac-ac58-b5994e670493	4451	6555	AY042184.1	+	+	+	298	2	7447	0	a	35	GGACA	GGACA	A	A	TRUE	0	49
295c455d-ff76-4307-ae12-6ecd94348386	4141	6555	AY042184.1	+	+	+	0	2	7169	0	a	32	GGACA	GGACA	A	A	TRUE	0	60
d69cb9e0-15b8-4539-8606-7ecc565c0165	4142	6555	AY042184.1	+	+	+	0	2	7141	0	a	40	GGACA	GGACA	A	A	TRUE	0	48
a25af225-ea6a-4df3-8000-b31be202d427	4135	6555	AY042184.1	+	+	+	0	2	7135	0	a	35	GGACA	GGACA	A	A	TRUE	0	34
acd23763-786c-48a1-978a-981feab8b705	4134	6555	AY042184.1	+	+	+	0	44	7212	0	a	26	GGACA	GGACA	A	A	TRUE	0	112
3e675bf7-6b7f-4764-b866-aa2879ac29dd	4126	6555	AY042184.1	+	+	+	3	70	7237	0	a	35	GGACA	GGACA	A	A	TRUE	0	135
ebf6263e-7280-43e8-be22-2d95c68547c8	4112	6555	AY042184.1	+	+	+	0	39	7193	0	a	19	GGACA	GGACA	A	A	TRUE	0	106
c6f7ed0d-6820-48d3-a0cf-6530a9dd6acf	4092	6555	AY042184.1	+	+	+	0	2	7089	0	a	40	GGACA	GGACA	A	A	TRUE	0	63
9f33ada9-3f79-40c0-ab7d-882e0a2c59a0	4095	6555	AY042184.1	+	+	+	0	2	7097	0	a	36	GGACA	GGACA	A	A	TRUE	0	95
67223ab3-1044-4a5d-92c9-af6d8b493c79	4090	6555	AY042184.1	+	+	+	2	2	7089	0	a	35	GGACA	GGACA	A	A	TRUE	0	72
b56e7fee-fa92-4fb3-beb2-0fc0f4f45355	4090	6555	AY042184.1	+	+	+	0	2	7080	0	a	24	GGACA	GGACA	A	A	TRUE	0	56
86ca5990-7c17-44b1-bde5-e70db98e728e	4074	6555	AY042184.1	+	+	+	3	46	7160	0	a	42	GGACA	GGACA	A	A	TRUE	0	96
52ddeb75-d3c8-4148-a0e3-2b0352074587	4070	6555	AY042184.1	+	+	+	1	2	7076	0	a	37	GGACA	GGACA	A	A	TRUE	0	31
1179d6a1-1ecc-42b2-b690-1bcda18c5711	4099	6555	AY042184.1	+	+	+	1	2	7098	0	a	40	GGACA	GGACA	A	A	TRUE	0	38
9245ff4e-f1ac-49d1-a86f-3f19252775ec	4051	6555	AY042184.1	+	+	+	0	14	7095	0	a	34	GGACA	GGACA	A	A	TRUE	0	50
2ca8adfc-9baf-4823-b436-1ebb3af65aac	4060	6555	AY042184.1	+	+	+	0	2	7066	0	a	37	GGACA	GGACA	A	A	TRUE	0	59
79644e4e-cb9b-4c9a-8793-e33c3e586bfc	4055	6555	AY042184.1	+	+	+	0	18	7078	0	a	30	GGACA	GGACA	A	A	TRUE	0	64
886499a4-eadd-4066-8fae-dda280cdfd85	4057	6555	AY042184.1	+	+	+	2	2	7065	0	a	38	GGACA	GGACA	A	A	TRUE	0	69
7b688822-1e9f-4cea-8359-d846d49b25c6	4076	6555	AY042184.1	+	+	+	6	2	7076	0	a	42	GGACA	GGACA	A	A	TRUE	0	74
cc11956f-508f-4ff7-88ff-2384b213eae5	4062	6555	AY042184.1	+	+	+	0	2	7074	0	a	26	GGACA	GGACA	A	A	TRUE	0	42
edbfcfa8-d6ed-42a5-a04d-70ed3d672a53	4051	6555	AY042184.1	+	+	+	0	20	7115	0	a	34	GGACA	GGACA	A	A	TRUE	0	74
c5c190f6-a540-42cb-9f5d-631ec36e7521	4049	6555	AY042184.1	+	+	+	0	2	7049	0	a	26	GGACA	GGACA	A	A	TRUE	0	84
a86a26c1-ca71-421d-a408-4eca70179449	4047	6555	AY042184.1	+	+	+	4	2	7043	0	a	39	GGACA	GGACA	A	A	TRUE	0	66
f1119d75-b034-436f-82a2-0d850cf4a4dd	4028	6555	AY042184.1	+	+	+	1	2	7032	0	a	35	GGACA	GGACA	A	A	TRUE	0	53
0c008b5c-6d72-4e07-8dfe-730c54843d2b	4027	6555	AY042184.1	+	+	+	2	47	7107	0	a	40	GGACA	GGACA	A	A	TRUE	0	102
c0ba5b13-1710-446b-8bac-6c18444a718f	4028	6555	AY042184.1	+	+	+	2	2	7032	0	a	40	GGACA	GGACA	A	A	TRUE	0	73
467b5b05-76b2-4380-8d96-a3613df342fa	4014	6555	AY042184.1	+	+	+	0	67	7112	0	a	36	GGACA	GGACA	A	A	TRUE	0	125
c2e3b11f-0747-49a0-847d-48fd9a67892a	3986	6555	AY042184.1	+	+	+	1	2	6987	0	a	35	GGACA	GGACA	A	A	TRUE	0	43
f2a64659-1762-4701-b239-ff4357e860a7	3997	6555	AY042184.1	+	+	+	0	2	6982	0	a	36	GGACA	GGACA	A	A	TRUE	0	33
c50675c4-10f2-44e9-92c5-addf536b5b94	4006	6555	AY042184.1	+	+	+	0	2	6998	0	a	41	GGACA	GGACA	A	A	TRUE	0	78
8b3d4571-198b-46eb-afa0-1ffde6fbffac	3997	6555	AY042184.1	+	+	+	0	35	7059	0	a	37	GGACA	GGACA	A	A	TRUE	0	92
a29c65ca-53e2-435c-bf24-8a6310440d7b	3998	6555	AY042184.1	+	+	+	3	2	6985	0	a	37	GGACA	GGACA	A	A	TRUE	0	37
aeda126f-b70b-4592-887a-ee3de0c14594	3987	6555	AY042184.1	+	+	+	0	2	6975	0	a	36	GGACA	GGACA	A	A	TRUE	0	61
a43a98d1-beb2-4e75-bfcf-8e46b28a5edd	3992	6555	AY042184.1	+	+	+	2	2	7000	0	a	41	GGACA	GGACA	A	A	TRUE	0	78
51337070-3c9d-4504-bc70-af1d709fabc4	3930	6555	AY042184.1	+	+	+	2	18	6965	0	a	37	GGACA	GGACA	A	A	TRUE	0	14
cc4217e0-d5c3-4b3e-a752-8766c07d84af	3983	6555	AY042184.1	+	+	+	0	2	6976	0	a	32	GGACA	GGACA	A	A	TRUE	0	39
d2e0c060-3ea5-41d6-ad28-1cb5403b43bf	3981	6555	AY042184.1	+	+	+	0	39	7056	0	a	38	GGACA	GGACA	A	A	TRUE	0	101
4a9481f2-50fd-4a6d-b311-3f201c4bbebc	3973	6555	AY042184.1	+	+	+	3	2	6965	0	a	39	GGACA	GGACA	A	A	TRUE	0	86
9397c1d7-177b-49ea-9610-c14327f589f2	3934	6555	AY042184.1	+	+	+	0	2	6930	0	a	38	GGACA	GGACA	A	A	TRUE	0	50
e52e276b-4084-46b5-9717-aea8094236d7	3950	6555	AY042184.1	+	+	+	0	2	6946	0	a	35	GGACA	GGACA	A	A	TRUE	0	0
d956bb9c-9126-43fe-afd7-e026a64a7222	3929	6555	AY042184.1	+	+	+	0	2	6927	0	a	37	GGACA	GGACA	A	A	TRUE	0	45
5384403e-a948-49ff-9cd3-3173552bcf9a	3926	6555	AY042184.1	+	+	+	0	44	7082	0	a	41	GGACA	GGACA	A	A	TRUE	0	78
51b55c09-5cc5-458e-a5df-843e91b59957	3920	6555	AY042184.1	+	+	+	0	2	6931	0	a	40	GGACA	GGACA	A	A	TRUE	0	63
e82097f6-13b2-437f-a9cb-4084cd70169b	3926	6555	AY042184.1	+	+	+	0	2	6947	0	a	38	GGACA	GGACA	A	A	TRUE	0	22
49f4004f-87d6-4a01-8127-90b79b525b61	3923	6555	AY042184.1	+	+	+	5	2	6916	0	a	38	GGACA	GGACA	A	A	TRUE	0	43
eb85922c-98f4-4885-8920-47399d9e5715	3919	6555	AY042184.1	+	+	+	0	2	6912	0	a	32	GGACA	GGACA	A	A	TRUE	0	45
3fbad256-6a2b-48a9-b370-d6eef8f8aaf0	3905	6555	AY042184.1	+	+	+	0	2	6911	0	a	39	GGACA	GGACA	A	A	TRUE	0	38
53a807f9-a025-4a2c-bba6-7bcfb1c61d04	3925	6555	AY042184.1	+	+	+	3	22	6982	0	a	36	GGACA	GGACA	A	A	TRUE	0	69
40d6abde-affd-4957-8f7a-2a5982c6f49f	3923	6555	AY042184.1	+	+	+	2	20	6978	0	a	39	GGACA	GGACA	A	A	TRUE	0	34
951b460d-6475-4281-8e55-a41ebac02d12	3891	6555	AY042184.1	+	+	+	0	2	6932	0	a	25	GGACA	GGACA	A	A	TRUE	0	79
1e585411-bc3f-47bd-8595-3fceda7f1161	3901	6555	AY042184.1	+	+	+	3	24	6963	0	a	38	GGACA	GGACA	A	A	TRUE	0	53
0403b8a3-e075-4e9c-8fc1-aa8f2ee22bd5	3924	6555	AY042184.1	+	+	+	2	2	6927	0	a	38	GGACA	GGACA	A	A	TRUE	0	58
d2ca84d6-a724-46af-a99b-93f7ba4a6306	3894	6555	AY042184.1	+	+	+	0	24	6956	0	a	35	GGACA	GGACA	A	A	TRUE	0	36
8ed553eb-18d6-43c9-985a-f6613b30d9ef	3875	6555	AY042184.1	+	+	+	1	50	6975	0	a	34	GGACA	GGACA	A	A	TRUE	0	55
60d6bbd8-4801-4c65-a884-ba60dd6ad754	3924	6555	AY042184.1	+	+	+	0	2	6901	0	a	39	GGACA	GGACA	A	A	TRUE	0	38
77adf1b8-c2c6-4ade-b1dd-f9537800d754	3857	6555	AY042184.1	+	+	+	1	24	6892	0	a	32	GGACA	GGACA	A	A	TRUE	0	42
2a9fc212-637c-42c2-9cd0-f24e870ca0a2	3896	6555	AY042184.1	+	+	+	0	2	6899	0	a	40	GGACA	GGACA	A	A	TRUE	0	54
94dea96f-a4ab-4ba9-acdf-6ba4f17bdd79	3866	6555	AY042184.1	+	+	+	0	2	6849	0	a	36	GGACA	GGACA	A	A	TRUE	0	29
88eb0cdb-8863-4fa2-bd36-b06b4d1c7ee0	3876	6555	AY042184.1	+	+	+	1	25	6931	0	a	38	GGACA	GGACA	A	A	TRUE	0	69
24a3156c-13da-4ae3-8686-f803bfb31af4	3929	6555	AY042184.1	+	+	+	0	2	6937	0	a	33	GGACA	GGACA	A	A	TRUE	0	49
2efcbaf6-48f5-4a46-b10a-87152b0171fa	3862	6555	AY042184.1	+	+	+	0	69	6969	0	a	36	GGACA	GGACA	A	A	TRUE	0	169
fb0b228f-0af5-42bf-8c90-fb09fa74b7f0	3858	6555	AY042184.1	+	+	+	3	2	6856	0	a	38	GGACA	GGACA	A	A	TRUE	0	42
54f702e7-6689-42f5-a2c9-70ad11d96352	3838	6555	AY042184.1	+	+	+	1	29	6860	0	a	40	GGACA	GGACA	A	A	TRUE	0	53
b2288259-c9ae-4229-b0de-2bea3d60d415	3861	6555	AY042184.1	+	+	+	0	2	6857	0	a	33	GGACA	GGACA	A	A	TRUE	0	54
49a16fa5-e8f8-4060-ad76-5c342348db1f	3866	6555	AY042184.1	+	+	+	0	2	6868	0	a	40	GGACA	GGACA	A	A	TRUE	0	49
e0734d33-a317-4a37-996f-0afa74594292	3850	6555	AY042184.1	+	+	+	2	2	6848	0	a	36	GGACA	GGACA	A	A	TRUE	0	57
722266e1-575f-463b-abf8-83b329fc0a27	3857	6555	AY042184.1	+	+	+	0	45	6940	0	a	41	GGACA	GGACA	A	A	TRUE	0	120
faf00ee4-72e9-4209-8fae-fc3b27f98e12	3861	6555	AY042184.1	+	+	+	3	2	6860	0	a	38	GGACA	GGACA	A	A	TRUE	0	63
96b7f8bf-b394-4c75-a47d-ec04a912894a	3844	6555	AY042184.1	+	+	+	0	2	6845	0	a	32	GGACA	GGACA	A	A	TRUE	0	75
0601381a-ab99-4ca9-a7c1-d4608150d7f3	3856	6555	AY042184.1	+	+	+	2	13	6891	0	a	38	GGACA	GGACA	A	A	TRUE	0	47
156fe578-9ac9-42b1-b2ad-b1052a58a0a6	3853	6555	AY042184.1	+	+	+	0	2	6849	0	a	40	GGACA	GGACA	A	A	TRUE	0	83
d7b2d28c-3acb-47ec-8b7a-9a65a685e754	3847	6555	AY042184.1	+	+	+	0	27	6919	0	a	41	GGACA	GGACA	A	A	TRUE	0	51
31d024ab-fb07-46c3-92d3-253ac9ba4eb8	3844	6555	AY042184.1	+	+	+	0	2	6845	0	a	37	GGACA	GGACA	A	A	TRUE	0	21
7c98fb48-4329-4842-b47a-af107103c035	3844	6555	AY042184.1	+	+	+	0	2	6884	0	a	41	GGACA	GGACA	A	A	TRUE	0	33
fc4e3776-5cd8-4907-bc59-06107f0d5746	3840	6555	AY042184.1	+	+	+	1	2	6820	0	a	40	GGACA	GGACA	A	A	TRUE	0	84
4ccb63d6-b5c9-444e-92bb-cd08ea7264f4	3845	6555	AY042184.1	+	+	+	0	46	6874	0	a	37	GGACA	GGACA	A	A	TRUE	0	59
e9ee339a-34f8-4a75-950a-08829ee9d4e0	3845	6555	AY042184.1	+	+	+	0	2	6834	0	a	38	GGACA	GGACA	A	A	TRUE	0	85
217473f6-b305-4b37-b789-d5b2fae2c77c	3833	6555	AY042184.1	+	+	+	0	2	6839	0	a	43	GGACA	GGACA	A	A	TRUE	0	41
85361aeb-cb59-4ca7-b6cd-cd6d79008879	3821	6555	AY042184.1	+	+	+	0	2	6811	0	a	38	GGACA	GGACA	A	A	TRUE	0	92
7ed49ee8-717e-4124-9232-22fd45be8ce8	3820	6555	AY042184.1	+	+	+	0	2	6836	0	a	39	GGACA	GGACA	A	A	TRUE	0	70
f1df6c1e-242c-4c4d-b1da-27b9573f79d4	3825	6555	AY042184.1	+	+	+	4	43	6905	0	a	37	GGACA	GGACA	A	A	TRUE	0	125
a96e6c6f-dcc5-4cc9-a0fb-ba3db7d845d6	3815	6555	AY042184.1	+	+	+	0	2	6814	0	a	11	GGACA	GGACA	A	A	TRUE	0	38
5c4184dd-0065-447a-8033-bc64381e3186	3811	6555	AY042184.1	+	+	+	0	2	6815	0	a	36	GGACA	GGACA	A	A	TRUE	0	23
f7a2ef1e-09df-4070-9ce0-6610a0f76ab2	3806	6555	AY042184.1	+	+	+	1	60	6898	0	a	32	GGACA	GGACA	A	A	TRUE	0	131
456ed711-d309-4b0d-a15c-83a6cb490049	3813	6555	AY042184.1	+	+	+	0	46	6860	0	a	41	GGACA	GGACA	A	A	TRUE	0	64
3e441a67-483e-478c-82a7-9a9223c9deee	3802	6555	AY042184.1	+	+	+	0	2	6799	0	a	36	GGACA	GGACA	A	A	TRUE	0	77
703feb95-25cc-45c7-83ef-8ed033c95f01	3806	6555	AY042184.1	+	+	+	0	2	6807	0	a	38	GGACA	GGACA	A	A	TRUE	0	55
e5fea656-ffe2-45d4-b8a6-b0bfeecf9c1d	3805	6555	AY042184.1	+	+	+	0	2	6810	0	a	38	GGACA	GGACA	A	A	TRUE	0	40
fe5bb65f-8d06-4413-b09a-539b32450d17	3797	6555	AY042184.1	+	+	+	0	36	6856	0	a	36	GGACA	GGACA	A	A	TRUE	0	0
9a5c808f-450b-4c91-8698-158b2837dc61	3807	6555	AY042184.1	+	+	+	2	2	6807	0	a	23	GGACA	GGACA	A	A	TRUE	0	52
8a5d4cbb-f97d-474a-af43-6ab9541d3731	3808	6555	AY042184.1	+	+	+	0	2	6810	0	a	36	GGACA	GGACA	A	A	TRUE	0	28
bd08bedd-edce-4442-aa72-e9ea53881ae0	3798	6555	AY042184.1	+	+	+	0	2	6793	0	a	37	GGACA	GGACA	A	A	TRUE	0	51
b490ce61-23be-41a8-ba56-a26b44c9c5a4	3848	6555	AY042184.1	+	+	+	0	2	6850	0	a	36	GGACA	GGACA	A	A	TRUE	0	21
d1b6ee90-c525-4bb3-8789-3eea908b80e5	3780	6555	AY042184.1	+	+	+	0	2	6783	0	a	34	GGACA	GGACA	A	A	TRUE	0	27
14ff8ef3-ba37-438b-873b-8ca2dd409eda	3784	6555	AY042184.1	+	+	+	0	69	6871	0	a	41	GGACA	GGACA	A	A	TRUE	0	153
4641bac8-0399-4db3-89a4-591bf9c7ed70	3794	6555	AY042184.1	+	+	+	0	2	6791	0	a	40	GGACA	GGACA	A	A	TRUE	0	67
d0182934-9b71-474b-ad2e-534e1e58906e	3790	6555	AY042184.1	+	+	+	1	2	6792	0	a	41	GGACA	GGACA	A	A	TRUE	0	98
8cc00644-07ae-442d-aeab-66cdc2334a29	3780	6555	AY042184.1	+	+	+	0	2	6779	0	a	38	GGACA	GGACA	A	A	TRUE	0	65
3d46d8da-5110-447a-b4fd-bcb68b5c7222	3783	6555	AY042184.1	+	+	+	0	2	6781	0	a	33	GGACA	GGACA	A	A	TRUE	0	47
acd3d61a-67ae-4f3d-82f6-858ec83b1cc0	3777	6555	AY042184.1	+	+	+	3	2	6858	0	a	28	GGACA	GGACA	A	A	TRUE	0	38
1df701ed-ba60-43f3-9cc7-0cd10f5c23da	3796	6555	AY042184.1	+	+	+	2	2	6798	0	a	31	GGACA	GGACA	A	A	TRUE	0	47
7281665f-12ac-44ad-8cb7-56ddd2e2763f	3773	6555	AY042184.1	+	+	+	0	104	6923	0	a	33	GGACA	GGACA	A	A	TRUE	0	160
fb42b397-fac6-4e86-9883-6eb77caa5cac	3771	6555	AY042184.1	+	+	+	1	2	6767	0	a	21	GGACA	GGACA	A	A	TRUE	0	76
e623aad4-fb37-48c1-a6ad-abef1e962d9a	3771	6555	AY042184.1	+	+	+	1	822	7630	0	a	27	GGACA	GGACA	A	A	TRUE	0	78
414bad0b-fc53-4496-9564-4b438324eca0	3776	6555	AY042184.1	+	+	+	2	2	6762	0	a	36	GGACA	GGACA	A	A	TRUE	0	41
ae2c3f8c-341d-46cf-8cc7-c1d3898cae96	3751	6555	AY042184.1	+	+	+	0	2	6742	0	a	37	GGACA	GGACA	A	A	TRUE	0	49
04973ad7-b9b3-4549-bf4d-fb2d4743e87f	3752	6555	AY042184.1	+	+	+	0	2	6753	0	a	40	GGACA	GGACA	A	A	TRUE	0	68
b13dc51e-30ae-4756-94e4-fc17096ef698	3769	6555	AY042184.1	+	+	+	2	2	6762	0	a	38	GGACA	GGACA	A	A	TRUE	0	67
914835a1-cd72-466b-a3a6-42b9d6f8908f	3756	6555	AY042184.1	+	+	+	5	2	6754	0	a	28	GGACA	GGACA	A	A	TRUE	0	81
5c6ebebe-2521-426c-b1a9-d04fc755d20b	3746	6555	AY042184.1	+	+	+	0	2	6742	0	a	36	GGACA	GGACA	A	A	TRUE	0	80
48e118bb-b67c-4a21-b7d1-b51db5d71486	3750	6555	AY042184.1	+	+	+	0	2	6752	0	a	37	GGACA	GGACA	A	A	TRUE	0	48
1219b308-358b-4120-a3e4-8696c53880eb	3736	6555	AY042184.1	+	+	+	1	0	6795	0	a	37	GGACA	GGACA	A	A	TRUE	0	56
705d0a0f-04e6-4eff-8a51-a708a109fd19	3739	6555	AY042184.1	+	+	+	0	19	6885	0	a	36	GGACA	GGACA	A	A	TRUE	0	22
020bf8f8-a961-4045-b6a6-983370bf4e3e	3733	6555	AY042184.1	+	+	+	0	2	6733	0	a	13	GGACA	TTACG	A	A	TRUE	0	73
1543a5c5-0b2c-4d6f-9b80-016987677647	3728	6555	AY042184.1	+	+	+	2	50	6824	0	a	34	GGACA	GGACA	A	A	TRUE	0	137
e3140a94-bde8-4fd2-a5e7-9fd71d18f6fb	3741	6555	AY042184.1	+	+	+	0	0	6768	0	a	40	GGACA	GGACA	A	A	TRUE	0	52
1ff033ee-96a9-431f-aaae-ee53ecc00ec3	3686	6555	AY042184.1	+	+	+	0	55	6787	0	a	39	GGACA	GGACA	A	A	TRUE	0	117
4244516e-daaa-4688-9f0e-64ce659973f1	3745	6555	AY042184.1	+	+	+	1	2	6750	0	a	39	GGACA	GGACA	A	A	TRUE	0	72
e8dec822-2124-4a9b-8f1c-b00153dfbcf0	3713	6555	AY042184.1	+	+	+	0	53	6788	0	a	30	GGACA	GGACA	A	A	TRUE	0	130
4cc014f3-f84d-40ef-a803-a74b4b6bb843	3704	6555	AY042184.1	+	+	+	0	2	6707	0	a	37	GGACA	GGACA	A	A	TRUE	0	72
499349a1-2452-476d-a04b-d33803a69d39	3700	6555	AY042184.1	+	+	+	0	2	6698	0	a	40	GGACA	GGACA	A	A	TRUE	0	69
4b6cfd4c-cd78-411f-9e6d-0dd687833798	3691	6555	AY042184.1	+	+	+	1	15	6729	0	a	37	GGACA	GGACA	A	A	TRUE	0	37
4ae037d6-1fd7-4f55-9005-3f1185912a52	3692	6555	AY042184.1	+	+	+	0	9	6744	0	a	36	GGACA	GGACA	A	A	TRUE	0	14
6b11780a-e17d-4e3b-a3ec-1c9442681778	3701	6555	AY042184.1	+	+	+	0	2	6708	0	a	27	GGACA	GGACA	A	A	TRUE	0	58
e1c75c05-8ae0-4137-ad18-f206fadb78b6	3722	6555	AY042184.1	+	+	+	0	2	6712	0	a	38	GGACA	GGACA	A	A	TRUE	0	91
82571617-89d3-4244-a665-43d84286db5f	3705	6555	AY042184.1	+	+	+	1	2	6710	0	a	38	GGACA	GGACA	A	A	TRUE	0	60
e01c10cd-1b03-4222-9ecb-db75ea3d3024	3699	6555	AY042184.1	+	+	+	0	2	6702	0	a	38	GGACA	GGACA	A	A	TRUE	0	52
f2009195-07fb-4333-bfde-5aa01139ccda	3698	6555	AY042184.1	+	+	+	0	18	6754	0	a	27	GGACA	GGACA	A	A	TRUE	0	37
ec88c7b6-2005-4111-b376-1d544db491d8	3690	6555	AY042184.1	+	+	+	0	2	6692	0	a	38	GGACA	GGACA	A	A	TRUE	0	42
adc4cedc-c54a-4b75-b456-86aa2c74be0f	3682	6555	AY042184.1	+	+	+	0	2	6680	0	a	39	GGACA	GGACA	A	A	TRUE	0	27
931d1f90-d1fd-41db-b957-1f5a715276c5	3689	6555	AY042184.1	+	+	+	2	2	6698	0	a	25	GGACA	GGACA	A	A	TRUE	0	33
f20887d4-fa7c-48b6-907b-b4f3505bc5ae	3695	6555	AY042184.1	+	+	+	1	2	6672	0	a	33	GGACA	GGACA	A	A	TRUE	0	28
a3784f44-07c6-40d4-8eba-7144743ce1b2	3681	6555	AY042184.1	+	+	+	1	2	6721	0	a	40	GGACA	GGACA	A	A	TRUE	0	58
7a2699a8-2d2f-4267-b8a3-da89a9cf5efd	3674	6555	AY042184.1	+	+	+	0	2	6670	0	a	40	GGACA	GGACA	A	A	TRUE	0	60
73259efd-1d3c-4c75-9b5d-04bd59d55258	3690	6555	AY042184.1	+	+	+	1	2	6692	0	a	38	GGACA	GGACA	A	A	TRUE	0	73
befd6713-4b21-4f41-a1b5-8b97db57d180	3686	6555	AY042184.1	+	+	+	2	11	6716	0	a	33	GGACA	GGACA	A	A	TRUE	0	65
eee36b81-368a-4b21-b41a-243bb4889b6a	3675	6555	AY042184.1	+	+	+	0	2	6673	0	a	41	GGACA	GGACA	A	A	TRUE	0	44
ca5f221b-64f8-4bdb-b7ca-cf1a02d84cb7	3752	6555	AY042184.1	+	+	+	1	44	6856	0	a	37	GGACA	GGACA	A	A	TRUE	0	62
9095f796-1b4c-479e-982d-42a8fbd3d2cc	3683	6555	AY042184.1	+	+	+	2	66	6788	0	a	36	GGACA	GGACA	A	A	TRUE	0	123
ccba181c-5412-45f3-9b7c-d3d6d098973d	3677	6555	AY042184.1	+	+	+	1	2	6678	0	a	37	GGACA	GGACA	A	A	TRUE	0	22
fc04932a-641d-47d9-a7b1-dad8cececcab	3673	6555	AY042184.1	+	+	+	0	12	6720	0	a	31	GGACA	GGACA	A	A	TRUE	0	75
16bebd9b-b782-4d3f-a926-1d2228deb43a	3690	6555	AY042184.1	+	+	+	0	2	6696	0	a	39	GGACA	GGACA	A	A	TRUE	0	36
9463dd70-e820-402e-9a60-904e46e8fdef	3649	6555	AY042184.1	+	+	+	0	2	6634	0	a	38	GGACA	GGACA	A	A	TRUE	0	30
42ae565d-5b78-4b40-add3-d985b860782f	3659	6555	AY042184.1	+	+	+	0	46	6673	0	a	39	GGACA	GGACA	A	A	TRUE	0	70
e50a390a-8194-4e38-88e8-00e2d49b3ffd	3664	6555	AY042184.1	+	+	+	3	62	6700	0	a	37	GGACA	GGACA	A	A	TRUE	0	74
0e2c1c6c-a1f7-4598-9a89-b4b9437bbc54	3668	6555	AY042184.1	+	+	+	0	2	6659	0	a	36	GGACA	GGACA	A	A	TRUE	0	91
1bf3e016-3272-435a-aac4-9d3092876185	3957	6555	AY042184.1	+	+	+	293	2	6954	0	a	39	GGACA	GGACA	A	A	TRUE	0	23
da3ec6a9-d4bc-4787-b0ca-ecc3b0a4d3ef	3651	6555	AY042184.1	+	+	+	3	2	6648	0	a	39	GGACA	GGACA	A	A	TRUE	0	50
8e9091f8-121b-410b-bb33-f867cf420891	3665	6555	AY042184.1	+	+	+	0	2	6671	0	a	37	GGACA	GGACA	A	A	TRUE	0	69
d443a67b-66f0-4cb4-a5c2-3899d5ff7f1b	3643	6555	AY042184.1	+	+	+	0	12	6690	0	a	39	GGACA	GGACA	A	A	TRUE	0	34
a6dd6681-3614-48cb-8baa-bc853865b162	3647	6555	AY042184.1	+	+	+	0	2	6650	0	a	39	GGACA	GGACA	A	A	TRUE	0	59
6aa45c77-80e7-4e2d-9c29-1aaacdef83f9	3644	6555	AY042184.1	+	+	+	0	2	6642	0	a	38	GGACA	GGACA	A	A	TRUE	0	55
4722dcba-205e-4bbc-affa-2cd9c56884f6	3648	6555	AY042184.1	+	+	+	0	2	6635	0	a	38	GGACA	GGACA	A	A	TRUE	0	41
a92fac51-76f0-4f72-988d-df8fa56f051f	3636	6555	AY042184.1	+	+	+	0	30	6701	0	a	29	GGACA	GGACA	A	A	TRUE	0	77
d1412c77-be27-4278-95b3-3834cbd0c0e4	3647	6555	AY042184.1	+	+	+	11	2	6645	0	a	41	GGACA	GGACA	A	A	TRUE	0	71
1d2f7f45-542a-4eba-a533-03b13fe36f22	3632	6555	AY042184.1	+	+	+	0	2	6627	0	a	43	GGACA	GGACA	A	A	TRUE	0	31
3449f5c8-5f73-4e1f-bdd0-d43aa7d2ed82	3636	6555	AY042184.1	+	+	+	0	2	6627	0	a	39	GGACA	GGACA	A	A	TRUE	0	34
3c2b8973-7897-490c-b2cb-0857e30be90e	3636	6555	AY042184.1	+	+	+	0	58	6736	0	a	33	GGACA	GGACA	A	A	TRUE	0	130
b93c0ac7-085e-46d9-beda-526dc5c910f7	3631	6555	AY042184.1	+	+	+	0	2	6629	0	a	38	GGACA	GGACA	A	A	TRUE	0	56
fcada62d-db82-4001-ad6d-e7ce1afd69ae	3619	6555	AY042184.1	+	+	+	0	173	6827	0	a	39	GGACA	GGACA	A	A	TRUE	0	341
fddce2c4-32bc-4c2a-92e9-8239c97ab40e	3634	6555	AY042184.1	+	+	+	9	2	6614	0	a	41	GGACA	GGACA	A	A	TRUE	0	66
b51eae69-6890-4b0f-b6d5-a18b596c8b04	3620	6555	AY042184.1	+	+	+	3	2	6621	0	a	33	GGACA	GGACA	A	A	TRUE	0	53
8c90770a-ed1f-4599-b71b-5e761419c872	3618	6555	AY042184.1	+	+	+	2	37	6695	0	a	37	GGACA	GGACA	A	A	TRUE	0	94
e1b98c10-efaa-447c-8000-6d0bf8a649dc	3602	6555	AY042184.1	+	+	+	1	2	6593	0	a	37	GGACA	GGACA	A	A	TRUE	0	64
6c1805ce-fbfc-47fe-b1ea-27ded7a87555	3609	6555	AY042184.1	+	+	+	0	2	6603	0	a	35	GGACA	GGACA	A	A	TRUE	0	64
852221ed-0d65-4c23-89d4-02740932523f	3613	6555	AY042184.1	+	+	+	0	2	6613	0	a	24	GGACA	GGACA	A	A	TRUE	0	55
0776e68e-6f16-42d4-b02e-83b42226f1fa	3586	6555	AY042184.1	+	+	+	5	2	6572	0	a	41	GGACA	GGACA	A	A	TRUE	0	58
9d2235ef-691e-4d54-a649-7c6b8dd1cedd	3591	6555	AY042184.1	+	+	+	0	2	6585	0	a	37	GGACA	GGACA	A	A	TRUE	0	42
a74bf6b1-7a64-4915-9340-fe9899395622	3606	6555	AY042184.1	+	+	+	3	44	6726	0	a	39	GGACA	GGACA	A	A	TRUE	0	119
7da121b0-5b84-4774-ae2d-c375cc46e1c6	3603	6555	AY042184.1	+	+	+	4	2	6612	0	a	33	GGACA	GGACA	A	A	TRUE	0	42
ad66d70b-9834-4c8d-b586-10279ae3a365	3588	6555	AY042184.1	+	+	+	1	2	6584	0	a	38	GGACA	GGACA	A	A	TRUE	0	40
c3e3490c-12a7-4a9e-becc-c3a97156dc2d	3590	6555	AY042184.1	+	+	+	1	62	6682	0	a	36	GGACA	GGACA	A	A	TRUE	0	134
9fe16a5f-79f9-4787-a991-0f5631adc67c	3589	6555	AY042184.1	+	+	+	0	0	6640	0	a	30	GGACA	GGACA	A	A	TRUE	0	70
94de48a8-b879-468c-8c14-7a8b561110e7	3830	6555	AY042184.1	+	+	+	246	2	6821	0	a	33	GGACA	GGACA	A	A	TRUE	0	56
46a619ef-80ed-4720-bd39-01becfab9f9f	3584	6555	AY042184.1	+	+	+	0	2	6579	0	a	39	GGACA	GGACA	A	A	TRUE	0	89
f820d2fb-c026-4a18-84a8-1f4c17a427ea	3580	6555	AY042184.1	+	+	+	0	2	6599	0	a	26	GGACA	GGACA	A	A	TRUE	0	59
004973a9-2c4c-42e3-9c25-3876bb9583fe	3581	6555	AY042184.1	+	+	+	3	2	6580	0	a	39	GGACA	GGACA	A	A	TRUE	0	35
92540a66-b594-4ca5-9a53-0f27db2f9216	3560	6555	AY042184.1	+	+	+	0	2	6557	0	a	42	GGACA	GGACA	A	A	TRUE	0	79
da694ffa-58ee-4784-a687-d459146eb1e8	3574	6555	AY042184.1	+	+	+	2	2	6570	0	a	40	GGACA	GGACA	A	A	TRUE	0	26
e634650a-09f5-4653-a2ce-869e8b87dc72	3552	6555	AY042184.1	+	+	+	0	24	6621	0	a	31	GGACA	GGACA	A	A	TRUE	0	81
652a8c62-cbbc-4f81-aae0-1a73304742eb	3568	6555	AY042184.1	+	+	+	0	0	6591	0	a	42	GGACA	GGACA	A	A	TRUE	0	65
c53d4355-41f7-48c1-a44b-2ad0a83eed10	3571	6555	AY042184.1	+	+	+	1	2	6574	0	a	39	GGACA	GGACA	A	A	TRUE	0	29
a6072516-a8e2-4a03-a6c3-0247cc15120b	3551	6555	AY042184.1	+	+	+	2	2	6537	0	a	40	GGACA	GGACA	A	A	TRUE	0	32
0a7ac378-b0ec-47ef-b871-264d3bfa9491	3549	6555	AY042184.1	+	+	+	0	2	6545	0	a	38	GGACA	GGACA	A	A	TRUE	0	40
19a76f97-c1e6-4942-a888-d31ea9b4d89d	3547	6555	AY042184.1	+	+	+	0	2	6548	0	a	37	GGACA	GGACA	A	A	TRUE	0	61
24b3c82a-9378-4626-abf0-d8d7950f4a9e	3548	6555	AY042184.1	+	+	+	0	2	6545	0	a	41	GGACA	GGACA	A	A	TRUE	0	46
e8015258-d3c3-408c-bdb5-cdc39caab277	3547	6555	AY042184.1	+	+	+	0	2	6549	0	a	36	GGACA	GGACA	A	A	TRUE	0	29
857d0acf-bb72-4e62-88da-816cc47e2b73	3540	6555	AY042184.1	+	+	+	2	31	6567	0	a	44	GGACA	GGACA	A	A	TRUE	0	63
f24b2d84-ade2-4eca-9d09-e26fc282fce5	3547	6555	AY042184.1	+	+	+	0	2	6542	0	a	33	GGACA	GGACA	A	A	TRUE	0	82
66862dfc-1ae8-4121-a934-e2fec01bf46a	3550	6555	AY042184.1	+	+	+	1	2	6551	0	a	33	GGACA	GGACA	A	A	TRUE	0	32
8a052c57-614a-4ad6-86b6-e26a2ba3f83a	3544	6555	AY042184.1	+	+	+	1	2	6546	0	a	35	GGACA	GGACA	A	A	TRUE	0	79
1dc5a50c-754a-4b0a-ad16-6d0ed12bad9a	3550	6555	AY042184.1	+	+	+	0	16	6586	0	a	39	GGACA	GGACA	A	A	TRUE	0	24
c9c97d79-40d6-4212-8658-af5130933fc8	3534	6555	AY042184.1	+	+	+	1	2	6526	0	a	31	GGACA	GGACA	A	A	TRUE	0	28
f4310c4c-90d0-4d3c-a882-0cba7692945d	3537	6555	AY042184.1	+	+	+	0	37	6604	0	a	42	GGACA	GGACA	A	A	TRUE	0	89
4da096ca-1d4c-4756-b25e-bf36112d4fac	3515	6555	AY042184.1	+	+	+	3	2	6519	0	a	37	GGACA	GGACA	A	A	TRUE	0	24
948cb632-99e4-4435-8cae-d77cd91e0832	3552	6555	AY042184.1	+	+	+	2	2	6548	0	a	35	GGACA	GGACA	A	A	TRUE	0	45
58618504-1eca-40e4-b686-03536eaa20f8	3538	6555	AY042184.1	+	+	+	7	49	6626	0	a	46	GGACA	GGACA	A	A	TRUE	0	111
815d0a5b-fa44-4010-abff-c0cf16c80998	3561	6555	AY042184.1	+	+	+	1	2	6551	0	a	41	GGACA	GGACA	A	A	TRUE	0	87
f7f3b3b6-9d99-4966-ab95-9ec6dc16d345	3525	6555	AY042184.1	+	+	+	0	145	6637	0	a	39	GGACA	GGACA	A	A	TRUE	0	122
1f93cdc9-99be-4503-af41-e42563f2b3e6	3735	6555	AY042184.1	+	+	+	208	2	6728	0	a	26	GGACA	GGACA	A	A	TRUE	0	38
2a169b27-d3f6-477b-8ce3-e5d94adbc066	3529	6555	AY042184.1	+	+	+	0	37	6604	0	a	36	GGACA	GGACA	A	A	TRUE	0	80
ba2d6b09-c708-4313-adad-0fb318ebac19	3523	6555	AY042184.1	+	+	+	0	2	6524	0	a	38	GGACA	GGACA	A	A	TRUE	0	54
95c71a70-8b23-41c5-8c92-dfd07958823d	3529	6555	AY042184.1	+	+	+	0	16	6579	0	a	37	GGACA	GGACA	A	A	TRUE	0	76
e55753e8-d1d6-4442-99b0-56bee5e95d51	3529	6555	AY042184.1	+	+	+	0	2	6532	0	a	32	GGACA	GGACA	A	A	TRUE	0	94
c88740e6-401b-4130-b868-9fac84a7767f	3517	6555	AY042184.1	+	+	+	0	2	6519	0	a	32	GGACA	GGACA	A	A	TRUE	0	48
4f2307e3-61a9-4939-997a-29d5f437dd95	3519	6555	AY042184.1	+	+	+	0	9	6575	0	a	39	GGACA	GGACA	A	A	TRUE	0	81
902b1dcc-5cb7-483f-b093-a04cbcd2df27	3523	6555	AY042184.1	+	+	+	0	2	6521	0	a	31	GGACA	GGACA	A	A	TRUE	0	92
f9a0edfd-ca25-4834-b156-189988001fff	3520	6555	AY042184.1	+	+	+	0	58	6608	0	a	39	GGACA	GGACA	A	A	TRUE	0	102
7fe898a0-a91a-45c1-91e3-a6e9fe6cd6f4	3518	6555	AY042184.1	+	+	+	0	2	6516	0	a	40	GGACA	GGACA	A	A	TRUE	0	54
5a3e0798-a101-450a-8033-4a566c487222	3521	6555	AY042184.1	+	+	+	2	2	6520	0	a	40	GGACA	GGACA	A	A	TRUE	0	29
18f7be64-fb6d-4b47-99bb-874123f4312e	3522	6555	AY042184.1	+	+	+	2	2	6515	0	a	36	GGACA	GGACA	A	A	TRUE	0	37
33e504fe-d488-4032-8a5e-b8126bde3db4	3520	6555	AY042184.1	+	+	+	0	50	6717	0	a	40	GGACA	GGACA	A	A	TRUE	0	111
930d1286-8c01-4cc3-9cc1-370fcc12da4c	3525	6555	AY042184.1	+	+	+	2	2	6532	0	a	42	GGACA	GGACA	A	A	TRUE	0	68
2525cd10-0fc1-49ab-9eab-2c697e303ce7	3569	6555	AY042184.1	+	+	+	1	2	6567	0	a	40	GGACA	GGACA	A	A	TRUE	0	93
74aa5ccb-7380-438f-be48-04c2aa1039cf	3503	6555	AY042184.1	+	+	+	2	59	6595	0	a	43	GGACA	GGACA	A	A	TRUE	0	124
c7387755-430a-4bb4-b224-abda210d61fe	3511	6555	AY042184.1	+	+	+	0	2	6528	0	a	37	GGACA	GGACA	A	A	TRUE	0	59
58b6c272-19b9-430d-82e5-3d604edbdd88	3510	6555	AY042184.1	+	+	+	0	2	6506	0	a	38	GGACA	GGACA	A	A	TRUE	0	31
67503203-d312-47b5-93e7-39b502299da6	3489	6555	AY042184.1	+	+	+	0	2	6489	0	a	34	GGACA	GGACA	A	A	TRUE	0	77
36fe65c1-13ab-454c-9214-1c9e3e0062fa	3503	6555	AY042184.1	+	+	+	0	2	6493	0	a	41	GGACA	GGACA	A	A	TRUE	0	39
3bb1507f-c3b5-45d6-9f93-273f74caf5e3	3498	6555	AY042184.1	+	+	+	0	26	6546	0	a	38	GGACA	GGACA	A	A	TRUE	0	36
451cd6d2-3b6d-4fc0-841f-b8ed972656c1	3505	6555	AY042184.1	+	+	+	0	2	6485	0	a	40	GGACA	GGACA	A	A	TRUE	0	38
ce6a7ddd-a8fd-458a-90e4-8eb6f8a168dc	3513	6555	AY042184.1	+	+	+	0	2	6521	0	a	40	GGACA	GGACA	A	A	TRUE	0	35
85915e41-8524-463e-9d75-4e6b35798230	3501	6555	AY042184.1	+	+	+	0	2	6496	0	a	37	GGACA	GGACA	A	A	TRUE	0	30
b4436569-0493-4c2a-885c-462ee55c40b2	3508	6555	AY042184.1	+	+	+	0	43	6591	0	a	40	GGACA	GGACA	A	A	TRUE	0	101
ca933641-0f10-4a18-b190-47f5feee764d	3492	6555	AY042184.1	+	+	+	0	102	6664	0	a	40	GGACA	GGACA	A	A	TRUE	0	182
93bcd940-bbc3-4c16-87e0-417143c9ce58	3503	6555	AY042184.1	+	+	+	2	80	6623	0	a	33	GGACA	GGACA	A	A	TRUE	0	170
1a68518c-577f-4e31-a124-2466984b8cde	3495	6555	AY042184.1	+	+	+	0	55	6588	0	a	27	GGACA	GGACA	A	A	TRUE	0	117
d0c0763c-d4c8-4fb3-b5ee-6b4b0394fcee	3485	6555	AY042184.1	+	+	+	0	13	6531	0	a	42	GGACA	GGACA	A	A	TRUE	0	89
8e581c7f-4bec-4c50-a761-b4dccf0aa622	3498	6555	AY042184.1	+	+	+	0	2	6499	0	a	41	GGACA	GGACA	A	A	TRUE	0	67
e754cbeb-2d87-4ad3-a487-ec1bc2224d8a	3412	6555	AY042184.1	+	+	+	0	36	6374	0	a	37	GGACA	GGACA	A	A	TRUE	0	81
ca8fe062-3a20-4cfd-97e2-782877de33ea	3495	6555	AY042184.1	+	+	+	0	19	6548	0	a	40	GGACA	GGACA	A	A	TRUE	0	28
e3c162ca-9de8-42a7-82b5-cc118e4ed4f5	3487	6555	AY042184.1	+	+	+	0	2	6489	0	a	41	GGACA	GGACA	A	A	TRUE	0	74
1089c4ee-714d-4a5e-85da-ea39a6bfeeda	3488	6555	AY042184.1	+	+	+	0	2	6495	0	a	36	GGACA	GGACA	A	A	TRUE	0	45
65ac754c-82c7-417d-9e84-9273a2c9fab9	3485	6555	AY042184.1	+	+	+	0	2	6483	0	a	40	GGACA	GGACA	A	A	TRUE	0	22
4df4e675-d3b8-4830-87d2-af96217ca3e9	3480	6555	AY042184.1	+	+	+	0	0	4347	0	a	32	GGACA	GGACA	A	A	TRUE	0	0
71c43b7e-5719-4422-9afd-f80eeb30e700	3479	6555	AY042184.1	+	+	+	0	43	6573	0	a	40	GGACA	GGACA	A	A	TRUE	0	48
33244889-82a6-46a5-aa23-9f5084611127	3432	6555	AY042184.1	+	+	+	0	25	6489	0	a	36	GGACA	GGACA	A	A	TRUE	0	61
81b31963-b813-48b8-8e78-fa10c0f1518b	3464	6555	AY042184.1	+	+	+	0	41	6550	0	a	39	GGACA	GGACA	A	A	TRUE	0	108
c99a8423-9d3b-460a-b21c-aa05093b74cf	3478	6555	AY042184.1	+	+	+	0	2	6480	0	a	32	GGACA	GGACA	A	A	TRUE	0	90
22b9969e-94e1-4640-8597-5721a04053c8	3471	6555	AY042184.1	+	+	+	0	2	6468	0	a	11	GGACA	GGACA	A	A	TRUE	0	76
c7e5b931-e5cd-46f1-a5fe-eabdc748ca5c	3460	6555	AY042184.1	+	+	+	0	2	6466	0	a	16	GGACA	GGACA	A	A	TRUE	0	105
563bf26c-f8e3-406d-b481-e8e3c82c3f2a	3542	6555	AY042184.1	+	+	+	0	2	6527	0	a	40	GGACA	GGACA	A	A	TRUE	0	86
0f10d08b-a626-4931-ba6f-a37c2503838c	3450	6555	AY042184.1	+	+	+	0	13	6499	0	a	39	GGACA	GGACA	A	A	TRUE	0	66
78938abc-f1c8-4bba-a9cd-cf79a2d16d9c	3455	6555	AY042184.1	+	+	+	0	2	6457	0	a	40	GGACA	GGACA	A	A	TRUE	0	36
2014109c-268d-4856-b420-5a4ef49671d6	3471	6555	AY042184.1	+	+	+	1	50	6557	0	a	38	GGACA	GGACA	A	A	TRUE	0	118
dd36f60e-ec26-4cc1-87a5-b44843e9feed	3443	6555	AY042184.1	+	+	+	3	72	6525	0	a	28	GGACA	GGACA	A	A	TRUE	0	168
ad13d3a1-7794-4400-9baf-9554c5f2d22a	3448	6555	AY042184.1	+	+	+	0	76	6551	0	a	32	GGACA	GGACA	A	A	TRUE	0	146
43e37924-d7e9-4851-8910-0343767707ae	3448	6555	AY042184.1	+	+	+	1	37	6516	0	a	33	GGACA	GGACA	A	A	TRUE	0	109
9396b3e8-0f29-4990-91e6-47613bc07b07	3459	6555	AY042184.1	+	+	+	1	2	6466	0	a	39	GGACA	GGACA	A	A	TRUE	0	34
5dfafc7a-359f-4345-991c-e5c32a073265	3483	6555	AY042184.1	+	+	+	2	2	6485	0	a	32	GGACA	GGACA	A	A	TRUE	0	85
22cb382c-49e6-4cb5-b601-54cf43f91032	3442	6555	AY042184.1	+	+	+	0	47	6525	0	a	29	GGACA	GGACA	A	A	TRUE	0	123
2297d020-8446-4b3b-bf1a-b48a1ab02e5c	3450	6555	AY042184.1	+	+	+	0	2	6447	0	a	29	GGACA	GGACA	A	A	TRUE	0	27
1940ed19-448b-4220-adfc-f3983db7a104	3431	6555	AY042184.1	+	+	+	0	2	6430	0	a	38	GGACA	GGACA	A	A	TRUE	0	31
5f6598f9-fb4f-4514-8662-28cd9663ae42	3435	6555	AY042184.1	+	+	+	0	2	6426	0	a	40	GGACA	GGACA	A	A	TRUE	0	84
51f6cf66-3d55-440c-b8d3-1292d88f8716	3432	6555	AY042184.1	+	+	+	0	16	6589	0	a	41	GGACA	GGACA	A	A	TRUE	0	49
99bc6174-d1d2-48d7-905f-872975c803e6	3532	6555	AY042184.1	+	+	+	0	68	6625	0	a	40	GGACA	GGACA	A	A	TRUE	0	132
ef2f3687-ab4a-4492-8605-1ab0ae772343	3439	6555	AY042184.1	+	+	+	0	20	6492	0	a	38	GGACA	GGACA	A	A	TRUE	0	70
69f24869-3e5e-42c1-805d-4ea5ca3cf61e	3442	6555	AY042184.1	+	+	+	0	2	6489	0	a	10	GGACA	GGACA	A	A	TRUE	0	41
862610e3-93ae-48eb-bf86-b701d6fc34a0	3437	6555	AY042184.1	+	+	+	2	2	6438	0	a	38	GGACA	GGACA	A	A	TRUE	0	40
c9ed187b-949c-45ad-b67f-ba62f378171a	3433	6555	AY042184.1	+	+	+	0	2	6424	0	a	32	GGACA	GGACA	A	A	TRUE	0	34
11304c65-d87b-48a5-accf-c57a39833055	3446	6555	AY042184.1	+	+	+	1	2	6441	0	a	38	GGACA	GGACA	A	A	TRUE	0	53
232490db-81fe-4bfa-88f4-54f23b92d92e	3431	6555	AY042184.1	+	+	+	0	18	6485	0	a	39	GGACA	GGACA	A	A	TRUE	0	27
facc802e-45b2-45bb-a72d-f185ccdf76d7	3425	6555	AY042184.1	+	+	+	0	17	6457	0	a	30	GGACA	GGACA	A	A	TRUE	0	76
c42c7ad4-290e-4c05-927b-c91795fdad55	3419	6555	AY042184.1	+	+	+	0	2	6409	0	a	37	GGACA	GGACA	A	A	TRUE	0	25
61f76918-bfbc-4767-8641-8b2a3a951c58	3422	6555	AY042184.1	+	+	+	1	2	6410	0	a	41	GGACA	GGACA	A	A	TRUE	0	86
6dfcf4e3-6f7a-4b07-83ca-060b8a441c94	3425	6555	AY042184.1	+	+	+	0	2	6532	0	a	33	GGACA	GGACA	A	A	TRUE	0	25
43b96581-b130-43c7-9301-ec93e59af581	3423	6555	AY042184.1	+	+	+	0	32	6491	0	a	41	GGACA	GGACA	A	A	TRUE	0	118
29185670-35ac-4dd2-b6ae-353d2a6acbb7	3406	6555	AY042184.1	+	+	+	2	2	6409	0	a	42	GGACA	GGACA	A	A	TRUE	0	34
b376768b-d948-4676-b77b-9a5d86a6431f	3409	6555	AY042184.1	+	+	+	0	2	6403	0	a	40	GGACA	GGACA	A	A	TRUE	0	74
5ca6b6c9-e9b7-40e8-8dea-a42e8cf9f863	3415	6555	AY042184.1	+	+	+	1	2	6410	0	a	31	GGACA	GGACA	A	A	TRUE	0	35
e0ee7fda-609d-4655-9df6-bca4c485c636	3408	6555	AY042184.1	+	+	+	4	2	6399	0	a	40	GGACA	GGACA	A	A	TRUE	0	65
2fb6422a-09d1-4a77-b568-6f16a538b744	3411	6555	AY042184.1	+	+	+	0	2	6470	0	a	38	GGACA	GGACA	A	A	TRUE	0	50
8c5b67de-6857-4773-adcd-5601c0bc32de	3406	6555	AY042184.1	+	+	+	0	47	6482	0	a	37	GGACA	GGACA	A	A	TRUE	0	121
b14ba5e4-6c3b-41a6-9041-302dade3aec4	3391	6555	AY042184.1	+	+	+	0	65	6473	0	a	35	GGACA	GGACA	A	A	TRUE	0	108
6387b6a6-eef0-49c7-8826-bd6c5f10586f	3387	6555	AY042184.1	+	+	+	0	2	6388	0	a	34	GGACA	GGACA	A	A	TRUE	0	43
2cccfc87-51ab-4435-8579-9b16e51b3fc9	3444	6555	AY042184.1	+	+	+	0	2	6434	0	a	31	GGACA	GGACA	A	A	TRUE	0	52
323b73da-9287-4d3d-8f81-ed8b5ae7b42e	3392	6555	AY042184.1	+	+	+	0	65	6542	0	a	37	GGACA	GGACA	A	A	TRUE	0	137
db6512bb-5c96-4d0c-b806-a67484f34d1e	3395	6555	AY042184.1	+	+	+	0	2	6383	0	a	39	GGACA	GGACA	A	A	TRUE	0	86
ddb3710f-a634-4b07-b606-fa74e077db32	3396	6555	AY042184.1	+	+	+	0	2	6396	0	a	38	GGACA	GGACA	A	A	TRUE	0	41
1b6160cc-8a6a-43d1-b370-e3b17c163e4d	3396	6555	AY042184.1	+	+	+	0	50	6523	0	a	35	GGACA	GGACA	A	A	TRUE	0	89
2f206b31-535d-4605-8b63-47ac6c8c7c26	3389	6555	AY042184.1	+	+	+	0	76	6482	0	a	36	GGACA	GGACA	A	A	TRUE	0	156
d1812070-94b4-4fca-9277-d3e20c13b152	3389	6555	AY042184.1	+	+	+	0	92	6514	0	a	36	GGACA	GGACA	A	A	TRUE	0	195
3660584e-25d1-4b83-9d1f-51d8b9bcdc65	3386	6555	AY042184.1	+	+	+	0	2	6388	0	a	39	GGACA	GGACA	A	A	TRUE	0	81
cce7aeb9-9b02-4bad-ad07-f14c0ea8b2dc	3376	6555	AY042184.1	+	+	+	0	2	6373	0	a	44	GGACA	GGACA	A	A	TRUE	0	69
adcaaf93-388f-4b10-b45b-780560672d5a	3357	6555	AY042184.1	+	+	+	0	2	6360	0	a	40	GGACA	GGACA	A	A	TRUE	0	87
9e71c6e0-bac3-4e2a-a1da-696fa632572a	3364	6555	AY042184.1	+	+	+	0	111	6519	0	a	40	GGACA	GGACA	A	A	TRUE	0	159
c58bed1f-bc83-4fb0-aec3-b2761eca41c8	3368	6555	AY042184.1	+	+	+	0	2	6364	0	a	37	GGACA	GGACA	A	A	TRUE	0	21
86421d45-07ba-44c0-a15f-e2185f6d5824	3389	6555	AY042184.1	+	+	+	0	0	3708	0	a	9	GGACA	TGACA	A	A	TRUE	0	0
11771508-a7d7-47b6-97a9-5d95fb6da6a3	3367	6555	AY042184.1	+	+	+	1	2	6360	0	a	40	GGACA	GGACA	A	A	TRUE	0	82
010bb09d-8ce1-456c-9f56-9823d82f500e	3350	6555	AY042184.1	+	+	+	0	2	6355	0	a	39	GGACA	GGACA	A	A	TRUE	0	72
aa7803a1-5fb7-4094-8129-1390e05faa56	3363	6555	AY042184.1	+	+	+	2	2	6368	0	a	38	GGACA	GGACA	A	A	TRUE	0	49
fcf246a6-22c8-4c78-bcab-35a178a7e97b	3358	6555	AY042184.1	+	+	+	1	2	6357	0	a	33	GGACA	GGACA	A	A	TRUE	0	60
de26e2d4-fe29-40a6-896f-d938e3160276	3359	6555	AY042184.1	+	+	+	0	2	6361	0	a	40	GGACA	GGACA	A	A	TRUE	0	73
952ed2c7-c17c-4ee3-ad1e-ddddc6387848	3355	6555	AY042184.1	+	+	+	1	2	6348	0	a	37	GGACA	GGACA	A	A	TRUE	0	90
55a6e536-383e-4c70-9044-d3c9333e357d	3339	6555	AY042184.1	+	+	+	0	66	6416	0	a	35	GGACA	GGACA	A	A	TRUE	0	49
2f62cb33-28bb-4785-b21d-e871900f4c22	3331	6555	AY042184.1	+	+	+	1	2	6333	0	a	40	GGACA	GGACA	A	A	TRUE	0	30
effd7eb1-95f6-46bc-8e2c-5444dff01493	3336	6555	AY042184.1	+	+	+	0	63	6445	0	a	35	GGACA	GGACA	A	A	TRUE	0	148
5f8717e2-681a-4886-93bd-59e6fed1150a	3374	6555	AY042184.1	+	+	+	1	2	6421	0	a	33	GGACA	GGACA	A	A	TRUE	0	40
14e2e4e8-0365-4c5f-b4f2-4bdf1c65d43b	3115	6555	AY042184.1	+	+	+	49	8	5746	0	a	20	GGACA	GGACA	A	A	TRUE	0	51
b8faf03d-0269-4dbe-a173-d7bad103e22a	3332	6555	AY042184.1	+	+	+	2	73	6447	0	a	38	GGACA	GGACA	A	A	TRUE	0	127
7dcb5eb5-eef2-4f36-88c1-0683f75a2bd8	3329	6555	AY042184.1	+	+	+	4	2	6327	0	a	39	GGACA	GGACA	A	A	TRUE	0	64
1e3aac77-90a8-493d-8243-8d17b5bf34cd	3325	6555	AY042184.1	+	+	+	2	2	6330	0	a	36	GGACA	GGACA	A	A	TRUE	0	36
a11200e6-4af0-4ab7-9e0b-754cfa8e9a60	3334	6555	AY042184.1	+	+	+	6	2	6320	0	a	32	GGACA	GGACA	A	A	TRUE	0	69
045ec1d6-45cf-4966-9d8f-ee0a02a6fb96	3334	6555	AY042184.1	+	+	+	8	2	6320	0	a	37	GGACA	GGACA	A	A	TRUE	0	47
900c5b00-c30f-4c8a-bdfe-9ccc2451db40	3326	6555	AY042184.1	+	+	+	0	2	6318	0	a	40	GGACA	GGACA	A	A	TRUE	0	28
983a4094-4c89-4a18-a822-bcc2cf09c16d	3320	6555	AY042184.1	+	+	+	0	2	6319	0	a	38	GGACA	GGACA	A	A	TRUE	0	100
9ec30303-b9a3-47cb-ba54-510cc815fe21	3316	6555	AY042184.1	+	+	+	0	72	6425	0	a	35	GGACA	GGACA	A	A	TRUE	0	128
5d84bcd5-cab8-4d3e-9fe5-5606ded8d690	3317	6555	AY042184.1	+	+	+	0	2	6320	0	a	33	GGACA	GGACA	A	A	TRUE	0	70
c9a6ef8c-4750-442d-9452-1e73d6536c78	3313	6555	AY042184.1	+	+	+	2	2	6313	0	a	38	GGACA	GGACA	A	A	TRUE	0	65
ca72bf58-5772-4269-b4d9-d85c688ca8f0	3310	6555	AY042184.1	+	+	+	0	2	6315	0	a	38	GGACA	GGACA	A	A	TRUE	0	61
5b7bab95-90cd-45b6-b404-ee7888aea16f	3316	6555	AY042184.1	+	+	+	0	2	6305	0	a	37	GGACA	GGACA	A	A	TRUE	0	32
e6b8c2ab-3e8d-4ceb-99d6-af90413e0615	3315	6555	AY042184.1	+	+	+	1	2	6316	0	a	36	GGACA	GGACA	A	A	TRUE	0	53
9f62b79f-86d9-4d66-865f-633153523f99	3319	6555	AY042184.1	+	+	+	6	61	6410	0	a	41	GGACA	GGACA	A	A	TRUE	0	131
d2d9b690-9861-49f8-8364-df51e0eaaaa4	3313	6555	AY042184.1	+	+	+	0	2	6310	0	a	11	GGACA	GGACA	A	A	TRUE	0	23
349b88d4-0148-4ccd-b753-0d887dc41c5f	3327	6555	AY042184.1	+	+	+	1	40	6382	0	a	40	GGACA	GGACA	A	A	TRUE	0	42
3a9d97c2-7480-4a7c-a2c2-b1f06bb948f6	3309	6555	AY042184.1	+	+	+	0	2	6317	0	a	36	GGACA	GGACA	A	A	TRUE	0	58
a7fd5600-d7f3-408f-80f1-d87c2a61ef0e	3324	6555	AY042184.1	+	+	+	0	2	6323	0	a	41	GGACA	GGACA	A	A	TRUE	0	77
5a716c47-f26d-49ad-85f1-e1de194c4893	3313	6555	AY042184.1	+	+	+	0	2	6317	0	a	35	GGACA	GGACA	A	A	TRUE	0	27
6a06618e-46b8-496d-99d6-d32332588e84	3299	6555	AY042184.1	+	+	+	0	36	6370	0	a	39	GGACA	GGACA	A	A	TRUE	0	96
17f9e0e2-2063-421e-b835-7a8e9abf15f4	3270	6555	AY042184.1	+	+	+	0	2	6245	0	a	37	GGACA	GGACA	A	A	TRUE	0	44
765cbf66-ee4d-4e7f-b497-2b28b407ab6f	3288	6555	AY042184.1	+	+	+	0	2	6264	0	a	39	GGACA	GGACA	A	A	TRUE	0	109
bfa68d26-a974-4e9d-b217-c89fa229f217	3290	6555	AY042184.1	+	+	+	0	2	6278	0	a	31	GGACA	GGACA	A	A	TRUE	0	90
7ba4abf8-25af-49a6-bd65-7fdd3cc3db1f	3284	6555	AY042184.1	+	+	+	0	60	6384	0	a	38	GGACA	GGACA	A	A	TRUE	0	115
80ccff69-6abd-4c94-ae6f-c3d695748886	3283	6555	AY042184.1	+	+	+	0	2	6286	0	a	34	GGACA	GGACA	A	A	TRUE	0	43
a9a478e0-013a-4b8d-98bb-971cb2e37855	3289	6555	AY042184.1	+	+	+	0	0	6323	0	a	38	GGACA	GGACA	A	A	TRUE	0	58
dc970e94-3daf-4cc6-998b-f0b31d674af5	3289	6555	AY042184.1	+	+	+	0	45	6374	0	a	40	GGACA	GGACA	A	A	TRUE	0	107
f62c7bfa-7162-4388-8936-9ab0e1a88263	3278	6555	AY042184.1	+	+	+	0	34	6340	0	a	39	GGACA	GGACA	A	A	TRUE	0	88
657b7b34-3c33-46d9-87da-92613375779d	3292	6555	AY042184.1	+	+	+	0	2	6282	0	a	37	GGACA	GGACA	A	A	TRUE	0	41
24cb92a8-5467-4185-9696-88363042eae7	3286	6555	AY042184.1	+	+	+	0	2	6291	0	a	42	GGACA	GGACA	A	A	TRUE	0	87
6d4d5cc6-f3f3-479f-baa9-94f4e82c2c24	3273	6555	AY042184.1	+	+	+	1	2	6271	0	a	40	GGACA	GGACA	A	A	TRUE	0	28
00f102bf-a960-4e73-a1cc-d5ee8883e620	3267	6555	AY042184.1	+	+	+	1	51	6372	0	a	35	GGACA	GGACA	A	A	TRUE	0	114
80aa4014-c2ab-4e7d-a5d5-012448a6f045	3281	6555	AY042184.1	+	+	+	2	2	6268	0	a	40	GGACA	GGACA	A	A	TRUE	0	64
5fa5009e-5c36-4d79-97d7-cd5b0caf539d	3271	6555	AY042184.1	+	+	+	0	2	6273	0	a	38	GGACA	GGACA	A	A	TRUE	0	40
b9e96e97-53cf-437a-9604-2f7f765c475a	3278	6555	AY042184.1	+	+	+	0	2	6273	0	a	38	GGACA	GGACA	A	A	TRUE	0	68
dbf700c3-7ab0-45fd-9285-4fe6a98f8951	3264	6555	AY042184.1	+	+	+	0	47	6355	0	a	34	GGACA	GGACA	A	A	TRUE	0	105
1267bb6a-0265-47bd-94a7-c943cf7ec623	3243	6555	AY042184.1	+	+	+	0	2	6160	0	a	34	GGACA	GGACA	A	A	TRUE	0	94
7a8b3c84-ec47-453a-9c30-63786e7d3149	3262	6555	AY042184.1	+	+	+	0	2	6262	0	a	40	GGACA	GGACA	A	A	TRUE	0	44
d8d1e07f-7e97-4312-8985-1c4040597e8e	3258	6555	AY042184.1	+	+	+	0	2	6254	0	a	39	GGACA	GGACA	A	A	TRUE	0	32
54da1383-1c92-4e9d-97fa-455c1a9f55f3	3190	6555	AY042184.1	+	+	+	1	71	6260	0	a	36	GGACA	GGACA	A	A	TRUE	0	135
95973b53-71ea-49ef-a3e6-2293d91dbefb	3259	6555	AY042184.1	+	+	+	0	2	6258	0	a	38	GGACA	GGACA	A	A	TRUE	0	85
507eafa2-97d5-4c94-b6a0-6bca1883a2de	3236	6555	AY042184.1	+	+	+	0	2	6239	0	a	18	GGACA	GGACA	A	A	TRUE	0	48
5e73e53c-77b1-4b47-92bf-19c004f0baec	3255	6555	AY042184.1	+	+	+	0	2	6263	0	a	28	GGACA	GGACA	A	A	TRUE	0	32
8fb7e230-4371-4406-b074-a4f0a628ccb6	3245	6555	AY042184.1	+	+	+	0	78	6357	0	a	40	GGACA	GGACA	A	A	TRUE	0	150
361f20bd-b805-4fd9-96a0-de3ca5bd67b0	3250	6555	AY042184.1	+	+	+	3	13	6298	0	a	37	GGACA	GGACA	A	A	TRUE	0	43
4d1ce543-777f-42e3-9938-fcc59eb1f341	3240	6555	AY042184.1	+	+	+	0	2	6231	0	a	38	GGACA	GGACA	A	A	TRUE	0	32
9407b436-ee37-4354-b85d-149fc056a485	3231	6555	AY042184.1	+	+	+	1	2	6233	0	a	37	GGACA	GGACA	A	A	TRUE	0	98
095d9d60-52ad-4811-b1ee-8fd8723174c8	3243	6555	AY042184.1	+	+	+	2	57	6370	0	a	36	GGACA	GGACA	A	A	TRUE	0	146
0bbe0152-e042-4bf0-9a85-0780ec2f18ac	3243	6555	AY042184.1	+	+	+	0	2	6244	0	a	37	GGACA	GGACA	A	A	TRUE	0	116
1778914f-20bb-4298-9832-894756eabdd2	3244	6555	AY042184.1	+	+	+	0	29	6300	0	a	41	GGACA	GGACA	A	A	TRUE	0	64
62ecfdce-b98b-427b-ac37-b9e2399770b5	3241	6555	AY042184.1	+	+	+	0	2	6238	0	a	37	GGACA	GGACA	A	A	TRUE	0	32
112dad04-75cf-4623-8828-61426a196712	3230	6555	AY042184.1	+	+	+	1	2	6228	0	a	39	GGACA	GGACA	A	A	TRUE	0	71
f811ef97-a986-4ef9-861e-422dafd9112a	3229	6555	AY042184.1	+	+	+	0	2	6230	0	a	40	GGACA	GGACA	A	A	TRUE	0	63
e1e7111b-a67a-4364-8a1b-0ddb38f4bb16	3233	6555	AY042184.1	+	+	+	0	218	6491	0	a	40	GGACA	GGACA	A	A	TRUE	0	245
a74a4d56-76fb-426a-9e14-e28352969662	3198	6555	AY042184.1	+	+	+	0	2	6195	0	a	37	GGACA	GGACA	A	A	TRUE	0	65
e64cd7de-3efb-441a-af1b-cda749b9eed1	3217	6555	AY042184.1	+	+	+	3	41	6291	0	a	36	GGACA	GGACA	A	A	TRUE	0	111
dd7bfd02-e69b-45f8-877c-b2bdfd2a18bf	3228	6555	AY042184.1	+	+	+	1	97	6363	0	a	39	GGACA	GGACA	A	A	TRUE	0	204
c478991c-28a6-48c7-9237-453e82356a56	3230	6555	AY042184.1	+	+	+	0	19	6286	0	a	40	GGACA	GGACA	A	A	TRUE	0	97
fd53f71e-ea25-47aa-8e2a-d5edebe7b452	3222	6555	AY042184.1	+	+	+	0	58	6318	0	a	34	GGACA	GGACA	A	A	TRUE	0	136
0b75723a-1890-4530-b79e-7374b7c40c4b	3227	6555	AY042184.1	+	+	+	1	26	6287	0	a	26	GGACA	GGACA	A	A	TRUE	0	64
645e3bf2-ce4d-4b87-a0d0-497a55419d2f	3210	6555	AY042184.1	+	+	+	0	2	6211	0	a	39	GGACA	GGACA	A	A	TRUE	0	83
27cfc84a-657e-426d-830a-a325578a6357	3203	6555	AY042184.1	+	+	+	0	2	6209	0	a	38	GGACA	GGACA	A	A	TRUE	0	90
8e47ca26-40b2-4d3c-8d7e-d02700ae3435	3206	6555	AY042184.1	+	+	+	0	104	6319	0	a	41	GGACA	GGACA	A	A	TRUE	0	52
9a03883c-b100-41e2-94f4-cb43d33b7cd7	3206	6555	AY042184.1	+	+	+	2	2	6189	0	a	44	GGACA	GGACA	A	A	TRUE	0	62
da9d1fa6-8113-4f4a-9255-f9f6412f5073	3212	6555	AY042184.1	+	+	+	0	2	6213	0	a	33	GGACA	GGACA	A	A	TRUE	0	57
1cf228ff-3bbd-466d-a1ec-3d033ee0c0e7	3195	6555	AY042184.1	+	+	+	0	2	6189	0	a	16	GGACA	GGACA	A	A	TRUE	0	43
2f0ebe16-09b6-4ae0-9179-1fe9c4ba297c	3197	6555	AY042184.1	+	+	+	0	2	6200	0	a	40	GGACA	GGACA	A	A	TRUE	0	87
85d81d9a-890f-4b26-8065-9383def4a9b0	3206	6555	AY042184.1	+	+	+	0	15	6243	0	a	38	GGACA	GGACA	A	A	TRUE	0	77
13f320cc-5145-440d-8d20-f05ddd59d5c3	3198	6555	AY042184.1	+	+	+	1	2	6202	0	a	42	GGACA	GGACA	A	A	TRUE	0	58
bcbb1e0e-ff2d-41a9-aac6-1e1a69e54106	3202	6555	AY042184.1	+	+	+	0	69	6330	0	a	13	GGACA	GGACA	A	A	TRUE	0	123
4dd4790b-49c3-4124-ace5-93d7d011d8e5	3180	6555	AY042184.1	+	+	+	0	80	6436	0	a	35	GGACA	GGACA	A	A	TRUE	0	176
cbe0e6da-39b2-4008-8909-69c9df22e1c9	3193	6555	AY042184.1	+	+	+	0	2	6185	0	a	21	GGACA	GGACA	A	A	TRUE	0	51
6594747f-42d6-4d65-a0ad-98a2f8680061	3186	6555	AY042184.1	+	+	+	0	2	6185	0	a	36	GGACA	GGACA	A	A	TRUE	0	41
b5291d48-279b-47ae-a218-e37774ef6232	3215	6555	AY042184.1	+	+	+	0	2	6208	0	a	40	GGACA	GGACA	A	A	TRUE	0	30
8756dbda-62db-40f3-b4b4-268b9b630e6a	3184	6555	AY042184.1	+	+	+	0	2	6184	0	a	41	GGACA	GGACA	A	A	TRUE	0	21
90a95c31-03f1-4a17-9471-545579ddd8cb	3222	6555	AY042184.1	+	+	+	0	2	6221	0	a	38	GGACA	GGACA	A	A	TRUE	0	97
96d4beb0-fd80-48c0-b66f-c840906ced0e	3173	6555	AY042184.1	+	+	+	0	45	6250	0	a	38	GGACA	GGACA	A	A	TRUE	0	116
a6c172a3-0e87-41e9-b9a7-b8d738a0caae	3171	6555	AY042184.1	+	+	+	0	2	6169	0	a	37	GGACA	GGACA	A	A	TRUE	0	51
ed828186-7aa5-40ac-842d-eacb95249021	3178	6555	AY042184.1	+	+	+	1	22	6244	0	a	31	GGACA	GGACA	A	A	TRUE	0	79
f13b2ba8-a356-4add-887a-c9db97a1b573	3164	6555	AY042184.1	+	+	+	1	2	6166	0	a	33	GGACA	GGACA	A	A	TRUE	0	36
14e8ffb4-2b7c-4a1b-8cec-e0fe8d8630fc	3162	6555	AY042184.1	+	+	+	0	17	6208	0	a	38	GGACA	GGACA	A	A	TRUE	0	24
d4cb5d65-12d8-40b5-885f-3ce5d0b09090	3150	6555	AY042184.1	+	+	+	0	2	6140	0	a	33	GGACA	GGACA	A	A	TRUE	0	24
d826c421-5c34-4645-87c8-6270e9cfa386	3152	6555	AY042184.1	+	+	+	0	24	6212	0	a	40	GGACA	GGACA	A	A	TRUE	0	38
183e41bf-a3d0-4050-9756-d46313a3693f	3074	6555	AY042184.1	+	+	+	1	19	6049	0	a	36	GGACA	GGACA	A	A	TRUE	0	79
55422090-0b07-4a32-8517-823f1e27a011	3146	6555	AY042184.1	+	+	+	0	2	6145	0	a	41	GGACA	GGACA	A	A	TRUE	0	30
0a56817d-6c61-46ba-981a-d52c8a7af8f7	3148	6555	AY042184.1	+	+	+	0	45	6248	0	a	41	GGACA	GGACA	A	A	TRUE	0	84
51d4feef-b5c5-44c8-802c-c2e5f98ec1cc	3151	6555	AY042184.1	+	+	+	0	2	6153	0	a	22	GGACA	GGACA	A	A	TRUE	0	71
8df07756-77a7-402c-9149-90f64e20d8ad	3140	6555	AY042184.1	+	+	+	0	2	6131	0	a	37	GGACA	GGACA	A	A	TRUE	0	38
b7842d0b-530f-4941-a3e0-77f879d115a6	3124	6555	AY042184.1	+	+	+	0	13	6164	0	a	30	GGACA	GGACA	A	A	TRUE	0	56
0373b4c7-53fc-4e65-a271-40245447313e	3139	6555	AY042184.1	+	+	+	0	37	6215	0	a	41	GGACA	GGACA	A	A	TRUE	0	100
20506151-3798-4da2-b5f3-1ac82bc2c848	3136	6555	AY042184.1	+	+	+	0	2	6142	0	a	34	GGACA	GGACA	A	A	TRUE	0	54
4adaa952-e936-4718-9112-876ad12a8907	3122	6555	AY042184.1	+	+	+	2	2	6121	0	a	40	GGACA	GGACA	A	A	TRUE	0	46
d7ecfa8b-b027-46e5-8a63-0fc8a30c0852	3134	6555	AY042184.1	+	+	+	0	2	6132	0	a	41	GGACA	GGACA	A	A	TRUE	0	37
32708e90-41dd-4ae7-baf5-27e5374b4282	3122	6555	AY042184.1	+	+	+	0	17	6169	0	a	40	GGACA	GGACA	A	A	TRUE	0	65
a633b6d9-d862-49b0-8b9f-009125a91aa4	3127	6555	AY042184.1	+	+	+	0	2	6126	0	a	36	GGACA	GGACA	A	A	TRUE	0	69
47c062f1-01ba-4294-ae21-85a2639866f4	3132	6555	AY042184.1	+	+	+	1	51	6173	0	a	37	GGACA	GGACA	A	A	TRUE	0	8
1b8a1f3a-4b10-4674-b27a-f334311e5dc9	3123	6555	AY042184.1	+	+	+	0	2	6122	0	a	34	GGACA	GGACA	A	A	TRUE	0	38
05e97724-61df-4979-933d-ab8deb55790e	3102	6555	AY042184.1	+	+	+	0	2	6081	0	a	41	GGACA	GGACA	A	A	TRUE	0	83
fbdba1ce-5ba7-443d-b1ae-88c93d2b26f6	3104	6555	AY042184.1	+	+	+	0	29	6170	0	a	36	GGACA	GGACA	A	A	TRUE	0	98
27c0ec7a-48ad-41a9-9f98-1e1452d1004c	3124	6555	AY042184.1	+	+	+	8	21	6190	0	a	37	GGACA	GGACA	A	A	TRUE	0	37
c1c906e1-dafc-444f-939b-c72073e286c3	3111	6555	AY042184.1	+	+	+	0	2	6105	0	a	39	GGACA	GGACA	A	A	TRUE	0	93
cfd1d604-150b-455f-894e-c15110bb7f72	3124	6555	AY042184.1	+	+	+	0	2	6125	0	a	36	GGACA	GGACA	A	A	TRUE	0	54
b35bee80-2f91-43dc-ae1f-9ccb28841b91	3110	6555	AY042184.1	+	+	+	0	20	6170	0	a	36	GGACA	GGACA	A	A	TRUE	0	105
19dde380-cd07-4727-bc85-25fe3295f9bd	3108	6555	AY042184.1	+	+	+	0	2	6112	0	a	36	GGACA	GGACA	A	A	TRUE	0	52
f8543000-7566-4bb7-aa6a-b759ef96d3e0	3132	6555	AY042184.1	+	+	+	0	53	6163	0	a	35	GGACA	GGACA	A	A	TRUE	0	70
6f6ac0de-3984-47b4-91a2-ec00972f8bda	3120	6555	AY042184.1	+	+	+	1	2	6126	0	a	39	GGACA	GGACA	A	A	TRUE	0	28
933faccc-4189-4bfb-8f10-e9f355e8e737	3111	6555	AY042184.1	+	+	+	0	2	6120	0	a	37	GGACA	GGACA	A	A	TRUE	0	26
0031865f-3eba-4ac7-9743-ddefffa64fb2	3114	6555	AY042184.1	+	+	+	1	38	6187	0	a	40	GGACA	GGACA	A	A	TRUE	0	126
b2f35ca6-c106-49e5-8b80-ad67abe9a1c3	3127	6555	AY042184.1	+	+	+	1	29	6193	0	a	38	GGACA	GGACA	A	A	TRUE	0	106
7ff2f84b-8243-4d16-acaf-79a8e2eb4e6b	3107	6555	AY042184.1	+	+	+	3	69	6187	0	a	30	GGACA	GGACA	A	A	TRUE	0	141
088234c3-5a6c-47a9-906a-87965ae4087a	3136	6555	AY042184.1	+	+	+	30	55	6214	0	a	21	GGACA	GGACA	A	A	TRUE	0	136
b49255ae-3278-4b7d-82f2-fa5d68d6b2df	3112	6555	AY042184.1	+	+	+	0	129	6288	0	a	32	GGACA	GGACA	A	A	TRUE	0	275
46d26451-46bc-4589-a923-6f6ac27e177c	3109	6555	AY042184.1	+	+	+	2	18	6130	0	a	38	GGACA	GGACA	A	A	TRUE	0	67
2fd1d450-d7b9-43bc-adac-c043d81cab54	3100	6555	AY042184.1	+	+	+	0	122	6256	0	a	4	GGACA	GGACG	A	A	TRUE	0	225
75205d64-1afc-45e2-95d3-8957db066bd3	3099	6555	AY042184.1	+	+	+	0	13	6283	0	a	37	GGACA	GGACA	A	A	TRUE	0	50
f27398c8-a6cd-4bb5-82f0-32f3da69f32a	3103	6555	AY042184.1	+	+	+	0	88	6231	0	a	38	GGACA	GGACA	A	A	TRUE	0	174
7b29c2be-7200-4eb0-b66a-78f494a7853b	3092	6555	AY042184.1	+	+	+	0	19	6142	0	a	40	GGACA	GGACA	A	A	TRUE	0	35
90b84219-ebcd-4caa-9a32-2ae84886fc2d	3214	6555	AY042184.1	+	+	+	0	2	6227	0	a	35	GGACA	GGACA	A	A	TRUE	0	24
582cd06a-2c7f-4544-a989-70efc22ffb37	3090	6555	AY042184.1	+	+	+	0	2	6088	0	a	36	GGACA	GGACA	A	A	TRUE	0	106
6e59974a-2465-467b-bc2e-48e8f9fd8efb	3104	6555	AY042184.1	+	+	+	0	2	6106	0	a	32	GGACA	GGACA	A	A	TRUE	0	21
eff13982-671e-4657-ac10-0911e5665299	3103	6555	AY042184.1	+	+	+	1	2	6103	0	a	35	GGACA	GGACA	A	A	TRUE	0	41
1f59330d-d0e4-460a-b565-2bfb8c7c7564	3094	6555	AY042184.1	+	+	+	0	2	6093	0	a	41	GGACA	GGACA	A	A	TRUE	0	28
bf03f64c-fcfd-4680-9084-a9fcfc8b7297	3096	6555	AY042184.1	+	+	+	0	2	6092	0	a	38	GGACA	GGACA	A	A	TRUE	0	24
e2186fec-1f57-478b-9ff6-35ba65b6ead9	3086	6555	AY042184.1	+	+	+	0	2	6130	0	a	41	GGACA	GGACA	A	A	TRUE	0	70
d3ab6b10-1365-4bca-8dfb-725c01ff0961	3064	6555	AY042184.1	+	+	+	0	2	6058	0	a	40	GGACA	GGACA	A	A	TRUE	0	70
9af00c23-6e99-4558-bc4c-690cb3ad0d4f	3088	6555	AY042184.1	+	+	+	0	2	6089	0	a	41	GGACA	GGACA	A	A	TRUE	0	35
3f97bb36-0e8c-4c0a-83ce-4682c75227dc	3084	6555	AY042184.1	+	+	+	5	2	6081	0	a	33	GGACA	GGACA	A	A	TRUE	0	74
061dc170-1da8-4557-8147-3fb65ce494c4	3084	6555	AY042184.1	+	+	+	0	2	6079	0	a	34	GGACA	GGACA	A	A	TRUE	0	52
08b49ca5-da11-4734-a87f-2420af18a792	3087	6555	AY042184.1	+	+	+	3	2	6080	0	a	35	GGACA	GGACA	A	A	TRUE	0	63
b6a10cda-942b-42d4-a088-5530e015f865	3075	6555	AY042184.1	+	+	+	0	2	6085	0	a	16	GGACA	GGACA	A	A	TRUE	0	34
25a64f83-87ef-4063-8873-a9803aabbaee	3080	6555	AY042184.1	+	+	+	2	2	6067	0	a	38	GGACA	GGACA	A	A	TRUE	0	42
da327a0d-4ca4-4a61-9d24-712f1974b389	3091	6555	AY042184.1	+	+	+	1	76	6208	0	a	33	GGACA	GGACA	A	A	TRUE	0	213
c2b4fc15-81e6-4b05-87f4-4bb79d7026b3	3111	6555	AY042184.1	+	+	+	5	65	6231	0	a	42	GGACA	GGACA	A	A	TRUE	0	153
e0b86523-7beb-4b91-b3c8-9e8f94272e1e	3083	6555	AY042184.1	+	+	+	0	22	6129	0	a	41	GGACA	GGACA	A	A	TRUE	0	54
bf2eda82-74eb-45ac-b1f5-e675895cf255	3072	6555	AY042184.1	+	+	+	0	2	6065	0	a	38	GGACA	GGACA	A	A	TRUE	0	33
e480048e-e3d1-4dfc-992b-45db88c5e487	3022	6555	AY042184.1	+	+	+	3	21	6023	0	a	38	GGACA	GGACA	A	A	TRUE	0	47
23e8f4bb-3d00-49ba-be2a-6584f7eb96c4	3078	6555	AY042184.1	+	+	+	2	51	6149	0	a	36	GGACA	GGACA	A	A	TRUE	0	68
dbd87ac9-cae5-43d9-a49d-bb51189af011	3079	6555	AY042184.1	+	+	+	1	2	6064	0	a	31	GGACA	GGACA	A	A	TRUE	0	68
68f84258-5345-4b16-ad90-b52d2164a018	3048	6555	AY042184.1	+	+	+	0	2	6041	0	a	43	GGACA	GGACA	A	A	TRUE	0	27
80c05766-64e9-40bd-a81d-9e0e4f079959	3046	6555	AY042184.1	+	+	+	0	2	6041	0	a	36	GGACA	GGACA	A	A	TRUE	0	58
c575de4a-efed-4dc1-b608-e740f2d6145d	3074	6555	AY042184.1	+	+	+	0	58	6120	0	a	42	GGACA	GGACA	A	A	TRUE	0	65
153fddd2-c673-42f4-8802-267726570e47	3068	6555	AY042184.1	+	+	+	3	2	6066	0	a	36	GGACA	GGACA	A	A	TRUE	0	56
3db20a18-7376-4135-83e4-c7c7ef03c881	3070	6555	AY042184.1	+	+	+	0	2	6076	0	a	37	GGACA	GGACA	A	A	TRUE	0	90
8a9c5859-c96c-4d1f-a853-ad1cb9fa2a12	3058	6555	AY042184.1	+	+	+	0	2	6056	0	a	37	GGACA	GGACA	A	A	TRUE	0	43
8739832e-deb7-4a80-8674-9a039f130dbe	3058	6555	AY042184.1	+	+	+	0	2	6051	0	a	38	GGACA	GGACA	A	A	TRUE	0	67
8f49d437-17a3-44b6-949a-80f5a27084b3	3061	6555	AY042184.1	+	+	+	0	42	6130	0	a	41	GGACA	GGACA	A	A	TRUE	0	113
47834510-d315-40e1-be42-508163d82d92	3163	6555	AY042184.1	+	+	+	0	2	6168	0	a	37	GGACA	GGACA	A	A	TRUE	0	66
1919b7b9-d5ba-461c-ba81-77ea73485e0b	3050	6555	AY042184.1	+	+	+	12	2	6016	0	a	37	GGACA	GGACA	A	A	TRUE	0	51
feb3e5d0-ab2a-4824-ba12-58ff22f7f35b	3044	6555	AY042184.1	+	+	+	0	2	6043	0	a	34	GGACA	GGACA	A	A	TRUE	0	47
d78d9fd5-8d14-4037-a8b1-7f8bb057a706	3048	6555	AY042184.1	+	+	+	0	89	6172	0	a	42	GGACA	GGACA	A	A	TRUE	0	166
f0c55ebd-b22d-46cb-acee-41ab4e03f2ab	3049	6555	AY042184.1	+	+	+	1	2	6042	0	a	41	GGACA	GGACA	A	A	TRUE	0	62
b7e912ad-71df-4346-b799-b1d420bb573d	3041	6555	AY042184.1	+	+	+	2	2	6040	0	a	42	GGACA	GGACA	A	A	TRUE	0	90
d3acb34a-45ba-45a4-9c4c-916ba52fc4a3	3050	6555	AY042184.1	+	+	+	0	84	6303	0	a	41	GGACA	GGACA	A	A	TRUE	0	158
11717c64-996e-45f5-8d00-4c2de0bf1026	3041	6555	AY042184.1	+	+	+	0	2	6041	0	a	38	GGACA	GGACA	A	A	TRUE	0	22
80f14ae5-4523-46d9-9580-ed0d22458b4d	3039	6555	AY042184.1	+	+	+	0	2	6038	0	a	36	GGACA	GGACA	A	A	TRUE	0	37
ee940a54-3633-46c4-8dfa-54815a774660	3034	6555	AY042184.1	+	+	+	0	2	6036	0	a	40	GGACA	GGACA	A	A	TRUE	0	35
a4e62b07-9dc4-41e2-b288-f79a46f91ece	3039	6555	AY042184.1	+	+	+	0	2	6292	0	a	39	GGACA	GGACA	A	A	TRUE	0	35
dea3fce1-0361-4cec-849a-b8e3e35449b5	3038	6555	AY042184.1	+	+	+	0	2	6036	0	a	29	GGACA	GGACA	A	A	TRUE	0	40
755eb79f-f8e6-428f-a4e8-93e9e3a72902	3026	6555	AY042184.1	+	+	+	0	2	6023	0	a	39	GGACA	GGACA	A	A	TRUE	0	47
a3d59b60-0804-44b5-ac87-20d961c0f4cc	3306	6555	AY042184.1	+	+	+	267	2	6308	0	a	37	GGACA	GGACA	A	A	TRUE	0	68
278847a1-61ea-4e94-94e2-570dd82b3917	3026	6555	AY042184.1	+	+	+	1	30	6062	0	a	42	GGACA	GGACA	A	A	TRUE	0	55
b44422e8-6237-4eba-a18f-ceb34d545a6e	3029	6555	AY042184.1	+	+	+	1	49	6109	0	a	36	GGACA	GGACA	A	A	TRUE	0	116
85647a16-8426-4bd1-b490-203a0437b2fa	3035	6555	AY042184.1	+	+	+	0	2	6021	0	a	42	GGACA	GGACA	A	A	TRUE	0	94
8bf1fe9a-c0ff-4133-af4d-a5546c7cd1a9	3024	6555	AY042184.1	+	+	+	0	2	6021	0	a	37	GGACA	GGACA	A	A	TRUE	0	62
dd9da2bb-e2d5-4b62-963e-92283bcb413f	3023	6555	AY042184.1	+	+	+	0	2	6023	0	a	38	GGACA	GGACA	A	A	TRUE	0	26
f9a931e0-bf7a-4b5a-a874-f2b677984c91	3004	6555	AY042184.1	+	+	+	0	36	6049	0	a	38	GGACA	GGACA	A	A	TRUE	0	63
820e2d56-b8e6-46f4-9103-6e321f48440c	3022	6555	AY042184.1	+	+	+	0	59	6112	0	a	38	GGACA	GGACA	A	A	TRUE	0	126
0c4a5be3-719b-427e-8530-39c93971a857	3039	6555	AY042184.1	+	+	+	0	22	6084	0	a	35	GGACA	GGACA	A	A	TRUE	0	36
49032d63-f3e7-4b54-a336-f9cc06f050f7	3005	6555	AY042184.1	+	+	+	0	2	5987	0	a	41	GGACA	GGACA	A	A	TRUE	0	40
fb50f1f3-6d91-4dec-8314-d54e47831b4c	3015	6555	AY042184.1	+	+	+	2	2	6018	0	a	39	GGACA	GGACA	A	A	TRUE	0	34
a80b1455-7d83-412c-b8e0-bf0a820f3f42	3016	6555	AY042184.1	+	+	+	0	2	6005	0	a	39	GGACA	GGACA	A	A	TRUE	0	66
b08667b0-866c-4d1e-aa68-b63944656ce3	3024	6555	AY042184.1	+	+	+	1	2	6023	0	a	41	GGACA	GGACA	A	A	TRUE	0	42
ac97897c-5691-4edf-998b-952674f00ab0	3018	6555	AY042184.1	+	+	+	0	2	6022	0	a	35	GGACA	GGACA	A	A	TRUE	0	83
19f98de3-0153-4d4d-87be-b062ff13f219	3036	6555	AY042184.1	+	+	+	0	2	6044	0	a	38	GGACA	GGACA	A	A	TRUE	0	68
2dd5be62-21fd-4981-8758-6b5b3d6094b7	3023	6555	AY042184.1	+	+	+	1	2	6025	0	a	37	GGACA	GGACA	A	A	TRUE	0	55
bdb9bc13-dc31-4330-a849-6374781512e0	3008	6555	AY042184.1	+	+	+	0	42	6089	0	a	35	GGACA	GGACA	A	A	TRUE	0	125
d994593c-4b3f-40ce-b82a-23a1cfeb7b7e	3013	6555	AY042184.1	+	+	+	3	2	6013	0	a	31	GGACA	GGACA	A	A	TRUE	0	70
4bfbed70-528b-41cf-acc8-7ca2989be055	3007	6555	AY042184.1	+	+	+	0	2	6011	0	a	39	GGACA	AGACA	A	A	TRUE	0	82
e5af721f-7da8-4840-9765-85a6ede0a9e9	3022	6555	AY042184.1	+	+	+	0	2	6019	0	a	40	GGACA	GGACA	A	A	TRUE	0	49
6669bc64-d040-4eae-8359-b1f60b32c8e4	3029	6555	AY042184.1	+	+	+	0	17	6067	0	a	35	GGACA	GGACA	A	A	TRUE	0	47
4d1126ac-33a1-4dbc-9c37-441c29fa5e03	3011	6555	AY042184.1	+	+	+	0	2	6011	0	a	36	GGACA	GGACA	A	A	TRUE	0	41
5a74790b-7827-4601-b66c-d82925869e57	3004	6555	AY042184.1	+	+	+	0	23	6057	0	a	38	GGACA	GGACA	A	A	TRUE	0	76
89f250e1-d3f0-45c4-8a7e-091bc2bfa36b	2987	6555	AY042184.1	+	+	+	0	26	6051	0	a	37	GGACA	GGACA	A	A	TRUE	0	96
abb471cb-7670-4c89-b972-c89e93c7c8a0	3075	6555	AY042184.1	+	+	+	0	2	6110	0	a	37	GGACA	GGACA	A	A	TRUE	0	38
eaf16a2b-d117-4453-af5f-170ba8e55dbb	3005	6555	AY042184.1	+	+	+	0	2	6021	0	a	30	GGACA	GGACA	A	A	TRUE	0	34
f9e96611-e059-4df1-9439-8a4de6422944	3004	6555	AY042184.1	+	+	+	0	31	6046	0	a	41	GGACA	GGACA	A	A	TRUE	0	71
63b0793c-6456-4db1-9f35-23c0d17d7fa5	3000	6555	AY042184.1	+	+	+	0	179	6225	0	a	39	GGACA	GGACA	A	A	TRUE	0	320
9ccb00eb-8078-469c-a67f-c08479fae6a6	2993	6555	AY042184.1	+	+	+	6	2	5991	0	a	41	GGACA	GGACA	A	A	TRUE	0	42
0a4bfbc6-4d89-4556-96c0-44335d7af514	2997	6555	AY042184.1	+	+	+	2	2	6001	0	a	40	GGACA	GGACA	A	A	TRUE	0	41
93f62ee7-d81a-47b4-8b62-dbadfa1367bf	2998	6555	AY042184.1	+	+	+	1	2	5999	0	a	23	GGACA	GGACA	A	A	TRUE	0	64
01f1d876-22f3-4e6f-b00c-a16c82abeda2	2989	6555	AY042184.1	+	+	+	0	2	5988	0	a	37	GGACA	GGACA	A	A	TRUE	0	49
fd5fe325-e772-40ce-a32f-f7d42bd0c942	2979	6555	AY042184.1	+	+	+	0	2	5996	0	a	40	GGACA	GGACA	A	A	TRUE	0	36
d4379a7d-d216-4eca-8f57-539bc42f1291	2962	6555	AY042184.1	+	+	+	1	2	5950	0	a	41	GGACA	GGACA	A	A	TRUE	0	49
75ccd017-06a2-44bc-b0bc-07f7be2a671c	3066	6555	AY042184.1	+	+	+	0	2	6067	0	a	40	GGACA	GGACA	A	A	TRUE	0	40
9bf0562e-b7ea-4b9a-b1d8-ef5e6f484063	2984	6555	AY042184.1	+	+	+	0	2	5987	0	a	39	GGACA	GGACA	A	A	TRUE	0	48
185de3db-99c0-45f1-9a0b-d46f7bbdaecc	2989	6555	AY042184.1	+	+	+	0	2	5985	0	a	24	GGACA	GGACA	A	A	TRUE	0	42
1b7cf2ca-8006-411d-9c8a-015754b63127	2991	6555	AY042184.1	+	+	+	0	2	5993	0	a	29	GGACA	GGACA	A	A	TRUE	0	39
56701848-db07-49a0-9870-4d517aad3b28	2988	6555	AY042184.1	+	+	+	0	17	6040	0	a	40	GGACA	GGACA	A	A	TRUE	0	37
7afec5e9-bb45-449a-919f-113de1e01c02	2983	6555	AY042184.1	+	+	+	0	49	6053	0	a	40	GGACA	GGACA	A	A	TRUE	0	106
eefa6839-4126-4047-a02d-17ff1cde6ea9	2975	6555	AY042184.1	+	+	+	0	3	5973	0	a	29	GGACA	GGACA	A	A	TRUE	0	29
744e16f6-900d-44bf-a09b-1ae625058688	2980	6555	AY042184.1	+	+	+	0	2	5979	0	a	37	GGACA	GGACA	A	A	TRUE	0	15
b97eae23-bec5-4013-8348-4a0c13ce88dc	2974	6555	AY042184.1	+	+	+	0	2	5971	0	a	37	GGACA	GGACA	A	A	TRUE	0	32
8f576759-a8fe-44e9-ad0d-b89d09f83e7f	3012	6555	AY042184.1	+	+	+	6	2	6017	0	a	37	GGACA	GGACA	A	A	TRUE	0	32
b5f327f5-12df-474c-8019-7688c27afbf8	2969	6555	AY042184.1	+	+	+	5	3	5950	0	a	42	GGACA	GGACA	A	A	TRUE	0	93
2f1246f2-6e8b-4d44-811a-74a7e7286b30	2972	6555	AY042184.1	+	+	+	0	2	5977	0	a	40	GGACA	GGACA	A	A	TRUE	0	14
f88532fd-2d0a-42b1-9539-5aa4c39eef06	2982	6555	AY042184.1	+	+	+	0	41	6057	0	a	35	GGACA	GGACA	A	A	TRUE	0	104
bbc7a087-ac9f-427c-bdf3-e650a142c734	2969	6555	AY042184.1	+	+	+	4	2	5949	0	a	40	GGACA	GGACA	A	A	TRUE	0	24
0ff64f13-5898-4e3e-b67e-775dd1d6184b	2973	6555	AY042184.1	+	+	+	0	2	5969	0	a	37	GGACA	GGACA	A	A	TRUE	0	68
1ec976df-4eae-4fe3-b69c-ebc6133695d0	2954	6555	AY042184.1	+	+	+	1	2	5955	0	a	31	GGACA	GGACA	A	A	TRUE	0	74
fbc31abb-b57f-474f-8ab2-b99ac14bcbc4	2971	6555	AY042184.1	+	+	+	1	2	5972	0	a	38	GGACA	GGACA	A	A	TRUE	0	52
3ed5635e-bd9f-45d6-a51f-d459b87a9b9c	2959	6555	AY042184.1	+	+	+	2	2	5966	0	a	35	GGACA	GGACA	A	A	TRUE	0	43
d4050533-1788-4847-baa7-472e85b7efcf	2960	6555	AY042184.1	+	+	+	0	2	5964	0	a	17	GGACA	GGACA	A	A	TRUE	0	30
17fdd628-98f3-40c6-a203-bed375ca04a4	2966	6555	AY042184.1	+	+	+	0	40	6044	0	a	37	GGACA	GGACA	A	A	TRUE	0	100
9ecc08a6-fe85-4168-b6d3-818107692b9c	2963	6555	AY042184.1	+	+	+	0	2	5937	0	a	39	GGACA	GGACA	A	A	TRUE	0	37
bb3e8d61-a33b-4085-b937-29f52bbb8c71	2950	6555	AY042184.1	+	+	+	1	58	6044	0	a	35	GGACA	GGACA	A	A	TRUE	0	115
ccf478ba-13d0-4f1e-974c-2f2ebc66a1d9	2963	6555	AY042184.1	+	+	+	0	16	6014	0	a	41	GGACA	GGACA	A	A	TRUE	0	95
2ce41d16-5e48-429c-95d5-8e44e3528e91	2958	6555	AY042184.1	+	+	+	0	2	5951	0	a	36	GGACA	GGACA	A	A	TRUE	0	28
f9584cd9-e476-42bf-ade9-382e45ca1706	2959	6555	AY042184.1	+	+	+	0	18	5971	0	a	37	GGACA	GGACA	A	A	TRUE	0	71
17b8a4b0-79fe-43ec-a31e-9b218c1c543c	2956	6555	AY042184.1	+	+	+	0	2	5951	0	a	39	GGACA	GGACA	A	A	TRUE	0	88
52425e0c-7b2d-4308-bb8a-59869a2c5ba5	2945	6555	AY042184.1	+	+	+	0	59	5979	0	a	36	GGACA	GGACA	A	A	TRUE	0	72
367daf68-ae52-42f7-bac8-923878a4fec5	2945	6555	AY042184.1	+	+	+	1	2	5939	0	a	39	GGACA	GGACA	A	A	TRUE	0	59
a9facb43-b55c-49be-9268-efbe9464087c	2967	6555	AY042184.1	+	+	+	2	13	6044	0	a	40	GGACA	GGACA	A	A	TRUE	0	72
5a679252-ba89-48c0-9974-01cdc5a93913	2938	6555	AY042184.1	+	+	+	0	216	6124	0	a	37	GGACA	GGACA	A	A	TRUE	0	76
6fa230d0-49a9-47e8-a971-f0cfc0e6d491	2939	6555	AY042184.1	+	+	+	0	2	5950	0	a	40	GGACA	GGACA	A	A	TRUE	0	30
5d1d45de-8efd-4503-8906-1f2e1ef96a16	2848	6555	AY042184.1	+	+	+	1	2	5709	0	a	34	GGACA	GGACA	A	A	TRUE	0	30
a3d34b6c-4b48-4ed9-8331-547368dba734	2948	6555	AY042184.1	+	+	+	1	2	5950	0	a	40	GGACA	GGACA	A	A	TRUE	0	85
c6682688-8097-4e05-a8ff-3fd85487a1df	2975	6555	AY042184.1	+	+	+	0	2	5973	0	a	42	GGACA	GGACA	A	A	TRUE	0	60
11d98985-b1fe-407d-a2e2-83eb19c0dd54	2942	6555	AY042184.1	+	+	+	0	2	5939	0	a	39	GGACA	GGACA	A	A	TRUE	0	42
a98fa084-a2d2-40f2-a6c0-3a60a2a73dbb	2955	6555	AY042184.1	+	+	+	0	2	5949	0	a	39	GGACA	GGACA	A	A	TRUE	0	52
e9bf1cb0-dd64-44b1-9f0f-57b53ced5f65	2948	6555	AY042184.1	+	+	+	0	2	5948	0	a	35	GGACA	GGACA	A	A	TRUE	0	25
c5e22e67-b230-4105-8b59-78cb5820a2ba	2944	6555	AY042184.1	+	+	+	0	40	6034	0	a	38	GGACA	GGACA	A	A	TRUE	0	81
87dfa270-337a-4c9d-bb1b-c5cefb81c9ae	2943	6555	AY042184.1	+	+	+	4	17	6005	0	a	35	GGACA	GGACA	A	A	TRUE	0	63
b3c3f074-4ef4-4cdf-a241-4f18c96837d5	2939	6555	AY042184.1	+	+	+	0	38	6027	0	a	40	GGACA	GGACA	A	A	TRUE	0	103
957e77c8-686b-4ea8-83c2-c6a1f1845f17	2938	6555	AY042184.1	+	+	+	0	2	5940	0	a	37	GGACA	GGACA	A	A	TRUE	0	43
139b0c41-eaba-4d84-8010-a6cb2fd2fb93	2940	6555	AY042184.1	+	+	+	0	2	5939	0	a	41	GGACA	GGACA	A	A	TRUE	0	82
7f5d8250-4b91-4c8d-97ba-f91ab4092c3b	2922	6555	AY042184.1	+	+	+	0	2	5921	0	a	36	GGACA	GGACA	A	A	TRUE	0	83
f1f1ebc9-f27e-416e-894f-5605277ca6f4	2932	6555	AY042184.1	+	+	+	0	2	5930	0	a	37	GGACA	GGACA	A	A	TRUE	0	59
48e1d6ca-192c-4a13-b396-d1ca98ed80ea	2925	6555	AY042184.1	+	+	+	0	2	5924	0	a	43	GGACA	GGACA	A	A	TRUE	0	63
d2e78f16-7046-4826-b9df-385b274e2b3d	2934	6555	AY042184.1	+	+	+	0	0	5959	0	a	28	GGACA	GGACA	A	A	TRUE	0	48
f8ae06b2-4b9e-4523-a0e3-9b6c3effd1e5	2908	6555	AY042184.1	+	+	+	0	2	5910	0	a	31	GGACA	GGACA	A	A	TRUE	0	64
78e271c9-1773-4733-acaf-6ef4304fc9ec	2931	6555	AY042184.1	+	+	+	0	2	5926	0	a	23	GGACA	GGACA	A	A	TRUE	0	58
6747a1c0-f0b2-43ba-8d27-7b9a8b7734e6	2933	6555	AY042184.1	+	+	+	2	0	3625	0	a	38	GGACA	GGACA	A	A	TRUE	0	0
9de68fef-1e53-4a0f-8272-ac7c62e4b26f	2935	6555	AY042184.1	+	+	+	1	2	6018	0	a	37	GGACA	GGACA	A	A	TRUE	0	28
c32ffb4f-69c3-4234-a624-cc5952692048	2930	6555	AY042184.1	+	+	+	3	27	5988	0	a	29	GGACA	GGACA	A	A	TRUE	0	33
bae0d477-83ef-4925-8722-eea84cf20f3e	2925	6555	AY042184.1	+	+	+	0	2	5927	0	a	33	GGACA	GGACA	A	A	TRUE	0	76
c32dd0e6-54d2-4ebb-82e8-ba7d3e9650c5	2931	6555	AY042184.1	+	+	+	0	2	5930	0	a	42	GGACA	GGACA	A	A	TRUE	0	42
b4d92070-5cc0-4dc1-839f-23f7252022e8	2921	6555	AY042184.1	+	+	+	1	2	5930	0	a	10	GGACA	AGACA	A	A	TRUE	0	49
926885de-2351-413f-a6a2-8563e43bae01	2922	6555	AY042184.1	+	+	+	0	57	6010	0	a	33	GGACA	GGACA	A	A	TRUE	0	121
c16ab32d-d11f-4339-a0bb-19e31cab69f7	2885	6555	AY042184.1	+	+	+	2	2	5860	0	a	40	GGACA	GGACA	A	A	TRUE	0	51
5b7d66be-0020-47d3-bd89-ce7cb2bc2af4	2928	6555	AY042184.1	+	+	+	0	2	5925	0	a	33	GGACA	GGACA	A	A	TRUE	0	41
26020bad-6f0b-43a5-93f0-5520d65dd7fe	2919	6555	AY042184.1	+	+	+	0	2	5910	0	a	40	GGACA	GGACA	A	A	TRUE	0	39
9c4e22bf-cc18-4774-9dec-664ebcb2285e	2916	6555	AY042184.1	+	+	+	0	2	5911	0	a	37	GGACA	GGACA	A	A	TRUE	0	41
4b34f986-de98-4900-85ce-f0d4da70dac0	2912	6555	AY042184.1	+	+	+	5	2	5905	0	a	38	GGACA	GGACA	A	A	TRUE	0	99
35a9ea5a-f996-4bc3-add1-f78f961034e7	2902	6555	AY042184.1	+	+	+	0	2	5888	0	a	35	GGACA	GGACA	A	A	TRUE	0	76
ff5b4816-b022-4c5d-b9c1-2abbbc4f26c2	2915	6555	AY042184.1	+	+	+	14	2	5909	0	a	38	GGACA	GGACA	A	A	TRUE	0	69
2bc71634-7afe-4a7d-b9b5-b65f9f51494e	2917	6555	AY042184.1	+	+	+	3	2	5900	0	a	35	GGACA	GGACA	A	A	TRUE	0	44
e51f78a1-44b0-4381-a97b-a27acb9e98f5	2914	6555	AY042184.1	+	+	+	3	2	5906	0	a	38	GGACA	GGACA	A	A	TRUE	0	45
5d7ad083-b023-48ee-b4d7-5864c1fb9bf6	2914	6555	AY042184.1	+	+	+	1	27	5974	0	a	41	GGACA	GGACA	A	A	TRUE	0	37
818cd2bd-631c-436f-900b-c587b90b599b	2915	6555	AY042184.1	+	+	+	3	48	6026	0	a	40	GGACA	GGACA	A	A	TRUE	0	89
bea981d6-728a-466e-8bfc-ddb7c46f186c	2905	6555	AY042184.1	+	+	+	0	2	5897	0	a	39	GGACA	GGACA	A	A	TRUE	0	0
7067349a-b2d7-4e84-8fc4-d90baa53ed9e	8425	6555	AY042184.1	+	+	+	5506	15	11476	0	a	35	GGACA	GGACA	A	A	TRUE	0	23
5a1cb928-3116-4c3f-b4b8-339bf7369a04	2899	6555	AY042184.1	+	+	+	1	4	5903	0	a	37	GGACA	GGACA	A	A	TRUE	0	32
a32ae498-1e9e-4bba-9c3f-dd45093c60fb	2904	6555	AY042184.1	+	+	+	0	2	5899	0	a	39	GGACA	GGACA	A	A	TRUE	0	61
58c6982a-8321-41e5-a85d-d0289d31f36c	2902	6555	AY042184.1	+	+	+	0	2	5891	0	a	36	GGACA	GGACA	A	A	TRUE	0	55
2117655f-0915-4547-ac24-b5f6b576ef17	2868	6555	AY042184.1	+	+	+	2	37	5935	0	a	27	GGACA	GGACA	A	A	TRUE	0	79
9861c3e1-446a-45b8-9c93-0e21b85e22eb	2902	6555	AY042184.1	+	+	+	0	26	5967	0	a	36	GGACA	GGACA	A	A	TRUE	0	36
efa4827a-3c28-4a9d-b9e4-b44cdf1ea38b	2903	6555	AY042184.1	+	+	+	2	9	5948	0	a	37	GGACA	GGACA	A	A	TRUE	0	62
75dd9f04-41aa-45e6-a715-a1cff11cedaa	2888	6555	AY042184.1	+	+	+	0	2	5889	0	a	41	GGACA	GGACA	A	A	TRUE	0	53
d67896b7-b8f9-4fd7-b818-f6413167156f	2889	6555	AY042184.1	+	+	+	0	2	5895	0	a	27	GGACA	GGACA	A	A	TRUE	0	45
8ecf0f5c-4c67-4930-8e53-4f1d259434f0	2888	6555	AY042184.1	+	+	+	1	2	5888	0	a	38	GGACA	GGACA	A	A	TRUE	0	47
8dd3dcea-25d0-42e7-a061-41970d7e30d1	2896	6555	AY042184.1	+	+	+	3	2	5887	0	a	39	GGACA	GGACA	A	A	TRUE	0	125
13d16b9b-97a7-48f0-9c51-42c9d9207d43	2887	6555	AY042184.1	+	+	+	0	2	5889	0	a	33	GGACA	GGACA	A	A	TRUE	0	67
b71657ce-5c93-448f-bdde-8d0c99def392	2896	6555	AY042184.1	+	+	+	0	38	5969	0	a	41	GGACA	GGACA	A	A	TRUE	0	92
e5352848-b2b0-4d15-ad2d-672aa8ffaf5c	2911	6555	AY042184.1	+	+	+	0	2	5915	0	a	41	GGACA	GGACA	A	A	TRUE	0	58
d9fdcbf9-4652-4da5-8c95-3a188254d048	2881	6555	AY042184.1	+	+	+	0	27	5925	0	a	39	GGACA	GGACA	A	A	TRUE	0	56
1e65df18-0824-47a7-9a78-897aef62f771	2924	6555	AY042184.1	+	+	+	0	2	5919	0	a	32	GGACA	GGACA	A	A	TRUE	0	80
42af32b5-9e19-4b93-9bd2-affbc3b1a5f3	2787	6555	AY042184.1	+	+	+	0	2	5712	0	a	30	GGACA	GGACA	A	A	TRUE	0	39
5fd2e871-b650-4bc9-b806-7230b65086a2	2887	6555	AY042184.1	+	+	+	0	2	5884	0	a	35	GGACA	GGACA	A	A	TRUE	0	94
d23e61d9-b3da-475b-ae7b-6de0bcfd8f23	2886	6555	AY042184.1	+	+	+	1	2	5880	0	a	40	GGACA	GGACA	A	A	TRUE	0	42
101af01c-d853-4cd9-83f9-3dc2f5f6bd7c	2878	6555	AY042184.1	+	+	+	2	2	5859	0	a	36	GGACA	GGACA	A	A	TRUE	0	42
7fd067e1-3e52-4d91-946b-8bd78e09dcbc	2891	6555	AY042184.1	+	+	+	0	2	5883	0	a	36	GGACA	GGACA	A	A	TRUE	0	31
7c34b5d3-900b-48a1-ab2a-2aac9311296e	2883	6555	AY042184.1	+	+	+	4	2	5870	0	a	40	GGACA	GGACA	A	A	TRUE	0	61
8942ba61-5653-4246-82a5-8c42764e6bff	2883	6555	AY042184.1	+	+	+	0	60	5928	0	a	36	GGACA	GGACA	A	A	TRUE	0	64
ceabd1b1-73d6-4653-8a42-9871d4cca41c	2884	6555	AY042184.1	+	+	+	2	56	5974	0	a	38	GGACA	GGACA	A	A	TRUE	0	101
e775fb96-dcc5-4562-a9b0-51a8b762aebb	2887	6555	AY042184.1	+	+	+	0	13	5939	0	a	37	GGACA	GGACA	A	A	TRUE	0	36
2e168caf-2800-4aba-937f-383ced0a818e	2899	6555	AY042184.1	+	+	+	1	2	5879	0	a	33	GGACA	GGACA	A	A	TRUE	0	26
3a870776-4f9d-41dc-a118-e88d25d90f27	2885	6555	AY042184.1	+	+	+	3	42	5959	0	a	36	GGACA	GGACA	A	A	TRUE	0	100
721adf92-284a-4e77-8fca-449d78762206	2890	6555	AY042184.1	+	+	+	2	10	5891	0	a	35	GGACA	GGACA	A	A	TRUE	0	53
25cdd621-5a71-4e35-9285-b3305934eaf6	2875	6555	AY042184.1	+	+	+	0	2	5870	0	a	35	GGACA	GGACA	A	A	TRUE	0	21
50d1b849-50d6-433f-bace-ba736cb2ecfa	2872	6555	AY042184.1	+	+	+	0	2	5867	0	a	37	GGACA	GGACA	A	A	TRUE	0	86
73e4c96b-84cb-4ab3-8348-cc62d5188832	2877	6555	AY042184.1	+	+	+	0	41	5948	0	a	40	GGACA	GGACA	A	A	TRUE	0	134
899f9d83-5bc1-42e3-99e9-77e3c5359774	2880	6555	AY042184.1	+	+	+	8	2	5872	0	a	34	GGACA	GGACA	A	A	TRUE	0	71
93e0cb5a-67a4-4840-a096-c8b6f5fd76db	2867	6555	AY042184.1	+	+	+	0	2	5853	0	a	39	GGACA	GGACA	A	A	TRUE	0	41
7c1e5edd-f502-4313-a40d-027f9a89db86	2867	6555	AY042184.1	+	+	+	1	39	5941	0	a	33	GGACA	GGACA	A	A	TRUE	0	87
dbb7f2be-a363-4cc5-8aab-33bad6f4b537	2869	6555	AY042184.1	+	+	+	0	69	5981	0	a	39	GGACA	GGACA	A	A	TRUE	0	160
07304381-df3b-4624-834e-7d97d811fd1d	2869	6555	AY042184.1	+	+	+	2	2	5861	0	a	41	GGACA	GGACA	A	A	TRUE	0	36
50946860-2475-48f9-8065-998fb2339180	2869	6555	AY042184.1	+	+	+	0	11	5885	0	a	34	GGACA	GGACA	A	A	TRUE	0	51
82254c21-d5ea-41c4-8aed-328accf08847	2865	6555	AY042184.1	+	+	+	0	2	5859	0	a	40	GGACA	GGACA	A	A	TRUE	0	72
a3837680-b657-464f-be62-fce676a00202	2863	6555	AY042184.1	+	+	+	0	42	5932	0	a	36	GGACA	GGACA	A	A	TRUE	0	111
6500d66e-c025-45dc-b127-7ad645c35708	2868	6555	AY042184.1	+	+	+	2	2	5872	0	a	37	GGACA	GGACA	A	A	TRUE	0	49
8b13ebd3-3c22-4817-a2fc-febce5e24d5c	2859	6555	AY042184.1	+	+	+	0	89	5971	0	a	31	GGACA	GGACA	A	A	TRUE	0	169
240498ab-70ba-4883-8df2-ac7cb2265731	2853	6555	AY042184.1	+	+	+	0	2	5853	0	a	35	GGACA	GGACA	A	A	TRUE	0	60
f1d767e6-bf69-4de1-be18-3f3fe00177a7	2852	6555	AY042184.1	+	+	+	2	51	5947	0	a	36	GGACA	GGACA	A	A	TRUE	0	110
bab60c17-22fb-4fb5-994a-1d837913ba35	2850	6555	AY042184.1	+	+	+	0	2	5851	0	a	40	GGACA	GGACA	A	A	TRUE	0	41
9fffdc2f-5165-44b9-a2cc-5eb77666f8dd	2855	6555	AY042184.1	+	+	+	0	9	5889	0	a	34	GGACA	GGACA	A	A	TRUE	0	62
f11d55d2-68f4-41f5-906f-283a15baeb60	2858	6555	AY042184.1	+	+	+	1	8	5859	0	a	32	GGACA	GGACA	A	A	TRUE	0	22
917c0723-54a2-4ef6-8c5c-7a8a23d6c5dc	3752	6555	AY042184.1	+	+	+	896	2	6752	0	a	39	GGACA	GGACA	A	A	TRUE	0	92
6ee28633-f2df-4f9b-89e4-276a22bc7b6b	2845	6555	AY042184.1	+	+	+	1	11	5888	0	a	37	GGACA	GGACA	A	A	TRUE	0	61
473a138a-b33d-4fda-a304-040c15ae6730	2862	6555	AY042184.1	+	+	+	1	89	5993	0	a	39	GGACA	GGACA	A	A	TRUE	0	146
bc325f69-706e-4541-a293-88f595e3bb32	2849	6555	AY042184.1	+	+	+	7	15	5880	0	a	38	GGACA	GGACA	A	A	TRUE	0	50
5e22ec7f-e597-4705-9113-ff10be13501d	2798	6555	AY042184.1	+	+	+	0	49	5859	0	a	7	GGACA	GGACA	A	A	TRUE	0	67
87199503-8707-4f2f-beb8-6fe3b36661d6	2843	6555	AY042184.1	+	+	+	0	2	5846	0	a	41	GGACA	GGACA	A	A	TRUE	0	35
59ade567-ec94-4a77-bbc9-2f543c23a770	2848	6555	AY042184.1	+	+	+	0	2	5848	0	a	39	GGACA	GGACA	A	A	TRUE	0	19
141debb9-f226-4fd8-8f28-9d75c3893131	2842	6555	AY042184.1	+	+	+	0	0	5882	0	a	34	GGACA	GGACA	A	A	TRUE	0	50
6f293d08-aaa6-461f-a11b-a3f850cf9be5	2834	6555	AY042184.1	+	+	+	0	2	5826	0	a	37	GGACA	GGACA	A	A	TRUE	0	41
338a1eb4-301b-42dc-9eeb-06fde2f4100b	2848	6555	AY042184.1	+	+	+	2	46	5930	0	a	31	GGACA	GGACA	A	A	TRUE	0	101
c2454e74-aa02-4131-a029-cb40f9b94f33	2840	6555	AY042184.1	+	+	+	0	2	5839	0	a	40	GGACA	GGACA	A	A	TRUE	0	70
5078aad3-dc75-4dc1-98aa-7533f1c17862	2828	6555	AY042184.1	+	+	+	3	2	5837	0	a	35	GGACA	GGACA	A	A	TRUE	0	47
e211bc72-c50c-45cf-845d-0b1932ac8e93	2838	6555	AY042184.1	+	+	+	1	2	5838	0	a	36	GGACA	GGACA	A	A	TRUE	0	38
1cd08c41-aa36-49b5-8d7a-4c890446e2b3	2843	6555	AY042184.1	+	+	+	2	18	5910	0	a	36	GGACA	GGACA	A	A	TRUE	0	27
0586c467-e3c9-4bb3-911f-a0e395b80d3b	2833	6555	AY042184.1	+	+	+	1	2	5832	0	a	38	GGACA	GGACA	A	A	TRUE	0	56
74a3dd55-b1b9-4e12-b0a8-ef8565177aaa	2820	6555	AY042184.1	+	+	+	1	40	5897	0	a	38	GGACA	GGACA	A	A	TRUE	0	102
d42f0dd8-099a-46db-8cf1-c66c9d4d42d7	2836	6555	AY042184.1	+	+	+	5	66	5937	0	a	41	GGACA	GGACA	A	A	TRUE	0	149
3d0ca15e-2d3c-4fed-8f52-21701e9add7a	2828	6555	AY042184.1	+	+	+	0	58	5922	0	a	40	GGACA	GGACA	A	A	TRUE	0	132
22d2806d-b301-45e2-9990-7150cb258294	2831	6555	AY042184.1	+	+	+	0	2	5825	0	a	37	GGACA	GGACA	A	A	TRUE	0	60
79a5515a-d7f9-496f-b062-275ccd4ea33b	2825	6555	AY042184.1	+	+	+	4	2	5844	0	a	38	GGACA	GGACA	A	A	TRUE	0	49
c720fad1-9af5-4029-9619-828d5868cedf	2816	6555	AY042184.1	+	+	+	3	2	5818	0	a	25	GGACA	GGACA	A	A	TRUE	0	24
e3bd3019-96eb-411e-8850-ff3d930b051d	2828	6555	AY042184.1	+	+	+	0	54	5918	0	a	34	GGACA	GGACA	A	A	TRUE	0	118
8462b25e-195d-47be-af31-0cd4773aabd2	2832	6555	AY042184.1	+	+	+	0	2	5824	0	a	36	GGACA	GGACA	A	A	TRUE	0	77
cee5b58c-87b6-46a7-8c9b-4426e2bd9349	2819	6555	AY042184.1	+	+	+	0	2	5816	0	a	33	GGACA	GGACA	A	A	TRUE	0	20
c09c8ffb-25f8-4b75-840c-db48f49f3703	2799	6555	AY042184.1	+	+	+	0	2	5793	0	a	37	GGACA	GGACA	A	A	TRUE	0	63
32b97d7d-81ca-4716-9857-3596bf5dd0de	2814	6555	AY042184.1	+	+	+	5	50	5906	0	a	35	GGACA	GGACA	A	A	TRUE	0	139
8083deef-039e-4187-a3b3-bc31dca62a2e	2782	6555	AY042184.1	+	+	+	1	2	5721	0	a	39	GGACA	GGACA	A	A	TRUE	0	11
9bdbbf03-6156-4620-b2e2-3347314a7d7d	2823	6555	AY042184.1	+	+	+	1	2	5823	0	a	43	GGACA	GGACA	A	A	TRUE	0	81
830b1d6c-27b2-400d-ae5e-b2a5da2c4c96	2817	6555	AY042184.1	+	+	+	0	2	5813	0	a	34	GGACA	GGACA	A	A	TRUE	0	54
222660e1-22c0-4760-b2f0-4cd54122f765	2808	6555	AY042184.1	+	+	+	2	7	5784	0	a	33	GGACA	GGACA	A	A	TRUE	0	63
2452d86b-bf43-4d40-baaa-6e770e9cef05	2731	6555	AY042184.1	+	+	+	3	2	5655	0	a	33	GGACA	GGACA	A	A	TRUE	0	108
7585ace9-55f3-43ba-b2f6-98f1bc6a244c	2825	6555	AY042184.1	+	+	+	7	54	5910	0	a	35	GGACA	GGACA	A	A	TRUE	0	107
a268ba43-36df-4367-84ad-cee2ee374dfe	2810	6555	AY042184.1	+	+	+	10	23	5868	0	a	37	GGACA	GGACA	A	A	TRUE	0	26
031a93c8-4fbb-4867-be37-aefe2e9cf66e	2798	6555	AY042184.1	+	+	+	0	2	5784	0	a	38	GGACA	GGACA	A	A	TRUE	0	44
5f64e2a1-4978-4fb8-a458-aa1ad6ef3cb3	2799	6555	AY042184.1	+	+	+	0	2	5797	0	a	33	GGACA	GGACA	A	A	TRUE	0	74
20f1d08c-b4e8-4381-bfb9-19b212a6cc3f	2785	6555	AY042184.1	+	+	+	1	2	5782	0	a	38	GGACA	GGACA	A	A	TRUE	0	79
18d2ba1a-d777-4d0a-ba84-8f89d2af4a8e	2804	6555	AY042184.1	+	+	+	3	24	5859	0	a	39	GGACA	GGACA	A	A	TRUE	0	46
5bce13ed-d52a-4926-a17b-07ca401034f9	2794	6555	AY042184.1	+	+	+	1	2	5799	0	a	35	GGACA	GGACA	A	A	TRUE	0	85
e0afe649-5795-418e-bb49-9417bdb01549	2803	6555	AY042184.1	+	+	+	0	2	5803	0	a	42	GGACA	GGACA	A	A	TRUE	0	57
e7f81686-3af8-41e7-a317-6776f49736ec	2798	6555	AY042184.1	+	+	+	0	2	5788	0	a	39	GGACA	GGACA	A	A	TRUE	0	12
64931027-6d1b-4947-b5e2-40b494e7cc23	2784	6555	AY042184.1	+	+	+	0	2	5787	0	a	38	GGACA	GGACA	A	A	TRUE	0	14
0a9752b4-93fc-4253-bf57-c3156fb072da	2795	6555	AY042184.1	+	+	+	0	2	5792	0	a	36	GGACA	GGACA	A	A	TRUE	0	46
6fd2f92c-e3b4-4bc9-9767-efaa86d8fab9	2794	6555	AY042184.1	+	+	+	3	73	5930	0	a	35	GGACA	GGACA	A	A	TRUE	0	131
da797bd9-cda1-4890-b08c-9fd2851e9b46	2778	6555	AY042184.1	+	+	+	0	42	5845	0	a	39	GGACA	GGACA	A	A	TRUE	0	80
bc84fddf-7443-41e7-ad98-1db2c3182241	2786	6555	AY042184.1	+	+	+	3	2	5775	0	a	38	GGACA	GGACA	A	A	TRUE	0	64
fb9ef8e6-a97f-436e-ac9e-9876841d8268	2782	6555	AY042184.1	+	+	+	1	39	5851	0	a	36	GGACA	GGACA	A	A	TRUE	0	96
9e1cc8dd-70b9-4425-8ed6-d95a60854e06	2782	6555	AY042184.1	+	+	+	0	2	5808	0	a	33	GGACA	GGACA	A	A	TRUE	0	27
843525d8-3b28-4b03-995a-b25a57508907	2785	6555	AY042184.1	+	+	+	1	2	5793	0	a	36	GGACA	GGACA	A	A	TRUE	0	47
44a3631c-72b2-4546-a654-24292e54180c	2788	6555	AY042184.1	+	+	+	0	2	5830	0	a	35	GGACA	GGACA	A	A	TRUE	0	49
8a23a386-c62e-4b88-9bc4-387f1ae75154	2780	6555	AY042184.1	+	+	+	3	20	5838	0	a	37	GGACA	GGACA	A	A	TRUE	0	26
40f7fa3f-1638-4015-81ac-1e9628a4c8c2	2783	6555	AY042184.1	+	+	+	7	37	5849	0	a	38	GGACA	GGACA	A	A	TRUE	0	90
10f4de9d-c741-463b-8e8a-7a3aa09a0f29	2788	6555	AY042184.1	+	+	+	10	2	5787	0	a	9	GGACA	GGACA	A	A	TRUE	0	34
48b05929-aa08-4963-bb1d-791457d58529	2754	6555	AY042184.1	+	+	+	20	2	5726	0	a	14	GGACA	GGACA	A	A	TRUE	0	67
d9e40102-9189-4796-b17b-5b4ab85c1896	2780	6555	AY042184.1	+	+	+	0	2	5789	0	a	40	GGACA	GGACA	A	A	TRUE	0	43
4e134c70-b675-46df-ae47-b5a09be36f0d	2771	6555	AY042184.1	+	+	+	0	2	5832	0	a	23	GGACA	GGACA	A	A	TRUE	0	72
edbcbca7-c7a7-4b6a-a944-69f16181d95c	2785	6555	AY042184.1	+	+	+	2	2	5781	0	a	42	GGACA	GGACA	A	A	TRUE	0	54
b3a35fba-490f-463b-a7bf-a1d788077954	2775	6555	AY042184.1	+	+	+	0	2	5776	0	a	30	GGACA	GGACA	A	A	TRUE	0	78
b9e79c6d-fd06-4143-974a-e05dcf297933	2748	6555	AY042184.1	+	+	+	0	60	5792	0	a	24	GGACA	GGACA	A	A	TRUE	0	67
750604c0-a491-4470-b9b4-f0d7456c45ab	2774	6555	AY042184.1	+	+	+	1	17	5841	0	a	38	GGACA	GGACA	A	A	TRUE	0	65
7a32e183-b28c-4fa7-9ced-60d03a651e07	2754	6555	AY042184.1	+	+	+	1	2	5716	0	a	20	GGACA	GGACA	A	A	TRUE	0	56
7146025a-b5e6-4c1b-a64f-f0d29f63ca55	2774	6555	AY042184.1	+	+	+	7	2	5774	0	a	40	GGACA	GGACA	A	A	TRUE	0	58
35acf133-0bed-439a-8556-86160d10a98f	2766	6555	AY042184.1	+	+	+	0	2	5765	0	a	35	GGACA	GGACA	A	A	TRUE	0	19
86190e2e-3b45-48ce-aa23-9a9c381cb06b	2761	6555	AY042184.1	+	+	+	1	2	5770	0	a	28	GGACA	GGACA	A	A	TRUE	0	86
20adbaa0-c71e-4f93-b7aa-351cf6de24eb	2736	6555	AY042184.1	+	+	+	1	2	5689	0	a	35	GGACA	GGACA	A	A	TRUE	0	29
8b62e80f-a795-4f6a-b4b6-5076be8935de	2770	6555	AY042184.1	+	+	+	0	2	5958	0	a	40	GGACA	GGACA	A	A	TRUE	0	56
3f51286c-8824-42d5-a488-8af1f35b01f0	2768	6555	AY042184.1	+	+	+	1	2	5767	0	a	36	GGACA	GGACA	A	A	TRUE	0	38
59ecbd95-41a6-426b-b936-049fcbec4e72	2770	6555	AY042184.1	+	+	+	1	2	5891	0	a	39	GGACA	GGACA	A	A	TRUE	0	51
da6fd802-b772-4573-95f8-34f927992ab5	2761	6555	AY042184.1	+	+	+	0	2	5760	0	a	27	GGACA	GGACA	A	A	TRUE	0	96
6bca73a3-11e8-4539-95bd-06b416486070	2755	6555	AY042184.1	+	+	+	0	2	5703	0	a	35	GGACA	GGACA	A	A	TRUE	0	61
958260ca-ba1c-460a-9bcc-a85dc37d588e	2820	6555	AY042184.1	+	+	+	0	2	5820	0	a	36	GGACA	GGACA	A	A	TRUE	0	56
ea613578-fc9b-4a8a-81f9-2d035536cb26	2759	6555	AY042184.1	+	+	+	1	2	5784	0	a	39	GGACA	GGACA	A	A	TRUE	0	46
9da5ad4b-2645-4b45-a933-654f3b96a9f7	2770	6555	AY042184.1	+	+	+	2	38	5854	0	a	42	GGACA	GGACA	A	A	TRUE	0	83
8708f0d2-67ec-408d-ad55-1020a6ee9ee0	2764	6555	AY042184.1	+	+	+	3	2	5850	0	a	32	GGACA	GGACA	A	A	TRUE	0	97
961964b2-37bc-4c58-8e80-6e3d82844874	2768	6555	AY042184.1	+	+	+	3	132	5853	0	a	36	GGACA	GGACA	A	A	TRUE	0	54
703c4b5b-6ba4-40f4-9e55-d74f39700e2f	2754	6555	AY042184.1	+	+	+	1	12	5813	0	a	37	GGACA	GGACA	A	A	TRUE	0	51
910c4aa0-5fbf-4a46-9303-95a2a6cd7599	2760	6555	AY042184.1	+	+	+	0	2	5760	0	a	38	GGACA	GGACA	A	A	TRUE	0	38
82eb8379-1381-44b7-a8a4-607c623d4044	2751	6555	AY042184.1	+	+	+	11	2	5666	0	a	37	GGACA	GGACA	A	A	TRUE	0	82
83acf239-d3ae-4314-b57f-d955b5650f82	2797	6555	AY042184.1	+	+	+	1	51	5954	0	a	39	GGACA	GGACA	A	A	TRUE	0	64
3e9ea4e8-841d-470c-ad88-4a97cbc5514c	2746	6555	AY042184.1	+	+	+	0	57	5874	0	a	38	GGACA	GGACA	A	A	TRUE	0	110
92fcb19a-bc78-4dc0-b9dc-e860c681e413	2886	6555	AY042184.1	+	+	+	3	2	5870	0	a	36	GGACA	GGACA	A	A	TRUE	0	48
a138060d-54df-4a84-bd4c-aba6b69f1104	2752	6555	AY042184.1	+	+	+	6	18	5768	0	a	32	GGACA	GGACA	A	A	TRUE	0	52
fffeacdb-f344-4b51-b203-024d5ef6955e	2748	6555	AY042184.1	+	+	+	2	2	5748	0	a	39	GGACA	GGACA	A	A	TRUE	0	51
c0c966f2-bbad-4339-a201-f90c43da1c61	2747	6555	AY042184.1	+	+	+	3	2	5748	0	a	32	GGACA	GGACA	A	A	TRUE	0	84
84b20437-0eb8-44b4-8d31-cb3cd0d10d79	2739	6555	AY042184.1	+	+	+	0	2	5729	0	a	25	GGACA	GGACA	A	A	TRUE	0	52
06b54ad2-a215-4700-9e0a-98ae77fb734c	2747	6555	AY042184.1	+	+	+	4	2	5743	0	a	20	GGACA	GGACA	A	A	TRUE	0	76
f92a620b-e161-45a5-93a7-8131b11149b3	2743	6555	AY042184.1	+	+	+	5	24	5814	0	a	35	GGACA	GGACA	A	A	TRUE	0	45
42837677-623a-46ec-b4be-79fa526b15b4	2738	6555	AY042184.1	+	+	+	0	63	5836	0	a	43	GGACA	GGACA	A	A	TRUE	0	121
313c65b4-2435-4210-b22a-a8491e751309	2736	6555	AY042184.1	+	+	+	0	2	5710	0	a	36	GGACA	GGACA	A	A	TRUE	0	45
e370ba06-14e7-4191-b4d3-32214d52270f	2738	6555	AY042184.1	+	+	+	0	25	5768	0	a	32	GGACA	GGACA	A	A	TRUE	0	67
01aa9e0f-e871-4dbe-8bbb-c491ef1ef9e2	2755	6555	AY042184.1	+	+	+	22	40	5838	0	a	37	GGACA	GGACA	A	A	TRUE	0	39
b2890f8d-24f8-4350-9826-a5b17e77f1a1	2726	6555	AY042184.1	+	+	+	2	207	5949	0	a	37	GGACA	GGACA	A	A	TRUE	0	146
98acaa25-5433-4ea9-b4ad-7ca4c86046c4	2730	6555	AY042184.1	+	+	+	2	2	5731	0	a	36	GGACA	GGACA	A	A	TRUE	0	59
ce5c4ad3-5871-4742-9ad5-6642a662c23f	2731	6555	AY042184.1	+	+	+	0	2	5729	0	a	39	GGACA	GGACA	A	A	TRUE	0	71
7f8c8fe0-8f34-418b-856f-0fcde065f83a	2723	6555	AY042184.1	+	+	+	0	43	5803	0	a	36	GGACA	GGACA	A	A	TRUE	0	89
f260f803-4b17-4b41-a1f3-97015fb7da02	2731	6555	AY042184.1	+	+	+	2	2	5732	0	a	39	GGACA	GGACA	A	A	TRUE	0	77
81b78dbf-a0b6-48e2-8d36-23f78ca70049	2728	6555	AY042184.1	+	+	+	0	2	5792	0	a	36	GGACA	GGACA	A	A	TRUE	0	82
ea7f4dd3-eaff-4786-8e72-4db21f3e1079	2728	6555	AY042184.1	+	+	+	13	2	5735	0	a	37	GGACA	GGACA	A	A	TRUE	0	84
2ec94a85-4185-41a6-9530-581d8384a40f	2976	6555	AY042184.1	+	+	+	256	2	5972	0	a	38	GGACA	GGACA	A	A	TRUE	0	26
8636bd1b-f6a6-4609-b5a4-f92447e0fd89	2712	6555	AY042184.1	+	+	+	0	2	5714	0	a	41	GGACA	GGACA	A	A	TRUE	0	56
0f1f955b-71bf-40f0-9291-1f5afdb8836b	2727	6555	AY042184.1	+	+	+	6	2	5722	0	a	36	GGACA	GGACA	A	A	TRUE	0	63
bff0f374-94f2-4659-b3e2-cf6811beb48b	2798	6555	AY042184.1	+	+	+	12	2	5800	0	a	39	GGACA	GGACA	A	A	TRUE	0	49
009d6da0-3b5f-4de9-b6ba-97914ba85b55	2723	6555	AY042184.1	+	+	+	8	2	5704	0	a	41	GGACA	GGACA	A	A	TRUE	0	30
bbb70c82-3c4c-4fd7-b87c-ad2c09916ab1	2725	6555	AY042184.1	+	+	+	3	2	5730	0	a	19	GGACA	GGACA	A	A	TRUE	0	69
cbc140ca-def4-40fc-a53e-b7c9a3460057	2712	6555	AY042184.1	+	+	+	2	2	5711	0	a	34	GGACA	GGACA	A	A	TRUE	0	72
972d69ed-2f8c-4b55-a229-64b4472b1011	2712	6555	AY042184.1	+	+	+	0	21	5761	0	a	31	GGACA	GGACA	A	A	TRUE	0	39
5e1fefe1-5ec7-4597-bab3-bc27407b7989	2705	6555	AY042184.1	+	+	+	1	88	5825	0	a	35	GGACA	GGACA	A	A	TRUE	0	173
e8ebfed2-7545-4417-995b-cf34f3007230	2729	6555	AY042184.1	+	+	+	0	2	5728	0	a	41	GGACA	GGACA	A	A	TRUE	0	37
c0312cae-fcfb-4884-978a-be92e6f9e7c8	2705	6555	AY042184.1	+	+	+	1	29	5766	0	a	32	GGACA	GGACA	A	A	TRUE	0	37
de69de30-af22-4e50-b697-aec471eafeb4	2699	6555	AY042184.1	+	+	+	1	2	5697	0	a	38	GGACA	GGACA	A	A	TRUE	0	44
43992dbf-2c96-431c-b20b-753c7b15a5d5	2714	6555	AY042184.1	+	+	+	2	22	5777	0	a	38	GGACA	GGACA	A	A	TRUE	0	39
578f360a-f531-43e1-a262-451f3509823d	2705	6555	AY042184.1	+	+	+	2	34	5779	0	a	39	GGACA	GGACA	A	A	TRUE	0	104
7556e230-26cc-4918-95d1-34a5d58b4ecc	2697	6555	AY042184.1	+	+	+	0	2	5687	0	a	38	GGACA	GGACA	A	A	TRUE	0	87
61f8796b-bf07-4617-a868-e48b96f06271	2710	6555	AY042184.1	+	+	+	7	353	6025	0	a	35	GGACA	GGACA	A	A	TRUE	0	63
366866da-7806-4a56-9b13-5071e739bdc1	2707	6555	AY042184.1	+	+	+	0	2	5704	0	a	38	GGACA	GGACA	A	A	TRUE	0	84
68ae1975-4a3f-4e75-a241-ec83ff03d8e4	2699	6555	AY042184.1	+	+	+	1	86	5805	0	a	37	GGACA	GGACA	A	A	TRUE	0	172
31d8c766-6111-4cff-bf20-7cb19df0ba14	2684	6555	AY042184.1	+	+	+	1	71	5795	0	a	36	GGACA	GGACA	A	A	TRUE	0	144
d1984721-3ad7-4e2a-932c-57d767e60323	2688	6555	AY042184.1	+	+	+	2	2	5768	0	a	38	GGACA	GGACA	A	A	TRUE	0	34
9da69f12-678d-4ee4-a4c2-6ea02e3a1143	2687	6555	AY042184.1	+	+	+	2	2	5682	0	a	38	GGACA	GGACA	A	A	TRUE	0	52
e7779579-4818-4acd-8c92-e133e59c333c	2684	6555	AY042184.1	+	+	+	0	2	5679	0	a	38	GGACA	GGACA	A	A	TRUE	0	37
b1fbffa8-c4ff-41f3-aa3a-579e388a1356	2678	6555	AY042184.1	+	+	+	0	2	5683	0	a	39	GGACA	GGACA	A	A	TRUE	0	57
9588fec7-6b65-4ffe-b417-b5a9060ce1c5	2676	6555	AY042184.1	+	+	+	0	65	5784	0	a	38	GGACA	GGACA	A	A	TRUE	0	107
a527f020-f155-4e86-8e80-76eec90bc4da	2689	6555	AY042184.1	+	+	+	5	58	5779	0	a	36	GGACA	GGACA	A	A	TRUE	0	139
c0e8783b-f214-47c3-8730-315d35cc1038	2681	6555	AY042184.1	+	+	+	0	2	5681	0	a	38	GGACA	GGACA	A	A	TRUE	0	85
511ccea2-4714-46c0-b6a2-172bca685978	2673	6555	AY042184.1	+	+	+	1	2	5668	0	a	34	GGACA	GGACA	A	A	TRUE	0	27
16357c93-a2ff-444a-b469-d1e0b42a50d8	2677	6555	AY042184.1	+	+	+	0	2	5668	0	a	37	GGACA	GGACA	A	A	TRUE	0	43
e2b5bdd3-5024-490d-bc84-ccd9556e9f42	2674	6555	AY042184.1	+	+	+	1	2	5676	0	a	35	GGACA	GGACA	A	A	TRUE	0	56
54e34efb-a56a-480c-acbd-b910176f59a1	2676	6555	AY042184.1	+	+	+	3	2	5675	0	a	38	GGACA	GGACA	A	A	TRUE	0	40
8aad4b80-c1b1-4c01-b058-6f5511e03b2e	2676	6555	AY042184.1	+	+	+	2	2	5673	0	a	39	GGACA	GGACA	A	A	TRUE	0	42
381a7c48-c6aa-4932-b4aa-3d1ddcc069e6	2669	6555	AY042184.1	+	+	+	0	2	5686	0	a	33	GGACA	GGACA	A	A	TRUE	0	87
f113f81f-e9fc-4e83-89c1-94ed64db5b43	2667	6555	AY042184.1	+	+	+	2	2	5661	0	a	39	GGACA	GGACA	A	A	TRUE	0	56
3b248c40-f6ab-420b-a0a0-67a203e14204	2664	6555	AY042184.1	+	+	+	2	2	5651	0	a	35	GGACA	GGACA	A	A	TRUE	0	55
fad7b049-b7d5-4929-b776-87ca4152a665	2669	6555	AY042184.1	+	+	+	3	2	5668	0	a	31	GGACA	GGACA	A	A	TRUE	0	20
a3fc1bc9-a685-446d-aa4c-6b80bdbe6b96	2662	6555	AY042184.1	+	+	+	1	2	5661	0	a	42	GGACA	GGACA	A	A	TRUE	0	44
48beedcf-61ac-42d9-b749-67d15cf012d8	2676	6555	AY042184.1	+	+	+	2	51	5760	0	a	29	GGACA	GGACA	A	A	TRUE	0	125
e0dd385a-6615-4faa-b4af-d60f52f91794	2664	6555	AY042184.1	+	+	+	3	19	5721	0	a	31	GGACA	GGACA	A	A	TRUE	0	55
6aebf3af-ff34-4616-80d8-468fd5ade2fc	2663	6555	AY042184.1	+	+	+	0	95	5755	0	a	34	GGACA	GGACA	A	A	TRUE	0	81
30fea241-cf42-4f48-a1ca-5abfe770512b	2658	6555	AY042184.1	+	+	+	0	2	5649	0	a	38	GGACA	GGACA	A	A	TRUE	0	33
6cae2e6d-437f-40da-8c26-991e0690b10f	2650	6555	AY042184.1	+	+	+	2	0	5691	0	a	39	GGACA	GGACA	A	A	TRUE	0	58
c8d42eaa-acff-4301-9e99-60bb9c227ff3	2659	6555	AY042184.1	+	+	+	0	56	5741	0	a	35	GGACA	GGACA	A	A	TRUE	0	102
8d552ba2-f8d2-4b46-b05f-1bc8106fed09	2652	6555	AY042184.1	+	+	+	9	2	5654	0	a	36	GGACA	GGACA	A	A	TRUE	0	40
febd8968-f564-4248-84c0-4d1e89f8bb20	2644	6555	AY042184.1	+	+	+	1	60	5738	0	a	38	GGACA	GGACA	A	A	TRUE	0	158
cc00c556-57e3-4511-96fa-26b62cc434db	2650	6555	AY042184.1	+	+	+	6	2	5648	0	a	32	GGACA	GGACA	A	A	TRUE	0	29
d6371109-7898-4863-9025-78229323a4df	2613	6555	AY042184.1	+	+	+	7	59	5715	0	a	41	GGACA	GGACA	A	A	TRUE	0	113
300890bc-9a45-4473-a300-f1ee444d8cc2	2615	6555	AY042184.1	+	+	+	2	2	5609	0	a	23	GGACA	GGACA	A	A	TRUE	0	92
b7bffcb4-ae7e-4fcb-9910-bd8b5683d450	2629	6555	AY042184.1	+	+	+	2	16	5687	0	a	43	GGACA	GGACA	A	A	TRUE	0	48
9c7db3fa-87b4-42c5-9fb9-ea8e0297ad64	2651	6555	AY042184.1	+	+	+	7	112	5823	0	a	39	GGACA	GGACA	A	A	TRUE	0	126
5b74a296-a3ee-42e7-a997-f5c266f347ba	2635	6555	AY042184.1	+	+	+	1	2	5625	0	a	40	GGACA	GGACA	A	A	TRUE	0	82
479d2987-543b-493a-a785-39fd8490a5db	2634	6555	AY042184.1	+	+	+	0	2	5640	0	a	40	GGACA	GGACA	A	A	TRUE	0	87
5034377c-f7ea-483d-ba30-584976c0a50d	2628	6555	AY042184.1	+	+	+	0	2	5624	0	a	29	GGACA	GGACA	A	A	TRUE	0	57
d6ae8c65-863e-4765-b6b6-d90fbeae9b87	2628	6555	AY042184.1	+	+	+	0	64	5729	0	a	38	GGACA	GGACA	A	A	TRUE	0	129
73dc9d64-d8e8-44d2-8b08-bcb009b4f305	2624	6555	AY042184.1	+	+	+	0	0	5669	0	a	41	GGACA	GGACA	A	A	TRUE	0	76
a600005b-c92b-47ec-9b7e-cbb6ce1e224b	2629	6555	AY042184.1	+	+	+	0	77	5737	0	a	39	GGACA	GGACA	A	A	TRUE	0	154
0e22bf29-db6c-4d40-bce9-7b00218f7668	2583	6555	AY042184.1	+	+	+	2	2	5521	0	a	18	GGACA	GGACA	A	A	TRUE	0	35
f2bc3391-07b8-435f-bd21-961262927c32	2617	6555	AY042184.1	+	+	+	6	2	5617	0	a	36	GGACA	GGACA	A	A	TRUE	0	38
dc6bd5d4-1d8f-4247-ba44-231caea8d070	2607	6555	AY042184.1	+	+	+	1	20	5665	0	a	40	GGACA	GGACA	A	A	TRUE	0	36
8feaebe5-c73b-4362-959d-be14538aea23	2612	6555	AY042184.1	+	+	+	2	2	5604	0	a	41	GGACA	GGACA	A	A	TRUE	0	68
7a37998a-0c99-493e-97e8-b4829518ad46	2623	6555	AY042184.1	+	+	+	4	2	5615	0	a	40	GGACA	GGACA	A	A	TRUE	0	83
4f98f6b5-77ea-48c1-bc26-6184113c50e6	2618	6555	AY042184.1	+	+	+	6	2	5622	0	a	34	GGACA	GGACA	A	A	TRUE	0	39
c4ca52ce-8810-45c7-9712-a2e7923d72eb	2622	6555	AY042184.1	+	+	+	6	46	5705	0	a	33	GGACA	GGACA	A	A	TRUE	0	104
994b10ec-4d46-47d9-9d35-2ccaf2515c87	2620	6555	AY042184.1	+	+	+	3	2	5605	0	a	37	GGACA	GGACA	A	A	TRUE	0	83
a1b17f1e-fa8b-4e03-80c9-315f4ad13d61	2615	6555	AY042184.1	+	+	+	7	2	5615	0	a	34	GGACA	GGACA	A	A	TRUE	0	37
04c2511c-ea4e-4b4b-93d0-64459041d2ea	2606	6555	AY042184.1	+	+	+	0	40	5697	0	a	38	GGACA	GGACA	A	A	TRUE	0	89
3527cb6a-1f2d-40fd-9157-c76ae4f893aa	2610	6555	AY042184.1	+	+	+	0	2	5597	0	a	39	GGACA	GGACA	A	A	TRUE	0	60
0c4e3d8a-2256-44e5-b064-21553f9e0145	2617	6555	AY042184.1	+	+	+	0	2	5630	0	a	42	GGACA	GGACA	A	A	TRUE	0	70
a49f52e5-c167-4b9a-94fa-7d35be44df92	2611	6555	AY042184.1	+	+	+	3	48	5701	0	a	37	GGACA	GGACA	A	A	TRUE	0	112
045439eb-9c79-4bec-9752-bfdc1a952d15	2601	6555	AY042184.1	+	+	+	3	2	5595	0	a	37	GGACA	GGACA	A	A	TRUE	0	37
e4828aed-878e-454a-8ba5-9ee2286cce4b	2606	6555	AY042184.1	+	+	+	0	2	5596	0	a	41	GGACA	GGACA	A	A	TRUE	0	46
1703cc85-5f71-4407-a7d7-991a3852bb58	2593	6555	AY042184.1	+	+	+	0	2	5581	0	a	33	GGACA	GGACA	A	A	TRUE	0	28
8ffd936a-7737-4802-a2ec-9f42b6577839	2587	6555	AY042184.1	+	+	+	0	2	5580	0	a	35	GGACA	GGACA	A	A	TRUE	0	77
97d42810-cb94-4197-b5f1-fad5a44ff93e	2598	6555	AY042184.1	+	+	+	0	2	5599	0	a	37	GGACA	GGACA	A	A	TRUE	0	35
9f7da46c-86f8-4df7-94bb-12762ad0f941	2592	6555	AY042184.1	+	+	+	2	54	5675	0	a	38	GGACA	GGACA	A	A	TRUE	0	125
f72c6dbc-628e-4d1b-ab39-d6749af9adf5	2594	6555	AY042184.1	+	+	+	0	12	5645	0	a	40	GGACA	GGACA	A	A	TRUE	0	62
1f36bbe3-aa5b-4be1-8e21-43ebfc7982f1	2508	6555	AY042184.1	+	+	+	0	118	5660	0	a	40	GGACA	GGACA	A	A	TRUE	0	255
e04122f2-2b3d-4927-89ce-562cc2cae946	2598	6555	AY042184.1	+	+	+	0	2	5598	0	a	39	GGACA	GGACA	A	A	TRUE	0	31
a01d827b-2132-4700-9559-6aebb7641ddf	2597	6555	AY042184.1	+	+	+	3	2	5590	0	a	36	GGACA	GGACA	A	A	TRUE	0	72
63995e15-d7b0-43e2-8b48-01d183eb4680	2600	6555	AY042184.1	+	+	+	4	2	5590	0	a	36	GGACA	GGACA	A	A	TRUE	0	71
239cb34c-f0ca-4f97-a693-9c3a0e29ae54	2590	6555	AY042184.1	+	+	+	1	2	5583	0	a	35	GGACA	GGACA	A	A	TRUE	0	67
945436f2-1a4b-49d2-b661-f54bdd264aa9	2575	6555	AY042184.1	+	+	+	1	2	5575	0	a	27	GGACA	GGACA	A	A	TRUE	0	27
beb883dc-51ec-42eb-a3e9-e7a2e88dced7	2571	6555	AY042184.1	+	+	+	2	2	5535	0	a	32	GGACA	GGACA	A	A	TRUE	0	90
838b15c4-2bef-4480-b344-044093801c76	2600	6555	AY042184.1	+	+	+	2	20	5663	0	a	37	GGACA	GGACA	A	A	TRUE	0	59
be68b94a-6646-47c9-acb6-1c3dd88a3f2d	2593	6555	AY042184.1	+	+	+	0	2	5587	0	a	39	GGACA	GGACA	A	A	TRUE	0	81
1acab021-a48a-4b32-abf9-c3ea6fcd4381	2593	6555	AY042184.1	+	+	+	1	2	5591	0	a	39	GGACA	GGACA	A	A	TRUE	0	14
b0a318e2-7b97-40d2-a75e-23f845550c1a	2600	6555	AY042184.1	+	+	+	1	2	5650	0	a	36	GGACA	GGACA	A	A	TRUE	0	33
a9af0f88-a738-4672-b037-2ec9e8b737d1	2585	6555	AY042184.1	+	+	+	2	2	5569	0	a	38	GGACA	GGACA	A	A	TRUE	0	54
910815f9-208a-4479-b122-ad4b47744100	2592	6555	AY042184.1	+	+	+	0	3	5597	0	a	35	GGACA	GGACA	A	A	TRUE	0	44
53e773ca-51c7-4d82-845d-96ac62673be8	2597	6555	AY042184.1	+	+	+	0	2	5597	0	a	37	GGACA	GGACA	A	A	TRUE	0	81
d2de7b3a-2b99-497d-8c3a-854539a5067e	2593	6555	AY042184.1	+	+	+	0	2	5616	0	a	39	GGACA	GGACA	A	A	TRUE	0	98
2d6ac94a-3180-4684-a672-7969626bdcf2	2595	6555	AY042184.1	+	+	+	1	13	5638	0	a	40	GGACA	GGACA	A	A	TRUE	0	45
788963e1-1042-4d46-a8bc-48a037fe35ed	2598	6555	AY042184.1	+	+	+	0	46	5684	0	a	38	GGACA	GGACA	A	A	TRUE	0	107
3cb96c8b-3288-4582-a33d-e0ee4f9d53b7	2608	6555	AY042184.1	+	+	+	4	15	5660	0	a	40	GGACA	GGACA	A	A	TRUE	0	27
f58f7c19-12d9-4e76-958f-48264bdbeebc	2595	6555	AY042184.1	+	+	+	1	2	5595	0	a	38	GGACA	GGACA	A	A	TRUE	0	62
99ee3e13-dad3-45fa-82c0-66ba6dd5243c	2584	6555	AY042184.1	+	+	+	0	2	5583	0	a	36	GGACA	GGACA	A	A	TRUE	0	82
54ab79cc-21c7-48cf-9bf2-2641c30fb5ae	2586	6555	AY042184.1	+	+	+	0	2	5587	0	a	32	GGACA	GGACA	A	A	TRUE	0	53
fa70587c-8f9a-4552-a79d-805272da0520	2590	6555	AY042184.1	+	+	+	3	2	5564	0	a	31	GGACA	GGACA	A	A	TRUE	0	63
e11d8711-f7d9-4a85-ba86-0d9200d71640	2596	6555	AY042184.1	+	+	+	4	2	5593	0	a	30	GGACA	GGACA	A	A	TRUE	0	68
a2939f2a-7588-4ed6-8401-a9370983d6ef	2584	6555	AY042184.1	+	+	+	1	62	5692	0	a	40	GGACA	GGACA	A	A	TRUE	0	164
88163e5a-7a56-4c0c-8daa-4040155298ca	2586	6555	AY042184.1	+	+	+	3	2	5592	0	a	33	GGACA	GGACA	A	A	TRUE	0	54
31787617-8b97-4ffd-b63e-20f46fed9b4a	2595	6555	AY042184.1	+	+	+	3	70	5703	0	a	42	GGACA	GGACA	A	A	TRUE	0	147
90b33589-acca-476a-bbdd-10a62ba56266	2591	6555	AY042184.1	+	+	+	2	2	5583	0	a	35	GGACA	GGACA	A	A	TRUE	0	23
f68e4993-c127-42d0-a967-b408024ee6f9	2593	6555	AY042184.1	+	+	+	8	2	5589	0	a	42	GGACA	GGACA	A	A	TRUE	0	77
44ea0d66-e2ea-4ea8-beeb-72a6344167cd	2596	6555	AY042184.1	+	+	+	0	43	5679	0	a	38	GGACA	GGACA	A	A	TRUE	0	146
7ec752a8-f75d-413e-89a8-c53cc728d9b2	2578	6555	AY042184.1	+	+	+	0	2	5584	0	a	39	GGACA	GGACA	A	A	TRUE	0	75
0f7b40f7-c0ae-4312-a461-6b6bb36ab091	2588	6555	AY042184.1	+	+	+	0	81	5702	0	a	39	GGACA	GGACA	A	A	TRUE	0	147
24e8b42a-0f99-4273-babe-628f613a254a	2577	6555	AY042184.1	+	+	+	0	2	5577	0	a	35	GGACA	GGACA	A	A	TRUE	0	94
5e1afae8-466d-4a63-9668-28190e3618a6	2578	6555	AY042184.1	+	+	+	5	2	5572	0	a	38	GGACA	GGACA	A	A	TRUE	0	17
b0b48688-0e45-4608-aa0b-3e1bf21b59ef	2585	6555	AY042184.1	+	+	+	6	2	5583	0	a	33	GGACA	GGACA	A	A	TRUE	0	64
fabe0329-0d4e-4fef-bc65-c2fdc235ffd2	2574	6555	AY042184.1	+	+	+	5	2	5564	0	a	43	GGACA	GGACA	A	A	TRUE	0	88
66f73b9d-ebf7-42e6-8c7f-5fe85582b903	2584	6555	AY042184.1	+	+	+	7	46	5665	0	a	35	GGACA	GGACA	A	A	TRUE	0	121
2a387b9e-12ea-4e63-83f0-a8d5d810e95b	2573	6555	AY042184.1	+	+	+	3	2	5562	0	a	35	GGACA	GGACA	A	A	TRUE	0	65
6a3a3eb8-a38c-4e25-9d39-b71f56176c10	2717	6555	AY042184.1	+	+	+	142	2	5717	0	a	39	GGACA	GGACA	A	A	TRUE	0	22
92d27d36-3ec7-4411-8a85-fedb8bdddf58	2573	6555	AY042184.1	+	+	+	0	2	5572	0	a	41	GGACA	GGACA	A	A	TRUE	0	42
dd4b1e56-7e84-49e4-8bf2-72775377a49d	2575	6555	AY042184.1	+	+	+	2	2	5571	0	a	39	GGACA	GGACA	A	A	TRUE	0	31
fa82689f-5ea8-45a1-9de0-2e28c07cd4d9	2583	6555	AY042184.1	+	+	+	1	2	5575	0	a	38	GGACA	GGACA	A	A	TRUE	0	28
5c6eb6d9-c257-45a7-b1e0-3e24fb348db9	2583	6555	AY042184.1	+	+	+	3	3	5579	0	a	35	GGACA	GGACA	A	A	TRUE	0	67
b47ee8c2-728a-44a3-8d6e-87a3204262a3	2567	6555	AY042184.1	+	+	+	0	2	5559	0	a	37	GGACA	GGACA	A	A	TRUE	0	25
b0eeaef1-57f5-4827-a15a-5aa359f2544d	2568	6555	AY042184.1	+	+	+	4	2	5584	0	a	40	GGACA	GGACA	A	A	TRUE	0	87
f99a03f2-38e5-45d1-9586-5025bf86e14f	2559	6555	AY042184.1	+	+	+	0	64	5661	0	a	37	GGACA	GGACA	A	A	TRUE	0	115
89a23082-e93c-4952-9972-d932a5cf892e	2579	6555	AY042184.1	+	+	+	22	2	5575	0	a	35	GGACA	GGACA	A	A	TRUE	0	52
03fe99fc-e26a-42e9-981e-dfcdf76ada05	2562	6555	AY042184.1	+	+	+	0	2	5564	0	a	28	GGACA	GGACA	A	A	TRUE	0	44
3761bf70-ee5c-436d-adaa-4fb9c24b10b2	2563	6555	AY042184.1	+	+	+	2	2	5554	0	a	37	GGACA	GGACA	A	A	TRUE	0	66
afce6661-9251-469d-928c-7c507e47188d	2553	6555	AY042184.1	+	+	+	2	42	5638	0	a	38	GGACA	GGACA	A	A	TRUE	0	108
39113d7c-a8b6-4651-88dd-6453bcfb44a5	2558	6555	AY042184.1	+	+	+	0	2	5556	0	a	39	GGACA	GGACA	A	A	TRUE	0	33
08a68d56-fb92-4cf3-85c3-166eed6496bb	2553	6555	AY042184.1	+	+	+	0	16	5600	0	a	37	GGACA	GGACA	A	A	TRUE	0	46
b936d0f2-8943-425e-aaed-0434e2f42896	2556	6555	AY042184.1	+	+	+	0	60	5722	0	a	36	GGACA	GGACA	A	A	TRUE	0	128
05cdb872-43c5-4070-89b7-2dd348f10607	2544	6555	AY042184.1	+	+	+	0	25	5612	0	a	40	GGACA	GGACA	A	A	TRUE	0	41
56f33938-22aa-4683-b645-bd451c7374f2	2551	6555	AY042184.1	+	+	+	2	17	5604	0	a	37	GGACA	GGACA	A	A	TRUE	0	70
faa0fbf1-d69a-4b90-8dfd-eceee29c56e5	2533	6555	AY042184.1	+	+	+	0	2	5531	0	a	39	GGACA	GGACA	A	A	TRUE	0	71
8e54b460-6e7a-461f-9690-69549ae82256	2554	6555	AY042184.1	+	+	+	0	2	5562	0	a	36	GGACA	GGACA	A	A	TRUE	0	32
c4609a11-3c00-4db9-b337-96080987d050	2543	6555	AY042184.1	+	+	+	2	65	5649	0	a	30	GGACA	GGACA	A	A	TRUE	0	109
8224ca94-f19a-419f-aba1-3e1a8552ae70	2543	6555	AY042184.1	+	+	+	0	2	5542	0	a	32	GGACA	GGACA	A	A	TRUE	0	102
c046731e-20da-4f03-b388-d3070e76fc91	2537	6555	AY042184.1	+	+	+	1	2	5519	0	a	41	GGACA	GGACA	A	A	TRUE	0	85
a3c41da0-e5bd-44f7-a78a-25192878ca3c	2549	6555	AY042184.1	+	+	+	0	34	5587	0	a	27	GGACA	GGACA	A	A	TRUE	0	60
a06504da-d1af-4825-a5d5-def30aabd40d	2536	6555	AY042184.1	+	+	+	1	2	5532	0	a	39	GGACA	GGACA	A	A	TRUE	0	84
4e211f90-0ea3-449d-bafe-1725066051b7	2525	6555	AY042184.1	+	+	+	0	2	5513	0	a	40	GGACA	GGACA	A	A	TRUE	0	39
707120a4-4c94-4ea7-ad79-94179d03b67b	2514	6555	AY042184.1	+	+	+	0	2	5514	0	a	38	GGACA	GGACA	A	A	TRUE	0	82
84e251f8-b40b-4e11-95f5-febc214720c1	2529	6555	AY042184.1	+	+	+	1	41	5605	0	a	35	GGACA	GGACA	A	A	TRUE	0	113
d79baa5b-6f33-4497-8326-47b29d1b3d55	2484	6555	AY042184.1	+	+	+	0	2	5414	0	a	40	GGACA	GGACA	A	A	TRUE	0	65
5fe2c76e-3fb4-4003-86b7-e84513b25736	2521	6555	AY042184.1	+	+	+	0	2	5529	0	a	40	GGACA	GGACA	A	A	TRUE	0	37
8fa47f5c-31b6-4fd0-8345-617ad9f3836f	2521	6555	AY042184.1	+	+	+	0	2	5514	0	a	33	GGACA	GGACA	A	A	TRUE	0	36
ad6d23bd-15e6-42e2-82c4-d61fe66a2ef5	2516	6555	AY042184.1	+	+	+	0	2	5511	0	a	35	GGACA	GGACA	A	A	TRUE	0	58
3213622d-5eea-4f82-a392-ddcfc53a457e	2522	6555	AY042184.1	+	+	+	0	2	5523	0	a	41	GGACA	GGACA	A	A	TRUE	0	100
0c8b7aec-dc19-4507-b8b9-3b62ede2f579	2527	6555	AY042184.1	+	+	+	0	2	5525	0	a	34	GGACA	GGACA	A	A	TRUE	0	40
bda18067-a207-4de9-a322-8a13f679d8ae	2526	6555	AY042184.1	+	+	+	0	2	5529	0	a	39	GGACA	GGACA	A	A	TRUE	0	38
07fc2317-6683-42f7-a9c1-1fa984ddb581	2524	6555	AY042184.1	+	+	+	0	2	5528	0	a	42	GGACA	GGACA	A	A	TRUE	0	29
16d04484-6f7b-4f3c-aa0c-b48945672b14	2525	6555	AY042184.1	+	+	+	0	2	5522	0	a	39	GGACA	GGACA	A	A	TRUE	0	76
cf312555-87ac-484e-9436-dab4a6f3e236	2550	6555	AY042184.1	+	+	+	0	89	5688	0	a	36	GGACA	GGACA	A	A	TRUE	0	148
8c49b2be-f38c-4a94-85be-f91c8c1578cc	2530	6555	AY042184.1	+	+	+	3	2	5527	0	a	39	GGACA	GGACA	A	A	TRUE	0	36
95a49549-287c-4f10-bc93-0230be6d0ad0	2526	6555	AY042184.1	+	+	+	1	3	5515	0	a	38	GGACA	GGACA	A	A	TRUE	0	35
92db214f-23c0-4d60-9fb0-91d9d7228a3c	2531	6555	AY042184.1	+	+	+	0	0	5511	0	a	30	GGACA	GGACA	A	A	TRUE	0	60
3b56f748-db46-48da-80ea-d8fd27b82184	2515	6555	AY042184.1	+	+	+	0	2	5515	0	a	38	GGACA	GGACA	A	A	TRUE	0	33
02b422cf-cb29-4aee-9810-a5044d49eb09	2515	6555	AY042184.1	+	+	+	0	0	5555	0	a	40	GGACA	GGACA	A	A	TRUE	0	57
79fabe55-ec4b-4f37-8497-25bd4f8cb482	2510	6555	AY042184.1	+	+	+	0	4	5550	0	a	39	GGACA	GGACA	A	A	TRUE	0	46
25c852eb-3bc6-4426-a6d0-9a376f1b05dd	2527	6555	AY042184.1	+	+	+	3	55	5559	0	a	38	GGACA	GGACA	A	A	TRUE	0	70
8a1a69a7-4c63-4310-bcc4-72e2cfb2218e	2515	6555	AY042184.1	+	+	+	0	2	5513	0	a	37	GGACA	GGACA	A	A	TRUE	0	56
e8e4df25-12f7-44ff-8b08-8bfe49b03415	2509	6555	AY042184.1	+	+	+	0	61	5603	0	a	39	GGACA	GGACA	A	A	TRUE	0	125
6675bcc6-3a49-48c8-b221-3098d590ac92	2517	6555	AY042184.1	+	+	+	0	31	5567	0	a	37	GGACA	GGACA	A	A	TRUE	0	59
3b5d27c9-7b7d-47c6-8db7-add34a80dee3	2639	6555	AY042184.1	+	+	+	0	185	5864	0	a	39	GGACA	GGACA	A	A	TRUE	0	301
bfce5ddd-5c45-4e8a-a96d-6030b5d5b4ea	2511	6555	AY042184.1	+	+	+	0	2	5512	0	a	38	GGACA	GGACA	A	A	TRUE	0	60
4449db0c-1282-4e5b-bd00-d6160af0b1a6	2509	6555	AY042184.1	+	+	+	1	2	5505	0	a	38	GGACA	GGACA	A	A	TRUE	0	51
4db3189e-079b-497b-b415-c955a4bfe183	2517	6555	AY042184.1	+	+	+	8	2	5518	0	a	36	GGACA	GGACA	A	A	TRUE	0	44
26bfd986-ece8-4924-b385-7663a6ca04af	2503	6555	AY042184.1	+	+	+	1	55	5596	0	a	37	GGACA	GGACA	A	A	TRUE	0	114
e103bf1a-0b35-4c1c-a84d-31564d38edd3	2498	6555	AY042184.1	+	+	+	0	24	5589	0	a	39	GGACA	GGACA	A	A	TRUE	0	49
df9f4625-60dd-4c60-acaa-19ee3d3d4575	2499	6555	AY042184.1	+	+	+	2	53	5581	0	a	37	GGACA	GGACA	A	A	TRUE	0	109
bb3872b4-277c-4d90-af30-84fd1456ccfb	2507	6555	AY042184.1	+	+	+	1	9	5514	0	a	39	GGACA	GGACA	A	A	TRUE	0	45
c9f00516-ec23-46d8-bd8e-2f5ec2398f11	2512	6555	AY042184.1	+	+	+	6	2	5515	0	a	38	GGACA	GGACA	A	A	TRUE	0	69
04855347-14fd-4ae4-b100-b79160ac2914	2508	6555	AY042184.1	+	+	+	4	2	5496	0	a	40	GGACA	GGACA	A	A	TRUE	0	41
804802a3-4bbd-4e41-bac2-9695b3583542	2508	6555	AY042184.1	+	+	+	5	45	5596	0	a	39	GGACA	GGACA	A	A	TRUE	0	104
dee4f918-5124-4b6e-9704-79e502cbd85b	2497	6555	AY042184.1	+	+	+	2	2	5501	0	a	37	GGACA	GGACA	A	A	TRUE	0	89
f86b8501-1517-490e-b046-925e953a5eeb	2505	6555	AY042184.1	+	+	+	1	2	5513	0	a	36	GGACA	GGACA	A	A	TRUE	0	56
56a28c7f-f3d1-4c68-b596-7239f7a48914	2495	6555	AY042184.1	+	+	+	0	16	5554	0	a	40	GGACA	GGACA	A	A	TRUE	0	67
f035a95f-8772-4fd0-9075-3bdfe102613a	2683	6555	AY042184.1	+	+	+	2	2	5676	0	a	10	GGACA	GGACA	A	A	TRUE	0	57
6b7c5350-73b1-4add-8b67-c238b3ce9fe1	2493	6555	AY042184.1	+	+	+	2	2	5495	0	a	11	GGACA	GGACA	A	A	TRUE	0	100
86b2fa66-d032-4c43-9a0e-306b2b3a5375	2498	6555	AY042184.1	+	+	+	0	2	5493	0	a	38	GGACA	GGACA	A	A	TRUE	0	50
ba5c7fa1-9ad9-4a3d-bea3-edb0818291ce	2497	6555	AY042184.1	+	+	+	2	2	5499	0	a	40	GGACA	GGACA	A	A	TRUE	0	41
7c8d78fb-f067-40a4-84fc-1613158246eb	2502	6555	AY042184.1	+	+	+	0	10	5547	0	a	39	GGACA	GGACA	A	A	TRUE	0	84
41bd2f37-d8bf-4ba8-9da3-09e29db20294	2429	6555	AY042184.1	+	+	+	1	2	5340	0	a	37	GGACA	GGACA	A	A	TRUE	0	55
68563f1e-5742-40ec-9253-4012f831a4a8	2500	6555	AY042184.1	+	+	+	0	2	5594	0	a	37	GGACA	GGACA	A	A	TRUE	0	39
c8bd4352-2264-41ef-b402-9b8d252d89bb	2488	6555	AY042184.1	+	+	+	0	2	5486	0	a	34	GGACA	GGACA	A	A	TRUE	0	27
54408b7c-94a1-4530-975a-c2986f7be89c	2490	6555	AY042184.1	+	+	+	0	2	5484	0	a	38	GGACA	GGACA	A	A	TRUE	0	38
ed453706-97c5-4759-bd7a-77916bff43f7	2490	6555	AY042184.1	+	+	+	2	46	5576	0	a	39	GGACA	GGACA	A	A	TRUE	0	76
af9cb087-2d25-4638-bf7b-b813588859a7	2492	6555	AY042184.1	+	+	+	2	37	5577	0	a	35	GGACA	GGACA	A	A	TRUE	0	90
a3944bd4-0364-4896-a5b4-5cad88b68cc8	2493	6555	AY042184.1	+	+	+	3	45	5568	0	a	37	GGACA	GGACA	A	A	TRUE	0	75
81301d21-69cf-47f4-ad93-b8e7bb698849	2469	6555	AY042184.1	+	+	+	0	2	5450	0	a	39	GGACA	GGACA	A	A	TRUE	0	21
11e60300-cd69-4cef-bd33-c1c323e4dd46	2809	6555	AY042184.1	+	+	+	332	2	5806	0	a	40	GGACA	GGACA	A	A	TRUE	0	37
e1c5f4de-cbd0-47b9-a2e1-7b3ef7833384	2486	6555	AY042184.1	+	+	+	1	2	5474	0	a	39	GGACA	GGACA	A	A	TRUE	0	78
e1fc2258-1524-4a39-a523-24310298e25f	2487	6555	AY042184.1	+	+	+	3	47	5572	0	a	42	GGACA	GGACA	A	A	TRUE	0	125
a54cdaef-5066-48a4-9e66-0bdbf90b5f22	2490	6555	AY042184.1	+	+	+	2	2	5481	0	a	35	GGACA	GGACA	A	A	TRUE	0	30
f0151a0a-e690-470c-97ff-c8a1d84bb2a9	2461	6555	AY042184.1	+	+	+	1	2	5438	0	a	35	GGACA	GGACA	A	A	TRUE	0	24
71390f7a-fd1a-49a4-9de2-98fc672dcb73	2483	6555	AY042184.1	+	+	+	3	36	5531	0	a	40	GGACA	GGACA	A	A	TRUE	0	49
178eefbb-fa93-4a2b-bf16-82ee95cb019f	2488	6555	AY042184.1	+	+	+	1	2	5514	0	a	35	GGACA	GGACA	A	A	TRUE	0	63
29e32552-e582-4f91-a939-1157549d211d	2428	6555	AY042184.1	+	+	+	2	2	5384	0	a	11	GGACA	GGACA	A	A	TRUE	0	80
9f730382-c29a-488e-9b72-62a7a8f1687e	2491	6555	AY042184.1	+	+	+	1	30	3814	0	a	42	GGACA	GGACA	A	A	TRUE	0	56
e49edb7f-499b-452a-9253-e251006350d7	2479	6555	AY042184.1	+	+	+	2	2	5480	0	a	35	GGACA	GGACA	A	A	TRUE	0	84
173863e8-d41a-474a-9106-e842b837387d	2490	6555	AY042184.1	+	+	+	3	2	5488	0	a	40	GGACA	GGACA	A	A	TRUE	0	48
7902a56a-8ddc-44fd-8de8-de05557cd40e	2490	6555	AY042184.1	+	+	+	6	2	5488	0	a	40	GGACA	GGACA	A	A	TRUE	0	55
428c5b9c-a50a-4917-b9e4-c58993090b55	2476	6555	AY042184.1	+	+	+	0	2	5482	0	a	39	GGACA	GGACA	A	A	TRUE	0	38
216206ec-66c0-46d9-b3c6-58898bf883a5	2476	6555	AY042184.1	+	+	+	0	2	5470	0	a	33	GGACA	GGACA	A	A	TRUE	0	90
93c8b0c2-9aae-474d-9728-839c524e4f04	2471	6555	AY042184.1	+	+	+	0	2	5465	0	a	13	GGACA	GGACA	A	A	TRUE	0	80
a114ab03-e6b2-4de4-9be3-745cfbbb044f	2479	6555	AY042184.1	+	+	+	0	2	5468	0	a	39	GGACA	GGACA	A	A	TRUE	0	83
c4876f8c-2bfa-45eb-9ddf-ca5bb361da61	2480	6555	AY042184.1	+	+	+	0	2	5479	0	a	40	GGACA	GGACA	A	A	TRUE	0	71
1f81946b-e6c7-47f1-bfc2-0fdf9e37f9bb	2476	6555	AY042184.1	+	+	+	0	2	5468	0	a	39	GGACA	GGACA	A	A	TRUE	0	40
2716a9cc-9f6c-4a62-a4fe-d9263e2390d0	2470	6555	AY042184.1	+	+	+	0	2	5450	0	a	41	GGACA	GGACA	A	A	TRUE	0	49
d4b4aa78-d74b-4d53-bf0d-f8e2f886f3d5	2475	6555	AY042184.1	+	+	+	0	37	5558	0	a	37	GGACA	GGACA	A	A	TRUE	0	88
736f1b02-e6f1-4bd5-a3f0-3fca9ee348ab	2482	6555	AY042184.1	+	+	+	1	2	5477	0	a	38	GGACA	GGACA	A	A	TRUE	0	61
226e16b0-c886-4887-9044-89b8d64303f2	2473	6555	AY042184.1	+	+	+	1	2	5474	0	a	38	GGACA	GGACA	A	A	TRUE	0	100
69da0ff5-afcd-442d-a515-66ef26a9f5e9	2462	6555	AY042184.1	+	+	+	1	2	5470	0	a	37	GGACA	GGACA	A	A	TRUE	0	63
b6743b65-84c8-4eb0-97d0-445f4cf74ea3	2464	6555	AY042184.1	+	+	+	0	2	5467	0	a	39	GGACA	GGACA	A	A	TRUE	0	61
9dafb004-49f3-4ac5-b7ea-20916caab700	2473	6555	AY042184.1	+	+	+	0	39	5552	0	a	37	GGACA	GGACA	A	A	TRUE	0	95
bda3424a-fa0f-4b30-8aa3-2b1cb336c38c	2468	6555	AY042184.1	+	+	+	1	75	5581	0	a	39	GGACA	GGACA	A	A	TRUE	0	152
c52d8e08-3c7f-4ad8-9847-bbba6dc820cc	2469	6555	AY042184.1	+	+	+	0	2	5478	0	a	34	GGACA	GGACA	A	A	TRUE	0	58
ad8930b1-463f-4afa-b120-7b56b4f27365	2470	6555	AY042184.1	+	+	+	0	2	5477	0	a	36	GGACA	GGACA	A	A	TRUE	0	36
9de0afba-e2f6-40c9-a508-f3bc994bf947	2456	6555	AY042184.1	+	+	+	0	2	5458	0	a	39	GGACA	GGACA	A	A	TRUE	0	40
13fa13a1-c437-40ac-9248-531edba899f1	2468	6555	AY042184.1	+	+	+	0	2	5463	0	a	40	GGACA	GGACA	A	A	TRUE	0	75
a1ebd128-95ff-46fc-b8d3-6d76d22bf77c	2463	6555	AY042184.1	+	+	+	0	2	5448	0	a	41	GGACA	GGACA	A	A	TRUE	0	41
7dd89405-9d43-463c-9db0-02092066ebd4	2463	6555	AY042184.1	+	+	+	2	2	5460	0	a	36	GGACA	GGACA	A	A	TRUE	0	67
35dbb9f0-4b86-449a-b4e3-54a1283bece3	2458	6555	AY042184.1	+	+	+	0	2	5445	0	a	40	GGACA	GGACA	A	A	TRUE	0	53
face30f9-c8d6-46aa-8959-1f8da53286d4	2437	6555	AY042184.1	+	+	+	2	67	5535	0	a	33	GGACA	GGACA	A	A	TRUE	0	134
2492719d-7e4c-42ea-b0b1-b4baf83b08a8	2465	6555	AY042184.1	+	+	+	0	2	5455	0	a	32	GGACA	GGACA	A	A	TRUE	0	25
d9118193-3abe-462a-8911-438178f52517	2463	6555	AY042184.1	+	+	+	1	21	5521	0	a	36	GGACA	GGACA	A	A	TRUE	0	50
55cf535e-692c-45e8-84c0-2f1b030cbd40	2462	6555	AY042184.1	+	+	+	0	66	5561	0	a	36	GGACA	GGACA	A	A	TRUE	0	116
8c768633-b116-480b-a9fe-63e638c179a7	2455	6555	AY042184.1	+	+	+	0	37	5528	0	a	33	GGACA	GGACA	A	A	TRUE	0	96
4f19fc2d-eb34-41e6-9823-4861d756a390	2457	6555	AY042184.1	+	+	+	0	2	5447	0	a	36	GGACA	GGACA	A	A	TRUE	0	65
886fb725-a4e0-4725-85a1-b9b19cd20f4c	2455	6555	AY042184.1	+	+	+	0	15	5517	0	a	38	GGACA	GGACA	A	A	TRUE	0	38
956669b9-d660-41ab-8afd-48dbb9966d90	2457	6555	AY042184.1	+	+	+	0	30	5482	0	a	38	GGACA	GGACA	A	A	TRUE	0	51
ee529ddb-3a57-42ea-80d5-167bb2641cbf	2457	6555	AY042184.1	+	+	+	0	2	5450	0	a	37	GGACA	GGACA	A	A	TRUE	0	47
043bf9c7-ae33-4208-b842-e899bd8e4c84	2454	6555	AY042184.1	+	+	+	0	2	5456	0	a	36	GGACA	GGACA	A	A	TRUE	0	94
ee7b775f-454b-4fbd-b048-3e7e5a5100cf	2443	6555	AY042184.1	+	+	+	0	15	5441	0	a	39	GGACA	GGACA	A	A	TRUE	0	27
5a54d9f2-d04b-458d-b3a0-32228bda199e	2458	6555	AY042184.1	+	+	+	1	2	5458	0	a	40	GGACA	GGACA	A	A	TRUE	0	79
b0af584a-dcb9-419b-b029-7e21bedf346b	2472	6555	AY042184.1	+	+	+	0	2	5460	0	a	35	GGACA	GGACA	A	A	TRUE	0	32
d1919091-3641-46ef-81bc-014124f9ddce	2440	6555	AY042184.1	+	+	+	0	2	5436	0	a	40	GGACA	GGACA	A	A	TRUE	0	63
8d41e7b5-335a-4aef-8e8f-ac3cb67808dc	2450	6555	AY042184.1	+	+	+	0	2	5450	0	a	39	GGACA	GGACA	A	A	TRUE	0	38
b0d2f699-7a0f-4457-a381-503c399e016c	2449	6555	AY042184.1	+	+	+	0	2	5438	0	a	41	GGACA	GGACA	A	A	TRUE	0	51
d51486b6-9af0-4f96-bcdc-e60d4f679a8b	2461	6555	AY042184.1	+	+	+	0	2	5463	0	a	37	GGACA	GGACA	A	A	TRUE	0	86
ace7d3ef-c20a-4875-9c43-47b7ac18035f	2454	6555	AY042184.1	+	+	+	0	14	5507	0	a	40	GGACA	GGACA	A	A	TRUE	0	63
b9c003a5-f3d6-4962-8b3d-b9a20eb4bbf0	2454	6555	AY042184.1	+	+	+	0	2	5445	0	a	34	GGACA	GGACA	A	A	TRUE	0	46
e1d2eabb-4d3d-4557-bd0e-b2d4cb2134dd	2450	6555	AY042184.1	+	+	+	0	31	5567	0	a	38	GGACA	GGACA	A	A	TRUE	0	70
51afd7a4-642d-4069-89b3-2f8dfdc517f7	2451	6555	AY042184.1	+	+	+	0	68	5554	0	a	41	GGACA	GGACA	A	A	TRUE	0	153
f1596c32-8aaa-4971-9e31-2869230c9668	2444	6555	AY042184.1	+	+	+	0	31	5459	0	a	36	GGACA	GGACA	A	A	TRUE	0	56
f6caa962-7adb-478c-921a-776f45615ad0	2434	6555	AY042184.1	+	+	+	0	2	5432	0	a	40	GGACA	GGACA	A	A	TRUE	0	64
06ff474d-052a-45f6-9ccf-80f88dbbada1	2437	6555	AY042184.1	+	+	+	0	2	5433	0	a	39	GGACA	GGACA	A	A	TRUE	0	40
966a188f-4018-4013-8bf1-ed3e9bff0476	2440	6555	AY042184.1	+	+	+	0	2	5436	0	a	36	GGACA	GGACA	A	A	TRUE	0	104
e5ab43b8-ea53-4177-a507-e218bd43e756	2447	6555	AY042184.1	+	+	+	0	24	5520	0	a	29	GGACA	GGACA	A	A	TRUE	0	32
b6ad9de9-5738-41e1-95c9-362025fa8d24	2458	6555	AY042184.1	+	+	+	6	2	5459	0	a	38	GGACA	GGACA	A	A	TRUE	0	35
8b9da24c-3853-4fd4-a281-64ba662b7231	2701	6555	AY042184.1	+	+	+	260	2	5699	0	a	39	GGACA	GGACA	A	A	TRUE	0	45
e25a3d65-409d-4ceb-a252-9b9b6957afe5	2439	6555	AY042184.1	+	+	+	0	2	5446	0	a	33	GGACA	GGACA	A	A	TRUE	0	32
c1721a45-2096-4063-9304-017f7e8ba1f2	2425	6555	AY042184.1	+	+	+	3	2	5409	0	a	38	GGACA	GGACA	A	A	TRUE	0	80
f3e667a6-6257-4bc9-bd85-13c00da09311	2430	6555	AY042184.1	+	+	+	0	2	5428	0	a	34	GGACA	GGACA	A	A	TRUE	0	45
78db42ca-2e8a-42e7-a96b-0589695e870d	2422	6555	AY042184.1	+	+	+	1	2	5427	0	a	41	GGACA	GGACA	A	A	TRUE	0	35
b02aa719-4bd6-49d0-93b2-fbd2827b961f	2420	6555	AY042184.1	+	+	+	1	2	5419	0	a	41	GGACA	GGACA	A	A	TRUE	0	44
b751f275-756b-4157-b07b-bcee9ce3b741	2426	6555	AY042184.1	+	+	+	2	2	5423	0	a	40	GGACA	GGACA	A	A	TRUE	0	68
56f92f90-b893-4704-b741-be9d64f1fb4c	2421	6555	AY042184.1	+	+	+	8	2	5421	0	a	39	GGACA	GGACA	A	A	TRUE	0	45
d1cdc0bb-c25f-4bd5-959e-b8849d321ace	2416	6555	AY042184.1	+	+	+	2	2	5418	0	a	38	GGACA	GGACA	A	A	TRUE	0	67
1bac0dc3-5805-4405-8ff9-91d6ec5882d7	2415	6555	AY042184.1	+	+	+	3	2	5394	0	a	40	GGACA	GGACA	A	A	TRUE	0	23
8a85413d-83f0-4596-af2b-64863c549e5b	2415	6555	AY042184.1	+	+	+	0	2	5416	0	a	38	GGACA	GGACA	A	A	TRUE	0	35
8acd6695-2374-4b7c-a52f-87e2dd25bf87	2417	6555	AY042184.1	+	+	+	5	36	5471	0	a	37	GGACA	GGACA	A	A	TRUE	0	60
54638c87-2937-4d13-89dc-9b77d42b9d62	2398	6555	AY042184.1	+	+	+	0	2	5387	0	a	30	GGACA	GGACA	A	A	TRUE	0	45
290e3dc4-234e-44e3-aaaa-43b5f8197071	2409	6555	AY042184.1	+	+	+	7	2	5397	0	a	36	GGACA	GGACA	A	A	TRUE	0	58
d2d6f3a8-5fb1-4162-b63b-d6f080e362ce	2386	6555	AY042184.1	+	+	+	0	2	5394	0	a	39	GGACA	GGACA	A	A	TRUE	0	54
7fa61e84-2b48-47af-a77d-66b49faf0c92	2396	6555	AY042184.1	+	+	+	1	2	5396	0	a	43	GGACA	GGACA	A	A	TRUE	0	61
f4ba85f6-66ba-433d-beef-c6c45f02d882	2405	6555	AY042184.1	+	+	+	7	2	5412	0	a	39	GGACA	GGACA	A	A	TRUE	0	48
e9f1b7a0-1137-47a9-ae48-cf08e54a35a1	2395	6555	AY042184.1	+	+	+	6	2	5390	0	a	38	GGACA	GGACA	A	A	TRUE	0	82
3a70d9a0-5e25-4d4d-91e5-c684522cbad5	2390	6555	AY042184.1	+	+	+	0	32	5426	0	a	37	GGACA	GGACA	A	A	TRUE	0	65
203870b8-df6b-46ca-aaca-96242c926707	2398	6555	AY042184.1	+	+	+	1	95	5532	0	a	35	GGACA	GGACA	A	A	TRUE	0	224
e47b3259-5ca7-47fe-96cc-321ccd575899	2403	6555	AY042184.1	+	+	+	4	2	5396	0	a	31	GGACA	GGACA	A	A	TRUE	0	66
0e81099b-ad1e-4ce9-9571-9f9f28c4fa5a	2631	6555	AY042184.1	+	+	+	242	2	5627	0	a	24	GGACA	GGACA	A	A	TRUE	0	54
e24bb572-a772-43bd-8864-68357a8f02b5	2400	6555	AY042184.1	+	+	+	6	2	5395	0	a	34	GGACA	GGACA	A	A	TRUE	0	68
1b2b43aa-e9aa-40cf-ad6c-6983ac5dca64	2401	6555	AY042184.1	+	+	+	2	48	5511	0	a	34	GGACA	GGACA	A	A	TRUE	0	105
21dfc1de-01a9-45e4-b679-5bb547a3f70d	2391	6555	AY042184.1	+	+	+	3	46	5429	0	a	42	GGACA	GGACA	A	A	TRUE	0	69
0047c9b3-40a3-4e78-9f6b-09c9e1d7d029	2402	6555	AY042184.1	+	+	+	0	59	5504	0	a	39	GGACA	GGACA	A	A	TRUE	0	141
20be34a5-dce4-4c9d-bc3e-79428e704d3a	2408	6555	AY042184.1	+	+	+	7	6	5408	0	a	32	GGACA	GGACA	A	A	TRUE	0	79
73307ed0-35bc-46d6-9c6e-23c9fb0a96fb	2394	6555	AY042184.1	+	+	+	0	2	5390	0	a	21	GGACA	GGACA	A	A	TRUE	0	61
2c3192e4-573d-4d4c-a3d5-0da262ca2966	2403	6555	AY042184.1	+	+	+	7	14	5452	0	a	43	GGACA	GGACA	A	A	TRUE	0	42
02819bfe-1b32-48ef-a576-13018270e2da	2395	6555	AY042184.1	+	+	+	2	2	5385	0	a	34	GGACA	GGACA	A	A	TRUE	0	77
4b179c62-e517-46ed-85d4-d9cc3cc71add	2394	6555	AY042184.1	+	+	+	0	2	5390	0	a	35	GGACA	GGACA	A	A	TRUE	0	34
1c32eb14-ae2a-411d-b638-67c68969a97f	2388	6555	AY042184.1	+	+	+	0	2	5393	0	a	7	GGACA	GGACA	A	A	TRUE	0	69
47bc67a7-556d-4ea4-bc39-73b13c733ff7	2386	6555	AY042184.1	+	+	+	0	19	5438	0	a	36	GGACA	GGACA	A	A	TRUE	0	68
1e6b7e2f-d000-43fb-a6a5-fe7d21dda920	2393	6555	AY042184.1	+	+	+	2	62	5484	0	a	29	GGACA	GGACA	A	A	TRUE	0	121
c21a2a5d-fe2d-4a39-88dc-136e61e6ab04	2383	6555	AY042184.1	+	+	+	0	14	5433	0	a	35	GGACA	GGACA	A	A	TRUE	0	14
79eec656-6744-4142-aa9c-e2712235a672	2387	6555	AY042184.1	+	+	+	0	68	5487	0	a	38	GGACA	GGACA	A	A	TRUE	0	117
3c832e3b-8c9a-46c0-8980-9b2c53dfea50	2386	6555	AY042184.1	+	+	+	0	2	5382	0	a	38	GGACA	GGACA	A	A	TRUE	0	18
bc1a52b7-18bc-48ea-9b91-8e65bef83f4d	2387	6555	AY042184.1	+	+	+	2	2	5587	0	a	43	GGACA	GGACA	A	A	TRUE	0	52
891ae1cf-ec70-48c2-be63-25c62ec7fafa	2374	6555	AY042184.1	+	+	+	0	70	5480	0	a	37	GGACA	GGACA	A	A	TRUE	0	152
a6e5683c-2535-48f9-9c35-d32f32d41e7c	2371	6555	AY042184.1	+	+	+	1	30	5418	0	a	40	GGACA	GGACA	A	A	TRUE	0	60
f6cb511e-b162-4003-8401-d88e8a629817	2372	6555	AY042184.1	+	+	+	2	2	5371	0	a	35	GGACA	GGACA	A	A	TRUE	0	41
0895a647-8300-40fb-8380-43fd607164d1	2384	6555	AY042184.1	+	+	+	2	41	5466	0	a	41	GGACA	GGACA	A	A	TRUE	0	79
7416e637-65d9-467c-bced-333170db72f5	2373	6555	AY042184.1	+	+	+	0	2	5372	0	a	37	GGACA	GGACA	A	A	TRUE	0	33
80a0b4aa-bb84-4dd6-8734-5c8eb7cfb8e7	2364	6555	AY042184.1	+	+	+	0	41	5503	0	a	41	GGACA	GGACA	A	A	TRUE	0	67
6dd1ddae-d414-401f-b671-4ab889fa87b6	2376	6555	AY042184.1	+	+	+	6	2	5377	0	a	37	GGACA	GGACA	A	A	TRUE	0	55
ec481c3d-bb30-4eb2-a0b1-518875612b6f	2373	6555	AY042184.1	+	+	+	4	2	5365	0	a	29	GGACA	GGACA	A	A	TRUE	0	49
e3dc9236-b686-4cb6-8b60-a56c44221de5	2368	6555	AY042184.1	+	+	+	4	2	5356	0	a	33	GGACA	GGACA	A	A	TRUE	0	32
4572ce94-1d56-4af7-9e9e-d9efaeedbfea	2372	6555	AY042184.1	+	+	+	7	29	5426	0	a	43	GGACA	GGACA	A	A	TRUE	0	69
b8a196f7-fedf-444b-a1d6-ad86efe70905	2383	6555	AY042184.1	+	+	+	19	68	5472	0	a	32	GGACA	GGACA	A	A	TRUE	0	126
453f46ec-47f5-4346-a28a-df5ec1008245	2362	6555	AY042184.1	+	+	+	4	2	5355	0	a	37	GGACA	GGACA	A	A	TRUE	0	88
426f5782-d7e2-492f-a2a5-f13aefbfa451	2378	6555	AY042184.1	+	+	+	8	2	5373	0	a	23	GGACA	GGACA	A	A	TRUE	0	31
85f9089c-cc32-4cb4-86c5-e4a9ce20c235	2372	6555	AY042184.1	+	+	+	9	2	5369	0	a	39	GGACA	GGACA	A	A	TRUE	0	61
4ed33976-1d95-44f9-a242-d3659b405f5c	2370	6555	AY042184.1	+	+	+	7	13	5422	0	a	34	GGACA	GGACA	A	A	TRUE	0	65
7aeb425d-91ff-4643-85b7-6457d734d36d	2371	6555	AY042184.1	+	+	+	8	2	5362	0	a	38	GGACA	GGACA	A	A	TRUE	0	73
cd11564c-9144-4f26-aa61-de81ec0f2fc7	2367	6555	AY042184.1	+	+	+	1	2	5372	0	a	33	GGACA	GGACA	A	A	TRUE	0	44
dd46132c-7bc8-42b6-a6c4-75285cb5b18c	2367	6555	AY042184.1	+	+	+	0	2	5364	0	a	41	GGACA	GGACA	A	A	TRUE	0	66
4267113d-c9c3-4e5f-a4fa-5ac8de042a69	2370	6555	AY042184.1	+	+	+	2	2	5378	0	a	38	GGACA	GGACA	A	A	TRUE	0	48
24f77d6d-5f79-486b-a90a-d80bf5e5ae7b	2365	6555	AY042184.1	+	+	+	1	2	5364	0	a	40	GGACA	GGACA	A	A	TRUE	0	74
f7100204-a7cb-4304-b40c-22589ea4824e	2459	6555	AY042184.1	+	+	+	8	50	5677	0	a	33	GGACA	GGACA	A	A	TRUE	0	37
f16c5eeb-8edd-45e4-8cca-831ba15fa9cc	2368	6555	AY042184.1	+	+	+	0	2	5382	0	a	41	GGACA	GGACA	A	A	TRUE	0	27
91e8d951-a81b-421e-88e4-0f31662d4116	2361	6555	AY042184.1	+	+	+	0	67	5463	0	a	29	GGACA	GGACA	A	A	TRUE	0	128
145f377b-5c3c-4185-b760-9a9efa6d794a	2357	6555	AY042184.1	+	+	+	0	2	5348	0	a	40	GGACA	GGACA	A	A	TRUE	0	23
aafdfef1-da21-4c5d-afd7-8e203502a495	2356	6555	AY042184.1	+	+	+	0	2	5490	0	a	41	GGACA	GGACA	A	A	TRUE	0	18
3e1f7976-0da2-496b-a1fe-798aa10bbe14	2355	6555	AY042184.1	+	+	+	0	39	5430	0	a	35	GGACA	GGACA	A	A	TRUE	0	77
86bd2196-eee3-46c5-8112-950ebd70bfc4	2346	6555	AY042184.1	+	+	+	0	54	5434	0	a	35	GGACA	GGACA	A	A	TRUE	0	100
f6ca9f94-8b9a-46a0-b729-aa02c7d84dc1	2353	6555	AY042184.1	+	+	+	3	2	5347	0	a	37	GGACA	GGACA	A	A	TRUE	0	22
f47a32f4-e2af-41a5-bb78-2e2ecf3532a0	2353	6555	AY042184.1	+	+	+	0	8	5358	0	a	36	GGACA	GGACA	A	A	TRUE	0	38
7943ea3a-3599-4d97-b6ac-ae4e2c4c1fee	2354	6555	AY042184.1	+	+	+	3	2	5344	0	a	41	GGACA	GGACA	A	A	TRUE	0	44
cfd2150a-39e7-4f0a-aef8-a2472c5ae076	2349	6555	AY042184.1	+	+	+	3	37	5571	0	a	40	GGACA	GGACA	A	A	TRUE	0	101
c148d175-535e-4e65-a102-727b2e8c28fe	2348	6555	AY042184.1	+	+	+	3	2	5337	0	a	35	GGACA	GGACA	A	A	TRUE	0	21
a0721346-8ccd-47b8-a1bf-617d44c9026e	2347	6555	AY042184.1	+	+	+	1	36	5411	0	a	33	GGACA	GGACA	A	A	TRUE	0	56
8f91940f-4fc0-4dbd-b19b-b0cddb91dd20	2352	6555	AY042184.1	+	+	+	3	2	5338	0	a	39	GGACA	GGACA	A	A	TRUE	0	64
6a781de2-f59e-4da9-bab6-03062bcb6e0e	2353	6555	AY042184.1	+	+	+	3	2	5342	0	a	40	GGACA	GGACA	A	A	TRUE	0	19
5e24dc1a-7b72-4442-a011-75bcf4f9588d	2337	6555	AY042184.1	+	+	+	0	2	5326	0	a	25	GGACA	GGACA	A	A	TRUE	0	47
92f990e2-b2a6-4276-b415-d85abe78aae2	2335	6555	AY042184.1	+	+	+	0	2	5317	0	a	39	GGACA	GGACA	A	A	TRUE	0	69
d0a80740-2f7d-4bff-8793-3ec2ca29dc1b	2350	6555	AY042184.1	+	+	+	3	112	5498	0	a	38	GGACA	GGACA	A	A	TRUE	0	218
77c80a4e-e767-4df4-baa8-1c2e09259b69	2347	6555	AY042184.1	+	+	+	3	2	5344	0	a	41	GGACA	GGACA	A	A	TRUE	0	78
17571ea7-1702-4d07-a810-6a0e9c5ca0ae	2323	6555	AY042184.1	+	+	+	2	2	5287	0	a	30	GGACA	GGACA	A	A	TRUE	0	37
3363130c-108c-49d0-97a9-155a8fb62a6d	2345	6555	AY042184.1	+	+	+	4	2	5342	0	a	41	GGACA	GGACA	A	A	TRUE	0	46
bc434634-f57a-423c-abc5-3ae03a3ac321	2331	6555	AY042184.1	+	+	+	0	70	5433	0	a	33	GGACA	GGACA	A	A	TRUE	0	149
49647190-6a44-4c39-b265-c2641758941a	2344	6555	AY042184.1	+	+	+	0	13	5415	0	a	36	GGACA	GGACA	A	A	TRUE	0	43
8e3a5789-aec6-43ab-9cf4-8d128042b9ad	2343	6555	AY042184.1	+	+	+	0	2	5330	0	a	41	GGACA	GGACA	A	A	TRUE	0	42
9c8a442f-d42d-46a2-8a9e-0f29f56d8e4b	2306	6555	AY042184.1	+	+	+	4	29	5332	0	a	38	GGACA	GGACA	A	A	TRUE	0	32
62b7ec35-3104-4644-b607-f021c654794d	2348	6555	AY042184.1	+	+	+	3	19	5404	0	a	39	GGACA	GGACA	A	A	TRUE	0	58
13c7f935-191e-4aa3-9a4d-28efd0cf953e	2330	6555	AY042184.1	+	+	+	1	2	5348	0	a	39	GGACA	GGACA	A	A	TRUE	0	21
b5575f05-ad58-4dcc-aa80-2cb58aa9b7f1	2341	6555	AY042184.1	+	+	+	3	69	5388	0	a	37	GGACA	GGACA	A	A	TRUE	0	65
f294db4f-3f67-4d10-a5a9-3d9cfdbe002f	2338	6555	AY042184.1	+	+	+	0	2	5338	0	a	36	GGACA	GGACA	A	A	TRUE	0	24
ee185ca0-fdcb-4ce6-8ede-bd731fc616b9	2334	6555	AY042184.1	+	+	+	0	45	5410	0	a	39	GGACA	GGACA	A	A	TRUE	0	96
d49279a0-a4f9-47e3-9a8c-ec357076609b	2332	6555	AY042184.1	+	+	+	3	2	5315	0	a	39	GGACA	GGACA	A	A	TRUE	0	89
64378df5-0b16-4f4b-acda-5d3a0751e186	2340	6555	AY042184.1	+	+	+	3	2	5340	0	a	27	GGACA	GGACA	A	A	TRUE	0	90
5ee09f02-73b7-47e7-b913-28edc6c1e603	2330	6555	AY042184.1	+	+	+	4	31	5393	0	a	41	GGACA	GGACA	A	A	TRUE	0	30
65b79146-b1f1-43f8-98a4-eb660ae08721	2332	6555	AY042184.1	+	+	+	1	39	5403	0	a	40	GGACA	GGACA	A	A	TRUE	0	133
711624fc-f1d1-47c2-86e9-b4618986fb2f	2335	6555	AY042184.1	+	+	+	3	43	5408	0	a	39	GGACA	GGACA	A	A	TRUE	0	134
e8dc20f0-f9dc-4258-a15e-d818c4fd1081	2332	6555	AY042184.1	+	+	+	0	2	5330	0	a	40	GGACA	GGACA	A	A	TRUE	0	62
045163ab-afd7-497c-b461-dcbb85823650	2334	6555	AY042184.1	+	+	+	3	2	5352	0	a	36	GGACA	GGACA	A	A	TRUE	0	76
e9f0c6fa-18fd-4e7b-bc5f-c759290399dc	2326	6555	AY042184.1	+	+	+	0	2	5327	0	a	38	GGACA	GGACA	A	A	TRUE	0	88
93da6162-2134-4178-8bab-a5da9f3749f6	2327	6555	AY042184.1	+	+	+	1	36	5419	0	a	36	GGACA	GGACA	A	A	TRUE	0	85
5f24f05b-cc54-4e72-a4e2-52ac6eb20efd	2261	6555	AY042184.1	+	+	+	14	33	5276	0	a	36	GGACA	GGACA	A	A	TRUE	0	142
9b3ee655-33de-474a-b571-f95b04373ba8	2329	6555	AY042184.1	+	+	+	5	57	5415	0	a	37	GGACA	GGACA	A	A	TRUE	0	0
c1720b12-897f-4647-ba1d-7bddd9e9ab9b	2365	6555	AY042184.1	+	+	+	1	2	5356	0	a	37	GGACA	GGACA	A	A	TRUE	0	48
4dbbbaf5-103f-472a-a887-b738454b12a8	2322	6555	AY042184.1	+	+	+	0	91	5453	0	a	40	GGACA	GGACA	A	A	TRUE	0	184
1b6d435e-30d1-42d9-b157-ddc3a1f9ae23	2322	6555	AY042184.1	+	+	+	0	2	5325	0	a	40	GGACA	GGACA	A	A	TRUE	0	50
4744ef9d-3dd1-4987-95f4-03a446f0e8c1	2324	6555	AY042184.1	+	+	+	0	14	5317	0	a	42	GGACA	GGACA	A	A	TRUE	0	69
1e864fb6-4ccd-4247-93dd-5e0f7fea4d6b	2325	6555	AY042184.1	+	+	+	0	34	5356	0	a	34	GGACA	GGACA	A	A	TRUE	0	73
00599ab4-4a6a-4a53-9ea4-30d45a30a9a4	2369	6555	AY042184.1	+	+	+	0	2	5357	0	a	37	GGACA	GGACA	A	A	TRUE	0	43
90adaae4-cd01-4b0a-a7a4-152bf1857931	2324	6555	AY042184.1	+	+	+	0	91	5457	0	a	32	GGACA	GGACA	A	A	TRUE	0	148
eb33b58e-b9d7-4458-b245-ff5276c2a488	2323	6555	AY042184.1	+	+	+	1	2	5325	0	a	36	GGACA	GGACA	A	A	TRUE	0	94
6ab3484c-85bb-4a0d-a16b-f8ce804d1ca3	2315	6555	AY042184.1	+	+	+	0	42	5394	0	a	35	GGACA	GGACA	A	A	TRUE	0	104
fcfc3fd5-f6a5-4db9-8a62-ea1169fd29ec	2316	6555	AY042184.1	+	+	+	2	2	5317	0	a	37	GGACA	GGACA	A	A	TRUE	0	39
[truncated: 7,974 more rows]

## Sheet: Table column description
Table column description: read_id: name of the read ; forward_read_position: 0-based position on the forward-oriented read sequence; ref_position: aligned 0-based reference sequence position, -1 means unmapped; chrom: name of aligned contig, or '.' if the read is Gunmapped mod_strand: strand of the molecule the base modification is on; ref_strand: strand of the reference the read is aligned to, o…
